# Supplementary material for: Anaerobic hydrocarbon degradation in candidate phylum ‘Atribacteria’ (JS1) inferred from genomics
Source: ISME J. 2019 Jun 6;13(9):2377–90. doi: 10.1038/s41396-019-0448-2 (PMC6776118; doi:10.1038/s41396-019-0448-2)
Supplement: Supplementary file 1 — Supplementary File S4 [file 41396_2019_448_MOESM1_ESM.txt]

>NODE_12_length_217950_cov_68.952696
CTAATAAATAAATTGTCAAAGAACAAATAGTACACGATGTTATGCTATAGAATAGTATTAGACAGTACAC
GATGTTATGCTATAATTTTGGTACACGATGTTATGCTAGTTGTCAACTAACGACTAACTAACGACTAATT
CAACATACCCCACAGAAAGTACAGGAATCAAATCGGCAATCAGGAGTAGTTTCTCCTTTTCGAGATTTCT
CTTTCTCTCTTAGTAAAAATTCTTTTTTTACCCCACAAGAAATATGATCCCAGGGTAAAACTTCATCATC
TCCCCGTTCTCTATTAGCATAAAATTCCATAGAAAGTCCGCTCTCACTAAAGACCTTTTGCCAGGCATTA
AAATCAAACTGTTCTCGCCAGGCATCAAACTTACAACCTAAATAATGGGCTCTTTCTAATACTTCACCTA
ATCTCCTATCTCCGCGAGCAAAGACTGCTTCCAAATAACTTCGATTAATGTCAGGATAACTAAAAGAAAT
GTTTTTTCTTCTTAATCTATTACTCAAATAACTTAATTTTTGTGATAAAATATCTCTTTTCTCCTGAGCT
TCCCATTGAAAAGGAGTATGGGCCTTAGGCACAAAAGCAGACACACTAACATTTATGCCTATTCTCCTGC
CGGTCACTTCTCTACCTATGTGCTCAACTTTATTTATCAGCCTAACAATTTCTTCCACATCCTCGTTAGT
CTCGGTAGGTAAACCTATCATAAAATAAAGTTTTATCCTTCTCCATCCCCCCTTAAACGCAGCTCTTATA
GATGAATACAAGTCTTCTTCTTGAACATTTTTGTTTATTACATCTCTTAGTCGTTGAGTCGCTACCTCAG
GAGCAAAAGTAAGACCAGTTTTTCTAACTCTTTGAATCTGTTGAGCTAAATTAACAGAAAAGGCATCTAT
CCTTAAAGATGGTAGAGAAACACCCACGCCCTTTTCTTTAAAGCGGTCTACCAATTTAGTAATTAATTCC
TCTATCTGACTATAGTCGCTTGAGCTTAAAGAGGATAAAGATATCTCTTCATATCCAGTATGAGCAAGAA
TTTCCTCAGCTAATTTGATTAAATTATCCACTGATTTCTCTCTTACTGGGCGATATATCATCCCCGCCTG
GCAGAAACGGCATCCCCTGGTGCATCCTCGAAATATTTCCAATGTTATTCTATCATGAACCACATCTATA
TTGGGAACAATGGGACAAAGGGGAAAGGATATTTGGTCAAAATTAGAAATTAAACGTTTTTTAACTAAAG
AAGGTATACCTTCCTGTTTGGGGGTAATTGATTTGACCTTCCCATCTTCATAATAATTTACCTCATAAAA
AGAAGGGATATAAACTCCTTCTAATTGGGCTAATCTCTTTAAGAGTTCACCTCTGTCTTGTTTTTGATTT
TTCCATTTTTTGTAAATTTCTATAATTTCCGCAGTAATCTCTTCCCCCTCTCCTATCACAAATAAGTCAA
TAAAATTAGCTAAGGGTTCCGGATTAAAAGCCCCTGGCCCACCGGCAATAACCAGAGGATCTCCCTCTTT
TCTGTCTTTGGACTTTAAAGGAATTTGTCCAAGCTCGATAAGATTCAGGATGTTGGAAAAACATAATTCA
TGTTGAATGGTAAATCCTACAATATCGAAAAAATTTAAAGGTCGGTAGGTTTCTAAAGAAAAGACGGGAA
TCTGTCGTTCCCTTAGTAATTTTTCCATATCTACTGCTGGCGAAAAAACCCTTTCAGCGAAAGCATCTTC
TCTTTTATTGATGATATCATATAGTATTTTAAACCCTAAATAGCTCATTCCAATTTCATACAAATCAGGA
AAAGCCAAGGCCACTTTAATTATAGAGTTATCTTCTTTTTTTATTATTTCATTGAATTCCTTACCCGTAT
ATCTCCCTGGTTTTTCTACCTTATCTAATAATTCATCAAACAATATTTTTTTTATATTCAAATTCTTTAC
TCCTTAATTTTAATAAGTTTTGTATAAATCTTGTCCTCTTGAAAAGTGAAAATGGGGAAAAGTCAGAGAA
ATCTATTCATATCTTGTATTTCGTGAAAAATATAGAAGCCAGAACTCAGAATTCAGAATATTACAGCTGT
AGTGGCTCGATTCATCGAGCCCGTTAGAAAATTACTCGAATAGCAGGGATCGAATAAAAATAAATTCGAC
CCCTACATATAATTTATAAATCACAATGACATAAAAAATAATAAACTGAAAACTTGTATTTAATGCTCAC
GACTATTCACTAACTAACGACTAATATTTACCACCTTACCTTGTGCAATTCTACATTTAATAATATCCCT
ATAACTACTAAATTAGAAATCATAAAACTTCCCCCATAACTTAAAAAAGGTAGAGGTAATCCTGTCGCAG
GCAATATTCCCATTGCCATTCCAATATTTACTACTATATGAAAAAACAGAAAAGATACTGCCCCGGTTGC
CAATAAGGTCCCCAATAAATCTCTTGCCTCCAGAGCAATTTTAATTCCTCTCCATAAAACAATAACATAG
AGACCTAACAACAATATAGCTCCCACAAAACCTAATTCTTCTCCCACTACCGAAAATATGAAATCGGTAT
GTTGAGCTGGCAGGAAGTTTAATTGGCTTTGTAAGCCATTAAAAAGTCCCTTACCCAGAAAGCTACCAGA
ACCAATGGCAATTTTCGACTGAATAATATTGTAGCCACCCCCTAAGGGATCCAAATTAGGATTTAAAAAT
AGAATCAATCTCCTTTTTTGATATTCTTTTAAACAAAACCATAAAACGGGAACCGAAGATAGGGCAATCA
AAAAAACAGTCATTAAATACTTTATCTTGGCTCCAACCACAAACAACATCATTATAAGAATGACTAAATA
TACCAAAGAAGTCCCTAAATCTGGTTGTTTAAATACTAAGAAAATTAATATACCAGTATAGGCAAAAGGT
AATAGAAAATAGAAAAAATTATCCAGTTTTAATTTATTTTTAGATAAAAAATCCGCTAAAAATATTATTA
AAGCAATTTTAGCAAACTCAGAAGGCTGAAAATCAAAAGGTCCGATCGACAACCAACGTCTTGCTCCATA
AGTTGACCTGCCCGAAATAATTACCATCACTAACAAGATAATAGCCACAAAATAGATAAGTTGAGAATAT
CTTTCTAACTTATGATAATCAATGAAAATTATTATAATTAAAAATATAAATCCCCATACTATCCATAAAG
ACTGCCGTTTAACATATAAAAAGGGGTCTGCCGGTATAGAACTAGAACTAATACGAGTAGAACTATACAA
CACCAAAATACCGTAAAAACAAAGAAATACTACGGCAAGAAGAAGAGTATAGTCTAAATTTTCAGTTAAT
TTCCCTAATTTTTCTTTCATTTTTTATCCTTATCAATGTAAACAAAGGTGCCTGGCACTTTTGTTTACAT
TTTTACTTCAAAATATTTTTCTAACATAGCACGGGCGATGGGAGCAGCTATTTCTCCACCCTCTCCCCCA
TTTTCTACAAAAACTGTAATACACACTTCAGGATTTTCATAAGGAGCAAAACCCGCAAACCAGGCGTGGG
TTTCTCCTTGAGGATTCTGAGCTGTTCCGGTTTTACCAGCTATCGACAACTCCTTAGAATTTGCCCGCCA
ACCCGTTCCTTTTAATATAGTAGCCCGCAATCCTTCTTTAACTATTTGAAAAGTATTGGCTGATATACTT
ACTTTCCTGCTTATTTCTGGTTTAATTCTCTTAACTACATTACCTTCGGGGGAAATTATTTCTTTTACCA
AATGTAACCTATAAATCTCTCCTTCGGTAGTAACTGCACAGATAATACTATGAATTTGCAAAGGAGTTAA
TAGAAGATACCCTTGACCTATAGAAAGATTAATATCGTCACCTGGAAACCATATCTGTTTAAACTCCCTC
TGCTTCCATTCAGTAGAAGGTATTATTCCTAACACCTCTGCCGGTAAATCAATACCAACTTTTTCCTCTA
ATCCAAATTTATGCATATATTTGCTGAATCTTTCAATACCTAGTTCTTTTCCCATGGTATAAAAATAGAT
ATTGCAGGAATGAGCAATAGCATCTATAATGCTTAAACTACCATGCCCTGATTCCTTCCAGCAAGTAAAA
ATCTGATCAGCTAACTTAAAAGTACCAGAACAATATACCTTCCTTTTCCTATCAGTAATACCTTCTTCTA
AGGCAGCTATAGCAGTAACTATTTTAAATGCTGAACCTGGGGGATAGGCACTCTGGATACTTCGATTAGT
TAAAGGATACTCGGGATCTGAGGAAAGTCTCTCCCAATCAGAATAGGAAATTCCACCTGCAAATAAATTA
GGATTAAAAGAAGGTCTATTTACTAAAGCCAATATCTCGCCAGTATAAGGATTACTCAGGATTATAGAAC
CCTTTTTCCCGTAAAGTAAATTTTCCCCATAAATCTGTAAATCTTTATCAATAGTTAAAACTAAATCCTT
ACCTGGTACAGGTTTTTGAAACAATAAAGTAGCTATTTCTCTGCCCAAGGCATCAACCTCGACTTCTTTC
CCTCCTTTTTCTCCCCTTAAAATGTCATCATAATATTTTTCTAACCCAGCTTTGCCAATAATATCTCCTC
CCTGGAATTTGGGATTCCCTAATTTTTGCAGTTCTTCTTTGTCTATTTCTCCGACATATCCTAAACAATG
TGCAGCTAATTCCTGATAAAGGTAATTCCTTCTAGGTTTAACCTCTAAAATTACTCCTTTTAGTTCTTCT
TTCTTCTCTTCAATCTCAATTACTATATCTTTTTTACAATCATCCAAAATCTGTACTGGCTTGAAAGGGT
TATCGGTATGCTTTTTTACCTTTTGCACAATTACATCTTCAGATAGACCAATTATTTTACCTAATCTTTT
ACTTAATTCTTCTAAGTTATCGACTTCCGCCGGGATTATTGAAATTACTACGGCTGGTCGATTGGTCACT
AAAATTTCTCCTTGGCGGTCATAAATATGTCCTCGAGGAGCATCTTCAACTAAGGAACGGATACAATTTT
CTACTGCCCTTTCTTTAAATTCTCCTCCTTTAATAATTTGTAGATACCACAGATTGATAACTAAAAAAGA
AAAACATATTATAATAAATATTAACAACCAATTTATTCGTTGCTTTACATCTTCTGGAACATTAGAAGAT
TCCTTCATATTTACCCTCTAAACTTATTCTTATTTTCGTAATTTAATTCAATATTATGGTTATTTTACAA
AAAGCCAAAAATATTTTTAACACGTTATATAGATAGTACTTTGTAGATAATTTTGTAATAAATTACAACT
TTTTGGTTATAATTATGTTGTAGGGGCACAATGAATTGTGCCTTCGCATATTATTGCCTAATTTCTCCTG
TGGGCACGATGCATCGTGCCCTACCTTACCATTTGATCTACTTTTTGGGTTTCAATCATATTATCATAAT
ATTATCATAATAACTAAATTGTCATCTCTTACAAAGCTTAAGAAACTGACAAAGTAGAAAACCAATCACT
GACACCATTACTATCGTCGCCCCGGACGCCAAATTAAGCTGATAAGATAAGATTAATCCTATCACCCCAA
ATACCGCACTAACAAATATTGATACAAACATCATCTTTTTTAAATTTGTACTAATCTGTTTACTTATCGC
TGCAGGAATAGTTAATAGGGCAATTACTAAAATAATCCCTACCACTCTTACCAGCACTACAATAGTCAGC
GCAATCAAACATAAAAGAAGTAAGTATAATTTCATGGTGGGAACTCCTATTACAGTGGCAAATTCATCAT
CAAAAGAAAGGGCTAAAAATTCTTTATAAAACAGAAATACCACTTTGATTATCACTAAATCCAGGATTAA
CATTACTACCAAATCAGTAGTTGTTACTGTTAATATACTACCAAAAAGGTAACTGAAAAGGTCAGGGGCA
TAACCTGGACTCAAACCAATAAAGATTACCCCCAAAGACATACCAAGAGCCCATATTATTCCAATTGCAG
TATCCTCTGGTATCTTAGTGCGTTTACTTACTAACCCCATAACCAGAGCAGAGATAATACTAAATGGGAT
TATCCCCCAAACAGGATTTATTCCCAAAAAATATCCCAAACCTATACCTCCAAAGGAGGCGTGAGCAATC
CCCCCACTTATAAAAACAATTTTCTTTACTACAATATAAACTCCAATAATCCCGCAAGCAATACTTGCCA
AAATTATCGCTAACAGAGCATTTTTCATAAATTCATATTGTAGTAATTCCATCATATCGAATTTTTCCTC
TCTCTTCTCTTCACGAGACCTCATCTGAGTATTAGTTCATTGACTTCTATTACTCAATATACCTCTTCTC
AATCCCAAATCCTAAATCCCAAATCCCAAATCCTAAATCCTAAATCCTAAATCCCAAATCCTCGATATAC
TCAATACTTGATACCAATTAATGCTTTCTGAGTACTCTATGAGGAATACCGTGGGCAATCAGGTCTACTG
GACAACGATAAGTTGCCTCTAAATCTTCTAATCTAATCTCTTTAGAATTATGATAAAAAAGTCGGCGATT
TAAACAGGCAACCTTATCCATGTAAATCGACACTGCAGTAAGGTCGTGAGTAACTAAAACGATACTCATT
TTTTTCTTTAATCTTTCCAATAATTCATAGAATCCAGTCTGTAAAAGAGTATCAATGCTAGCTAAAGGTT
CATCAAGCAACAATACTTTTGGGTCAGTCACCAGGGCCCGAGCAATAAAAACTCTTTGCTGTTGTCCACC
CGAAAGCCTCCCTATCTGTTTATTCTTAAATTCTAACATCCCAACAAGATCAAGTACCTCCTGTGCCTTC
TGTTTATCTATTTGGTTATAGGATTTAAAATATTTACTCTTACCCCATCTTCCTATTAAAACAACTTCCT
CAACGCTTATGGGAAATTCTCTATCAAAAAGGGGGTATTGAGGAACATAGCCGATATATTCCCTATTCTC
TTCTGGTTTTCTTCCAAAAACCTTTACTTCCCCTTTACTGGGTAAAATCAAACCCAATATTACTTTAAGT
AAAGTAGTCTTACCGCCACCATTAGGTCCTATTATACCCAAAAACTCTTGCTCATAAATGGAAAGATTAA
TATCCTCTAAAACATTAATATCATCATAACTTACCCAAATATTTTTTAAACTAATAATTTCTTGTTTTTT
TTTATTGGGAATTTTATCAACTTTACATTCAGATTTAGTATTATGGTTAGAATTTATCATTATTCATTAC
CACCCAACACTGTAGTTAAGTTTTGGAGATTTTTAATATAATCCCGAGCTAAAGGGTCAGCAGTTATAAT
CTGAGCTCCTATCTCCTGAGCAATCACTTCAGCACTTTTAATATTAAATTGAGGGGAACACAAAATAATA
GATATGTGGCTAGCTCTTGCCTGCTCTATTATACTGACTAAAAAAGTAGCACTTGGTTCCTTCCCTTCTT
CTTCAATAGCCACCTGGACAAGGTCATATTCTTTAGCAAAATAAGTCCAGGAAGGATGGTAAGATAAAAA
TCTTTTGTTATTCATCTTACTAAGTTTAATTTTAATTTCTTTGTCCAGTTCATCTAATCTTGAATTAAAC
TCTCTTGCATTTTCCTTAAAATACTCTTGACTAAGCGGGTCAATTTGTATTAATGCCTGACAAATATTTT
GCACTATTTTTTTAGCATTTTTGGGAGATAACCAGATATGGGGGTCATGATTTATTATTTCAATACCTTG
GGAAGAATCACAAATCAACATATCTCTATTTACTTTCCTAATCTTATCCATCCAGGCCAATTCAAAATCG
ATTCCTGATCCTACCTTAACATACAATTGAGCCTGGCTAATCTCTTTTAACTGTAACGGTGTTGGTTCAT
AAGTGTGTGGACTAGCCCCGGGAGGTACCATAACCCCAACTTCTACTCTTTCTTTTCCCACCTTTTCAAC
AAAATTAGCAAAAGGTAAAATGGTAACTATTACTCCAATTTTATCTTTGGGTAATAACTCTTCAACTTCC
GCCCCCACGTTCATAACTCCTGTGAGGAGCATAAAAATTAACGCTATAATCATGATAACAAATAACTCAA
GATTGTCAGAGGAGTAAACTCCCCTGAAATCCCTATGTCTTTTATTATTTTTTTCGCTTTTATAGAATAG
TTTTACTGACAATCTTGTGAGAATCCATTCCTTATTTAAAAATATTTGTTATGAATATATCTGATCTTTT
ATTTTATCATCTTTTTTTATTATTTTTGGATGTAAAATTTTGTGCCAGGCATAAAATTTTAATTCTATTC
ACCTTTATTTTAATATCTTTACTACTATAAGAAAAACAAAGGGTGACAATAGACAGTTAATTAATGCCTC
GGGGAGAGCTATTTGTTTCAAACTCCAGGCTAAACCATATTCTATCCCGAAAGCACGGAGCACAAAAAAT
ATTAATATACTCTGACCAATCGAAGCTACAAAGGTTATTATAGGAACAAGAAATAAGATATGTTCAGGGA
ATATTTTATTTCTCAAAATTCCACAGGTAAAACCGACAATGGTTTTGACTAAAGCATTCACGCCTAACAA
GCCAGAAGAAAAAATATCTTGTAAAAGACCGGCCGCAAATCCTGAAACACATCCCTCTTCTGCCCCCTGA
AGTAACGAAAATATTATTACAACTAATAGTATTAAATCAGGTTTTAACCCTTGAATGGTAAATAAATTAA
TAAGGGTTAGTTGAATTAATAAAGTAACCGCAACTATGGCAATTTTCAGGTATATTTTCATTAATCTTCT
CCTGAAACTTACAAGAATGTCAGGGGAGTGAACTCCCCTAAAACCCCTCTATCTCCTTTTTACTTCATTT
CAATTTTATATAAAACTTTTCCTGACAATCTTGTTAGAATATATTGTTTTTTTAAATAGTATCCCTATAA
GAGCATCGGGGAATTTTTAAAATTCCGATGCTCTTAAATAGCAATTTCCCAAAAAGTTCTATGGGCACGA
TGCATCGTGCCCCTATTTTACTATTTTGTGCATTTTTTAAGTTACAATTAATAAATTAAATAAAAACAGC
TATTGAATAAAGAGCGGGGCTGCCTTAAGCAAGTTTAGAGGCAATAAAAAATAACAAATGACATAGAGGT
TTCAGAGGAGTTTGTCCCCCTGAGAATCTTGATGTTGCTATATATTCTAATATATTTTTAATTATTTTTT
AAAGTAATAATTATTTTTCCTACAATTACCAACCAGATAAAGTAAAAAAGGGCTAAAACCCGAAAAATCC
TCTTGGGTTGTTTTATCAACCTGTAAACCCATTCCATTCCGTGTCTTTGCATCCACAATGGTGCACGTGG
TATCCTCCCCGACAGGACATCAAAACTCCCGCCTACCCCCATACATACTGATACATTTAATTTTTCTAAG
TTATTAGCAATCCATTTTTCTTGTTTGGGTACACCCATCCCTACTAATAAAATATCTGGACGCTTCTCAT
TAATCTCTCTAATAATCTCCGCCTCTTCTTTGTTTGTAGCAATATTTTCTTTAACTCTTGAATCAAAATA
ACCATGATGACTTCCTACAATCTTTAAGCCGGGGTAACATCTGGTTAGATTTAGAGCTGCTTCTTTTGCT
ATTCCAGGATAAGACCCCAGTAAATATAAAGAATACCCTTTCTGTACGGCTAATTGACATACTTTGTTTA
TTATATCAATTCCAGTAACGCGTTCTATTAAAGGCTGTCTTAAGGTTAAGGCAGCCCATAAAATACCCGC
TCCATCAGGTGTAACTAAATCAGCAGATTTTAAAATTTCATAATATTCTGAATCTTTCCTGGCTCGTAGT
ATGGCTAAAGTATCTGGTGTAACTATTAGATAAGGATGAGTTCTTTGGGAAGAAATAAACTCCTCAATCT
TGTTAATAACACTTTGATTATCTATCCGGTCGATACCTATCTGAAAAAGTTTGACTCGATTAGCAGAAGA
ATCCTCTCCAATAATAATTTCCCCTGACTGAACCTGCTTTTTTATTAACTCAAAGACTAAACTGCCCCCT
GCTAATAATGCCATTAAGAGATAGATGTTCTGATATACTGAAATAATCAAAGCAGAAAGACTCAAATAAA
GGGATGAAGAAATAATGATGATATTGGCTCCTTGAGGAGAAAAGCCATAAGATTGCAACTTCTGACGTAA
TCTACTCTCTGGAAAAGAGGAATGATCACCTATATTTTCTGAACGTGCATAAGCTGCAACAATAGAATAA
GAAGAGTCAATAATAGGAACTCCCAATATCAAAAGAGGTATAAATAGGGTCAAAGCAGCTGTGCTTTTTG
ATACACCCACAATAGCGATAATAGCTAATACAAAACCAAAAGACATATAATAAGAAGATAATTTTTCCTT
GGGTATATATTTGATAAAAAGGAAAGATACAGCAGCCAGGATAAGAGATAAAATTTCTGCTAAAATTAAT
CCCTGCCTTTGGAGGAAAGAAACAACTAAAAAGGTCAGAGAAGCAATAAAGACAATATATGGGGTAATAT
CTCCAAATTCATCTACTTGACCGATAGAATTGGTGATACTCACTATCCAGATTAAGGTCAAAGGTATGGA
AAAAAAGTTAAGATAAAGATATTCGCCAGTTGAGGAGGGATCTCGTAGAAATTCTATTTTAACTCCAGAA
TATATTACAATTAGAGAAATTAAAATCTGGAAGATAAGTTTATTTCCTGTAGAAAGCCTTTGTCTTTTAT
CAGCTCTTCCCAGGAAAATCATCAGTATGCTGGCTATCGCAATACCTATAATCTTATATATTATTCCCGT
TTCAAACATATATCTACCCCTGCTCCCCATCAATGCTCTTATTATTTTATTATATCTTAATTATATTTTT
ATTACCATCAATCTTTAATATTAGGATTTTTCTTTTCATCTCTTCTTAAACCAATCAACTGTCTTTTTCA
ATCCTTCAGATAAAACGACCTCTGGTTGCCATCCCCAAATCTGCTTAATTAATTGACAGTCCAGAATATT
CTTTCTTAAATCCCCAGGGCGGGGAGGTCCGTAATTTGCTTGATGAGGAAATTTTATAATCTCTTTTAAA
AGATGAAAAAGTTCATTTACTGAAGTGCCTATTCCCGTCCCTAAATTAAAAACATTATTTTCCAACTCAA
TTTCTTTTGCACTTTTTGTTTTTTGGATTGTTTTATACAATTTTAACATATTTTTAACCGCGAGTAAATT
AGCCTGAGCTACATCTCCCACATAAACATAATCTCTGATATATTCTCCATCACCATTTATGGTAGGAATC
TCCCCTTTTAACATCTTCTCAATAAATATGGCTATAACCCCTGCTTCCCCATAAGGATCCTGCCGAGGTC
CATATACATTTCCATATCTCAAAGATATATAATTAAGATTATAATTTTTCTGATAAAAATTAAGATAATA
TTCAATTGTCACTTTGCTAATTCCGTAAGGAGACAATGGTTGGAAGGGATAAGTTTCACTTACTGGTAAA
TACTCTGGTTCTCCATAAATAGTCCCTCCACTGGAGGCGAAAACTATTCCTTTTGTTTGATAATTTACAC
AACATTGTAATAAATTTAAGGAACCCAGGATATTAGTCCGAGCATCAAACAAGGGATCTCTTACCGACAA
AGAAACACTTATTTGTGCTGCTTGATGGCTAACATAATCAGGCCTTTCCCGGTGAAAAACTTCCCTCAAT
TTTTCTTCATCAGTAATACTCAATTTATAAAACTGGGTCTGTTTATTTATATTTTCTTCTCGCCCTGAAG
ATAGGTCATCAACTACCACTACTTTAAAATTATTTTTGATAAGCAAATCCACAATATGAGAACCAATAAA
TCCCGCTCCCCCAGTAACTAATACAGTCATTTTCATACATTTTCCTCCCTATGTAAACAAAGGTGCCAGG
CACCTTTGTTTACATTTTTTACTAAAGAGCTAGAATAAGAGCAATTATGCTGCAGAGGGCAGTTACTCCC
CATAGAATTAAAACAACATTCTTATGAGATATCCCGCGACTCAAAAGACGATGATGGAGATGTTTTTTAT
CAGCCTGAAAAATAGGTTGATGACTTCTATATCGCCTGTATATAGCAAATAAAGTATCAAAAATAGGTAA
AGCTAAAACAATTAAAGGAATGAAAACAAAAAATGCATTTTCACTTTTTAAAACCCATAAGGCTCCAAGG
GAAGCTAATATAAAACCGGAAAAAGTACTTCCCGAATCACCTAAAAATATCTTTGCTGGATAAAAATTAA
ATCTTAAAAAAGCTAACATACTTCCCGCCAGGGCAATAGATATAAGATTTAAAGTTTCGAAATTTTGCTT
TAACCCTAAAACAAAAAAAGTGATTAAAGTGATAATTGAAACTCCACAAGCCAGTCCATCTAAACCATCT
ATTAGATTAATAGAATTAGTAACTCCCACTATCCATAAGATTAAGATAGGATAAAGAAGATAGCCTAATA
AATCAAAGCTTTTTAACTGGTTATTTATAAAGATATTTATTAAATCAATATTGGAGATAATCACCATCAA
TGCCGGTACCATTTGAATAATGAATTTATGTTTAGGTGAGAGATCGACAATATCATCTACTATCCCTAAT
AGTAAAATAATTACCCCCGCAGCTAATAAAATTTTAATCTGCCCTTCTATCTGTACAATAAACAGCAAAC
TTAGTAAAAATCCAAAAAAAATAATTACTCCCCCTAAATTAGGAATAGCTGCCTCGTGTATTTTACGGTG
ATTAGGCAAATCTACCATATTCTGTTTTTTCCCTACTTGAGCTAAATAAGGGGTTAAGATATAGGAAACC
GCAAAGGCAATAACACCTACTTCTATGTATTTCAAAAAACAATCTCCTATCTTTTCTTAGTAGTTAAGGT
AAACTAAAATTTTGTGTTGTGACTGGATTGGTATAAAATGTTATCCTACCTTATCTTATCTTATCTTATC
TTAATCGAGCTAATTCTTTCTTTAAATTTTCAATACAAGCTACCGGGGAAGGGTCAACCTGATTTAATAC
AGCTAAATAATAACTTACCAGGTCACCCAAATAGATCAGGGAAAACATGCGGGCTAACTTCCCCTTACCA
CTCGAGTGGCAAATTATAAATTCTGCAACTTTATTTCCAATAATCTTTTGAGTAATTTCGCGTCTCTGAT
TTATCCGCAATGACCCTTCTTTGTCTTCCAGATAAATAATTTTAACCAGTCGATTTATATTGTTTTCGAT
TTCATAACCAACTATTTCATTGTGATTTAATTCAGAAAATATATTCCAAAAACAGGGCCATTTACTATTT
TCATTTATTTGAGTCTTCCATCGCATAGCAACTGCTTCAAGTAATCCCTCAGAACCATAGACCAATGGAA
GATTCTGGTATAATTTCAGGGCTATCTTTTTAGCTAAATTATTCTTAAGTGGAGACTCACTACTATATGC
CCTGCAAAGTCCCTGTAAAATATCAAAAGCTTCCTCAATCTCCTGGTTTCTCTCTTTTATAAGACCCATC
CTCTCTAAAACCTTTAACATCGGAAAGAACAAATAAGGGATGGCAGCTCGAGGTTGAATCCCTGCTGGTA
CTTTAATAAAAGGAAAAGTCTTTTCTTTAGATAGCTCAGCAAATTTACCTCCCGAAGTTAGGGCGATGAC
TTTGGCCTTAGCTTTCAAAGACTTTTTCAAGGCAGAAATAGTCTCTTCGGTATTACCAGAATAACTTACC
GCAAAGACTAATGAATTTTCCCCCACAAATTTTGGCACATCATAGCCTCGGATGACTAAGAGGGGTATGG
AAAGTTCATCAGCTAAATAATGAGATAACAAATTGCCACCGATAGCTGAACCTCCCATTCCAAGTACGAC
GATATTTTTAAGTCTATCAGGAGAAACAGATAATAAATCAGGAGTAAGGGGAAACTCTTCGCCTAACTGC
AAAGAATCTTTCATCTTTTCAGTAAAATCTTCTAATAGGCCGATCATATTATCTTGGTCTAATCCGGATA
AATCCCCATCTAATATTTTCTCTGCCTGGTTAATATCTATTCTGTTTTCTTTTAGTTCATTCATAATCCC
TTCCACCCCTTTTTAAATCTATTTTTACATTCTATAACATACCACACAACTATTTTTCAAGCAAGTATAC
AAATGTAAACAAAGGTGCCTGGCACTTTTGTTTACATTACATTAGGGTGCTGTAGACAACCAAGGGTCAA
AATCAATGTCCCCATCTGACTGACTCCAATAAGCCCAATCTCCCGAACTTGAATTGTTGCCTGGATATTT
TGGTCCCGCAGCATCTCCCCACCAGTTATTCTCTGCTTTTATAGTATGAGGAGCTTCATTACTAACACCA
TGAATACTATTCCCGGTAATACTATTCTCTCCTACACTTCCTCTCTCTCCTCCCCCTAAATCCGGGTTTA
CTAAAGCACCCCAGGTTGAATTATAATCAATTAATACTCCATAACTATTATTACTAATAGTATTATAAGA
AATAATTGGTGTAGCACTCTCCCGACAATAGATACCAGTATTTGAATTATTACAAATATCATTGTTATTA
ATCTCTGGTGAAGAATCGCCCCAGGTTCTTATTCCATATTGATTGGAAAGAATAGAATTATTTCTAATTA
TTCCTGAACCGCCCCTACCAATATCTATTCCGCTATAACCATTATTCTCAATATCATTATCTTCAATTAT
GGGAACAGAATTGGTATAACTTATTCCATAATCATAGTTATTTCTTACTAAGTTGTTGTTTATAATTATA
AAGGAACATCCATTAAAATATATACCAACATTTGCTTTATTTTCTCCATCAATAGTAAATCCAGATATGG
TAACATTATTAGCCTCAATAGTGATTAAATTTCCAATTATACCCCCACCCATGATAAATGCATTGTCTCG
ACCCGCACCCCAAAGATTAATCTCTTTATTTATCACTAATTGCTCATTATAAGTTCCTGCACTGACTATA
ACTGATTTTCCAGAATTAACTGCTTCTATCCCCTCCCTGATAGTATTAAAGGGGTTAATCTTAGTACCAT
CTTCAACTCCGCTTGTATTTCCAGCATCTACATACACATTTAAATCATATTCAATTTCTGCAATTAAGGG
AACGCTTTCATTTCCAACAAAATCACAAGAAGTAATGGATATAGTATTAACACCTTCTGAAAGATTATAT
GAATAGGACCACTCAGTAGAAGAATTAAGAGGAATCACTTCTGTGCCATTAATCCAAAGAGAAGAATCTG
CTTCTTTGGTACCTGAGAGAATCTGGGGAGATATATTGGTCGGGGTAATTACCTCATTTAATGTAGGTTT
CTTGGGAGGAGTTATATCTTTTACAGTTATTTTCCATTGAAAACTATCTGTAAATTCTCCATCACTTACT
AAAACTTTTATTACTTTTGTCCCATATTCTCCATACTCAGAAGAATATTTCCAGATACTCTGTGCGCTAT
TTTCATTTGTTGAAGAACTGGAAACAAGTTTTCCTTCTAAAAACCATTGAAATCCAAGAGCTGTGTTTAT
GTCAACATCATAAGCTTGAATTTCGAATTTGATTGAATCTCCTTCATTAATCTCAATGTTGAGATTACTC
GGAAGATAAGAAATGATTTGAGGAGGGTCATTGATATTAATGACTTCGATTTTAAAACTCTGCTGGATGT
TATGTTTGCCATCAGTAATTTCTATAATCACTTGATGCACTCCTATCTGATTATTGTTCGGTATCCAGGT
TACTAAACCATTTTCACTATCAATGCCCATTCCTTCTGGATTGAGAGCTAAAAAATAGGTAAGTCTATCT
CCCTCCGGATCTTTTGCCTCAATCTGATATGAATAAAGATGATTTTCTTTGACAGTACTAATAGGGTCAG
AAATTATAACCGGTGCCTGGTTTAAAAACGGAATAATTTTTTCTAAATTTAAGCAACCCCCAATCGATAA
TGCTATAACAATTAATCCAATTAACAATACAAAAAACTTTTTCACCTTTTAATACATCCCTTTTTCTAAA
TATATCTAATTTATTTTGATATTTTTTCTTTTAATTCTTTAAGTTCTTCAAGGAATTAAGTATTTTATAT
TCTTATTTGATATGATTCGAATCATAAAAAGTTGTAACACTATCTTATTATAAAGCACCCACCTCATCTT
TCTTTTTTTCTTTTACTTATACATTTATTTTTTCATTAATTTACTTATTTCTGTTCCAAGATATTTTTCT
AATCTACCTTCCAAAAGATTCTTTTCGCATTATCATGATAAATCATTCTTAAAGTAACATCATCAAGATT
AAGGCCTTTGTATACTGTTTCTGGATCAATATTTTCTCGAGCTTTTTTACTCATCATCTTATAAATTGAA
TCTGGCAAAGTAAATTCTTCTTTTTCTAACATATCAAAATAACTTAATACTATTTCATCAATATAACTCC
TACTTTTAGCCCGATATGAGGTAATAACTATATCTGTCCCAAAGAGAATTCGATCCTTATATTTTCTCAT
AAATTTTTTAAATGCTTCAGCATTCTGGGAAATTCTTTTAAATCCTGCTACTTGAAAATCAGGATGACCA
AAACTTATATCTGTATAGAGATTAGGATAAGAATCAAGAAGTCTACTCAATCGAAAAAGATTGCTTGAGG
TCAAGATAAAATGGGGGGCAATAATCGTCAAATTTGGAAAATTCTGTAAAATATTTTCAAATTGTGGGAG
AAAACGTCCACTGTTTACATGATAAAGGATAGGTATCCCTCTTTCTTCACAATAACTATATACCTCCATC
ATTCCAGGATCATCCAAGGGGAGCCTAAAAAAATTATCGTAAAAAAAACCGTGTCCATTATAAAGTTTCA
AACCCTTGGCACCATCAACAATAAACTTCTTTAACTTCTCCAGTTTATTTTCATCGAGAGGGTTGATAGT
GCATAAAGCAATAAACTTATCTGGATATTGCTTACTTATATTTATGATCTCTTCATTATTTTTATCATAT
TCAGTAAATCCATATTTAGGATTTAGATAAAAAGTATACTTAGAAGTCCCCAGTATAATCAATTTTTCTA
TCTGGCAATCTTCCATCACCTTAAGGAGGATTGGTAAATTACGAGAGGATTGAACATGTTCGTGGGCATT
TATAATTTTAAAATTCGCCCTTCTTTCTGTGAGGGCTGGATTAATTTCAGCAATTAGAGATGAAGGCTGG
TTATCTATCCATAAAGGTAGATAACCTATTTGCCTGAAATACCATAAAAACATCGTTACCAACAATATAA
TTATTATGACATAAAACCATAAATCGCTTTTTTTCCCTCTTCTTGCTATTTCTTTTGTACTGGCTTTTTT
TTGGACCATTCCCTCTAACTTGCCCCTTGAATTAATAACTAAAATAAATTATACCTTACTTTCCTCCAAA
CTCCAAAAAATTTTTATCAATAAATGTAAACAAAGGTGCCAGGCACCTTTGTTTACATTTGTGACAAATT
TGGTGCTGTGATCTCCTATAAAAATCTTGAATTATTATAAATAAAATAGTATACTTTATTCATTATGGTG
CGAATAAACAGAAAAGAAATTGAATATAAAAATGCTTTCTACCATATAATAGCAAAAGGGGTCGAAGGGA
TAAACATTTTTATTGACGATATAGATAAAAATAAATTTTTACAACTTCTACAAAAAATGGTTAACTCTTA
CCATATTCATCTCTTCTTTTATGTGCTAATGGATACTCATTTTCACCTCCTGCTTAAAACAGAAGAAACA
AATCTTTCTGAAGCGATGCAGTTTTTAAATTCTTCTTATGCCCACTGGTTTAATTTAAGACATATTAGAA
AAGGTCATTTATTCCAAGACCGTTATAAAAGCTATCTTATCCTAAATCCTCTTTACATGTATAGTGTGGC
TTCTTATATTAGCCTAAATCCTGTAGAGGCTGGATTGGTAGATTCTCCTGAAAATTACCCCTGGTGCAGT
TTTCAATACTTCATCTCAGCTTCAGGCAAAACTGCTCCCCCCTGGCTAAAGGTTAAAGAATTCTTAAAAC
TTTGCCAAACTAACGCAGATAATTTTGTTAATTTTGTAAAGGATAATAATCCTAAAAATCATACAGAAAA
AGTCCTCCAAAATTTTAATAAGACAACCTCAAATTATAGATTGAATACTAACACCCAAGCTTATCTTCCT
AAAAATATAGAAAATATATTGGTTAAAGTTAAAGAGCGAGTTGGGGATATAGACACTAATAAACGTTTAA
AACATTTACTTGTTTACCTATTAATAAAAGAGGGTTATAGAATAAACGATATAGCAACTTCTTTGAACCT
TACCCGACAGAGTATTTTGGGAATAAATAGAAAAATCCAAAAAAATTTAATAAATGACCACTTTTGTCAG
CTTTTACTAAATCGAATCAAGATGAGCCTATTTACATAAAAAAGAAAATGTAAAAAAAGGTGCCAGGCAC
CTTTTTTTACATTTATGACAAATTTAGTGCCTGGCACCTTTGTTTACATTGGAGAAAAGATGAAAAATAA
AGTAGTATTTTCTTTTTATATTGCTATAATCCTGAGTTTATTAATATGCCTGCCATTAGCTATAAAAGTA
GAAGCGGTTCGTTATGACCCCAATTTACAATGGCAGGTTTTAGAAAGCCCCCATTTCTCAGTTTATTTTT
TTACATCACAAGACAATGAAGACTACAAATATCATAACAAACTATTATCTCAGGAAATAGCTGATATTGC
TGAAGAGGTTTACACCCAAATCAATACCCAAATTGGTTTTCCAAAACATCACCATATGCAAAAGATAGCC
ATAATTATGGAAGATTTTTCTGATTATGCTCTGGGCTTTGCTTCCTCTTTCCCCCATCGAGTAATTCGCC
TTTCCCTAACCGCTCCAACGGCTAAATCCTTTGATATGAAATTTAAAAGCTGGCTCAAAATGGTAATTGC
TCACGAATACACTCACCTAGCTCATTTTGAAATGACTTGTGGTCTTACTACTGCCCTGCGTGCCCTTTTC
GGCCAGATAATTACCCCTAATGGTCTTCAACCAACCTGGTCAATTGAGGGGTTAGCGGTTTATAATGAAA
CTAAATTTACTACTGAAGGCGGAGGAAGAGGCATAGATCCTCGCTACGAAATGTATCTTCGTATGGCTGC
TTTAGATGACCAATTTAATACTTTAGACCAGATAAATGGTTATTACCTCACTTCCTGGCCCGGGAGCACA
GCTCCCTATATCTATGGCCAATCTATTATTCACTTTATTGCCCAAAGATACGGAGAAGATAAAGTAATTG
CTTTAAGTGAAGTATTTTGCAAATATCCTTATTTAGGTTTTAACTATGCTTTTAAAAGGACATTGGGTTT
GGATCTTGATGAATTGTACCAAAATTGGAAAGAATATTTAAAAGAAAAATATCAAACCCAGGCTCAAAAA
ATTAGTTCTCAAAAAAATCTTACTAAATCACAACAATTAACCAATTATCACTATTGGGTCGATTACCCGA
GTTGGATCTCTACCTCCACCGACTCTGAAGATAAAATAGCTATCAGGGTTTCAACACCCCACTCCTACCC
TTTTATTCAAATTATTGACCCTTCAGCATCTATGGCTCCTTTAACTTATTCTGCTATTAAAAACCAATCT
TTAGTTAAAAGAACCTATGGTAGGGATTCTTCTTTTAGTATCTCTCCTGATGGTTCTAAAATTATTTATT
CCAAATTAACTGATTATAATCAATTTTATCAATTTTACGACCTTTATTTATATGATTTAAAAACAGATAA
AGAAGTACGCCTTTCTGAAGGGTTACGCGTTCGAGATCCTGACTGGTCAACTGCTCTTGACTCAAAAAAT
CCCCAAATTGTAGCAGTAATCAATAATTCCGGAACCAACAATCTAATTCTGATTAATCTACCTTCACCCC
TCTCAATTATCTCTGTTAAAACTCAATCAACTTACAGCCTAATTACCCAAGAAGATATTATCTACCTCAC
CAATTTTGATGATGGAACTCAAATATATCAACCCTCCTGGTCTCCTGGTAGTGATATGATTGCTTTTTCT
GCCTGGCGTCAGGGTTATCAGGATATATATATCCTAAATCTTAACTCTACCGACATTGTGAATTCTACTC
TCCAACCTATCTTTCACGATAAAGCTACCGACTTTAGCCCCTGCTGGTCTTCTGACAGCAAATATCTCTT
TTTCTCTTCTGACCGCACCGGCATCTATAATATCTTTGCCTTTTCTTTGCTCGATAAAAAACTATACCAA
GTGACTAATGTGTTAAGTGGGGCTTTTCAACCCGCCCCTTCTCCTGATGGAAAAAAATTAGCTTACATCG
AATACCATGCCACAGGATACGAACTACATCTTATGGAATTAGATTCCAATAAGTGGACACAGATAGAATA
TGTCAAACCCTCCACCACCATTGCAGAATTACAATCTTCTCATCAACAGACAGACCAACTAAAAAATCAA
AATCTAACCAATACTTCAAAAAGCAACTACCCTATCCATCCCTATTATCCCTTTGCCTCCTTTTGGCCAC
CAACCTACTGGATTCCTGCTGCTCAAATAACTGAAAATGATTTAGGCATTGGTTTTTCGACTGAGCTAGA
AGATGTATTAGGATTTTATTCTCTACCTATAACGATTACTTACGGAGCATTAAACAATAATCTAAATTAC
AATTTTGACTATTATAATTACCGCCATTACCCCATCATTAATCTTTTTCTACAAGGAAGAACTGATTTAA
ATTCTTCTGTTTCAACTTCCACTTCCTGGTGGAAAGAAGGAAAAGCCGGTATAAATATCTATTTCCCTTT
TCAGGGGCAAACTACTTCCTCAAGTTCCTTAACAAATTCCCGTTCTTATCGACAAATATTTTCTCTTGGT
TATCAATACGAAAGAAAATATTTAACCGAAGCTGATAATAAAACTTCCTCAGATACTACTACCACTACTA
ATATCAATACCAATGCCAATACTACCCAAGAAAACATCGCCAGTCTTAGATTGAGTTATTCTTATTCTGA
TACCGAAAAATACGGATTCTCTATCAGCCCCGAACAAGGTCAAGCTTTTTCCCTAAACTACGAGCATGCA
GATAAAATCCTTGGCAGCAGTTATACCTTTGATAAATTCGTCTTTGATGGAAGGAAATTCATCCAACTTC
CTTTTCTTCATCAGATCTTATCCCTTCGCCTAATTGCTGGTCATAGTAGTACAGGTATACCAGATGAGGA
AAAATTTAAATTGGGGGGACATTATTCAGCCAACAATCTCGCTAATACAGAAGTTGACATCTTCTCTCTA
CGTGGATTCAAATCATCTTTTCTAAAAGGAAACAATCTTCTTTCGACCAGTTTAGAATACCGCTTCCCTA
TTGCCAACATCGAACATAGTATTAAACTTGGCCCTCTCTCCCTCTTTTTAGAAAGACTTTCTGGTGCTCT
CTTTATTGACATCGGAAATGCCTGGGAAAGCAGAGAAAATACAAATAAAAATATAAACTCAAATTCTAAT
AATCCTGAGGAAATCATTTCTCCCTGGTATGATTTTAAGACTGGAATTGGAGCAGAATTAAAGGCAGATT
TTAATTGGAAATACGAGTCTTCCTTTACCTTAAGATTGGGTGCCGCCAAAGCCCTAAACGAACCTAAAGG
ATATGATATTTACTTTACTTTAGGCACTTCCTTCTAGAAATGTAAACAAAGGTGCCAGGCACTAAATTTG
TCATAAATGTAAACAAAGGTGCCAGGCACCTTTGTTTACATCTACATTAAGCCTACTTTACTATGGTCTC
CTAAAGTGAATCTGTATACTCGAGGTAGGTCTTTAGAATGATAAATGTATACACCTTTACCTATCAGACA
TCTATGCATTCTCCCTCTTATGTTTTCTAACTTAGTTTCTTCTAATACAACACTACATTCAATTTCACTC
TTTACTATTTCTACTCTATCGGAAAGAGAACTAAAAGGACCTATATAGGAATCAACTATCCTAGCCCCCT
GACCTATTATTACTGGACCTAATATCTTAGAATTTATAATTTCTGTCCCTTTTTCTATCCTGACTCTTCC
TAAAATCTCTGAAGCTTCATCAACTTTTGCTTCGCTTATATCTCGCTCAATATCTTCCAAGACCAAGCGA
TTGGCCTCTAAAATATCTTCTGGTTTTCCGGTATCTTTCCACCAACCCTTAATTACTTCCGCTCCTACCT
TATAACCCTTATCAATCATCCATTGAATGGCATCAGTAATCTCTAATTCTCCTCGAGCAGAAGGTTTTAT
GTTCTCAATGGCTCGATGAATATTTTTATCAAAAAAATAGACTCCAATCAAAGCCAAATTACTGGGTGGT
TCTTTCGGTTTTTCTACAACCTGTATAACTCTCCCTCTCTCCACTTCAGCAACGCCAAACTGCTTCGGAT
TATCTACTTCAGTAAGCAGAACAAAGGCATTATAATTTCCCTGATTAAATTTATGGGCGTAACTTTCTAC
CCCATTTTTCAGGAGATTATCCCCTAAATACATTAAAAATTCATCTTCTCCCAAAAAATTACGAGCCACC
GATACAGCATGAGCCAATCCCAAAGCCTCTTTCTGTTCAATATAAGAAATATTTACTCCCCATCTACTAC
CTTCTCTAATTTCATCCTTTATATCCTCACCGGTCTCCCCGATGATTATACCTATATCTTTTATCCCACA
ATTCTTAATTGCCTCTATTCCATAAAAAAGAACTGGTTTGTTACCAATAGGAATCAAATGTTTAGCACTC
GTATGGGTAAGTGGTCTAAGACGAGTCCCTTTCCCTGCACATAGAATAATAGATTTCAATTTTCTACCTC
CCTATCTTCCATAATTTTAAACCAAAATTTTAAACCAATCATAAAAACTCAAAACTCACTTTATCCTCTT
ATCTTCTTATCTTCTTATCTTCCATTTTTAACCAAATCAACTAATTATCTTCCTTATATTCCTCCCTAAA
ATTTTAGTGGCCCCTAAAAATATTTTAGGCCGTTTAAACGCCTTTCTAAACACTACAGAATGGTTTTCAA
AGTTTGCTGCCTGCTCAATTAAATCCTCATTCTCTTTAAATAAACTAAATATATTTTTTGTCTCCTGTTT
ATTCAATTTTTCATAAACCTTCCGCGCCCACAGCCCGAATCTTATCTCTCTTCCAAATTTTCTCTTCCAT
CTCCGGTCATACTCTGGTAAATCATTTTCCTTAATACACTCCACTAAAATCTCTGCAGCCTTTAGACCAT
AATAAATTCCTCCACCAGTCAAAGGTTTTATATGGCACGCTGCATCTCCTACTACCGCAATATTTTTATC
GCTGGTCTTGGTGATCATCCCCAATGGAATAATTCCCGCTAATTTATCAATAATCTCACCTTTAATCTTT
GTTTCTGCCAAAAAATGATTCAATTTAATTCTGCCATTTTTAGAAATAATTCCTACCCGAATAATCTTCT
CACTCTCTGGAATAGTCCAGATAAAAAAGGGTATACCTTCACTCATACATACCTGAGCAAATTTCTCTGG
TACAAAATTTTCTTCCACCCTTATTCTATACTGCCAACCATTATAATATTTTATACCATCTTTAATACCG
TCTTTTAAGTCATCTTCCTTATTTTCTTTCAACATTCCCAGTTCACTCATCATAAACTTTCTTACTCTGG
ATTTTGCCCCGTCTGCCCCAATTACTATATCTGCAAAAATATCACCACTACTGGTCTTAAGCCAGTAACC
TTTTCCTCTTTTCTCTATCTCTAATAATCTCCTCCCGCACTCTACGTTCAACCCTTTACTTAGCTCTTTG
TCAAACTTTTCCCGATCAATTACATAAGCTACTCCCTCTCTCTCAATCCGGAAATTATCCTCTTTATAAA
AGAAAAAAGCCCCGTTAATTTGATTTATAACCGAACTTTTCGAAATCCCAATCAAAGTATCCTCAAAGAC
CTGTCTGCCTACAATACCAGCACACTTTACTGGCCTACCTACTTCCTTATGCTCTTCGATTACTCTGACT
TTAATACCATATTTCTTCAACAATTGAGCAGTATAACACCCTATCGGCCCCGCACCCACAATAACTATTT
CCATATAAAAAACTCCTATTTCAAATGTAAACAAAAGTGCCTGGCACCTTTTTTTACATTTTTATGGCAG
TAGCGATTTTTGCCCCTACTCGAGCATTGTTTTTTACCAGCTCGATATTGGCTGCCAGGCACTTGCCTTC
ACTCAATTCATTTATTCTGCTCAGTAAGTATGGGGTAAGTTTTTTACCTTTTATCCCCTTCTTAGCCGCC
TCTAAAATAGTTCTATTTACAATTCTGTTAACATAGGTCCGCGAAAGAGCATATTCTTCCGGTATAGGAT
TGGCTATTACTATTGCACTTTTTAGACCCAAATCCCACTTTGTTTTAATTATCCTGGCTGCCTCTATCTC
ATCCTCTACAGTATAATCTACCTTTAATCCGCTTTCTCTACAATAAAAAGCGGGAAATTCATCAGTCCTA
AAACCAATTATAGGTACTCCCATCGTTTCCAAATATTCTAAAGTTAAAGACAGATCGAGAATCGACTTTG
CCCCAGCACATACCACCACAACTGGTGTCCTGGCCAACTCCTGTAAATCAGCTGATACATCAAAGGTTTT
CTCTGCCCCTCGATGTGCTCCACCAATACCACCTGTGACAAAAACCTCTATCCCAGCCAGATGAGCAGCC
ACCATAGTCGCCGCTACTGTGGTAGCAGCAGTAAGTTTTTTGGCTAAAACTATAGATAAATCACGACGAC
TCGCCTTTATTACCTCCCCAGAAGTAGCCAATAGCTCAAACTCTTCCTCACTCAAACCAATTTTAATCTT
CCCTCCCATTACCGCAATTGTTGCTGGTACCACTCCATATCCCCGGATAATATTCTCTACTTCCCGAGCA
ACCTTTAAATTCTCAGGATAAGGCATACCATGGGCGATAATGGTGGACTCTAACGCCACTACCGGTCTAT
TATTTTCTAAAGCCTCTCTTACATCATCTTTGAAATCGAGAAATCTTCCTGCAGCTCCGCTTCCACACAT
AACTGATTTATACCAACCTTCCTTCTTCTTCTCCTTCTTCCTCTTCCTCTCCCTCTTTCTCTTCTTCTAT
CCTGCTTCTTAGCAATCCTTCCCTCAAATCTCTCCTTACCGCCTCTCTGCTTGAAATAGTGAGTGCTGCT
GCCCCCAAGCCAAATTTTGCTGCCATCTCCAGAGGGTATCCTTTATAAATTCCGTAGATTAAACCAGCCA
CCAGGGCATCTCCTGCCCCAGTTACATCTACTATCTCACCCCTATAGGGAACCATAAACTTATTCCAATC
CTCTTTCCTTCCTTCTCCGTACCCACTACCACCACCACTACCACTAGAAGAGACATATATTCCTCTTTCT
CCCAAAGTAACAATCACATTCTTTACTCCCTTATTTCTTAGCTCTTCTATAGCCTCCAACATATCCTTAT
CATCATCGATTCCTATCCCGGAAATTGATTCCAACTCATTACTGCTGGGAGTCATATAATCAATATTCCA
GCTTCTTTCACTTTCTCTTCCACTTTCACTTCCACTTCCGCTTCTACTTCCACTTTCCTCAAATAATATA
TTTCTTAACTTCTTGACCTTTTCCACCGAAACTGGCTCAATCAAAAGCGGTACCTTAACCTTATTGCACA
GATCTACCATATATTCAATACTCTCTTCTGGTATATTAGTGTCCATAACCACTATCTTACTCTCTTTAAT
CAAATAGGCCTTCGACCTCAGATACTCCACCGTAATCTCCTCCAATATCTGCATATCTGAGACCGCTAAT
TCCATTTCACCCTTCTCATCCAATATAGCCAGATATATTCCAGTAGGATATTTTCCCGAGATTATCATCT
GATCCATCTTAACCCCAGCCTTCTCGGTCTCCTCCAAAATCCTGATCCCTTCTCCATCATCTCCCACCGC
ACTCAACAGGGTAACTGGTACATTAAGTAATGCTAGATTATGGGCGATATTTCTCCCTACTCCTCCTGAG
CTAACATTTATCTTCCCGGGATTAGAAGTATATCTTTTCAGCTCACCACTCGGCCTACCCCTTAAATCAA
TATTTGTCCCCCCTATTACCACTACACCATCGAATCTTCCCCAGTTATTATTCAATTGGGGAGAACTTAA
ATATTTTTCTCTGGTTCTAGTTAACACCATCTTACCAACCTTTCCTAAAAAAATCTAATTCCCAAATGCA
TATAATATTTTTTCCATTATACCACAAAACTCTTCTTTTCAACCAAAATTAACACAAATAGAGGTAAAAA
AGGGGACAGGCTACTTTTTTATTACAAAAAGTAGCCTGTCCCCTTTTTCCCTCACCATTAATTACTGGTA
AGCACTTTGGCGATTATCAGCAGATATCATAAACACTATTTTATTATGGCTATCAATCTCATAGAAAAAT
CTATAGCTACTTATCCTGTAGCGCCAGGTATCTGGTTTGTAGTTTATGAGTTTCTTGATATTTTTACCAA
AATAAGGATTTTGTTTTAGTTGAGGGTAAACATAGTTGATAAGTTTTGTTTTTATCTTTTCCTGCTGCCC
GCCAAAATCTTGCTCAAGATCCTTTAGGAATTGATTGGTTTCAAATATTTTAAACTTATTCAATAAATTT
GCCTTTCATTTCTTTAGATTCACGATGCCCGATTTTCAATCTTTCTATCAAGTTCTTATCTGCTTTAATC
TGAGCCATCTCAATAGGGTCTGCATAATAAGATTCCTCTATATCTTTTATCACCCTGGAAGTGATAAAAT
TAGAAATGGGACGATGCTCAATCTTAGCGGCAGCTGCTATCCTCTCGTATTCTTCTTCTGAGAGACGTAA
GGTTACTACCTTTGCCATTTAAATCCTCCTTATTTATATATTTCATTTTATTCTAATATATTCTAATATA
TTCTTTATCATTTGTCAAACATAGAATAATACAGAAATAATATTTACTTCTCGACCCAAATCTATACTTA
ATTCATAAGAGACCTCGGTAATTAATCTAAAGAGAGATTCCTCACTTCTAATTTGACAAAAAAGCAAAGG
AAAATCCATTTTCATTCTTTATCAATCTTTTTATCTTCTTCTTTTTTAGTTATAATTACGAATGTAAACA
AAAGTGCCTGGCACCTTTGTTTACAAGTTCTGATTCATCAAGCCTGTTTAAAAAGGGGACAGACTTCCTT
TGTCTTCACACATTTAATGCCTAACAAAAAAGTAGCCTGTCCCCTTTTCTTTACTCTCCCTTTTTTAATT
AAGGCTGAAAGGACAAAACCTCTAATTCGGAATGAGTCTGGCGAGCAGAATTAACAATATTTTCCAATTT
TTTGGCTGTCTTAGAATCAATCCATTCTTCACCGCATTGACTACAAATCATAGCCGGTACTTTTTTTACC
ACAACTACACCAAAATTTAAATCAACACTATAAATGGTATAACCTTGCTTTTTTTCTCCACCACATAATG
GACACTTTTCCACCTTATTATCTCCTTCTCTTCTTAAAATCAGATTCAAATTTATCTAAATTAGGCTTAT
AAGCGGTAATTATATAAGCCTTCTGATTTTGTTCATCTAAACTTACCACAACATGAAATGGCTTTCCTTT
TACAACTTTAAATATTAGACAACTAGAAAATGGTCTATCCTCTGGATAATCTTCTATTACCTCACCTTTT
AAAATTACTTCTAAAACAACATTCTGTGAAATATTACGTTCTGCCAAACGAACCAAAGTATGTTTTCTCC
ATTCAAAATTATTTTTCCGAATTGTTTCTCTTAATTTATTTATATTCACTGTGTCTTCCGTTCATACTTA
AAAGCTTTTTTATTGGTAAATATATTATATCATAAATCTAAAATATAGATAATAAATAATTATCTGAACG
TCGTTGTAAGCACATTTATCGTGGGACAGGCGTCTCTCCTGTCTATTCAACTGTAGGGGGTTGATTCATC
AAGCCCGTTTAAAAAGGGGACAGACTTCCTTTGTCATCACACATTTAATGGTCAACAAAAAGTAGCCTGT
CCCCTTTTTGCTTTATAGTTTCAAAATTATTTCCGAAAAATCTACTAAATCTTGCAAATGATTCTCTATT
ATCGCTTGAATTATTTTAAGATTTAATTTCTGGTAATTATGTATTGCAATATTTCTAAAACCAACCATTG
CCTTTAGCCTCTCTGACATTTCTGGACCAATAATCTTATTATTGTGCAAAATTTCAAATGTTTCTCTACT
TGTCTGGGGAATTCCTAAATTTCTCTCTGCTATCAAATGCATACCCAGATCGATTACTGCTTCACATGCC
CTTTGAATATTTAAAATGATAGAATCTTGCTTTGTATAATTTTCTAAATTCTTAGGATTATTTTCATATT
CTTCATTTACCCTGTTAACACACTTTCTTATAATTTCTGTTTTATTCAAAACTATATCATCAATCATATT
TTAACACCTCTTAAATTCCTCGATTTGATCTTATTAATTATTTCCATCCTTTCTTCATTCAAAAAGGCAT
ATTCTCTCATTGCTCTCATCTGAAAATACATCTTTTGCAGATTATCTGAATTATAGATAAGCTTTCCAGT
CTTTATAATCTGAATCTGGAAAACGGTAGAAGCTTTTTTTAGGTCTACCAAATCAACTTCTCTTTTTAGA
ACATCAGCCAATTTTTGGGAAAGGATAAATAATTTGTATTCATCTATTTGTCTGTCAGCTAAAATAGCAA
TATCTATATCACTATCTTTTCTCACTTTATCTTTTGAAATGGAACCAAAAATATATATTAAAGAAGGAGC
CAGGGTATCTGATAAAATATTTTTTATAATCTCAATCTTTCTATTATCAATCATAAATATCACCAATCCT
AAGAACTGTAAAATCTTCTTTCTATTCAATTATAACACAGGTAAATCTGATTTTTGCTTTTTTGCCAATT
TTTTCTTTATCTTTAATTTATAAGCACACACTAAAATAAAAAAAGAAAATCAAAAATTAAGTTGAATCAC
CGATAATGTAGGGGCACGATGCATCGTGCCCACCCACATAATTGCTAAATGACATTGCGAGCTCTGATTT
ATTAGGGCACAGCAATCTCAACTGTAGAGGCTAGATTCATTAAGCCCGCAGGTTAGCGGGACGGATAAAT
CCGCCCTCTACTTAAAATGGGACAGACTTACTTTGTCTTCACACATTTAATGCCTAACAAAAAAGTAGCC
TGTCCCCTTTTTTACAAAAAAACCATCTAAAATCACAAAAAATATTCAAAATAATTAAAAAATTTTTTTA
ATAGCTTACGATTAGGATTGAAAATAAAGGCTTACAATAATTTTTTTTATCGACTGAAATTAGACTAAAA
TTTTAACAAAATTAGACTGAAATTAGACTACAAATCAGGGTCTTTTATGTTCTAATAAAAAGGGTTAGCC
AAAATAGTCGTTAGTCGTTAGTAGGGCAGGCTCACCTGTCTAGGTAACTGTAGGGCTACGATGTATCTGC
CCACATAATTGCTCAATGTCATTGCGAGCGACTATAGGGAGCGTGGCAATTTCAAATGTAGGGGTTCGAT
TCATCGAACCCGTTTCGGGGCAGATAAATTAGACCCCTACTTTAAATGTCATTGCGAGCCCTGATTTATC
AGGGCGTGGCAATCTCATAAGTGTAGGGACACAATGCATCGTGCCCAGGAAAAACAAATGACGATAAAGC
AGGGAGGGCACAATTCATTGTGCCCCTACAATAATCTCATCTCAAGCTAACCAAAACTTCTAACAGAAAG
GGAAGATATATGGAAAAAGAAAGACTAAATCACGCTCATAAATTAAGCCAAAAAGGAAGAGATGGTTACC
TTATCGTCCCCAACTACTTCTTAAAAAGATGGGTGAAGGTATTAGGGATAGGGCCTGCTCTCCTCTATCT
GGAACTACTTACCTATTGTCATAAAGAAAAAGACCTCATCTGGCCTACCTTGTCTACCTTAAGTAATAAT
TTAGGCATATCCAAAAATAGTCTCATCAGTTATCAAAAGATTCTTCTTAAATATAGACTGATTAAAAAGA
TAGAAAGAAGAAAATCTGCTAAGGGGAATTACCTTTCTAATCTCTACAAGATTACTCCCCTGGAAGGTGC
AAAATTTGCATCTGGGGTAGTGCAAAATTTGGGTAGAAGTAGTTCAAATATTGCACCAGGGGTAGTGCAA
AATTTGCACCCTAACAATAACCATATAGAACATTATCCATACAACAACCAGCAAGCTGCTGTTGCTGATT
TTAAAAAAAGAAAAGGAGAAGAAAAGATGAAAACCCTAAGAGAACAACTACAGGATTTAGATTTTAAAGA
AAGCTTTATCGAGAAATTACTGAAAGATTTTGACCTTAAGAAGATTGAGGAGAAATTAGATCTGTTATTG
GTAAGGAGGAATATCCAGAACCCTACCGGCTGGCTCTATGCTGCCTTAAAGAATGATTATCAGGACCCCC
AATCCTCTCTGTCATTCCCGCCATCCCCTTTGTCATTCCCACCATCCCCTTTGTCATTCCCGCGAAAGCG
GGAATCCATTAAATCTCCCCACCAGGAGTCTATAGATCTCAGAGAAAATCCCCCCGAACCAGCCTCTCTC
CAGGAAGCCCTAAAGGCCATCAGGCTCATCCGGAAGAATCTCTCTTCCCTATCCCCGGGAGGGAGAGGAC
CAGGGTGAGGATAGAAGGTAGGAGTTTGATTCATCGAACCCGGTAATCGTAGAACAGGCGTCTCGCCTGT
CTGGGTAAATGTAGGGACACGATGTATCGTGCCCCCATAACAGCAATAGTGTCATTGCGAGCCCTGATTT
ATCAGGGCGTGGCAATCTCAACTGTAGGGGCTTGATTCATCAAGCCCCCCAGAAAGGAGAAGATTAGATG
TCTGAACTAAAAGAACTAATTTTACAGGCCAAACAAAAAGACTTAAAGGCAATGGAGGAATTATTCCTAA
AATTTAGACCCTTACTAAAATCCCAAGCCAAAAGGTATACCAGGGCGGGATTAGAATATGAGGAGGTCTT
CCAGCAGGCCTCCTTACTCTTTATCCTGGCGGTCTATGACTATCAGGTAAAGGAAGATATCCCCTTTGCG
GGTTATATTAAAAAGAGAATCAATTGGGGGCTGTGGATGTACTATCGGAAATATCTTAAACAAAGAATAG
AGATCTCCTCTGGCCTAAAACCAGAAGAACTTCCCCAGTAGGACAAGCATCTTGCCTGTCCAGGCAAATG
TAGGGGTACGATGTATCGTGCCCCCATAATGGCAATAATGTCATTGCAAGCGACTATAGAGAGCGTGGCA
ATCTCAACCGTAGGGGCTTGATAAATCAAACCCTTAGAAAGGAGAAGATTATTGGATAGATTAGAATATA
TCTTGATAAAAATAGATCTGAAAGAAGCTTATAAACGACTAACCGAAAGAGAAAAGAAAATTATCACTCT
TTATTATCTGGAAGGATACAAAGATGAAGAGATAGCCAGATTATATGGAATCAATCGTCAAAATGTAAAT
CGTCAACGTAAACGAGGAATATCAAAATTAAAAATATTTTAATTTTTTTAAAATAACTGTAGCGAAATCA
CCCCTTTTTTGCATCTATATAAATAGAGGGAGTTTTTAGTCAAGCTAAAAACAGTAACCAGTAATGAGTA
ATAAGTAAAAGCCATGCCTCGCAATGACATTTTGAGATCGATATATTGAATTAAAGGAGGGAATATATGG
ACCCAAAAACAATATAGATCTAAATAATAAATATTTTTTTCTTAACTAATTAACCAATTCCCATTTTAAC
AAAAAAGGAAAGTAAATCATCCCCTTGACAATAAATGCAATTGTGATATTATGTAATAAATGGATGTATT
AATTAGATGGAGGGATAAGTATGGCTACTAAAGAGAAGGTAACTATTTCTTTACCAAAAGAAGTAGTTGA
TGCTTTAAGAGAAGAAATACCCAATAGAAATAGAAGCAAATTTATTGCTGAAACAATAAAAAAACAACTC
CGAAAGCTAAAAGAACAAGCCCTAATAAAAGCATATAAAGAGGCCTACACGGAAATAGAAAAAGAAAATC
AAAAATTTAATGGAGTCACAGGTGATGGCATATCCTAAAAAAGGAGAAATATATCTAGTTAATTTTGACC
CCACTATTGGACACGAAGTAAAGAAGAAAAGACCCGCTGTAATTATATCTAATAATATTCACAATCAGTT
TTCACCCTTAGTTACAGTTGCTCCCTTATCTTCTAATATAAATAAAGTATACCCATTCGAAGTTTATATT
CCTAAGGGATCAGCGGGTTTAAACGAAAATTCCAAAATAATGATTATACAACTTAGAAGCATAGATAAGA
AAAGACTATTAAATAAAATAGGAAATATTGAAAGCAAAGAAATTTTAAACAAAATAAACAAAATGATCAG
TGAACATTTTGATCTATAATTAGTTAAATGGGAATCTCCGCACTTTTCCCCCTCTTCCCTTTTTCTCCTC
TCTTCTAATTCATCTAAAGACTTAACTAATTATATATAAACCAATATCGCAATAACTCCAAAAACCGCTT
CTATACCCATCAGCACCAGTACCAGATTACTCTCACTAATCCCGCCACACACCTTCATTACTAATTGTGC
CAATCCCACAGGTCCCCCCTCTGGGCAATATAATTTCCCATCTCTATAAACCCCAAAACTATAGGGAAAC
CGATTTTTCGCCTTAATTAAAAAATCCACCACATAAGGTATAATAATAATAGCTCCAGCTGTTTCATAAT
TACCAACAATCACTGCACTGGCAATAACTGCTCCAATAATTAAAATCCCTACATCCCCTATTAATATCTT
AGCCTGATACCAATTATAATATAAAGCTGCCACCAATGCTCCCAAAATTGTCATTAAAATTATTAAAGAA
GCAGTCTGCCCCATTTAAATAACTATTAGGTCATATGACCCCAGGTCTATGCTAATATAATAACATATAG
ACCAAGGAGGTATTAGTTATATGACCAATAGCATTATTAATAATTTAGTTAAGTCACCAGAGGGCTGCTT
TAAACAAAATGTCATAGATGGATATGGACTATCAAAAGTTGAAGCCGATGTCCTCTGGGACTACGTGAAT
AATTTTGTAAAAGAACATTATCTTGCCTGTAGATTTGACAAACAGATTATATTCTATGCTGTTTCAACAG
ATGAACCAGCGGGAAAGCCGATTAAAGACTGTAGACTTATTCCCGTAAAGCTTACTCTCTATCGTCATAC
AGACCGGAAAATCAAGGCGAAGCTAGGAAAGGCTTGCTTGTCTATAATGTCATTGCGAGCTACTAGAGGG
AGCGTGGCAATCTCATTTTATGCAATCCCTACATATTGGCCCATTAGTAAATTGATGAATTGGAGGATTA
ATATATGGACCCAAAAACATTATTAGACTTAATCGCCAACCAGGGCTTCCCTATTGCCTTATCGATACTC
TTAATCTTTCGTATCGACAGATTTATGCAGGAGATAGTGACTGCCCAGAAGGAAGGCTATCGGCAAGTCC
TGGAAAACACCAAAGAGATACACAATACTATCACTACCTTAAATCAGCAGAATCGGGAATATTATTCCCT
ACGTTTTGCAGAAGTTCAGAAAGAATTATCCGGAATGAAAATAGAATTAGGTAAAATTGAATAAAGATTA
AAAATGTAAACAAAGGTGCCTGGCACTTTTGTTTACATTTTTAGCATATCTCGATTGGGATGATAATTTG
GAACCATCTCTTGGAGCTTTCTCACTATCCCCTCCGCATCCATCTCTTGTGCTAGCACTTCCAGCTCCTT
AATATCTTTCTCTAATTTTTCTCCATCAACCTCTTCAACTTTAGCAATAAAAATCTTTTCATGCCCACTA
TATCCCAGTACCCTACTTCTCTCCTCTTCAGTCATTATCTCTTCAAACATCTTCTCTCCCGGTCTTAATC
CCACAATCTTTATCTCTATATCTTCCTCAGGCTCAAAACCAGACAGACGAATTAGTTCCCGCGCCAAATC
CAACACCTTTATCGGCTCTCCCATATCCAACACAAATACTTCTCCACCTTTCCCCAGCGCACCAGCCTGA
ATCACTAATTGACTTGCCTCAGGTAAAGTCATAAAATATCTCTTTACTTCTCTATCGGTAACTGTAACCG
GTCCACCCTGAGCAATCTGCTGTTTAAATATAGGAACTACGCTGCCGTTACTTTCCAACACATTTCCAAA
GCGAACCGCTACAAATTTAGTATTGTTTTTCCTGCTTCCTAAATTCTTTACCAGCATCTCAGCCACCCTC
TTACTCGCCCCCATTACACTAGTAGGATTGATAGCTTTATCTGTAGAAATCATTACCACCCTTTCTACTC
CATACTCATCTGCCAGCTCAGCTACATTCTTAGTCCCGACAATATTATTCGACACTGCTTCATCAGGATG
GTATTCCATCATGGGAACGTGTTTATGGGCTGCTGCGTGAAAAACCACTTCTGGCTTATACTTCTTAAAT
ATTCTATCCATCTTATCTCTGTTCCGGATATCTACTACCACTGGTATAATTTCTATCTTTACTCTACTTC
CCACATCATCTCCCGCTCCCCTTCCTACTCCCATCCATCTTCTTTCCAGTTCAAGATTTATATGGAAAAG
ACCATTCTCACTATGGTCCAACAAAATCAAACTCTTCGGCCCAAATCTACAAATCTGCCTTGCTAGCTCT
CCCCCAATGGAACCTCCTCCTCCAGTCACCATCACCCTTTTGTCTCTTAAATATCCAGAAATCTCCTCTA
AATTTAACTTCACCTGCTCTCTCCCTAATAAATCTTCAATCCTTATCTCCCTAATTCGAGAAACGCTGAC
TTTGCCATCTACCAATTCATATAATCCAGGCAAGATTTGTATCTTTACTTTTTTGCTCTTTATATTATCA
AGAATTCTCCTAATCTGTTTGCCCGTTGCAGTGGGAATAGCAATAATAACTGAATCAATCTGTTCTTTTT
CTAAAATATCATTTATCTCTTCAACATTCCCTAATACCTTTACATTATGAATTCTCTTCCCAATCTTCTC
TTTATCATCATCTATAAAGCCCACTAACCTGCCCAAATCTGGTCTCCTGATTATCTCTCGGGATATAACC
TCTCCAGCATCTCCTGCTCCTACAACCAATATTCGCTCCTGTCCCCTATTTAAAGCACCCTTCCTCTCAC
AATATATCCTCCAGACTAATCTGCTTCCTCCTATCAGGGCTAAACTGAAAAACCAGGTCAAAGCCACAAC
AGTGCGTGGGAAGGTAATACCCCTCACCCAATTCAAACACAATACTGTTCCAAATATTCCCCCTGTAACA
ACTTCCGTTATCCGAAAAAGATCGCCAATACTCAAGTATCTCCATATTCTTCTATATAATTTAAAAATTA
CAGCAAATAAAAGAAAAAACCCGATAAAATAAACAATTAATCCTCGATAAACATAGAAATAAGTTTCCCA
ACCTTCCCCAAATCTTAATATCAAAGAAAAAATTAAAGAAACATTTATAAAAACTATATCTAAAACAACC
CAAAAAAAACGCTTAAAAAATCTCTTCATAAATTCCCTTCCACACTTAAATTGTCATTGCGAGACAATAA
CCAAAAACTCTACTACATACTTACTATATTCGACATAATATTTAATATTCCTTCTTTTCTTTCTCACTAA
ATACTAACGACTAACTATTAAATATACAGACATCGTGAACTCTTCTTAGAGTCTTTAAATATACAGACAT
AGCGAACTTCTAATGATAATAAATATACAGACATAGCGAACTCTAGAGATCGAACCTTGATAAATCAATA
GAGCTTTTTGGTAAAGGGTAAGGATATTCAACTACTAATTTAGAATCATGGTATATAAACAATTTCTCCT
TGGCAGTATCAATAGTAGCCCAGACATATTCATACTCTACTTCACCTGGCATAACGTACTTTTCCCCAAA
GATATCTAAAATACGATCACTACGGATGAAACGGATAAGGTGTACATATCCCGGACAGATAGTAAGTTTA
TTAGGAAGCCTAAAAGAAGCAGGTAATAGCTTGATATCTCCGGAACACTTTTGGTTGGGAGTAAGACCTC
CTAGGGTACTATAATGATGATTCTGATTAAGATATTTTTCGAAATTTTTAGCTTCCCGGTAAAGATGAGT
AAAGTCTTTAAAATATTGTGCCCGAAAGAACATCTTATCAAAGACATTCTGAAAGTTTTCGATAATCCCA
TTCCTCCAAGGTTCGGAAAGGGGAATAAAGAGAGGTTGTATGCCTAAATAAAGACAGAGACGAATAACCA
GTCCAAAAGAGTGGGGGTACTGATTACTCCCCCGCATAGGTAGTTGGTTATCCATCTGTTCATAGAGGGG
TATACCTAAGGTCTTCCAGGAAGATAACAGACCTTTACTAACCGCTATCCTGTTCTGTCTACGCTCAGGG
TTGGTACTATTCCTACGGTCAAAGGCATCAATAATGTTTACCGAATAGAATCTTCCATCTTCTTTTAGAT
ATCGAGGACCAACTACATCTACTTGATGTAGGTAATTACTATGAGTAATCACTGGAGAAGGATAGTTGAC
CCCCTTAGGGGAATATTTTTCCTTTTTATGCACTAAGTTGTTTCTTTTTAGAATTTTATTAATAGTCACT
ATAGGAGGAGGATTGATTCCCTTTTCCCAAAGAGCATAACTAATAGCCAGTGCTCCGGTCTGTGCATATA
ACTTTTTTTCTAAACTCTTTCTGGTTTCAATTACCATTTGTTCCATAATTTTATCTATCCTTTTAGGACT
TTGATGGGGTTTACGAGAGTGGCTTTTAGCCCAATCTTTCCCATCTAATTTGTAACGCCTTAACCATTTA
AAGAACCAGGTTTTACCTTTACCAAGGCTCTGGTAGATCTCCTTAGGAGATTCACCATTTTCGTATCTTT
TTATAGCTTTTTCTCTTAATTCTTTACTGTTCATAACTGACCTCCTTTTTTAAGGTCAGTATAGAACACT
TAGTTATTGAGTTCACGATGTGTGTAAACTTTTTTTCATTAAGGTTCACGATGTGTGTATACTTTTGGGT
TCGCGATGTCTATATACTTGTCAACTAACGACTAAATACTATTCTTAAGCTTCTCCACTATATAATCTAT
CTGCTCTTCCTTCAAATTATTAAAAAACGGCAAGGCAATTGTCCTTCTTGTCACATCCTCAGTAATCGGA
AAATCCCCTTCCTTATAACCAAACATCTTCCTATAAAATGGCTGTAAATGAATCGGGGTAAAATAAGGTT
TGCATTCTATACCACTTTCTTTTAAAAATCTAATAACCCTCTCTCTATCTATTCCCTTCTTCAACCTAAT
TACATAAACAAACCAACTCATCCTACTTACATAGGGCGCAATAAAAGGAACCTGCACTTCCTCAATTTCC
GCCAACTTTTCCCCATATATCCCCGCAACCTTTGCTCTCTTCTCCAAAATCTCCTCAATTCTTTCCATCT
GGGAACACCCTAAAGCAGCACTCATCTCATCCATCCGATAATTAAAGCCCAATCTTTCATGGTCCAGCCA
CTCTCCACTCTCTCCCCTGCCCTGATTCCGCATACTCCTCGCCAGCCCCACCAGCTCTTCATTATCAGTA
ACCACCATTCCTCCCTCGCCAGTAGTAATCTGCTTATTAGGATAAAAGGCAAAGACTCCAGCATCCCCAA
AAGTACCACATTTTCTACCTTTATATTCCGAACCTAAAGATTCTGCTGAATCTTCAATTAATAGTAAATT
ATATTTCTTGGCAATCTCTACAAACCGATCCCAATCTGCTGGCTGCCCAAAAGCATCAACCACTAATAAA
GCCTTTACTCGCCTTAGCTCTTCCCCACTTAAACTCTCCAGTTTTTCCTCAACTTTATCGGCATCCAAGT
TCAAAGTATCTTCCTCGATATCCACAAATAAAGGTTCAGCCTTTTCAAATAAAATACAATTACTTGAAGA
GATAAAAGAAAAAGGAGTAGTTATCACTTTATCGCCCTCTTTTATTCCCATACCTCTAATTATTAAATGA
AGTGCACTGGTTCCGCTATTTACCGCCACCGCATATTTTACCCCGGCATATTCACTCATCCTCTTCTCAA
ATTCCACCACTTTAGGCCCGATACTTAAAAATCTGGTCTTCATAACTCCTACAACAGCCTCAATATCTTT
CTCTACAATATCCGGACTGGATAATGGTACTTTCATAATATTCAACTCCTTAATCCTCTTAATTTTAAAT
TTAACAGAACTATTTTAGTGCTTTTAATACATTTACAATCTCATGCAATTCTTTTATTTCGTAATCTGCC
TCATATTTTTTATTTAACCTTACATTACTATATTCCCCATTTTGATTTATAACTCTTACCGTAAGAATTC
CTACTTTTTTAGCTCCAATAAAATCTTTATAAGGATTGTCTCCAATATATACAGCTTCCTTTGGCAATAA
ACCATTCAGTTCTCGTAAGGCAAGTTTGTACCCATAAACATTAGGTTTCCAATATTCTTTCCCGTATTCA
TCTGTATAGATAATAGAATCAAACAACTCTTCCAATTTTAAAGCTTGAACCTTTTTCTTTTGAACTTTGA
AGTAACCATCAGTTATAATACCCAAAGAATAAATTCTTCTTAATTTTATAAGTAAAGACCTTGTATTCTT
ATCTAATTCTATCTCAGGTTTATGCTCACGATATATCTTCACCATTGATTGAATAATATCTTCCTCGTAA
GCAACCTTTACTTTCTCTAAAGCAATATTGAAAATATTCCCTCTTAAACCACTATTAAAAATATCAACTA
ATATTTTATAAAAATCTTTCTTGTTAATTTTAAACTTATCTTCAATAAATTCTGCTACTTTAATAAATCC
ACTCTTTACAAATTGTTTCTCATCGTAAAGAGTATCATCTAAATCAAATAAAAGAGCTCTAATCAACAAT
TTCTTCTATCCTCTATTTAAATCTAAATTACTTTCTTTTATGAATACTGCATCTTCCCATCTCAACATAA
TTAAATTCTCTTCAAATTCCCCCAACCTCGGTATTACCTTCTCCCCCAAAACCATTCGAATTAATAATTC
AGGATAATTAGCTCCCGCAGCAAAAGATAAAGGATAACCACCGCCAATTCTTGGGTTTATTTCGGTAAAT
TTTACAGCATTCCCTTTCACAAAACACTGTATGGTTATGGGGCCAATGGCTCCTAATTTTTCTGTAATAT
TTTTTGCATATTCAATTATTTTTTCATCCCTAACCGTTCGACCCTTATTTATTTCTCCTGCCCTTACTTC
AATCCTTTCTCTGGGGACTACATTTATTACCTGCCCCTCTAAATCTGCTAACACATCCAGAGTAAATTCT
TTTCCTTCTGCATATTCCTGAATTACTGGGTTATCGATATAATTTATAAAAAAATCTAATTCCTTTCTAT
TATTTATTTTATAAGTATTTATACTTGCAGAACCACTACATGGTTTAATAAATAATGGGTAATTTAATTT
TTCCATCTTATCAAATTGCCCTAATAAGAAAGTTTCAACTGTTGGTATATTATTTTCTTTAAAAAACTGG
AAAGTTTTTAATTTATCACCGCAAATCTCTATCACTTTAGTATCTGATATAGCAATTCTAATTCCATTTT
TTTCAAATTTTCCCCTGTTTTGTGATAATATTAAAAGTTCTGTATCAATAGTTGGAATAATTAATTTTAT
ATTTTCTTCTTTACAAATATTCAATAAAACATTAATATAATTTGGATCTGAAATTCTTGGTACAATATAA
TGTTTATCAGATAAATACAATGCAGTTGCTAAAGGACTGGCATCAACAGAAATTACCTTCCCGTTACATC
TTTCCATTCCTTTAATAGTATCTTTAAAACACTTTACTAATGCACCACGTCTACCGGCACTGGATATTAG
TATATTAATTTCTCTTCCCTTCATTTTTTTGCTCCCTGATTATCCGAATAATCCCAATTAATACCATCTT
TCCCATAAATCCCCTCTCTTTTAAAAATAATTACCCAGATAGTTTTAAATAATATCTTTAAATCTAACCA
AATTGACCAATGGTCAATATACCAGATATCTAATTTTATTCGCTCCGGCCAGGACAAAATATTTCTCCCA
TTCACTAAAGCCCAACCGGTAATCCCCGGCCTAACTTCGAATCTACGCCTTTCCCTTTCAGAATATTTTT
TTACTTGATGAGGTAATGCAGGCCTCGGCCCCACCAAACTCATCTCGCCTTTGAATACATTAATTAACTG
AGGTAATTCATCTATCCCCCATCTTAAATGTTTCCCTACCCGAGTTATCCTGTCATCATCTTTTGCTATC
TCGTATCCTAATCCCAATTTTTCTGCATTATCAACCATCGTCCGCAGCTTATACGCTCTAAATATTTTTC
CACCCTCTCCAACTCTCTCCTGAATAAAAAATACCGGTCCTTTAGAATCAAGTTTAATCAATATTCCTAT
TATAACAAAAATAGGAAATAATATAATCAATCCTATTCCACTAATTACCACATCAATTATTCTTTTTAAA
ATATTTATTTTATCTTTTTTCATATTCTTCTTTCAAATTAAAAAAATTTTACACTATCAATATTAAAGAT
ACTTTTACAATTACACTTAATATAAATTAGTTATTATGAAACAACTTTAACTTATCCATTAATATCTCCT
TATACTTCTCAATATTTTTCTTAGTATAATAACTCTCTACTGCTTTTCTCGCATTTTCTTTACAGCTTTT
TAAAAATACAGGATCCTGGTAAAATCTTTTTATAGCGGAAATAAAACCATTCACATCTCCCGGCTCAACT
AAAATACCGCATTTGTGTTGTTCTATAATTGTTTTTAACTCATTATTGCCTGAACTTATGCATAATAGCG
CAGATCCACTGGCCATTGCATAATAAACTTTACTGGGGACTGACAATCCTTCAGCCCCTTTTGCTAATGT
GATTATTGCAACATCACCAACTGTCAAAGAATAAGGTAAAACATCTTCTGGTTGAAAAGGAAGAAGAAAA
ATATTAGAAAGATTTTCTTTTTCAATAAACTTTTCTATGTACATCCGCTTAAATCCATCACCTATAATAA
TAAACTGAATATTTTCAATCTTCCCTAATTTTTTTATAGCTTCTAAAATTGTTTCTAAATCGTGGGTAGC
CCCCAAGTTCCCCGAATAAAGCACGGTAAATTTATCAACTTGTCTATATTTCTTAGCAAACCAGTTTTTT
TCTTTGGGCAGGGGTTTTATAAATTCACTATCAACCCAATTGGGTATTACTTTTATATACCCCAAACGTG
TTTTAGTTACATCAAATAAATTCTCTAATTTAACTGCCATATTATCCCCTATGGTAAATACTGCTTCTGA
ATTTTCCCAAACAACCCTGTTAAACCACCGCCATATGTGAGCTAATATTCCCTTTTCTGACATCCGCCCC
AAATAAATTGCCAAGTCCGGGTAAATATCATATATCAATACGACATAAGGCTGGCCCCTTAATTTCTTCA
TTAAATAACCCGCTAAAGGTAGAAAGGGAGGATTAGAAACAATAAAGAGCAAAGTATTTCTTGGCTGATT
TAATACATGAAAGAAAACATAAAAAAAATATCTAAACCAATCTAATAAACGACCAATATAACTCCCCCGA
TGATACTGGGGTGCTTTAATTACTTTTAGCCTTGGCTTATTTTCTATTTTATTTTCTTTGTCACTTCCGG
TATATAGGACACACTCCCCAATGCTCTCAGCTAAACCTTCTGCTAACTCTCTAAAAAGCCGCCCTGACAC
TTGATTTAAAAATATTATTTGCAGTTTGTTTTCACTTTTTTTCATGCTTATCTCATTACCTCTAATACTT
TGGGGAATTCGCTAACAAAATCGTAAAACCCACATCCTAATTCTTTAAACACCGGATTGGAATTTTCCTC
TATTCTCAAACTTAGCTCTTCCAATAAAAATATGGTCAAGATCAATCGCCTACGTCGTAAGCTTATATTA
TTAACCTTCATATCCGGCCATTTACACAATATTGGTTCTGCCCACATTCTATCATCTTCTAACAAATTTT
TTAATCTCTTGGCCATCCCCCGAGGAAATCGCGATTTTAATACATACACTAATCCATCATACTCCGCTTG
CCTCCGACATGAGTATTCCCAATCAATTATCCAATAATCATCATTGTTTATAATTATATTGGCCGGCTGA
AAATCGCCATGGGCAATAACAGTATCTATTTTCCTTAAATAATTTCGCGATAACTCTACAACAAGACTGC
GAACTCTATCTAAATAACCCAGCAACTTTGTTCGCTCTTCCTCTTTAAGAAGAATATTTGAACTAATATT
TTTCTTAATAGATTGTGATAAATTTTCCAAATAATTTTCCACTTCAATTTCTTCTCTTGAATACTCTGCA
AGAATCTGAAGTGCTTTAATGCATTCCCCCAGAGCGAAACGGCTCCTTTTGCTTTCCTTTAACCTGTTAA
TGGGTGTGCCAACAACATATTTCTCAGCATACCATCTAATATTAGATGAACCCTCTTCTAAAACAGAAGG
AACCGGAAGTTTTAAATTGTAAGCCAGTCTCCGGACATTAAGTTCACGTTCAAAAAAATTAGAATCAAAT
CCTTTCTTTAAAATAACAAAACATTTTTTTCTTTTATTATCCAAAAGTCTCAATTTATGATTTCCACCTA
CAATAAGCAAATCTTTTGCATCGGGAACTACTGGTGAAACTTTTATATTTATCTTTGCTAAATATTTTCC
CCATATCATATGGGTAGCTGTTCTAATATAAATATATTGAAATGGTTTTCGCCACCAAACCGGAGTGTAA
CTGAACTCTCTTATAATTGGTTCAAAAACTTCCCTCTCGGCACCGGGGACAAATATGGCATTTATTTGCG
GATTACATCTCCATGTTTGAACTTCGCCCTTAAACTCAGTATCCTTTTTAAAATCACTTTGCTGCCATTT
AACTTTATAACTTTGTCCAAAATAATCACTAAAAAAAGAGGACATGGTCCCTTCAAAAATACTAACAAAA
TATTCTCTTTCCAATAACAGAGATATTTTCATAATAACTAAATACGCCCTCTTTAATATATTTCTAACTT
AATAAATTATTTACTATTTGTTTTATTTTAAAAGTTAATTCCTCTTTGGATTTTAACCCATCGAGAATGG
TCCAGTTTCCGTCATTTAATAACTCTTTATACATGCACAACCGCTTAGTGAGAACTTGGGGAGAATCCGG
AAAGGGCTCATCTTTTTGGCCAGACCGTTTTATTGCTTCTTCTACCGGGATAAGCATTAAAAAAGAGGCA
TCAGGTCGGGGAGAAGCCCGTAATAATAACTTATATAAAAACCATCGCTCAACATTTAAATTCTTAAAAT
TTATTTTAAAATCTATAAGAGTATCTGCTAAATAACGGTCGCAGATAACTATTTTGCCGGACCATAACCA
GAAACGTATTTGAACAGCATACACTCGCAATAAGTCTAATAGGGAAATCACTAACCAGAGCTGTTGCATC
CATCTGGAACGCATCACCCGTTCACGTTCCTCATTACGTCCCGGTGGAGGTATACGTTTACCTAATAATA
TCCTTAATAAATTCTTTAAATTATTGAAAAGACTGGTATATCCGCCTCGAGTCCATATAAACTTCGGCGA
CCGCCCTCTATTACAAAAATAATCCATCAAAAATTCTATCTGCGTTGACTTCCCAGCTCCATCCAATCCA
CTAAATATAATTAATTTTCCTCTCAATTAACATCTCCTAAAAAATACTAAATATCAATATATTCTCCGAA
ATAATAAATCTTTCAATCTAATTATATAGTAAGCAGGTAAAAGTAAATTATTTTTAAATCTGTACCTTTC
TTTAATCCACTTCTTATCAGGAAATACAGCTTTCCATAAACCATTAAAATCATCATAGAGCAAAATATTA
AAAAGAATGTATCCTAACTTTCCGAATTTTCTTTCATCAGGATTAAAAAGACCTGCTTTCTTTATCCAAC
TGCTTATCAACTTCTCTTTCCAAACAGGTGGTTTAAGTTGAGCTAACACTTCATCAGGTATCGGGGTACT
AAAAAAAGCTCTAGGAATAGCCAATGAAAAATAGACAGCTGTTTTTACTTGAAGGTTTAAAACATATTTC
AAGAAAACATCCCAATCTATTGATTGATATCGAACAATACGATCCACATCAGTATGTAAACGCATCCCTG
GTGCCCGCATATAGGAATGTTTTGCAGTATGCAAAGCAACCTGAAGTAGATTATCCTCAGGCGAAAGTAT
ACGTACAGTTGTACCAGAAACAGATATCGAGCGTTTCATTAAATCTTTAGCAGAAGGCTCTTGTTCTGGA
CGTATCCAATGACCCGCTACTGCACGCCATTGAAGTTCAAACCATAATTTTTCCCCGTTAGATAATATCT
TCCAGTATTCAGTACCCCCGTTTTTTTCAGCTGCATTAATATCAGGCTCTTCCAAGGGGCTTCGAAATTC
AAAATTAAAACCATGATTTAATAACACTTGATGTGCTCTCCGAAAATCTTTTTTCTCTACCAGCACATCT
AAATCACCCATGGGGCAACAACCGGGACAAGGATAAATACCTCGAGCAATACCACCATTCTTAAGAGCTA
CTAACGAAACATTCTCTTCGACTAACTTATTAGAAATATAATCTAATTCAGCCAAATATGCAGAGATACG
GCTAAAATTTTCCTCGTGCGCCTTCATCCAATGAGCAGGAACATTATCACGACCTAAAGCATTTATCAGT
GCATGGGCAACAATTGATTCTACACGATTACCCTTTGCCATTTCCCAAAAAACTTTATCGCCAATTTTTT
TATAATCATTAGCTATCTCATCAAGTTCTATTCCTTCAATAGCCTTACACAAACTTATATATTTAAAATC
GCATGAATCTAAAAATGTAATAAAAATTCAACTCCTTTTCTTGAGGACATCTCTATATATATTTATAAGC
TTATCTATATTTTTATCCATCGAAAAATTCTGTTCCGCGAATATCTTTCCCTTTACTCCCATTTCTTCAA
CCTTCTTTGGTGAATTTAAAAGTTCTTGAATCGCTAAAACAAATTTCTCTGAAGACCCGGGAGGATCTAT
GATTATTCCTCCGCCGCTCCGTTCAACTATTTCTGGTAAAGCGCCAATCTTGGAAACTATTACTGTAGTT
CCACAAGCCATTGCCTCAATTGCTACAAATCCAAAAGTTTCTGCAGATAATGAAGGCACTATAACACAAG
TTGATTTTGAAATTATATCATACACTTTCTTAGAATCTACTCTGCCAAATATCTTAACGTTTTTATATTT
TTCCTTACTGCAAAAATCTCTAAGCATCTGTAAATCTGGTCCTTCGCCTACAATATTTATAGGAACATCG
GGCATTTGATAAATAATATCTTTTAATATTTTGGTACCCTTTGCGGGAGTCAATCTTCCAACAAAAGTTA
TCCCTTTTTTATCACAAGCTTTAATTTCTTTTGCTGCAATATTTTTCAATTTAATCCCATTATATTTTAC
AAGAATCTTATCCTCCGGAAATCCTGCCTGTATATATTTATCTTTGACAAATTTAGAAACCGCCAGAAAA
CGGTCGACCAAATTAAATAAAATATCGGACTTCACATATATTGCATTATTAATAGTCAGGGCAGTACTTG
CAGCAAATGACTTTCTTGAACATTTTTTAATTATTCCCCTTAAAGCTCCTTTTTGAAGGCATTCCTCACA
ATATGAACCATCGCTATACAATCCACCTTCTACACAAAACCATCTATAATTATGCAAAGTTTGTACAACG
GGAACACCTTTAATCTTGCATGCATAAAAAGACGAAACCGATAATAGAGGGAGTACTGAATGAAAATGGG
CAACATCCGGATTGTATTTGTCTATTAGCTTTTTAATTTTATAATATGAGGAAAAAGACCAAAAAAGATT
TATACCCGTAAATAACGTTCTAAAAGAAAAAATATCATCAGAATTATCATTTTTTTCTATATGGCAATAT
ACATCTACTCCTCTTTCACGTAATGCTTTTACTTCTTCATTAACTACTACTAATTCACCGGAAGGAAAAT
CAGAACGCCCTGCATTATGTATTATTAATACCTTCATATTTTTCGTCCTCTATTTAAATTTAACAATAGC
TCTTTTTTGATGAAAAAATCTTTGCCAATAGCGAAATGTATTTAAAGTAATTATAAAAATATAAGAAGGT
AGCACTGCATAAAACGGAACATGTCTAATTAATAAACTCCACCATACTCGCAAAGCTTCTCCATTTTTTC
TATTTACCAGGTATTCCCAATATCCTTGAATAGCCTTGTAAAATGATTTCGGTGTTTTCATGCCCGTACT
TTCAGTATATAATTTTACTTTAGCTTTAGGTACAACAAATATTGAAAATCCTACTCTTTTAGCGCGAAAA
GAAAAATCTACGTCTGCTCCGTATTGAGGAAATTTAATATCATCATAAAGACCAACAGATTTAAATATCT
CTCTGGGGATGAGAACTCCTCTGCCATGCACCTCATCTGTATGATACGGCTTTTCGGGTAATTTATCTAA
CTTTGCCCCACTTTTAAATAAATATCTATTGCACCATATTGGAAGCCAGGATATCAGAGACCCCCATTTG
CTCCCTGCCCACCATATGATATTAGAATTATCATAATAAACTACAATAGATGCAGTAATGGCATTACTGT
ATAACTGAGAATTTTCTATAAGATGTGAGATTGTATCTGGTAGGAGCAATGTATCGGGATTTAAAAGCAA
AATGTACTCACAGCCATTTCTAAGGCAAAATTCTATCCCTTTGTTTGTGGCACCGGCCCACCAGAGATTT
CCATCTCCACGGATTTTAGAAATATTTGGATATTCTTGCAAAAGCATTTCCCATGTTCCATCAGTACTTC
CATCATCTACTACACATATTTGATACGAATCCCAATTCGATTTAAATAAATGATCTAAACATTCCCTAAT
TTCCAATCTTTTATTATAAGTAGCTATAACAATTCCCACACTATTTTTTTTCATAATTATTCCTTAAGCA
CATTTTTATCATATTCAATCAACAAATAAATGATTATAATGTATCGCTAAAATAATCGGGAGAATACTAA
TATTAATTAAATTCCCCATTGATGGTATCCAGGAAGCAGAAATAGAAGTAACTAAAATGCCTATAACTAC
TGCGATAATGAAAGAATATATCTTCTTATTATTCATCTCTAAATCTTTTCGTTTTCTTATTAACGATTTT
AAAAGCCATATAAATATAAATACAAACAAGATCAATCCAATTACACCAAACATTAAAAACATATCTACGT
AAACAGAATCTAATCGATATCTACCAAAGACTGACGTAATTGTGCTACCATTTTCCCCTGACAAACTGCT
AACACTCCTTAAAGTAGCTTGTTCTCCTCCCCAAATAAAAGACCATGGATTATTTGTAACATTACACCAT
ATACTATTTGCCCAAATAATTATCCGGTTAGAAGATATTTTATTAAACAAATACCAAGGGTTTGGATATT
TTAATAAAGCGATAAAAAAAATAGATACAAGAAAAATTAATCCTAAGTAGCTTAAGGCAATAAAAGATGA
AAATCGTATACCAGAATTCAATAATGCCGCAACTACTATTATAAAAAGTAAAGAAATTAAACTAGTTCTG
CTTGCGGTTAAATAGAGCATTATAATACCAACAATCATCACAAAAGACATAATAATTTTCTCTTTTTGTT
CCGAAGAAAGAAGGCGTAATGACCAAGCCATAAGAATAAGAGAAAAAACTATTGTCGCAATGTATCCTGG
GTGTCTAAAACCAAAAGTATATCGCATTCGACTCATTGCGCTTGCCCAAGTTGATTCAGAAAGAGGTATA
CCAAAAACAATTGAACCAATTATTCCTACGAATAATATTGCTATTGTTCCCCAAAAAATAGACCTTAAAA
ATATCAAGAGTCGCACAGTTGATGATAAAAAAGATGGTGCTATGACAAAAAAGCACCATGCCCACAAAAA
GTACATTGCTTGCTGATATAGATTAGTCAAAGTACATTCCTTTACCAATACATTACTGATGGCGTAAAAA
CAAAACAATAAAGATAAAATTGCGGTTTGAGATATTTTTAAATCCTCTAAATACAATACAGTACATACTA
TAACTACTAATACACCTAATGGATTTTTTAAATACCAAAGAATCTGGGTATATGAAGAAGGCATTATTTT
AAGCATTGATAAGCTTTGAGTTAATGCCCAAGACAACCAAATTATTAAAACTATATAAAACCGAAGTCCT
ATATGTTCTTTGAAATTACTTTGCTGCTCAGAAATATTATGTTTAACAGATGATTCAACTAATTTTTTTT
TCATACCACTCAATCGTCCTTTTTAACCCTTCCTCAAAATCCATTTTAGCCTTAAAGCCAAATTCTCGCT
CTGCTCTACTTGTGTCTAATTTCCTTCTTGGCTGCCCATCAGGTTTACTGGCATCCCACTTAATCTTTCC
TTTAAATCCGCACAATCTCCCAATTAATTCTGCCAAATCCCGAATAGATATCTCTAAATCAGTGCCCAGA
TTTACCGGATCACTCTTATTGTATTTCTCTGTAGCCAATAAAATCCCCTCTGCTGCATCTTCTACATATA
AAAAACCCCTCGTTGGTTTACCGGTCCCCCAACAAACTACCTCTTCTTCGCCCCTATCCTTTGCCTCCAT
AAATTTCCTAATTAAGGCCGGGATAACGTGGGAACTCTTGGGATCAAAATTATCTTTCGGTCCATATAGA
TTCAAAGGTAATAAAAAGATAGAGTTAAATCCATATTGTGCCCGATAGGCCTGAGATTGAACCAGCATCA
TCTTCTTGGCCAATCCATAAGGGGCATTAGTCTCCTCAGGATATCCATTCCATAAATCCTCTTCCTTAAA
AGGAATCGGAGTAAACTTGGGATAAGCACAAATAGTGCCCAAAGCTACAAACTTACCCACTTTAAATTGT
CGAGCATATTCCATTAACATTGCCCCCATCATCAGATTATCATAATAAAACTTACCCGGGTTTTCCCGGT
TAGCTCCAATTCCTCCTACTACTGCCGCTAAATGAATCACAATATCAGCCGGATAATCCTGATACAATCT
GATAACATTTTTCTCTTTAGTTAAATCATAATCTTCTACCAGAGGGATAAATATGTTTTTACATCCTCGT
TCCTTCAATTTCTCCACTACATAAGAACCTAAAAATCCTGCTCCTCCGGTAACAATAACTCTTTTATTTT
TCCAAAAACTCATCTTTTCCTCCTCTCTACCCCACCGTCAAATGATTCTCCGTCCAACCAATCCCCTTCT
GCTTTAAGATCTTCTTCCCTTCCCCGGGTGATTTCAGTCCTATTAATTCCATATCACTATCTACCATTAT
CTTGACCAGCTCTTTAAAGGTGACTCTCGGACTCCAACCCAGCTCCCTCTTTGCCTTAGAAGCATCAGCC
AACAATAATTCTACCTCTGTAGGTCTAAAGTATCTTGGGTCTATCTCCACATATTCCTTCCAGTCTAATC
CCGCATAATTAAAGACCTCTTCTAAAAATTCTTTAACCGAATGAGTCTCCCCTGTTCCGATAACATAATC
TTCCGGTCTTTCCTGCTGTAACATCAACCACATCGCCTCTACGTAATCAGGGGCATAACCCCAGTCTCTC
TTGGCCTCTAAATTACCCAGATAAAGTTTTTTATCTTTACCTGCTATAATCCTTGCCAATCCCCGGGTAA
TCTTTCTGGTTACAAAAGTCTCTCCCCTTCTCGGACTTTCATGGTTGAAAAGTATACCATTACAGGCAAA
CATATTATATCCTTCCCGATAATTACGAGCCATCCAATAAGAATAGACTTTAGCCGCTGCATAAGGGCTT
CTTGCTCTAAAAGGAGTATCTTCATTCTGGGGTGCCGGGGCATCACCAAACATCTCACTACTGGAGGCCT
GATAATATTTGGTATTTATCCCACTCCTTCTTACTGCCTCCAATATTCGGGTAGTTCCTAAACCGGTAAT
GTCCCCGGTATATTCCGGGATATCAAAACTGACCCGCACATGGCTCTGAGCTCCCAAATGATAGATCTCA
TCAGGTTTAATATTATAGATAAGATTGGTAAGCTGACCCGAATCACTTAAATCTCCGTAATGAAGATGTA
ATCTTACTCCCCTCAGATGAGGGTCTTTATAAATATGGTCTATCCGGCTGGTATTAAAAGTACTGGCCCG
TCTTATAATTCCATGAACTTCATAACCTTTAGAAAGCAGAAACTCTGCCAGATAGGAACCATCCTGACCG
GTGATACCGGTGATGAATGCTTTCTTCATTAGTTTATCCCCCTTATCTTTTGCAATTTTAATAATTAGTA
TTCTTCACTTTTTTTATTTTTCAATTCCCATTTAATAAATTCAATCTCATCATCTATGAGTGTAGCAATT
AATTTATCAAAGCTAATATTGTATTCCCACTTTAATTCGCGTTTTGCTTTCGAATTATCTCCATAATTTA
TCTCCAAATCATTTTGTCTATAAAGACTTTCATCTATTTTAACAAACTTATCAACATTTAAATTTAGTTT
TTCAAATACTTTAATAACAAATTCCTCTAAACTATGAACTTCTCCAGAAGATATAATATAATCATCCGGG
TTATCTTTTTGTAACATCAACCACATTGCCTCAACATATTTTGGTGCATATCCCCAATCCCTGTATACTT
TAATATTTCCCAATCTTAGCTCATCTGCTAAACCTAAACTTATTTTAACTGCAGTATTAATAATTTTTTT
TGTAACAAAATTTTTATTTCTTAATACTGACTCATGATTAAAACAAATACCACATACCGCAAACAAATTA
TGAGCTTCTCTGTAGTTTACAGTAATCCAATGTGATGCAGCCTTTGATACTCCATAAGGGCTTATGGGAC
GTAAAAGAAAATTCTCATTTATGGGTAAATTTTTATTCTTTATATTCCCAAACATCTCACTACTTTAAGC
CTGATAATATTTTATTTTAGGATTAGTAATTCTTATTGCTTCTAATAGTTTTACTGTACTAATAATATTG
AATTCAAGAGTTTCTACCGGTTGCTTAAAAGATAAGCCTACTGAACTTTGTGCAGCTAAATTATATATTT
CATCAATTTTATTTTTCTCTATTATTCTAACTATGTGTGATGAATTTAACAAATCTATCTTCATAAAATT
AATTTTATTATTAATGCCTAAATACTTTAGATTCTTTATATTTATACTTGAATTATTCCTTATAATACCT
ATTATAGCATATCCTTTATTAAGCAAAAAATTAGCTAAATATGCTCCGTCTTGACCTGTTATCCCTGTTA
TCATTGCCGTTTTCATAAAATTTCCTCATACAACATTTTTGTTTTTTCTGCAGTTTTTTCCCAAGTAAAT
TCTTTCACTCGTTCAATTCCTTTGTTTATTAACTGTTTTTTTAATTCATCATTATATATAACTTTTTGGA
TGCTATTTAACATTGATAATTTATCAGTTGGGTCAAAATATACAGCAGCATCCCCTGCCACTTCTGGCAA
TGAACTCGTATTGCTGGCTATTACAGGGCAACCACAAGAAAAAGCCTCTAAAATTGGTATGCCAAAGCCT
TCGTAAAGAGATGGGAATATAAAAGCAACAGCTTTTTTATATAAATAAGTTAAAATATCATCGTTCACAG
AATATTGATATATTTTATTTATGATATTTAATCTTTTAAATTTTTCATTTTCTATTTCTTTAAAATTTCC
GCCACCAACACACACAAGTTTTAGTTCATTATCTTTAACAAGTAATGGAGTTATCGCTTCAACAAATAGA
TTAAAATTTTTATATCCACTTCTACTCCCAACAAAGAGAATATATTTTTTAGGCAAATCAATATCTACCT
TATTATTGCTACCACCCTTCGTGTTAAATGGGGTGCCATGATATATAATCTCTATCTTATTTGTATCTAT
ACTAAAAAATCTAATAATATCTTTTTTAGTATTTTCTGAAACCGCAATAATCTTTGTAGCTTTTTGTGCT
AATAACTTTTTTCTCTTTGAAGTTTCATCTTTTAAGGGAAACATCTCAGGATAAATTTCATGAATCATAT
CGTGAATTGTCAAAACAAAAGGTTTATTATTCAGATAACTTAAAAAATATGGGTCATAATAAGTTGGATG
AAAAATATCATAATCTCCTTTAGAAATATATTTTTTGCTTACTTTTTTATTTAAAATACTTAATAGTCTG
TGCTTTCCTCTAAATGAAAAGTTCTCTAAAAAAGATGTGTAGGATAAACTATTTGACTTTTTTAAATAAT
AATTATTAGAATACTTTAAAGATAATTCGCATTCTATTTCATCATCATTTTTGAAATATTTTATTAATTC
AAAAAAGTATCTCGAAATTCCCCCATAAATTTGACTTGTAAAAATTTGATGGTCATATAGTATTTTCATT
ATTCACGCCTTTTTTCGTTTTAGAAATAATAAAATTCATGTCCTCAAAAGTTAAGCTCTCCATTTTCCTT
TTTACATAAAAAAATAACCCAAACCTTTGAAACTTCAACAAAAGATTAAATATTTTATTATTAATTTTTC
TATTTTTCGTAAACAAGTGATAATTTCTACCGTTAGAGCATAAATTCATATTATATTTTTTGGCAATGTA
TTTTAATGTTTTATAAGAGTAAAATGAAATATGCTGTCCGCCCTCTAAAGCATAATACCACCATTTTTCG
GGCTTAGGTAAAACATGAGGTAAAAGTTCTGTTGAAAGAAGTATATTATCAGAAAATTGCATCATACTTT
CAATTTCTTTAATTGGTTCATCAAAATGTTCAAAAACTTCAAAAGCTGTAACTAATTCATATTTACAATC
TTTACTTTTAGTTTCAAACCCTCGCGCTAACAAATTGATAGAATGAGGATCATACCAATAGAAATCAAAT
CCTATATCCCTCATTAATCTTGTAAAAATACCATAGCCCCCCCCAAAATCAAGAAATTTGTTAAATTTAT
TAAAAAGAAAATATAAAACAACTGCTGTTATTTTACTGTTACCCATATTTCTCGACATAATTCCAGTATC
AGCAATACTAATAGAATCACTATATGCTTCTTTTAGCCAATAAGGTTCTTCTGTTTGTAAAAAACCGCAG
TAATCACAATAATAATATTTTACATTATATTTATTAAGTATTTTTGCAGAAAATATATTTTTGGTTTTAT
GGTTACAAATTTTACAATTCATTTTTTTTGCCCAATATATCAATTAACGCTTTTTTTAATTCATAAGAAA
ATTTTTCAATAGAATGATTATTTATAGTATCATCCGCACATTTCATACTTCTTTTTTCAATTTCATCTTC
ACTTAAATTCACTGCTTTAGTTACTGATTCTTTAATACTTTCATGAGTAATTTTTTTTATTTCTATTCCA
AAATCTTTAATTCTTATACTTGCCATCTTTGAAACAATTGGTATTAAACCATAAACCATTACATTGATTA
CAGAGCTAGCCTCTCCTTCTGAGCAAGAAGGAAAAATAATAAAAGCACATTTACTAACAATATTTTTAAA
AGACTTGGATTGTATATTTTTATAGCCATAAGTATGTATATTTTTAGTATTATACAATTCTTTATAATAA
ATAGCTTTAAATTTTGGTTCATTAAGAATTGGGCAATAACCGCAACTATTAATATATCTTCCGCATTCTT
CATCATAATGGCAACCGCCGGTGAAAGCCCACATATCATGCAATGTCCAAACAATTGGTTTATTAATTTT
TGCTAAAGTTTCAATTTTTATAAATCCCCCGGCTATCCAATGCAAATGTACAATATCCGGATTAATATCC
TTTATTTTTTTAAAAATATTATCTGGCAAAACAGCAGGTGAAAAAATAATCTTCTTCCGTTGTTTATAAA
ATCTAACCGGAACACTATCAATTATAGGCCTAAGTTTCCCAAAAGCTTTCTCCCATTTTATCTGAGGTCC
CGTTACACTATAATCACCACTTTTTTAGACTGTACCAGCATTTGTGCCTGAACACCATTCCGCTGTTTTA
AGCCCTTTAACAGCCTATACGCAGCAATGGCAGCACCACCAGATATATCATTGGTATTTAATAATAGTAT
TTTCATTTTCTTATAACTCTTTTCACTAGATCATACATTGCTAATTTTTTTAATATAATTACAATCATTC
TTTTTGTTTCTTCTATTATCTCGTTTAAGGGATAAAACAATTTAGATATTTTCTCTTTTTTATAAGCATT
ATTCAAATCTTCCTTAGTAATATTTTTTACTTTTAAAAAGTAATGCCCGTGCCTTTCATTTTTTATTTTC
TTTGTAAACCCCAATAACGGAACAATTTTATTAAATGTATACCTAAAATGAAAATGTTTAGGTAAATGAC
ATTTAATACAGGGGGTAAAATTCCAATGAGAAATAAGCATTCCACCCTTTTTTAGACATTTATTATAAAT
TGCTATTACTTCGATAGGATTTTCAACATGTTCCAAAATATCAGTATTTACCAAAACGTCATAATAATTT
TTTTTAAATTATTAATAATTTTTATATTCTCAAACTCTTGTATATTTTCGTAAGCATACTTTGATGCATA
AGGTTCATATATATCTACTTTAGATGAAAGCGTTATTTTAGAAATTTCTTTGGCTAATGTTCCAAATCCA
CCACCATAATCTAAAATATTTAAATTTTCTTTGTTCTTAAAATATCCCGCAATTGATTTTCTATGTCTTA
TTGATTCTCTATCGATTTCAATAAATAAACCATTTAAAAACCACACAGGGTGAGAATAATATCTGCTAAG
CTGTTCCGAATTATATTTTTTACTATCTAATCCCATATCGTCCCAAACTTGATTCATGATATTCCAAATA
TCTTCAACCCTAGGAATATTATTTTCATTGAAATCTTTAAGATATTTTTCTAACTCATTCCATTCAGAGC
TATTTTGTAATGTTTTATATGCTTTTTTCCAGCTTTTCATTTTATTGTTTCCCAACTGTATTTTTGTTTA
CAACAATCCTATTATTTTTTTACTACTCTTAATATTTTGTTTTTTATCCGTTCAAAAATATTTATATTTC
CAAAACACAACTTAGAAGTAAGTAAATCTGCTTCCTGGTCCGCTAAAACAAACTCAGGATGTATAATTTT
TGTAATTTCTTCTGTCTTAATCTTTGAAAAAATATTATCTTCGTCCCTAGTGTGTAAACTATCCCTATTG
AAACCAATATTTGAAACTAAATTGACATTCGGCATTATACACAATCCATTATTAATAAAACAGGTATAAG
CCCACTGATAATCCCAAGTATTTATCTTATTATTGTATACTTTTTGGAAAACATTCATCCAATATTTTTG
CTGTTGTTTTATTCGGAAAATATTTTTTATTTGATTCTCTCTTTTAAATTCATCAAAGCTTTTTATATCC
ACATCGTAACATTTCCAAGTTCTTCTCCAAGTAGCCCAACCCCATATATGAGCATATTTAGAAAAATAAT
AAGTTCCTTCACCTCTTATCTTACCAAATTGAAAATTATTACCACTAATCATCATGATTCTCGTATCTTT
TCGATAATACTCCAGCAACTCCTGGCAAAACCAGAAAAAACTCTGGCTGGGTAGGCAGTCATCTTCTAAT
ATAATTCCTTCTTCTACATTTTCGAAAAACCAGTCGATGGCAGAACTAACTGCAATCTTGCATCCTAAAT
TTTTATCCCGAAATAGTGTTTTTACTTCACAATCCCAATCAACTTGTTCTATTATTTTTCTTGTTTGCTT
GCATTTTTCTTTTTCGCCTTCTTTATCTTCTCTCGGTCCATCTGCCGCCACAAAAAGCTGTTTTGGTTTT
GCCTGCTTGATAGCATCAAATACTTTCTGGGTGGTATCCGGCCGATTAAAGATTAAAAACAATACAGGGG
TTATAAGCGGACCAGGAGGTACAAATTTATCTTTCATTTCTTAATAACCTCTCAAAATAATTATCTAAAA
ATCTTTCACAAAGGTGTGAGCCAATAAATTCTGCCCCACCGGTTATGAGAATTTGTATTTTCATAAAGAG
CCTCCGATATTAAAAGAATCATTTATATAAAACACTGTATTCATTGTTTTCGCAACTAAATGATAATTCT
TATTCATTAAAAATTTATAAATTTTAGAATTATCTGGATTATCAAAAGAAAAATTTAAATCTTCTACCAG
AACAACATTTGGCTTATATTTACTCCAATCATTAGATGTTAAAACTTGAAAATCTAAACCTTCTACATCT
ACAGATAGAAAATCTATTGTTATATTGCTGGGCAAATAAGCATCTAATACCTTTGCAAGAGTTAAAGTTT
CTATTTTTAATTCATCAATAATTTTATATTCCTCTTTTTTATTTCTTTCTATGGATAGGGTTTTTGAAAA
ACCATTTAAAGCAGGCTCATTAGAACAATAATATATTAAAGTTTGCCGTTTATCAGAAATAGCAAATTCT
AAATTTATATCCCTTGGTCTTATTCTTCTAAATAGCTCCATACACCCTGGCTTAGCATCAATGTTTATGC
CTCGCCATCCTTTTTTATAAAAATGGTAAGTGTTAGAAAAACGTTTCGGATGATGTGCGCCAACATCAAC
ATAAAAACCGACTGTCTTTTTTTCTCCAAATATACTTCTTAAAATTATATCCTCTCCTCCCTGAGAATAC
GATTTCATTGCATAAATATCAAAAAATATACTTTTAATCTTAATAAAATATTTGTGATATTTAACAGGAA
TAATTTTTTTAATAATCTTTTTCATCCTATTCATTTCCTTTTTTATATCCTTTTAATGCAACTTAACGGT
GAAAATGATTTCAACATTAAAACAGAATTTTTATAAGTTTTTGGAATTAAAATAATTAAAAAAACTGAAA
CAAAATACGAAATAACTGTTGCAATTGCAGCTCCTTTTATTCCAAATTTTGGTATCAAAGTAATATTCAA
TATTACATTAACAATTGCTCCCGTAAGCGAATTTAAAAATGATATTTTCGTATAATTTTCAGCTATTAAA
TATTGGCTACTTGCTACCCCTAAAAACACAAATACTCCAGCCCAGACATATATCCGTAATACACCTGCAG
CTTCTTGGTATTGAATGCCAAATAATAATTTTATAATATTATTAGATAAAAGCATAATTGGTAAAGCTAT
ACCTATAGCTAACCAAACCATCAAATCATATAATTTTTGTAATCTCTCATAGTACAATTTTTCACTTATT
TTTTTTGCATTAATTATTGCGGGAAAAACTGATTTCGTAATAGCCATCGGAATAAAATACCATACTTCTG
ATATTCTTACTGCTACCGCATAATTACCCACTGCTTCAGTATTTAACATGTTCTTAATCATCACTTGATC
TATTTTCATATAAATAGAAATAGCTATACCCGATAATATTAATGGCCAGGAATCTTTTAATAAATTTTTT
GCTAAACCGTAATTTATACTCCATTTTAGCAAACTTGACTTTTGTTTTGTATACATTACAATAAGCCCTG
AAGCTAAAATTATGCTTTGGAGTAGGGTGACTATTGTAAAATATATAAGACCCATATTAAAATATATTAG
TAAAAGCTTTATGGCAGCACATAAAATTGTGGTAAACACTTGAGCATAAACGGTATATTTTGATAAGACC
TTTGCTTGAAAATAAAAATTTATTACATTGAAAGATTGAAAAATTGTTCCAATGGCGATTATAAAAATAA
GTAAATTTGTAAAACTATCATTATTGGTAAATCTCACCGCAATGGCAATAATTGTAAGCACAAAAATAGA
GCCAATGACTTTAAGAACAAAGGTTGTGCCTAATAACTCGTCTCTTCTTTTCTCATCTTTAACTAACTCT
CTTACTACAATATTGTCTAACCCTAAAGCAGCAATAGCTGAGAAAAGACCTACAAAACTTCCCGCATAAC
TTAACAATCCAAAATTAGCCGGGCCCAAGTATCGAGCTACATATACACCAACAAAAAAAGTTACAGCCAT
TCCGATAATTCTCTCAAAGAATAGCCAGCTTGTGTTTACAAAATATCTTTTAAACCCAGAAGATAATTGC
AGTTTGTTAAATTTATCTTTTAAAATATTATTAATCTTCAATATAATTTTGACGCCTATCTATTATTTCA
AAATATTCAGTATTTTTTAATCAATTAGAGTTTTTTACTTAATAACTTATAAATCATAAGTTATTGATCA
CAAGACAATTTCTTTTCAAACCAATTAATAGTTTTCTTTAACCCTTCGTTTAAGCTTATTTTTGGCTCCC
ATTGAAGGGTAGTTTTTATTTTAGTGATATTGGGTTTTCTTTGTTTTGGGTCATCCTGAGGTAAGCTTTT
AAATATGATTGAAGATTTAGAATTGATTAGTCCTTTTATAATTTGTGCAAAATCTAATATTTTATATTCA
TCAGGATTTCCCAAGTTAAAGACTTCTCCGTTTAAATCTTTTGTAATAGCTATCTTAAAAATTCCCTCTA
CTAAATCATCTATATAGCAAAAACTTCGGGTCTGTGTCCCATTACCATAAACAGTTATAGGTTCATTTTT
TAAGGCCTGGGTTATAAAATTGGGAACCACTCTGCCATCATTCATCCTCATTCTGGGACCGTAGGTATTA
AATATTCTTACAATTCTTATATCAATTTTATGTTTTCTATAGTAAGCCATAGTTAGAGCTTCAGAGAATC
TTTTTGCTTCATCATATACACTTCTTATACCTATGGGATTTACATTACCCCAATAAGTTTCTGGCTGGGG
ATGAACCTTTGGGTCGCCATAAACTTCAGAAGTAGAGGCAAAAACATACCTTGCCTTTTTAGCTTTCGCT
AACCCCAGAGTATTTATAGTTCCAAGAGAATCTACTTTCATAGTATGAATAGGATGATTAAGATAATCTA
CCGGTGAAGCGGGACAGGCAAAATGTAAAATGGTATCTATATCGTCAGGGACATAGATAAAATTGGTTAC
ATCATATTTTATAAACTTAAATCTCTCGTTGCCTATTAAGTGAGCGATATTGCCCGGATTTCCGGTGAGA
AAACTGTCTAAACCTATTACATAAAATCCTTCTCTTATAAATCTATCACATAGATGGCTTCCTATAAAAC
CTGCTGCGCCTGTTATTAATACTTTTTTCATTTCCATACCTCTTTCAGGTTAAAATTTTCTCTGCCTATA
CTATAATATTCAAATCCTTTCTTTTTCATAATTTTGGTAGAGAAAATGTTTCTTCCATCTATAATTATGG
GAAGTTTCATATTGTCTTTTATTTTGTCTAAATCCACATTTACAAATTCATCCCACTCGGTAATAATTAG
CAAGGCATCTGCATCTCTTAAGGTGTCATATTTATCTTTAAAATATTTTAAGTTTTGTTTTTCGGGAAAT
ATTGATTTGAAATTCTCAGAGGCCTTAGGGTCATAAAGTCTTAAGTTGGCCCCTGCTTCTTCAAGCTCCC
TTACTATATTTATTGCCGGGGCTTCCCTTATATCATCGGTATTTGGTTTGAAGGCAAGCCCCCATACTGC
TATATTTTTATCTTTAATTAACCATAATATATCTTCTATTTTTTCTACAAATTTAATTCTTCTTGTGATA
TTTATTTTTTCTACTTCTTCTAAAAGATTAAAGTCTACCCCATGTTCCTCGGCTATCTTTATAAAGGCTT
TCACGTCTTTTGGAAAACAAGAGCCACCATAGCCTATGCCAGCTTTTAGAAAGTCTCTGCCTATCCTTTT
ATCATATCCCATCCCTTCTGCCACGATATTTATATCTGCACCAACTTTCTCACATAAAGCAGATACCATA
TTGATGTAAGATATTTTTGTAGCCAGAAAAGAATTTGAAGCATGCTTTATAAGCTCAGCTGTTGCGGGAG
TGGTAATAATTAAGGGAACTTCTTTATCTGTAAAGGGTTTATAGATTTTTTCAAATATTTGTTTAGCTTT
TTCACTTTCTAATCCTACTACTATCCTGTCCGGATTCATAAAATCATAAATAGCAGAACCCTCTTTTAGA
AATTCAGGATTGGAGGCAATATCAAATTCTATATTTTTTCTGGCATATCTCTTTATTACTGTTTTAACCC
ATTGATGGGTATTTACCGGAACGGTTGATTTTTCAATTAGCAGTTTATAACTATTCATAATTTTTGCTAT
CTTTATTGCTACTTCCTCTACCTGAGATAAGTCTGCTTTCCCATCGTCATTCTGGGGTGTACCTACACAT
AAGAAGATTATGTCGCTAAAAGTGATACCATCTTCTATTTTGTCGGTAAAATGAATTTTATTTTGTCTTA
TGTGTTTTTGGAGCATCTCTGTTAGACCGGGTTCATAGATGGGAGAAATTCCTTTAGAAAGTTTATCTAT
TTTTGAGGGCAATTTATCAACACACATAATTTCGTTTCCTAATTCTGCAAAACCTACGGTAGTGGTCAAG
CCCACATATCCTGCACCGATTACAGTTATCTTCATATGATTATCCTCCAATCAGTTAATTATTTTATTAA
TGGAGTGTCAAAAACCCTTATAAAATAAGCCTTTTGAGCTTTATCTAATATAACGCTCCTCACGGCGTTT
ATTTGGAAGAAGATAGGGTTTTACCTTAAGGACTTCAAATAAATGCGCTACAGGCAATTTAGGTAACTTT
CTCTTAAAAGCCTTATATACCAAGGCTTTCAAGAGCTAAAAAAGCTATTTTTGGCACTTTTTTACTTGTT
TTTTAGACAGTTTTAGGAATTAATATTTTTTATAATTTTAAGAGGGTTCTGAAACCCTTGTATATTAAGC
ATTTCAAGGTGCGAGGTAAATAGGTAAGTTATGTCTTTTTAAGTTGTAGGTAGAGATTGCTTCGGGTGCA
CAGAAGCTCTCTCGCAATGACAGTAATATTATTATAATAGGCAAGATGCCTACCCTACGGATTATGCGGG
TCGGATGAATCCGACCCCTACCTTGCCCTATTACAGAATGTTCATAATGTGAACTTATATAAAATATAGC
ATAGAAAGAATGACGTGTTAATTTACCAATCAAAAAACAATCTACCAATCGGCCAATCTACCAATCAAAG
AACAATCTTCCGATCTGCCGATCACCCAATCGGCCAATCTGGCAATCGGTCAATCGGTCAATCTACCAAT
CAGCCAATCTGCCGATCTGCCAATCGGCCGATCAAGTTCAAAAACAAATCCAATACTAAAATCAATTGCC
AGATTTTAAATAAGTCATTAAACCATTTATTTGTAAAGTTTTCGGTTTTCGGTATTATTATTTCTTTTAA
TTCAACTTACTCTGGTAAATTATTACTTCTCCAGTAACCATTTCCATAAAGGAATATATTTTATCTGGTT
ATTTTCAAACTTTTCCTCTCTTTGTTCATTGGAAGTAATTATCAACAAATTTGAGCATTTTAATTCTCGG
CTGGCTTTCATTAAAGCTTTTATCTCTCTTTCTTTGGTTTGATAATCAGATAAATCAAAACAACACTGAA
TAAGAGAAGTAATCTTTTTTCCTTCTTTAATTATAAAATCTACTTCTTCGTCATTAGTTTGATAGTAAAA
GACTTCTTCGTTTGGTTTTAAATCTTTTCTTAGTAGAGAAAGAAAAGTCAAATTTTCTAGTTTAATAGCT
TTATTATCACCTACTATCGCCTCAATAAAACCATTATCTACAGAATAAATTTTAGAAATACTTTGTTCAA
CATTTTTTAAAGACCAGGAAAATTTCCTTAAAGGGAAAAAGATAAAAGCATCATTAAAATATTCCAAGTA
ATTATATAAGCTATTCTTGCTTATTTTAATATTCAGTGATTTTAAAAAATTGTAGAATTTATAAACAGAA
AAAGCCTTTCCTTTAATTAGGTAGTTAAACATTATTTTTATTACTTTCAGGTTTCTTAGGTTATGTCTTT
CCATAAGATCTCGGAAAATGGTCACTTCTATAATCTCATTAATCAATCTTTTGCTTTCTTGCGGATAAAG
AAGTAATTCAGGGTAACCTCCCCAGGAAAGATATTTCCCAAAGGCATTTAACAAATGTGCCTTTTCCTCT
GAAGATAAATATTTTTGGTAGTTGATATTTTTTAATCTTAAATATTCTTTAAAGGAGAAAGGTAAAAGCA
AATAAGTCAGCGTTCGACCCCGAAGAGAGGTAGCGATTTCTCGAGATAAAAGTTTTGAGGAAGAGCCAGA
AATAAAGACATAGGCATTTCTTTTATCCAAAATATCTCTTATAAATATCTCCCAATTTTCGATAGTTTGT
ATTTCATCAAAAAAAAGCCACACCTTTTGTTTTTTATTTTCTGGATAAAGTTCGTAAAATGTATCTAAGA
GGAAAGTTAGATCTTTTACATCCATACCTACCAAACGTGGATTTTCAAAATTTATATATAAAGTTTTTTC
TTTTCTATTTTCTTTTTGTATTAATTTTTTTATTAAGGAATAAAGGAAGAAAGTTTTGCCACTTCTTCGG
GGACCTAAAATAGTAATTGCTCTATTTAAGGGAATTTCCAGGTTAATCTGGTTTAATAAATCTCTTTCTA
TCAAAGGTGGTAAACTATTTTTTTGATAATCTAATATTATTTCTGATAATATCTCTTTTTCTATCATTTT
ATGATAACCTGTAAATAATAAACTTATTAGCTTACTTTATTGGATATATCTCATTCACTATAGTAATTAT
ATAAAGGGAAATATTTTATATTTATTTCCCTATATATAATACATATATTATATTATTATATTTAATGTAA
AAAAGCAAGCTTCATTTTATAACTTACTGAAAATAGGCCTAAAATATCACCATAATAACTTCTAATACCC
CAATCAGCTGGTTTGCCAATCGGCCGATCGATCAATCTGCCAATCGGCCAATCGGCCAATCTACCAATCT
GCCGATCAGCCAATCTGCCGATTTGCCAATCGGCCAATCTACCAATCTGCCAATCTATTTTAATCTGCCA
ATCTGCCGATCTGCCAATCTGCCGATTTGCCAATCGGCCAATCTACCGATCTGCCAATCCGCCAATCTGC
CAATCTACCAATCTGCCGATCAGCCAATCTATATTAATCTGCCAATCGGCCAATCAAATTCAAAAACAAA
TCCAATACTAAAATCAATTACCAGATTTTAGATAAGTCATTAAACCATTTATTTGTTTGGCTATCTTTTT
TGCTTCTTGATAAAGCTGATTAAATTCAGCTTGAGAAATATAATTCAAATCTAAAGCAATATATAAATCA
TTTTGTACTTCCGCAGCTGATGCTCGTGCAATAGATAAAAATTTGAAAATTCTTTATCTGACCTTCTATC
AAAACCTTCAGCAATGTTGGACATAATAGATACTGTAGCTCGCCTTACTTGTGAGGTTAATCCATATAAT
TCTTCTTTGGGAAATTTGTTGGTTAAATCTGCTGATCAGCCAATCTGCTAATCGAGTTGTAGTTAGTATT
AAATACGAGTTTATAGTCAATATTTGAACTATTAAATCGTTAAAAGCCTTATATAGCAAGCCTGATAACT
TCTTCATCGATTATCGCTGGCGATTTTTCTGCAACATATATTACATCATATTTTTGATCTCTTAGCCAGT
CTACAATCGGTTTTTCTACATTCTCATCAATAAGAAATTCCATAATTTACTTTACCGATCTTAGTAGATG
AACTTCTTCTCCATGAACTTATTCTGCAGCATACTCTAAGGTAGCCTGAATATCTTTACGAGTAAGGCGG
GGATATTCCTGGAGAATTTTGTCTATAGAAATATTTTGAGAAAGTTTCCGCAATATTATTTCTACTGGAA
TTCTTGTTCCTTTAATAACCGGTTTGCCCAACATTATCTTGGGATTTATCTCTATTCTTTTTAATAAATT
ATCTTGAAACATAATGTTTGCCTCCCATTGCTTTACTTTACGAAGATAGATATACTAATCATTTATCATT
TCAGGTAATCTTTATTTATAAATATTTTCTCTGAAGTTAACTTTTTTTACAAAAATGATTTTTCTTTTAA
AATCAAATTTTAATATTATTCTTATACTGCCTATTCTTAAACGATAATGCCTTCTAATTTGCCAGCTAAC
TTCTTAAGATCAATTCTTCCCTCGCCCCTTATAAACATTCTTATTGCTGCTTCAAATTTATCTGTAAGTT
TATTTTTTGATATAAATTTCCATGCATCTTTTTTATACTTTATTTCCCAGTTCATAACTTCAATTTCCTC
GAAACAGCAATGTCCTCTTCATCGTTCTTAACCAAATCCTTTTCATATAAATTTTCAATTTCTTTCTGTT
CTTTCTTTGATACATATGGTAAAAATTCTAATTTCATTCTCATCAAAAATTCTTCTAAAGCACTCTTTAT
TTCATTTTTCACTATATTTCTAATTTTTTCTTCAGAAATTGCATTTGTCATAATTTAATTTACCTCCTTT
ATAAATTTTATCCATAAATATGGTGAACGACTCTGTATCATTTTGTATTTAATATTCCATATTACACTTT
ACAAAAATAGAATATTATTCCTTTTTTGTTATTTTATCAGTTTTTTATTTAATTTGCCAACAAGATTGCC
AAGGGAGTTTGCGCCCGTGAAACCGGGTGAAAAAATTTATTTTAGAGCATTATGCGGGTCGGATGAATCC
GACCCCTACCTTGCCCTATGACAGAATGTTCATAATGTGAACTTGTATAAAATATAACATAGAAAGAATG
ATGTGTCAAACTACCAATCTGTTATTGAATATTATTTTTTAAGACATCTTCGAGATTGATTATTTTAATT
TTTTGGCATATACTTTCATATTTTTTTATTTCAGCATTCAGGATTTTATTTTCTTCATAACTGACGGTGG
AAAGTATGATTAAGTTTTCGGGATTTGGTATTTCCGATATTTTTTGAGAAAAGTCAGATAGAGTCAGGAC
TTCATGGCCCAGGAATTTCTTTTTAGGGGGTGTGGTGGTGGTAGCAGTGGAGCCAGCGGTGATAATAGAG
TGTAGTCTTAAAGGACTATCCAGGAGGGATAGATAGGTTATCTCGGATAGTTGATTAGTCCCATAGATTG
TTGCCCTTCTCGTTCCCTGATTGTAGAGGTCAATAAGATGGGAGGTGATTAGTTCTTTGGTGTATTGGTA
GTAGTGCTGGGTCTCCCGAAAACGGTCATAGACCAAGTTGGTTACCCGAGCCATACCTTTAGGGGTGATG
AGATAGAGAATTTTACGGCCAGTGAGTTTTTGGGCTTTTACCCAACCACGATGAATGAGGTTTTGTAAGA
TAGCATTGGTAAGGCCCAGGGAGATGTTTAGACGATGGGATAGAGAACGCTGGGATAGAGACGGATTATC
CTTTATTTCTAATAATGTTTTTAGTTCGTGTTGAGACATGAGAAAAACCTCATAGTTTTCAGTTTTCAGT
TTACAGTTTTCAGTTTTTAAGAGATTTAATTAAATTATTTAATCTACGGATAATATATTTAACTTTTTCA
ACTAGAATAGTATATTCTTCGTTGGTTATATAGTTCAAATCTTTAGCAAGTAATAATTGATATTCAACTT
CGAAGGCGGAGCCTTTAGCTATGCCTAAGAATCTAATTAGATTTCCATTATCAAGCTGTCCGCAGCCTTC
AACGATGTTAGTAGGAATAGATGATGCTGATCTTCTGATTTGGGAAGTCAGTCCATATTGTTCGTTATTG
GGAAATTTCTGAGTAATATTATAGATATCAATAGTAAATTTATGGGCATCTTCCCATACTTTTAATTTTT
TGTAGTCGGACATATAGAACTCTCTTCGGTCGTTCAGTTTTCAGTTTTCAGTTTACAGTTGTCAGATAAT
AAAAGTTGCAAGTTTCAAGTTGCGAGATGCAAGTTGAAATACAGGTTACAAGTTGCAAGTTGCGAGTTGC
AAGTTAAAATTGTTTCGATCGTTTCACTCCCTCGCAGTAACAGAAAAGATAAATATAATATTGTCAATAT
TGTTCAGATTTTAAAACTTTTAGAATATGTTTTTTAAAAGGTAATAGATTTTTCTTTATAGTATCCCATA
TTGCTTCTAAATCTATACCAAAATAATCATGAATCAAAACATTCCTAAAACCTGTAGCTTCTTTCCATTC
AACTTCTGGATATTTTTCTTTTATTTCTTCAGGAACATTTTTAGTTGCTTCACCAATTACTTCAAAATTT
CTGATAACAGCATCTACGGCCATACCATTATCAGCAAACTCTGCAAAAGATAAATTTTTAGTATATTTTT
CTATCTTTTCGAGGGCATTCAAAATATCTTCTAAAAAAAGAATATAGTCTCTTTTCTCCTTAGACATATT
CTACCTCTCTAAAGATCCTTTCTTTTAATCTCGCTTTTACTGCTTCTTTAATCACTAAATCCACTTCTCG
ACCCAGGAGCTCTTCAAGATAATATTTCAATCTCATATAATTAAAAAAGTCTTTGTATCCTTTTTCAAAG
GTAATCAGGATATCAATATCACTATCATTGTCGATTTTTTCTTCTCCTTTAACAAAAGAACCAAATATCC
CTAATTCCCTAATATGAAAAGTCTTTCTAAGGTAGTTATTATTTTTCTCTAAGATTTTCTTTATTTCAAC
GATATTCATATTGCTCACCTCTTATTCTCCTTGTGTTAAGAAAATGAAATTATTATGTTCAGGATGTGAA
CTTAAAAAAAATTATACTGTAAAAGATTTATAATGTCAAATAATTCAAATTGTGAGTTTCAAGTTGTGAG
ATGAGATTGCTTCTGTTGCTTTCGCAAGGACAGGCACACTTCACTCCCGTAATGACCAAGAGGTATCGTG
TCTCTACATTACTCGAAATTAGTATAATTGCTAATTAAAAAAATTGATAATCCCAATTAAATATCCTATA
ATATTTTAAGGAAATATGGCAGTAAAAACTGTAATAATCATTAATATATTGGAGTAAATTGTGAAATTTA
GCGAATTAGTAAGAATTTTAGAAAAAAATGGATTTTCCATTATTAAAGAAAAAGGTTCTATTCGTTATTA
TAGTAAGCCTAATTTTAATAAATTGATTAGAATAGACTATCATGGTTCAAAAGAAGTGCCTACTGGTACA
GGCAATTTTATTTTAAAAAGTGCTGGTCTAAAATAAAGGAGGAATTTGTAATATGATTAATTTGAAGTAT
TCTCTGATAATAGAGGCTACTAAAGATCCTACCTTTTTTACTTTCTATTCTCCTGATTTAGAAGGATTTA
CCGGAGTAGGACATTCGATAGAAGATTGCCTCTATCAAGCCAGATGGGGGATAGAAGAACATATAAAATT
ACTAAAAGAAAGAGGATTGCCAATCCCAAAAGAGAATAAAAATCCAGAAATAATTATTCGGAATGAAAGA
AAATTAAAGACGGCGGTATAGATAAGGGATCAATATTTCCTTTTGAGCCTTAATAATCCCTAACCATTTT
AAATAAGTTAGTAAGACTATCTCTATCATTATCATTAAATGACCCATCACTTCCACAGGGGATTCGGTTT
TATCTATTTCAGGGCCATAGAGTTGGTCGACGATTTCCTCTACTTCTATCTTTTCATTTACTCTATATTT
ATGAAAGAGATAGAGGATATCGGTAAACATTTTTTGAAAATCCTCAGCATATATTGCTTCAAAATCTCTT
CGCTGCAGCCTTTTCCACTCTAAATTTTCAATCCAGGTCAATAGTAGGTCAAAGACCTTTTCTCCATAAG
ATTTCCGGGTAAATTTTTGAAAATGAGGGACATTTACCTGAATGTATCCTTTTTTATCTATATAGATAAA
TTTTGCCGCGCGGGATAGTAAATCTATGAAGTAGATATACCTTTTGGCAGATTCTTCCCCTCTACTTTCT
TCCTTACCAAAACCAAATAAGTTAAAGCTATCTTTATCTGAACTAATAAAATTTTCTTCTATCAATTTTA
GATGTTTAAAAGGAATCCATTTATTCTTTAGACTTACTTTTACCTGATTTTCTCTAAAATAATTAACCAA
TGTCTCTAAGTCTTTGACTAAGGGGACATCTTTTATTTTTATGCCCTTTAAGTCAATCTGCTCTTCTAAT
CCTTGAGAATCAACTTCTTGAGGAGATTTACCCTGGAATTCATCACGAGGAGAAAGATTCCAAAAATCCA
TAAAGAGTTGCTGAAATGTGTTTAATTCTTCTGGTGAAGAAAAAATCATTCTTTCGGCTAATTCCTTAAT
AAGGGGAAGAGGATTAGTGACCCGATTGATTTTTTTTCTGAGATTTTTAATGGAAGGTGCCTTTAAGGGG
AATTTCCAGGTCAATTTGATCCAGTAGTTCTCTTTCCACTAAAGGAGGTAAAGTATTTTTTTTTTACTCC
ACTTCGGTTTTATACAAAAATTGAAATTGCTTCGGTCGCAGAAGCTCCCTCGCAATGATAGAAAGATAAA
TTCTTGCATACAAGAGAATGATAGAGGGAGAATACGAACTAATTAAATTACTCTAAATTAAGCTCAATTT
GAAGAGCTCTGTTAATATTAGCCATAATATCAGGCGAAAGTTCAGTGATTTTTTCACCGAGTTCTTCTTT
TCCAATAGTAAATATAGAATCTGCTTGAAATTTTGTAGGTGTAGAAAATCCTTCTGTGACCAGGACTTCT
ACGGGGTAAACTATTTCTGTTTTTTGGGTAGTGCCTGGAATAACTACAACATCACTACTGTAACGGTTCC
CCTGATCATTTGAGACAACAAGTAGGGGACGAATTTTCTTTTTGCCTGGGCCCCAGAAAACTTCACCACG
ACGAGGAAAACTCATAACTGTTCTTCCTCTTCCTGTTTTCTTATAACTTTTGCCTGCGCTTTACGAAGTT
CAGGATAAGACTCAGATTTCTGAAGATAATATTTTTTCAGTTGTTCGTATCTTAATTTATTCAAAGAGAT
ATGAATAACTTTAGAGATGGAACCATGCTTATCTTTTAATTCTTGTAGAAACCTATCATCAGAATCTGAT
AAATATATAGTATGTCTTGGCATTTAAAAGCACCTCTTTGTATTACAATATTATCATACATAAAGGTGAC
CGTCAATATTAAACTGCCAGAATTGTCAAAGCGCCAAAGGGAAAGCGCCAAAGGGACAGTTCTATTGACA
ATATTATTTTTATCTCTCACCTTCTAAGAATTTTAACATACTCTTTTGGGCTTGTTCTAACATTTGTAGT
CTTTTCACCCTTCTTAAATAAATTCCTAGCTCTGAAGTGATAGGTTTAAGTAGTTGGAAAACCTCTTCTC
TTTTGACTAATATCTCTTGGGGTAGAGTTTTATAATCTTCAGCCAGTTTCAAGAATTTTTCTTGAAATTC
TTCTATACATTCTGCGGGTTTTGCTATGTGGTGACTTAATATGAAACCTGAATCATGTTCCACCCATAAT
ATTATATAAGGGTAGAAAGGCCTTTCTTCTTTTTCTTTTACTGCATTTGGGTAATAAAAGAAATCAATCT
CCCAAATACCCTGGCGATAAGGGATTTTTCTCTTTATCTTTTCCAGATAATCTGCATCAACAGGTTCAGC
AATAATGTCCCCTTTAACCAAAGGCAATGGTTCTAACCATATATCTCGCCAGGATAGACCTGTCTTATCC
TTTTTGGGTTTGGGGACTCGAACGAAATAGTGATTTTCCCTTGGAGGAGTGAGTAGGTCTGGATCATCTT
TAAAACGGAGGGCCACATCAATTGCCTGTTGTAGGCATAAGGTTAGATATGTTGCCTCCTCACTGGTTAA
AAACCAGGGATGGTAACCAGGTCGATAGCTCCTGAATGAGGGCCAGGAATGAGGCCCGCTAAATTTTAAA
CCAATTTTTTTTATTATTTGAAAATCTTCTTTCTGTAAAAACTTTCTATCTTCAAAGGAAGCCATAAGTA
ATTTTTGAAAATTGAGCATATCCTCAAGGGTCGGATAATTTCTTCTCGACTGAAGCCTTAAGTATCCATC
TAAACCCTCACTACCCAGATAAACACCTAAGGCATAATGTTTACCTGCTCCTCCCATTACACAACAATAA
CCAATCTCCCGATTTACTGGATTTTGTACTCCAAATATATCTGTATCCCACATCCAGTTCCAACACTCTA
TTTCCTTAAATTCTATTGCGGCTTCATATAGGTCTTTCCATTCTTGAATAGATGGCAGCCTTTCGTTCAT
TCTTTATACTTCCTTTCTATAATATTTAGAAGAACAAAAACAGGGGATAACATTCTGTTCTTTTTCGTAA
TGACAAAAGAGGAGACTCTTCTTCAAGATAAAATTAGAATTATTTCATTTCTAATTTAGAATTTACTAAA
ATTTTAATTTGCCTGGCCAAATTATAATAAAATTTTACCTCTTCTATAGTCGGAATATAGAAATCATCAG
GATAGCGAATATCTACTCCAAAAATGGATAGCTCTTTTATTTCAATACCAGCAAAATCCTTATCAATATT
CGCACATTGGCCTAACAAATGACCAATATCATGGGTTCTTTTCGGTTTTACTTTGTGGTATATTAAAAAG
GCTTTTAGATATTTCTCCACTGCCTGTTGACAATGGAAACATACTGCATCTTTCACAATTTCTTCTTCTG
GTAGATTCAATTCATGTTCAACTATTTTCAAATCGCTATTTGCCTTAATAAGCCATTCTTCCGTTTCTTT
ATCTATCATATAACTACCCCCATTTTTATTGCTTCCTTAACTACACTTTCTACTCTCTTTAAATGTTCCG
GGATATCCATTTCCGTTTTGACAATTACATCCAAAGGGATATCCGCCAATTTTTTTTGAATAAAACTGGC
ATAATATCGTTTTTCTTTTATAGATAAATTCTGTTTTACTATAACCAGGATATCATAATCACTCAGTTCA
TCAGCATCTCCACGTACTTTTGAGCCAAATAATATTATCCTGCATTTAGGGAAAATACTTTCTATCACCT
TTTTTATTTTTATTAAATTTCTATCCCGCATCATAATTCCCCCAAAATAATTTATACCACCCTTTGATTT
TAAAAAAGTATTTAAGTTTAAAACAAAAATAGGAGACAGTTCTATCTTCTTTTTTTGATTTCACATTCTT
TAGTCTATTTAACTTTTATGCTATTATAACAAATAGATCAAGCAATTAGCAACAAAAAGGGAGAAGAAGC
AGAGAACTGTCCCCTGTTTCATGTTTCATGGATTAGAGATAATTTATCCTCAATAGGAATTTAATCAAAA
CAATGGCTACAGCCACAAAGATTACTAACGAAAAATAATATCTTATATAAGCTCCTCTTAATCTATTATG
TATTTTTGCTCCTAATTGAGAGCCAACTAAAGAACCCACCAAAACACATGCTACCAATGTAAAGTCTACA
TTTCCTTTTAAAAGATGAGTTAAACCTCCATATCCTGAGACAAATATAGTTTGAAAAAGACTTGTTCCTA
TAGCTATACTTGTTGGTACTCCTATTAAGTAAATTAGAGCAGGATTCAGAATAAAAGCTCCTCCTATCCC
CAAAAGTCCGGAGCATATTCCTATTCCAAATCCGAGTACAATTAAATAACCGATAGAAATATATTCTATA
TTAGAAACAGGTAAGGAAGTAAGAGGAGGTATTTTTGCATTTTGAATTTTTCGAGAAAATATAGTATCTA
CTACTCCCCCTCGAGGTGGTCTTTTTTTGGCTTTTTTACTTTCCAGAAACATAGAAATTCCCACCAAAGA
AAGAAGAATTATATAGATGATGTTTATCCAAAGATCCATTTTATTAATTGAAGTGCCATGAATTACCATA
GTTCCTATTTTTTTTAGCCACATCAAGACTCGTGCTCCAAATTCCACACCTATTATCGAACCCATTAAAA
TAAATCCAGCCAGCTTATAATCTATGTGACCATAACCTCGGTGCTTCAAGGTTGAAGCAGTAGAGGTTCC
TACCATTTGAAGAAGACTGCTCCCTATAGCAATATTGTAGGGAACATTAAATACCACATTTAACAAGGGT
ACTAAAAGAAATCCTCCGCCTACTCCGAATAAACCAGAGAGAATACCAATGATAAAGCCTGCTCCAATAA
AACCTATACAATTAATCATTTAAATAATCCTTTGGCTGTCAAGGGGACAGTTCTCTTGACAATATTTGTA
AGGCAGTAATTTTTACCAGATTTAGTTTCTGTTGGGCTTCTTTTCTGGTTTGGGCATGAAAAGATAGATA
TAGTTTTAACTTAGGCTCAGTCCCCGAGGGGCGCAAGCAATACCAGGAACCATCAGAAAAGATAATTTTT
AAAACATTAGACCGAGGCAAATCGAGAGGGACAGTCTTTTTAGACTTTAAATCATAACTTTTACCGATTA
GAATATCATCAATTCGGACAATTTCCATCCCTTCAATGGGGGGAACTTCTTTTCTAAAGGACTCCATAAT
CTCAGCTATTTTCTTCTCTCCTTCCATACCCTCCAGGTAGAGGGAATGCTGGTCCTCTTCATAGTAACCA
TATTTTTTATAAAGTTCTTCCAAGACCTGAAGTAGATTGAACCCCTTTTTATGATAATAGGCGGTCATCT
CACAAATTAACATAGCGGCAATTATGGCATCTTTGTCCCGCACAAAATCTCCCGCCAGATAACCGATACT
CTCTTCATAACCAAAGAGGAATGATTTTTTCTCTCTTTCTTCTACTTCCTTGACCTTATGACAGATAAAT
TTAAAACCAGTCAGTGTTTCATAAGTGTCGACTCCGAAGTCATCAGCGATAACTTTAGACATATCGCTAG
TTACTACGGTCTTTACCATAAAACCATTGGAAGGAATTTGGTTTAGTTCTTTTTTACTGCTTAAGATATA
GTGGAGAAGTAAGACGCCGACCTGGTTACCGTTTAGGACGATGTATTTGGTTGAGGAAGTTTTTACTGCT
AAGCCAAGGCGGTCGGCATCCGGGTCAGTAGCAATTAATATATCAGCATTTACCTTTTTACCTAATTTAA
TAGCCATTTCAAAGGCGGCAGGATATTCGGGATTGGGTGATTCCACGGTAGAAAATTCGGGGTCGGGCTG
GACCTGCTTTTCTACTACAAATATATTGGTAAACCCCCTCTCTTTTAAGATAGTTCTTACCGGGATATTT
CCAGCTCCATGAAGGGGGGTATAGACTATTCTAATGGATTTATCGATTTGCTCTTTGTCTCTGATGGCAA
GTTCTTTTACTTTTTGCAGGTAGACCTGGTCTATCTCTTTGCCGATGATGTTAAAAAAACCTTTTTGAAC
TGCTGTAGAGCGGTCGATTTTTTTAATTAGAGAATAATCTTTTATCTTATTAATATGGGCTATTATCTTA
TCGGCGATATCAGGGATTATCTGCCCACCATCAGGGCCATAAACTTTATAACCGTTATACTCGGGTGGAT
TGTGACTGGCGGTAATCACTATACCGGCTGCCGCATGTAAGTAGCGCACGGCAAAGGAGAGCTCAGGTGT
GGGACGGATATCCTCAAAGAGATAGGTTTTTATATTGTTGGCGGCGAGGACCAGGGCAGCGGTCTCGGCG
AATTCTCGGGACTTGTGACGACAATCGTAAGCAATGACTACTCCTTGCTCAAGATACTGCTTAGTGGTCA
GTTCTTTTTGTTTCTGGGATTCTTCGATTAAGTAATTAGCCAGTCCCTGAGTAGCACGAGAGACAGTATA
GACATTCATTCGATTGGTGCCCATAGCGATTTTACCACGCAAGCCCCCAGTGCCGAATTCGAGGTCTTTA
TAGAAACGGTCTTTTATTTCTTCTTCATTGCCCGCAAGGGCACGAAGCTCGGCTTTTGCCTGTTCATCAA
AATATTCATTTTCTAACCAGAATTTATATTTTTCGAGATAATTCATTTTTAAATATTCCTTCCCTTATTT
TAAAAAAGGGGACAGGCTACTTTTTTAATTTTTTCTATAAGGCTACAAAAAGTAGCCTGTCCCCTTTTTA
TTCTACATATAAGGACTGGAGAATTTCTTTAGTTTTTAGGTTCTGGACAAATACTACTAAGTGTAGGACT
TCTTCTTCGCCTTTCTCATCTTTTTCATCTTCGGTCTCGGATTCCAGGGCAGGTTTAATTTCGGAAATAA
ATTTAAAATTAAAGGTAGCTCCAGGCAGGAGGGGTGGCATATTTTGAAAGGGGAATATGTCCTGTATATA
ATTATATAAACCAGGTTCGTCCCCTTCTTTACCGACCATTCCACAAACGGCTAAATCTTCCAAGGTAGTG
TCGCTTACATTTTTTACCTTGCCTTCAATAATTATGTTCGGCAAAGAGTTTGGGTGAGGGGTTTTGCTCG
CAGAAATCTCCAGAAGGGATGGCTGGGCAAGCTCTTCATCAATAGCATTTTTATAACATTTATAATTTTC
CTCCACACACTCACAAGCCAGACCATAAAGCCTTTTGGTTAGGCCATCAATAAATACATCAGGGGTCCCC
TTTTTATCATCACCAACATACCAGTTATAGCGGGCATTAGTCTCTGGAGTATCATAACCGTCTTCCCAGA
GGTGTTCCTGTGCCAGAATAAATTTGGTGGTACCATATTCCCAGGCCAAGTCTTCCAGGCAGAATTCAGC
AGTAGGACAGGTAATACATCCTCCCTGAACAAAGAGCTCCACCAGGACAGTTCGGGGAACAGTTTTGGCT
GTAGACTCATTATTCTGATTCTGAGCAAAAACTCCAAAACTGAAGACATTACTGGCTGAAAAAAATATTA
CTAACAAAATGAATATAAATATTTTTTGTTTTATTTTCATAATAAAAACCTCTTCAGTTTTTAGTTAGAA
ATAGATGGACTATTTTAACATTTCATCTAATAATAAAACTTCTATTTCTGATATTTTTTTCAAAGTTGCA
TCATTGGTAATAAATGTATCAGCTTTTGCCTCTAAGGAAGTAGCTATCTGAATAGCATCGGGAGTATTAA
TATTATAGTTAGCTCTTAAACTGGAAGCAATATCGGCAATATTTTCATTAATTTCCTTAACCTGCAAATT
AGGGAAGGTTTCAAATAATAATTTATATCTTTCTGTAAGAAGCAAATTATTCTCTTTTTTTGGTTTAACC
AAAATTTCTAACAAAGTAAGTATAGAAGTAATGGCATTAAAATTTCCTTTTTCTAAGCTTTCAAAAATAG
AAAGAGTTAAAGGAGAATATAGCTGATTCTCTTCAAAGTGATAAATAAAAACCATAGTATCCAGACCTAC
TATCTTTCCTTTTAGGTCTTCCACGTTTCTCTTTCCTTTCGCACATATTCAGTTGCGTCAATACCTTGCC
AAATTTCTTTTCCCAATCCTAAGGCATATTTTGCATAACTTTTTGGTTGGGGGTAGATAATTATTTTTTC
ATTATTGGTCTTTATTATTAGCTTGTCCCCGGCTTTGAGATCTAATTTTTCCCTTACCTCTCGAGGAATA
ACAATTTGATATTTACTGCTGACCGTTATAGTTGTCTTCATTTTTATACCTTCTTTTACTATACTATTAT
TCATCTTAATTATAATAATAAGTAAAACAATTGTCAATATTTCCAATTGTAAAGTATATTACTTTACATT
TTGCAATTATTTCAGCGGTCATAAAAGTTTATCGCGGGTTCGATTAATCGAACCCCCCACATTTTAGGAA
TGACATATTTTTTATTTTCCTTTTTGCCAGAATTCGAGGAAGAAAGCCACAAATATGCCCACAAATAGCC
CAAGCACTCCAGCGATTAAGATATTTAATTTTTTGTTTGGTTTAATGGGTGCATAGGGTAATTGAGCATA
GGTTATAATTTTAAAATCCTCACAGTTCTTTAAGCTTGCTTTAAGACTATTTGCCTGGTCAGTTAAATTA
TTATACAATTCTCTTTCGGTAACCGAAGAGCTTAATAGCAGACTGGTCTGAAACCGTCTTTCACTTTCGG
ATAATTCCTCGGCAGTTGCAATTTTCTTTTTGGTCTTTTCAATCTCCTGGATGTTTTTCTCAAATTCAGC
AACCTGCTCTTCCAAGACTTTTAATCTATCTTCTATAAGCTTTACCTGCTCCTGAAATTTAGCCTGATTC
TGTTTAATAAAAACCTCTATTACGTTTTCTACCAAACTTTTGGCTTTTTCTGGCGAATCGTCTGTTACTG
ATACTTTTATAAAATTAGTACCCTTTAGGTTTTCGGTAGTTACCCGCGAACTTAATTGTTTGGTAGTTCC
TTCTAAATCCGCCCGATTAACCACTTCATCCAATACGATATTACTTTTTATAATTTCTAAAGCTTCAGTA
ATATTAATAACTGGGCGGCCATCTATTTTTGCCACACTAAATATTATAGAAGATTGATAAACTGGAGTTA
AGATAAAATAACTTATAACCGCAGCAGTGATTACGGCGATTAGAAAAATTAAAATAATAATTCCTTTTCT
TTTTAATAAGACATTAATGTATTCGCGTAAATCAATTTCTTCTTCTTGAATTTCTGGCATTTAAAAATAC
CTCCATTATTTAGTGAGTTAACCAGTTCACCAGTTAGCCAGTCTTCCGGTCTGCCGGTCAATTCAGTCGA
TAGTGAATAGTAACCCTAATTAGCTAGTTACCCGATTTGCCAGTTAGCTGGTTGGCTGGTTGGGATTGCT
TCGTCGCTTCGCTCCTCGCAATGACAGATTGATAATTAAGGCTCGCATGACAGAAAATGATGTTTTATGT
AATACATAAAAAAGTTTTGCAACCTACTTCCGCATATTTTATATCTTATTATCTTTTTTTTCAATTATCA
TTTTTAACTTTTAATTTTTCCTGGGTGATTTTTTGTATAATGTCTCGGGCATATTTTGCTTCCTGGCTAT
CTGGGGCGATTTCGATTACTTTTTGTAGTTCATCCTGGGCTTCATCTAATTTGTTCTGCTGCAAGTAAGC
CACCGCCAACCCATAATGGGCATTAACATATTTAGGATTTATCTTCAGGGCATTTTGAAAAGCTATCTCT
GCCGGTTTGTATCTCCCCACTCTCATATAATTATTCCCTAAATCGGTATATAATGGGACCATCGATTTTT
CATTCTTCTGATAGGAGATAGCTTGCCTTAGTTTAGTTATCCCCTTATCCAATTGGCCTTTCTTAAGATA
AAGATAAGCTAACCTGGCGGGTAAATCCGGATGGTCCATATATTTTTCTGCTTTTTCAAAATTTTCTATG
GCCGGTGTGTAAATACCTTTTTGATATATAATTTGCCCCAGATTATAATACGACATCCCGAAATAGGGAT
TCCACTTTAGAGCCTCTTGAAAATATTTAGCAGCAGTATCGTAATCCGCCTTTTGAGCATATCTAACACC
ATAAAATTCGTATACCTGAGCAATAAAGGGGCGGGTTACTGCTACACAGAGAAATAAAGACAATAGAATA
ATTGCCAGATACAGAAGTGGTTTAAATCTATAAATATTGTTTTCTATTCTATCTATCTTACCGCTCTTAT
TACTTTTAGTTTTTGACTGCGATCCTCTAACCCTTACCATTTTTTCCTCTTGCCCAGAATTATTTTCAGA
ATGTTTTAGCGAAACGATAAGCCCGATGAATAACCAGAAGAGAACTAGTGTGGCCGGCAAGTGCAAGGGG
AAACCAAAGATAGCATCAATTAGAACTGCCACTACTCCTCCCATTAAGCCAATTAATATCCCTTGCTTAT
ATTCATCTTCTATTCTTTTTAAAAGTTTTATTCCGTAATTAAAATAAGTAATAATAAGCCAGAGAAAAAT
ACCAAAGCCGACTATGCCCAATTCTGCCCAGAGCTGCAAATATTCATTATGCACTTTATCAGCAATTCCG
TAAGGATAAAGACGGCGGTTTTCACCCTGGTCAAAAAACTTTGCTTGATAGGACAAAGAATTATATTTAA
AAGTTCCCAGCCCAGAACCAAGTAAGGGGTGGTCCTTGATCATCAGGGTGGTAAATCCCCAAATAGCTTT
CCTCCTTTTAAAAGATGAATCTTTACTAAGTTGAGAAATAGAGATTCGGCTCTTTATTTTGAAGATAGCA
GTGCCCGGTTTATTTAACGGATTAGGTAGGACAAAGAGAAAAGTTGCTAAGATGATAAGGGCAAGGATAA
AGATAAAGATTTTTTTGTGCTCTTTAATAAAACCTTTCCCTCGAGTGGCAAGATAAAGGAAGAGCATAAA
GAAGGATGAGATTCCTATGGCCAGATAAGAGCCCCGGGTAAAAGTTAGAATTAGACTTCCACCCATCGCT
AATATTCCAACGAGGAGTAAAATTTTTTGAACTCGGTTTCGGGCGGCAAAGAATAAAGATATAGCAAGGG
GCAAGGGTACAATCAGGTATTCGGCAAAGTAATTGACATTGCCAAAGAGTCCAAAGACCTGCTGTCTTCC
TACGTTCCCTTTCCAGAAAGCAAAATCAATTCCCTTATATTGGAAGATACCGTATAGACCTAATAAACTG
CTGATGATAAGTAAGACAGTGAGCAGGCTATTGACTTGACTGTCATTTTTCATGTTATTTACCACTATAA
AATATAATATGGGTCCTGCCAGGAATAGGGGTAGTTCTAAGAGACTCACCATAGGACTGTTAGACCAGAG
CAGTGAGAGGGGGCAAATTGCCATAAAGACCAAGACGGGTAGGTTCAAGGGGGTGCGGACAATTTTGAAC
TCTTCCTGGGCAGTCATTTTAAGGAACAAGAGCATTAAACCAATTATCACTAAAATATTAAAGGCCAGCT
CTTTTGGCGGGTTAAATATCCGCACTAAATAAGGATAAAAAACCAGAGGAGTTGAAATGAGCAAAACAAT
AATGGTTGCTTCAATGGCTTTGGTCCATAGTGATTGATTTTGACGAATCACATTTACTTTCTTATATTCC
ATTATTTTCCTCAAACTTTTATTTTAGTTACCCGGTTGCCCAGTTAGTCAGTTAGCCGGTTAAGATCAAA
ACAGTTCCCGGGGGGTCAAATTCAGATACGCATGCACAAATATTCTGGATTCCTGCTTCCTCTATATCAT
TTCTGCGAAAGCAGGAATCCATATCCTCTATTCTAATTACGATTTTTTATTTTCCCAACCGGTAAACTGG
AGAACTGGATAACTGGTAAACTATTCTATTTCTACAAGTGAAATGATTTTCCATTCCTCGTCTTCTTTTA
TGAAATCAACATTATATTCTGTGCTCTCTTCAGCATTTACGCCAGGAATTGGCATACACCAAAGAACACA
TACTTTTAGAGAAAATGCGGTTTTCATCTTACCACTAGCATATTGCTCAGCCACTATTAAGTCAGTTATA
GAAACATCTGTCGTTATCTTTAACAAGCCTGATACTGAATTAGCGAAGGCTTCAGCTAATTCTATTTGGG
AAATTATATTTTCCGGAAAATTATTGATATGGTTATCGTAAGTTCCGCCGGCATCATCAGAATAATTGTA
AGAAATATTTTCCATAAATAAATCTACATCTTTCTTCTCGAGGGCTTTTTCGATATTTTTAGCAATCTTT
TTAATTTGGGCTTCGTCAGTAGAAGAACCAAAACAGCCAGTTAAAAATAAAAATACAAGGATGCTGAACA
TTATGAAAAATATTTTTATTTTACTTTTTGTAAACATTCTAAACTCCTAACTAGTCGTTAGTATTTAGTC
GCTAGTTAAAAAAATACAGAAAATTACAAGATAGAAAAAGATGGATTCCTGCTCCCCGATCAGATCGAGG
ATTTGTGTTTTTTTTACTAACGACTATTCACTAACGACTAACGACTAATTTATTCCACATACAATGCCTG
CAGGACTTCTAGATTACTGAGTGCCTGAACATAGACTACCACATGGATATTACTCATATCAAGGACGTTG
CTTAAAGATGAAGAAGTAAGAGAAAATGAATGACTTTCTCCTGGAGCAAAACTGGCAATTAGCTCTTCGC
CTCCGTTTTCTTCGTAGGTAATAATATCACGAACAACGTGATTTACAGTATAATTATTGTACTCCGGGAT
CACTAAAGGAACAGAATCCTCATAAATCATCGCCTCGATAACAATATTACTTAATGTTTCTAAACTTATA
TTATTTATCTGACCACTGATACTCACCGTGGAATCAGCGATATCGCAAGAGGCAGAAATTGATACTTTGG
GAGGCTTAGCTAACTCTGCCTCAATGGCTGCTTTGTAATTAGCATAGCTTTCATTTTTTTGGTGAACGCT
ACGATTTAAACCGTTAAAATAGGCATCAGGAGTACCTTTTTCATTACTGCTTAAATATTTATAATAACCC
TCCCAATATCTTTGATAAATATCGCCTATAGACCAGCCAGAAAGGGGATAGCTTACTACATATTCCTCTA
AAACCACCAATTTATCAAAACCATATTCTCCCAATAGCTGAGCCATATATCCTTTGGCAGGGGGGCATAG
ACTACAGGAGGGGGCAACAAATAATTCTGCCATCACTACCCGGGTAGCGGTAGTGGAAATTGAATCAGAC
TGCTGCGAATTTGGATCCGGTTGTTCTGTCGCGGGTAAATTGAACTCTGGAAGACATCCGGAAAAAACAC
AAAATATTATCATAGCCGATATCAGTAGTATAAAATATTTTTTCATTTCTTATTATCTCTCCTTGATTTA
AAATAATATATTTTTCAATATTGTACCCTTTAATTCGATAAATTTCAAATAAATTCTGTGCGTTGCCCGG
AATATGCTATACAACAGGTTAGAATTCAAAACCAAAAAGGACTGCCTTTCGGCAGCCCTTTTTGGTTTTA
TTTTTTGTTTTATCAATTGTAACTATTTTAGTTAACCAATCCTAAGTACCATCAACACAAGTAGTGTAAG
GAATGTTAACTTTTGGTAATTCTTCTACATTAGCAACAGGATTATTCTCATTGTCACCTTGATTATTAGC
AAAACCAGTCACATTATCAGTATCCACAGTAATTTTCCAGGTATCAACAATTTTATTTCCTACATTGTCT
GCGAAAGTAAATACTAGGGTGTAATCCTTTGTATCTGTTTTTGGATAGAGCAGACAACCACAGTCGAAAG
TTCCTTCCGGACAGCCTGTACCTTCTACAGGAGGACATGGATTACACATAGCAGGGTCAACTATGCTCCA
TTTGGCGATTCCAGAACATTCTTCCACACAACAAGGTACTTCAGGACAAGTTCCGTAAGTATTGGGTGCA
AATGTAAAGTAAGCACCTGGAACAGGATCACATTCATCTACCTCGCAATCTTTGAAAGTAATATTAAGGT
CTACAAGAGGAGGGGTATTATCAAGTTTTACAACCTCAGTGTATACTTCGTTTAAAGATGGCTCACAGCA
GTCAGCAATTGTGACATACAGACAAATCTCTTCACAGTCACCCAGGCTAGATAAGGCGGGGGAACTATTA
TAAACATTAGCGTCGCCAAAGTCGTAACCTACCTCTACCGTTTCTGTTGCAGGGTCATCTGTTGACCATA
CCTTACGTGTTGTATCTGGGAATAGTACTACTACATCACCTACTGCAGGGGCACTTACCCAAGCTTCTTT
AGCCTGAAATGTAACTGATTTGTCTTCTGGTATTGCCTCAGCAAAGGTTACGGTTACTTTGAGTACGTCT
GCTCTGATAAATTCTTTCACATCTGCAGGATACTGGTCTTCAATCTCAATGGTTACAGCTTGTTCGACTT
CGCCTTCGACTTCGTCTTCACCTTCGTCTTCACCTGGGGTTACACCAGGAAGACAGCCGACAAAGAGGAA
AGATGCCAGTGCGACTACGAAGAGTACTAATAATAGTTTCTTCATTTTTTTCTCCTTTCATTTATTTTAT
TACTAAGATAAGTTACTTAATTTCGCGAAATTAATTAACCTTAATCAATTTCTTTTTTAAAATAGCTTCT
TAATCTCTTTACTTATGAGGAGAGCTGGTGAGCTCATTGTATTTCATAAGCAATTCTTCCGTATCTCGAC
CTGATACGGGTTAAGAAACTACCGGTTTTGATTAGTTAACCAGTTAGCCGGTTTGCCGGTTATCCAGTTA
ACTAGTAATATCAATTTATCAACTGACCAATAAAATAATTGACTGATTTTTCAATTCACCAATTAAAGAT
TCAATTAAAGATTAAGATAAAGACCAGTTTGCCGATTAACCTGCTAGCCAGTTAAAACAAAGATCAGTTA
ATTGGTAAACCGGGTAACTGGGTAACTAAATAAATACTAATAAATAATACGAGAAAAGTCAAGAAAAGTT
TCATTATTAGTTAACCAGTTTGCTGGTTAACCGGTTTACCAGTTGGCTAAATAACCAGGTAACTGGGTAA
CCGGGTAACCGGCCAACTGGGTAACTGGCTAACCGGCTAACTTTATTTAATATATTCGACACGTTAGAAT
AAAAATCCTTCTTTTTTAGTGAATTTTTTTAAATTTTTTATTGTCAAAGAACTAATAAATTAATATCCAT
ATTTATCTTATAGATTCCGCATCAAGTGCGGAATGACAAAATTAATTCTCCGGAGGAGGTGGGGCTGATC
CACCCGATGAAGTAGATGGTTCAGGTGAACTACCCGTCTCTGTGGGAGCTTCTCCTGCTTCTTGAGCAGG
GGTTTCTCCAATAGTGGTCTCGCTGCTTTCACCAGGCAAAGAAGTAGGTGAAGTCCCGTCAATCAGAGTG
GTAGAGGATGGTTTTACTCCTCCTGATTCTATTTTGGCTGTACTAATCTCCGTCTCTAAATTCTTTTGAA
TATTTTCACAGATATCATTAATATTACTACTGTCATCCATAGCTTTTTTAAATAAGAGAGAAATTTTTTC
CGGAGATAAGCCTGAATCCGAGGCCATTAGACTTAAATAACTCAGTTCCTCACTTATCTCGGTAATCTCT
TCTATGCTTTTGCCTTCAGCAGTTCCCCTCTTTACCAGCCAGAAAAGAGATTCGGAGGGGACATCATTCT
CCAGACTATCAGCTAATATTTTAATTATTTCTTCCCCATCATCAATTTGTAAACCTTCTTGGCGGGCTTC
ATTTAATATCCCCACAGCTTTTTTTAGGTGCTCTGCCCTGGTAGAGACTACCGAAATTATTATAGTGTCT
TCTACATTCTTAGCAAAACCTTCGTTTATTTTATTGATTAAAGGTTCTGTGGGTAAGCCTTCTTGCTGAG
TCTCTAATATAATATCAAAGACTTTCTTGATATTATAGGCATCCAATGATTCTTCTACACTATTTTCAAG
AATTGTTTTGGTATCTTCAAAGGGAATACCTGATTCGAGCAACTCCTGAGCAGTACTTAAAATCATTCTT
CTCTGAAAAGTAGAATAAGAAGAAGAATCTATAATGTTTTTCAATTCTTCTATCTGTTCATCAATACTTT
CTGTCTCTACGGCAAAAGCAGAAATAGAAAAAGAGAATATCACCAGCAAAGATATTAAGATTGTTAAAGT
TAATATTAATTTATTTTTAACTTTTTTCGAATTCATAATTTAAATTACCAATGGGTTAATTTACCAATTT
ACCGATTGACCAATTCACCAACTAAGATAAAGACCGTTTGCCGGTTAGCCGGTTGACTGGTTAGGATTGG
AGAACCGGTTAACAGGGTAACTAGATAACCGGATAACTTACTTAAGTTGAATTGCAATTATTTATTTCTA
ATATGGCATTCCTGTTGCCAAAGCCATCTTTCACATAGCGAAGGGCATTGGGATTAGGAAGCCACTTTTC
TCCATCAAGAACGAACATATACTCATATCTTCCTGGAGGTAATTTCAGGGTGGCAGTCCAGATTCCATCA
CCCTCAGGATCTTGTAAGGTATTAGCCTGAGGATCCCAGCCATTGAAATCACCGGCGATAGCTACCGTGT
GAACTTTGTTACTATCACTAATTCTTAAAGAAAATTGCACTTCAGCTGAACAGATAGAAGAATTATCTGG
AGAGTTAGTGTTTAAGATAAACGTAAAGGCGAAAAATACAAGTAGTGCTGTTGCAGCTGCTGCCCCGAGC
AAACGGAAAGAAAATCTCGGGATAAAAGCCCGCTTTTTTAGCTGGTCCAGGAAGGAAGATTGAATCTGAA
TCTCTCTTTGAGATATTTTAGCCATTATGTTTTGGGTAAAATCCGCCGGTGCTGTTTTGGGTGAAAAAGA
ATTCAAAGCTGTCTCTATTTTTTTTAATATTTGATATTCTTTGTTGCAAACTGGGCAGGATTTTAAGTGT
TCTTCTACCTGCTGGGCAATTTCCACTTCAAGTGCATCGTCTATATAAGAATTTAATAATTTTTTAATTT
TTTGGCAGTTCATTTTTGCAACCTCGGGATACAAGTGATTTAGTATTTAGTCGTTAGTATTTAGTATTTA
GTCGTTAGCAAGAAACAAATAAATACAAAATGCAAATTTATCAATAAAATACATTTCTTGCTTGTATAAT
ATAATACGAAAATGTGAGGGAAAAGTTACAAGAAATAAATTAGTTACCCAGTTAGCCGGTTACCCGGTTA
ACCAGTTACCAGGTTAGTATAGTTAGAGATATTGTTGGATTTGTTCGTTAATCTTTGTTGTTTTTGTATA
ACTTTGTGTTTGTGATTTCAAATAGGTAATCAGTCCATTAATTAATTTACCTATTTTTCGAGCATAATCA
TAATAAGTTTTAAAATCTTCCTTATTAATATAATTTAAATCTAAACTGATATATAAATCATTTTGCACTT
CAGATGCTGAAGCTCGTGCTATTACTAAAAAGCTTATAAACTCTTTTGTAGTTCTTCTATCAAAGCCCTC
AGCTATATTTGACATTATAGAAACAGCAGATCTTTTCATCTGCGAAGTCAGGCCATACATCTCTTCCTGA
GGATATTTTTTGGTTAACTTATATATATCATTGGCAAATTTTCTTGCTTCTTGCCAAATAATTAACTCTT
CAAAGGACTTTATAGTAGCCAAAGTTATCTCCTTTCAATTATCTGTGTTGTTTTCAAATATACTATTTAT
AGTTTTTCTATTATATTTCCTAAACTGGGTAACTGGTGAACTGGATAACTGGATAACTAAATACTGGTTT
CTAGAATTTTTCTTAATTGTTCGCGGGCGCGGTAGAGACGGACTTTTACGGTTCCGACGGGCAATTTCAG
GATATTAGCAATTTCGATATAAGAAAGGTCTTGCAGGTGACGCAAAACTAAAACTTCCCTGTATTTTAAA
GGTAGAGAATAGATGGCTTTTTGCACTGTTCGGACATCTTCTTTACGGGTAATAATCTGTTCTGGATTAT
TGGTTAAATCTGCAGGTTGAAGATAAAATTCTGAATCATCTGTCTCTATGGGGGCATCAAGAGATGTTGG
GTTTAATTCTTTTTTTTTAAATTTATCTCGAATAATATTTAAGGTAATCTGATAGAGCCAGGTGGAGAAT
TTATAGGAAGGGTTAAAATGAGCCAATGATTGAAAAGCCCGCAGGAAGGCCTCTTGAGAAATGTCTTCTG
CTTCCTGTGGATTATTATTGCTCATCCGATAGGCCAAGTTATAGACCATATTTTTATAATTATCTATTAA
CCGGGAAAACATTTGAGTATTTCCCAGGAGACAGGATTCTATTATTTTAAGTTCGTCCATTAGTAATTCA
CCGATTAAATTAGTTATCCAGTTAGCCGGTTTACCAGTTTACCAGTTAGGATAGGATTAGTTAGCCAGTT
TACCAGTTTACCAATTAGGATTAAAACAGTTAGGTTGTTGGCAAATTTTATTGCTTCTTGCCAAATAATT
AATTCTTCAAACGATTTTATACTCGACAAATCAATTCTCCTCAATTATTCTATTCATTTCATTCAATTAC
GCTATTTACAATTTTATTATTTTCCCAACCGGTAAACCGGTTAACTGGGTAACTGGGTAACTATACATTA
TATGATATGCGTGATATATGGTGCGAGTACTAGCTTGAGGGGTGGTTTTCATCTATCCAATCAATCCAGT
ATTGGGCAGATGCAGGGATAGAAGTACCATCCCACCAGGTGCTATCAGGATAATTATCAATTACTAACTG
ATAAGCTGCTCGTGCTTCAGGCCAATATTCTAAGGCACGATAATTATCACCAATCCTAAACTGGGCTTCA
GGAGGAATTCCTCTACCATCACTCCAGGTAGAATCAGGATAATAGTCAATTATAATCTGATAGGCAGCAA
TTGCTTCGAGATATTGGCCAAGTTTACTGTAACAGTACCCAATATAATATTGGGCGCAGGGAGCGATAAG
TCGTCCTGATTCACCTGGCCAGGTAGAATCAGGATAATTATTGACAGTGATTTGAAATTCTAAAATAGCC
TGTTCATAATTTTTAGTCTCATAATAAGAATAAGCAATAAAGTATTGAGCGGGAGCAATATAATCACTTT
CCGGGTAATTATCAATCACCTTATTATACTCGATAATCGCCTGTTCGTAATTAAATAATTTCCGATAACT
ATGACCAATATAGTATTGGGCACGGGGGGCTAAAGAGTTTTGTGTATAATTATTTATCACTTTCTGGTAT
GCCTCAATGGCGTGAGTATAATCATAAGTGGCATAATAACAATTTCCTATTCCTAATTGGGCATCATCAG
CATAGGGGCTGTCCGGATAATTATCTATAAGTGCTTGATATTCAAGGAGGGCCTGGATGTAGTAGTGAAA
ATTGTTTTCGTTAATATCACCAATGTAGTATTGGGCATCATCGGCATAGGGGCTGTCTGGAAAGTCGGTG
AGTAATTGCTGAAAAGTAGTAAGTGCCTCGTTATAATATTCAAGGTTGTAGTAGATGATACCACTATCAA
AGAGGTATTTGTCAGTGCAGGAATGGAGAATTATAGGATCTTCTTTATCACTGATAGTATTAACCTGCCC
TTCCTCTATAAAAACACTCAACATATGATATTTAGGATAGCCTTCTTTTACAATAGTTAAAGTCCGACTG
CCTATGGAAACTTCATCTATTCGGAAATACCCCTCTTCATCGGTAAGGGCAGTATTTGAGGAGGCAGTTA
TGCTGACCAGGGCTCCTTCTAAAGGGCGGGGACCAATAATGGTTTCCTCATAAATATATCCTTCCACTGA
GCCTTTTAATGGTGAAGAAAATAAGCAACCATTTAAAATTAGAAGGGAACAGAATAGCAAAGGTAATAAA
ATGACAGGGGACCGTTCTTTAATATTTTTTATTTTTTTGAAATTTTTAATTATTAATAACAATAATAAAA
GCCTCCCTTTGTTAGTTAATTAGTTTGCCAGTTAACCAGTTTACCGGTTAATTCTGCAGCATGCAGCATA
ACGTGCCGTGTTGGATTAAATAGGCACAAAGAAATTTATCTTCTTTGCGATAACCATTTTTTAATATAAT
CTATAAACTTATAGAATTGATCTATCCTTTGAAGATTTTTATATACTTCATCCCAGTCAATATCCAAATA
TTCATGAATTAGAATATTTCTAAAACCAGCAATAAGTTTTACAACTATCTCTTTTTTCTTTTTATATTCT
TGGTTATTTCCCAAAAAAGCAAAAATATTTTTAACATATTATATATGGTACGTTGTAGATAATTTTACAG
TAAATTATAATTTTTTGGTTATAGTTATAATGTATCATTTCTCTACCTTACCATTTTGTCTACTTTTTGG
GTTTCAATCATTCTTTATATTGTTATTGACAGTACCCTTTTACTGCTCCCATAAATTTTAGCTTAATGTT
TTTAGTTAGTCAATCAGCTTTTAAGTATATTTTAATGTAAGGAAATAGGTTAACTATTGCCTTAAATTTA
TATGATCAGAAACTGGCTTGATTCATCGAGCCCCAACTCTTCATTAGAAATATGCAACTTATAATCTTAT
AATCTGAAACCTATTGACTGGTAAACTGGCTAACCGGGTAACTGAGTAACCGGGAAACTGAGTAACTGAG
TAACCGACACACTAATCCTTATTTATTTTCTTCAATTTTTTTTCTGCTTCCCGGGCGTATTCTGATTGAG
GAGCAAGTTCGATTACTCGGGAAAGAAATTTTTGGGCTTCTTCTTTTTCCCCTATTTTATCATAAGATAA
TCCCAAATAATAGTTAACTTCTATATTGAGAGGAGATATTTTTTCTACTTTTTCTAAATATTCTATTGCT
TGAGAATACTTCTTTTTCTCAAAATATAGGTAGCCAACCTTGAAGTTGAGACTAATTCGAGTTCCTCTGT
AATTATATCTTATTGAACTGGTTGAACTGGTTAAAGAAGAGTTGTTTTCTAACAAATCTATTATATCTAA
AGCCTTTAAATAATAATCCAGAGCTTTATCGTATTCGTTATTAAAAGGAACCAGGCTCCTTATCTCATAA
ATATACCCTAATTTAAGATAACTATCTAAATCGGTGGGGTCTTCGGCAATAATTTTTTCATATTGAGGGA
TAACTCGTTCAGCTATCTCATTTGCCTTTCGATAGAGACTATAAGCCTTAAAAATATTTTTGTTGTTGTA
CTCTATAATCCCTTTTTGGAGATAACATCGCCCGAGATAATAATAGCTTTCGGTATGATTTGGATCCAGT
TCAATCGATTTTTCAAATTCAGTAATAGCTTTATCGTATTCTCCCTGGCTAAAATAGGATATCCCCATCC
TGAAAGGAGTCTGGGGTTGGGATTGGGATTGGGATTGGGATTGGGTTTGAGATTGGAATTGGGTTTGGGT
TTGAGATGGAGCTTTAGGCCGTATAAATCCGGAAACGACAATCACTGCCTGAGGATTAATCGGGTCATTA
GTTTCCACATAAATTCTCTTGGTAAATCTTCCTATCATATCCATTGAATTAACCGTAATTTTTAACTCCC
CTATTTCTCCCGGATTAAGTTCTTTGGGGGAAATAATTGGGTCGATGCAGGATTCACAAGCAACCTTAGT
TCCCTTAATAATTAAAACCTCATCACCTATATTTTCAAATTTAAAGATATGAGTAGGTAGCTCATCGGGA
GGAATTTCTCCAAAATCCCAGGATTCTTCTAAAAAGTAAATAGAAGGACCGGAATTGGCCTCCGCAATAG
TAGTAGCAGTAATAAATCCCAGGGGTAAAGCTTGAGCTATAAAAATAAAAATTAAAGAAAAAATAACATA
ACATTTATTCATTTATATTTCTCTCTCCTATTTTTTAATCTTTTTAATTATATAATAGTTATATCTCTTT
AGCAAATGTAAACAAAGGTGCCTGGCACTTTTGTTTACATTTTATAAAAAACAAAAATGTGATATACTTA
TAAAAATATTTACAGTACGGGGTGATGGCTATAAATATATCAATTAGGAAGATTTCACGGCCAAAGATAT
TAGACCGTTATATTGTAAAAGAAGTGATGAGTTTTGTTGCCCTGGCAGTTGCTGCTCTTACCATTATGTT
AATTATGCAGACTCTCTTTGAATTAATGGATATGTTAATCAATAAGAAAGTAGCCTGGCCCTATATTGCA
AAACTATTAATCTATCGTCTCCCGGCATTTTTGGTAGTAACCTTCCCCATTTCTCTGCTTGCCTCCAGCG
AATTAGCTATTGGTCGTCTTTCTACAGATGGGGAAATAACAGCAATGAGAGCGGGAGGAATAAGCTTACG
CCGAATAATGATCCCCTTTTTAGTTGCTGCTCTGGCTATAAGTATTTTAGCTTTTGTAATTAATGATTAC
ATCGTTCCTGAGGCCAATCATATCTCTCAAAATATTATCAGGGAAATCGTGTTAAAGAAGGGGCCACCTA
ACATCAGAAGAAATGTATTTTTCCGTGATGCTGAAAACCGCTATTTTTATATAAATCGGCTGGATGAAAA
AAATATGATTATGCAGGATATTATGGTCTATGAAATGACCCGAGAAAAATTTCCCAGAATGATAACTGCT
AAGATTGGTAAATGGGTGGTTGACACCTGGAAACTGGAGAACGGGACTATTTATAATTACGACGAAAATG
GCAAAATTAGTTATGAAATGAGTTTTGTAAATTTAGATATCATTGTTAAGGAAGATTTACAAAAATTCTT
TAAAAATCAGAGGACTCCTCAGGAGATGAGTAGTAAAGAACTAAAGCAACAGATAGATATTTTGCAACAA
GCAGGAGCAGATACTAAAAATTTTGAAGTAGATTTACATATGAAATATTCTATCCCCTTTACCGGTTTAA
TCTTTGTCCTGCTGGGAGTACCTTTAGGCTTGCGGGTAAAGCGGGGGAGTAAAGCAACTGGAGTAATCAT
CAGTATTGTTTTAGTTTTATTTTATTATATTTTACTTTCCACTACCCGGTCATTTGGTCGAGGGGGTATG
TTGGTTCCGATTCTGGCAGCTTGGGCGCCTAATATATTTTTTGGAACTTTAGGGGTGTTTATTATGTTTG
GAGCGGAAAAGAAGTGAATCAATTGACCGATTCACCAATTTACCAATTTACCAATTAAAGACCATTTATA
GATATTAGTTTTAATATTAGTTTTCAACAAAAGAAATAAAGATGGTTTTTAGATAAAGATATCTTGTAAG
GAAATGTAAGAAATATGATACAAAATGGAAGAATAGGACAGGCATCTCGCCAGTCTATGGGGAAAAATAG
AAAAAGTGACAAAAGGGACAGGCAACTTTTTAGGTCAAAAAGTAGCCTGTCCCCATTTTCATTAGTATTA
TTTGTATTAATTTTATTTCTAAATTTTGCAAACTTAGATATCGGAGTTAGTCTGATATCCTTTGCTCAGG
AAGCAGGAGAGGCACCAGAGACCCAGGCAACTGAAGAGATACAAGAAACCATAGAAACAATAAAATCAGC
AGGAGAAGCAGGAACAGCAGGAGAAGAAACGGAAGAAGAATTAGATATCTCATTAAAGGCTGAATATATC
ACTTATGAAAAGGTAGAGGGCGAAGACCTGATTATTGCCAAAGATGGAGTAGATTTGAAATATCAGGATA
TCGAGATAAAAGCTGATTATCTGAAAATTAATTTAAATACTAATCTTTTTTCTGCCTCCGGAAAAGTTTA
TTTCTTGCAAGAAGAGACTGAAACTCGCTGTGAAGAGATTTCATATAACTGGAAAACCAAAAAAATAATT
TTACTCCAATTAAAAGGTGAATTAACCGGGGAAGGGGTAAAAGGAAAAATTTATTATAGTGGAGAGAAGA
TGGAAAATTTCCCAGAGACAGTAGAAATTACGGAGGGAAATTTTACCACCTGTGAATTAGAAGAACCTCA
TTATCACATCGTTGCCAAAAAAATGATCATCTATCCTAAAGATAAAATAATCGCCCATAACATCTCCTGG
TACGAAGGAAAAACCAAAATTATTACCCTCCCCTACTTCTTAATTTTCTTGGACCGTAAAACCCAGCAAC
CCATTCTTCCTAAGATAGGCCAGAATAGCACAGATGGCTGGTTTATAAAAACAAATTTTAATTATTATAT
AGACGAAAAATCTTATGGAACCCTCTATATCGACTGGCTACAAAAGAGAGGTATTGGTACTGGTTTTGAA
CATACTTTTGAAATAGGAGATGAAAACAGTAATGGAGAGACTTCTTTCTACTTATATCAAATTAAGGAAA
AGAATACCGATAAATTTAAATTAACTGGCAATCTAAATTATAAACAAGAATTCACCGAAAAAAATCTCAA
AACTCAAGTAACTTTAAACTATGGTGGCACTAAAACCAAAGATTCGGTACCTTATAATACCTTGAAATCT
CAATTCAGTATAGATAAAGATGGAGAAAAATACAACCTTAAACTTACTGGTAAATACAATTTCAGTGGAA
CAGGATTGGGAGAAGAAGATTTAAGTATCGATGGTAATATTAAATTAAGCCATAACTATACTTTTAACGA
TAAATTAAATTCTGCCCTGACTTTGGTCTATACCGACAAAAACCCAGCGAGTTGGGAAGTAGCAGACCTT
GAGTTAAAACCGAAATGGGAACTAAAATATAAGGGTGAGGGTTACAGCTTAAATGTGACAACTGAAAAGA
GGTTTGACCTGGATGGAGATGATTATACTGGAGAAAATGTTTCTAAAATAATTGACCGCTTGCCAGAATT
CGACTTTAAAAAGAGCCCGACTCCCCTTGGAGATACTAAGATTACCTATGATATTGATGCCTCGGTAGCA
CATTTTTATGAAGCATCTACTGAAGAAGATAACTGGCGGGGAGAGTATATTATTAACCTGAAAAGACCTT
TTGATTTGGGTAAATATTTCACCCTAACTCCTTCGGGGGTTTTTCGACAAGATGTCTATCTGACCGGTGA
AGCTCGCTACTTATTGGGAGGAAAAATAGATTTAAAGGCAGTTTATAACCCTTATATCTCCTCTACCCTA
TCCTATAGTTATAATAAATCTGTTGGTCCGACCCCCTTTAATTTTGATTATATAGCTCCTCTGACCAATA
CAATAAGCGGAAAATTGACCTTAAAGCCTACTGAAAAAGTTAAATTAGATTTATCTACTAATTATAATTT
TGTTACGGAAAATTTTGATAATTTAGTGGCAAAATTAGAATATAAACCAAAAGACGACTGGAAGATGAAT
TTTAATACTTCGTATAATTTAAATACTAAAGAATGGACCAAGAAGGTAAATTCCAGTCTTGACTTACAGT
TGACAGATAATTGGAAAGTTAAATATAAAGGTGTGGTCGATTTAGAGGATTTTAAACTGACTAACAGTGT
AGTAGGAATTACTCGGGACCTTCACTGCCGAGAGATAACTATAAACTATAAGCAGGCCAATAAGTCTTTA
TGGGTGGAATTCTATATTAAAGCTTTCCCTACAGAGAAGATAACTCTGGGGGGACAGTAGATTAGTCGTT
AGTGAATAGTGAATAGTAAATAGTCGTTAGTAGGACAAGGACATTGCGATACGCCCTTATACAACCAATT
CTTTCATGCAAGTAATTATGTAGGGGCACGATGCATCGTGCCCCAACACCATAAGCAATCATAATAATCA
TATAATCTTTAAGTTATTGCGTAGTGATTAAAGCTGTAACTTTTACTATATCAAAATCTGCACCGCCTTC
TCCAGAATCACTTCTTGAATCGGGTTTATTCATTGAAGAACCAAGATCGGTGTATATAGTAAAATAAGGT
TCTAAGTAATCATAAGTATTATTCCCTGGATCCGTAGTTAGAACATTAATATCGATGCTACTCGGACTTC
CTAAATCACTAACAGCAATAGTTACTTGCAACGTTTTTTCGCTTGATGATGAATCAGTTAATGATATCGA
TGCTGACCCCTCTTCTACCCGACTAAAATAAACACCCGTGCTATCAAATTTAACATAATAAAAATCATTT
TCCCAATCTTCTACATTATAGTCTGGCCCATCAGCAGAATTTTCGTCTGTATCCAAAGCTATATAATATA
TTCCATCGTCAGTATTTATCTCCCCTTTTACTTCTACTGTGATTTTCAATTGATACGCAGGTTTCCCTGG
TCCCGGTCCGGGACCATCAGGCCACCTCGCACATCCACTAACAGCTACTGCTATCCCTAATAATATTAAT
AAACTCCATATTATCTTTTTCATTCTATTCCCCTTTTGCAAAAATGTAAACAAAAGTGCCTGGCACTTTT
GTTTACATTAGTCTAATTTGATGCCACTTTGGACATTGCCTTCTACTTCTAATCTTTCAGTTTCAATATA
AAAGATGGCTTTGTCTCCGGTGATCCATCTTCCGCCTTCTTTTTCTTCTATCCTCACTTTTCCGATTAAG
TCTATTTTTTGTTCTTTATCATTATATATTGCTTTCTCAGCAGTGATAATATAGTCTTTCTTAAAAATCT
TTACCTCTCCAGTAGCAGTTAAATCTCGGGTATCAGTAAAAATCTCCAACATATTACAATTCCAAACGAT
ATTGTCTTCCTTCTCTTCTTTATCTTTTCGCTCTTGGATTAATATTACTTTCTCTTGAAAGACATATTTT
TTATCATTAAGAAAAGCTTCAAGGGTTTCGCCAGTAATAGTGATATCACTCTGGACTAATTTTATATCAC
CTTTTATCTGGCCAATCTTTTTATCTACGTCAAAATCAGCTTCCCGGGCGGTTAGAGTAATATCTTCTTG
GGTGATAATGACATTCCCTTCAAATATCATTTTATCAGTACTCTTATCATAAGTTACATTATTTGCCTCT
ATATTTACTACCGATTCTTCTGCCTCTTTTTTTTCTTCCTGGGCAAAAGCGCAAAATGATAAAAATATAA
TTAAAGACAGGCTAAAAAGTATAGTAAAAATTTTGATAAAATACATACTCTTATAATTTCTCATTTATTT
TCAAAACTCCTTTCTTATGGAGAAATATTCTGCAGAAATTTAGAACTTTTTCAGCATCTTTTAAAGCACT
TCTTATATCCTCTACTGTAAAATGCTGAAAAGGGACTCCTCCTGGCAAACCATTAGGATATCTTGTAGGA
ATATAATAACGGTCTAATCTTCTGCATTCATTTATAATTTCTGAAAATTCTGAAACCTTATTCTTTATTT
TTTCACAAAAATCATATAAAGAATGACCTATTACCATTCTTTCTCCTTGGGCATAAAGACAGGATTTCAT
TGCTTTTTCTGCAGATTGTTGGGCTATAAAACATCCTTTATCCAAAAACTTCTTTTCTCTATTCAACCAT
CTCACAAATTCAAGATCATCTTCTGATTGCCTAAACCATCGAAGAGCTTCCTTGCTCGAGTCTTTCATAG
ATAACTTCTCCTTCTCTATTTATTCTTTCAATAAAGGGATTTTTTTCTTTAAGCATCTTATCAAATTCTT
CTGGTGTATAGGCAAGTATATCAAAAGCAATGGGGATATCCCATATAAGGTAAAGTTCTTTTAATCTATC
TAAAAACCTCTTTTTAGTTTCATAAATCACGATAATATCTACATCACTATATTTGTCTTCCTCTTCTTTG
CACCAAGAACCAAATAGAATTATCTTTACCGGGTTTAACTTTTTATACAAAGATATGATAGATTTTTTTA
ATTCCTCTTTATTCATCCTAATTCACCGAAATCAATATTAAGTTCTTTTATCAATGAATCTTAAAAGTTA
CTTTTACATTCCCCCGTAATTCAAGTTTGTTTAATTCAACATCGCTGGTAAGCCAATCAGCAGTAATTTT
ATTTTCTTTTACTAACAATTCTACTGGCTCCAGGCTGGCTAAGGTCTCTTCTTCCGAATCCCAGTAAAAT
CTGTCTCCTTTTAAGATATCCCCTTCCTTAGTCTCAATAACTACCTCTCCCACTAATTCCATACTCTTGT
TTCCCATATCGGCAATACATCTATTAAGCTGGATATTTAGATATGGTTCATTATCTTTAAAGATAACCGC
TTTTTTAATCTTTTCAAAGATGGTCTTTTTACGGTCCTCAGCTAACGATATTTTATCAGCTTCTATTTCC
CATTCCTTTTTCCCGAATTTAACTCCTACCACTGTCCCCTTTTCAATCTTAACTGGGGCTTCTTTAACTT
CGATATCCTCTTCTTCGATTTCTTCAATCCCTTCTTCTGTTTCGCCCGTATCCCCATCTTTCCCCTTATT
ATATATAAAATAAAAAGAAAGGGCTATAGCTAGAATTATTATTAAAATAAACCATAAATGTTTTTGTTTA
AGCATATTATAATAATATCATTAAAGCCCTAAATGTAAAAGCATTTCATCCCAGAAAGTATCTTGAGAAA
AATTAGTATAGTTATAATAGCCACTATAACCATAATACCAGGGGAAATAGATAGAAATACCTTTAGAGTT
GCTTACCTTTCTACCACTATATCCCGATTCTATAACGGAATTATTTAAGGTTTGCTGGATGTTTAAGATA
ATGTTTTTAACTTCCAGGCTATTTGAATATGCTAATAATTGATTACCAAGATCGTATAAATCAATAAAAT
CTGGATCTCCATAATACTGACTATTTACCGCACTAAGAATATATTTACTCTTGGGAGTAAAGGAATCACT
CATAATAGCCAGAGCCAAATTAGATAACTGACCTGCCAAAGTATCCATATAGCTTAAATCAATTGCTGAT
TGGGTGACATTACCAGAAGGATAAGAAAAAATATATTTATCCACAATATCGGTAGCCAATTGTGTTGCTG
ACATAAAGGGGTTGCCCACCAGTTGCGCCAAAATGGAATCGTAGGGCCAGCCATCACCAGGTTCACTTTC
TTCTGAGGCAACCATTATATCAGCATAATCTTTTATTTGATATGCTACTTCAGTCATCGCCATAAGGCAG
GCATCCATTCCCACAATATCAACTTTTTTCCCCATTTGAGTACTAATAGCAGAAAGTGCATATTCTAACT
CCGGCATAGTAATTCTATCTATTCCACTGGTATTATCCCAGGCAATATCTTTAGTAGTGTATGCTGGTGA
CCTAAATCCTCCTCCATGATTCCAAATTACTAATAGATACTTTTTAGCAGGATAATTAGTTGCTGCCCAA
CTGGCAAAATCAACCAAGGTTTGAGGGTCTCCCATATTTAATTCGCCAAGGTCGTCTATTAATGGTGAAT
TTATCTGAACAGGATCAAAATCCTGAGTGATATAATATCTTCTGGTGGTAGTCCAATTACTATTAGAAAT
ATCATCAAGATAACCTTCATTATTAGAAGCTAACACACTATAAGGTATTCGGTCTACCTGAACTATGACA
TTTACATCAGCTGTGGAACCAACCATCTCCATCTCGTTTATATCATCGATACCAGCCATCTCTAAATTAT
TATCAGAATCAAGATAGATCATTACCGTCCATTCGGTAGTATTATTTATGGGTGGAAATAAAAAACAACC
AGTAAGGCTGATTGATAAAATTAATAGAATAAAAATTATTGCATGTTTATATTTCATAAATTGTTACTCC
TCTTTAATTTAGTAGTTAGTTAGTCGTTAGTGAATAGTTAGTATATCGTATTGCGTTTAGCGTTTAGCGT
TTAAGATAAATCAATAAATTAAAAACGAAAAGCGAAAAACTATAATTCAAAATTCAAAACCTTTTTTCGC
ATAAAATATTTTTTTAATGTAGAGGTCAAATTTATTCGACCTAGATACTCGAGTATTTTTTAGCGGGCTC
GATGTCTACCTGTGCGTGTACCTGTCTACCGTGCCGGCACAGGCAGGCGCACGCAGACAGGAATCGAGCC
CCTACCTTGATAGTCGATTCATCATGTCCTACGGATCAATATAGATTGCTGAAAACAAGAATGAATATTT
ATAACGACATCGCAAAGTTATTTTTTTGTTATTGTTAATAATATATCATATAATAAATTAGAAGTCGAAA
AAATAGTAGATTAATACAATTCATCGATTGACCGATTGACCGATTAGATTAGTCGTTAGTAAAGAAAACA
CAAAGAATAAATACATAAGATAAAAAATAATTTGGTTAGTTAGTTTACCAGTTGAAATTATAAGTTACAA
GCCGCAATTTAACACTTTTAACCATATTTGATACCAAAATAAGATTTTTTAAAATTATTTTAAAAAATCT
TAAAAAAAAGAAGGATTTTATTTACTTCTTGTTGTATTATTATATAATAATACAAATAATCAATATGATA
ATAATATTTTTTACTCAGAAGGTCTTAATATTGATTAAACAATTTAATAAGGAGGTGCTTTATTCGTTTC
AATTAAATTAGAATTTTATTTTCTGGAACACATTTATTATTGACTATTTTTTAACTATCTGTTATAATTC
AAAAAATTTTATGAGGAGAATAAAAATGAGAAAGAAATTTTTTAAGAAAATCTTTATAAGTGTGGCTTTA
ATTTTAATACTTGGCGTAATTTCTGCGGGTTGCGGAACACTTGCTCCACCACCAGTTGTACCAACAACCC
CAACAACTTGCACTTTAACTGTTTATTCACAAGATTTTTGGTGTTATGGTTACGTATGGGTAAACGGAAT
GTCTACCGGAAAATGGATTGATTATAACGGAGCTGTTACTGTTACAGGACTTACAGTAGGAACAACAGCA
AGTGTTCAAATTGTAGATAATTCTGGTTTTTATAGCCATCCAGAAATAATAGTATTAGGCCCTGGGAATA
ATATAGTAACATTCACTTATTGGTAAAATAGTTTTAATACTTATAATAATTTGTTTCAAGGTATAAAAAA
CAATTAATTATTAGTAATAGATTATTATATAATCAAAAAAATTTAAGGGATCATTTAGATAAAATAGTCA
AAAAACTACAGATGATCCCTTATTTTAATTTATCGCAAAATAGAAATTGAACTTCACATAGAAAAGTAAG
AAAAATTAATAAATTTTGATTGTATGAAAATGATTCTTCTAATTTTGGCGGATGATAGAAAAAATTTCAT
AAAAAAAGAGGATTTTTTAAAAAATTATCGAATATTTATATTATAGATAAAATAATAAAAATTAATTTCT
CTCAAGATTAATTATATGGAGATGAAAATAATGCGCATATCTATATTATTTAAAAAGAGTATTTTAATTA
TAATAATGTTTGCGATGTTAGGGTTGGGGACTGGTTGTACGATAATCATACCGGATACCGGCCAAACGGG
TACTGTTTACCTTAATATCACTAACAGTGATTGGTATTATGATATCTATTTAGATTCATATAGCAATTAT
TTAGGGACAACCGATGTATATGGACAAAAGACCTTCTCTAATGTTCCTACCGGCTATCGTACTTTTTATG
CAGTAGATGATACAGGACTTTATTCCGGCCAAAAAACTCAATATATCCATTCCGGAATAAATTTTGTAGA
CATTTATGTATATTACAATTATTAAAAAACAAAAAATAAAGTAATAAGGAAACTTTTCTTATGTTGGGAA
AGAAGAAATATTCACTGTTGCTTATTCTCATAATAGCTGTTTTGCTATTAACTTCCGGCTGTGGTTATTA
TTACCCCACTGTTTATACTTTCGGTTCTATCGAAATAACCACCAATCCCCTGGGGGCTAAAATTTTTTTA
GATAATATAGATACGGGCTATTTTACTCCTTCTACTTTAACCTATGTTTCTGCTGGAAACCATATTCTTA
CTTTAGCTCTCGCAGATTATCTAAGCTATTCCTGCATAATTAATGTTAGAGCAAACCAGACTATCAATTT
AAATATTACTTTAACCCCTATAGTTCCGCCAGCACCAAAAATTATTTTAACCGGAATTAGTGTCTTTCCC
ACTACTATAAATCTTGCAGTGGGAGAATCACAGACCTTCGATTCGGTTACTGCCTACTATTCTGACTCCA
GTTCGGCAAATATTGACCTTACTGCCTGTAATTACAGTTCAAGCAATCCTGATTATGCTACCGTAAGCAA
TAACGGAACTGTTACGGGTGTATCTGATGGTTTTACCACTATTACGATATCTTATACGGAAGTCGGAGTA
ACCAAAACAACATCAGCAGAAATTACCGTTGGGACAGTTACTCAAAATGAGGTAGTATATCGAGCTCTTT
GTGTGGGAGTCGGAGATTATATTTATGGTAGTGAGAATGACTTGTCTGCCCCACCTTATGATGTGGACAG
AATGTGTTACACTCTCAGTAAATGCAGATTTGGTTCGTCAAACACTCCATTTTCTAACATCTGGTATTTA
AAAGACTGGCAAGCAACAAAATCAAATATATTATACAATATTACCTCATACTGCTTTACTGGTGCTGATA
ATAATGATATTTCTTATTTTTATTTTAGTGGGCATGGAACTTTAACAGGAAATACTTCTTATATTTGCCC
TGCTGATATGACCTCTTTTATAAATTCCGCTATAAGCGTAGACGAATTAGAAAATGCCTTAAGTACTATT
CCAGGGACTAAAGTAGTCTTTATTGACGCCTGCCATTCCGGTGGATTTATCGGGAAAGCAGTAGGAGAAA
TACAAATTTCTAAAGAAGAATTGGAATCTTTTAATAGTGAGATTATTAATGTCTTTTCCCAGGCTAGATA
CAAAAGTCTTCTTACCACTAATCAGTATAAAGTTTTAACTTCCTGCCATTATCACCAGCAGTGTATGGAG
CTTACGCCAGTAACACCAGGGGATTTTGACCCTTTCGGAGTGTTTACTATGGCTTTATGTGAGGGCTGTG
GTTATTCTGGTAGTTACCCAGCAGATACTAATCTGGATACCAGGATCAGTTTGCAGGAAGCCTATCTCTA
TATAAAAAACTGGGTCGCAGAATTGGATGCGCAAATACCAAATATCAATATCACCCAGGATGTGCAAGTT
TATCCTGATAATTCAACTTTTACGATAGTGGAATATTAAAATAGTCGATAGTCGTTAGTGAATAGTCGTT
AGTATATGGTTAGCCAGTTAGCCAGTTTACCTGTTCGCGAGTCTACCGATGGCCACCTACCAGTCTACCG
GTCAATTAAATTCATATACGTGGGTAGAAATGCTCTGGATTCCTGCTTACGCAGGAATGACAGAAAGAGA
AGCAAAAATGACAGAAAAACCGAGATTGCCACGCCCTGATAAATCAAGGCTCGCAATGACATTTTAAAGA
GGCGGGAATGACCAATGTAGAGGTACGATTCATCAAACCCGTTTTGGGACGGATAAATCCGACCCCTACA
TTTACTTTGACAGGCGAACTTGGCTTTATGAAACTTTTCCCATGAAAACGGGAACCAGGGAATACCTGCC
CTTAATTGGCTAACCGGTAAACTATTATCTCATCTTCTTCACTTATTACTCATTACTTGTTACTTATTAC
TAATTTATTCTACCAATGCTATTACTGGAGTATCATTTTCTACTTGCAGGAACATCTCGGTTCCTTCTTC
AATCTTTACATTCTTACCCGGGACGAGAGCTCCTGCTATTAATCCTATTGGGTTACTTAAAACAATTAAT
CCCAAAATCCCCACTCCTACAGCTATGGCAATTCTTTCATTCTTTTCTTGAGCTTCTTCCCCCAATATCA
AACGAAGAGTCGTCCCGTCTAAGGTCGAAATTGGCTTAAATTCTATCTCTAATTTTCCCGGCTGAGATAA
AATGGTAGCCTTTTTTGCCTCAATTATTTCCCCTTCCCCTAAAGAATTTACGGGAATAACCAATTTAGTA
TCTATAAATATATTTTCAGCTATTTGAAAATTAAAGGTTTCGCCTGACTTATTATCTTTAGAACTTAAGT
TACTTAAAAAACGTATGGGCACCAGGGTGCCAGCAGGAATTACTACTTCTTCAAATTGTGGTTTTCCCTC
CTTAAAACAAAGACCAAAAATAGCTTCTGCTCTCATAGCTAAAACATCTTCTGAGGTTTTTCCGAATAAC
ACGTTTTCTAAATTTTCTATCCTGACAATTAAAGGCTCATTGGTATTTTTTTCTTCTAAGATCCATTGGG
AGGCATTTATTTTGAAAATTACTGAAGGGTCTTCGGGGGTTCCGGTAATTATAAATTCTTTTAATTGTCT
TACTCTATTTGTAACAGTCCCGGGGAGGGTCCTTCCTACTAATTCTTTTTCTAAATATTCTACCCGTTCA
ACTAAAGGTTTCTCCTGGATTACTCCATAGATAGCCACTTCTATCTGGGTTAAATCCTGCAACAAGGTAG
CCTGCGAAGCTTCTGCTGCCCAGGAAAATTGGGCTAAAACTGAAGTAAAGATAAAGATAATTATTAAGAA
AAAAGAAGATAATTTTTTAAATAACATTAAAATCACCTACCTTTAAATTAGTCGATAGTATTTAGTTGTT
AGTTTCAAATGTAAGTTTTTAGTTTTTGGTTTTTAGATGAGATTGCCCCACTCTGATAAATCAGAAGTTA
TAATGCCATTATAGACAGGCGAGACGCCTGTCCTACGTAAGAGACGGGTTTGATAAATCAAACCCCTACC
TCTCTCTATAAACTCGAAACTGGTAACTTGCAACCTAAAACCTATTAACTGGTAAACTGGATAACCGGGT
AACTGGATAACTAATATCCTCCCTGCTATATATTTCTTCTGGCTCCTGGTTACTGACCTCTGGATTCTTC
TTTCTTTACTAAATACTATTCATTAACGACTATTTTATTATAATATGATTCTTTAATTTCCGCAACAAAA
ATTACCACCAAAAAAAATAACCCCCGAAAAAATTCCGGGGGTTATTGTAGAATTTCACTAAGCCATTACA
ATTAGAAACTTACTGAAAGTCCTGCAGTTAAAGTACCGAGAGTATCGTTAATGGTCATTGCATCATAATC
TTTAAGATCATCACTCCAGGTATTCTGCTCGTATCCAACAGTTAAGTCGGTGTTAGTAGCTAAAGCATAA
GCTAATTCAACTTCAGCACTCCAGAAGGCAGCACCATCACTGTCAACTCTTCCTTCCACTGTAAGATCCA
TATCCTCAGCTAAGTCATACTCTAAAGTAGCCACTGCAACATATGTCCCTGCTGGGTAATCATATTGTCC
AGCACCACTTAAGATGTATTTGCCTTCGTCATCCACTGGGTAATTCATATATTCAGCATATGCAGTAATA
CCACTGGTTAATACATCATAAGTAACATCTAATTCAGCAGCTTCTTCGGTATCTGCATCTACAGTGTAGA
CTAAATCAGCCTCTACTTCGTGAGTTTGGACTGCCATAGCTGTATCCATATCATAAGTCCAGCTTAATGT
TGCACAAAGTTCGTCGGTTAATGGATAAGTAGCTTCTACACCACCGCCAAATCTATCAGCAGTAAATCCG
CTCATAGTTGGAACAAATCCTGGTTGTACATAATGAGCATCTATTGCCAAACCGAGGTCGTCTAATGAGG
TATCGATAGTTAATGCTCCTGCATAGGTTAATGCAGTGCCGTAGAACACACCTGCTTCGACAGCAACAGC
TGCTTCATCTTCCTCACCCAAGTTAAATGCTAAGTCTAAACTACCAGCATAACCAGCAGCTAATACGTCA
TAAGAACCGGTAATACCAACAGCTACTTCATCTGCATCACCAAGAGCAAAGCCAACGTTTGCAGTATAGT
AATCTTCTACATCTCCAAATAAAGTCCAGTTACCGAGATCGTTCTCTGTATCCCAAACCCAGGTAGCTAA
GAATCCGTCAAAGCTATCAGAGTCGAAAACTAATCCTAATCCGATAGTAGCTGGTTCAACTTCGCCAACT
CTTAGTTGTAAATCTGCGCCTTGATAGTCAATAAAGAAACCACTCCAGGTCACTACAGGTGTTCCACCGA
AAATATCTGCAATTTCTACAGAAATACCGGCAGTAGTTTCATCATTGATGGTTGCTTCAATATTAATGTT
AGTGTCATCTGTTAAAGTTGCGACTGTCATTGGAACTACAACTTTAGTATAATCTGCATCAAATGAGCCA
GTAATTACAACTGGTTCAAAGAAGGTTTCATGTTTAGCTACGGTTTCCTCTAAGGCAGCAACTGCTTCAG
AGTTAGCACCAACAGCTGCCTCTAAATCAGCTACGGTAACACCTAAGCTGGCTAGTTCATCAGCAAATTC
GATAGCTAATTTCTCTAATATTGCTACATCATCAGCAGAGGCAAAGTCCATACCTTCAACATAGGCCAAT
GCTTTGGCAACTGCTTCCGCAAATTCGTAACGAGTTAGAGATTTTCCGCCACCAAAGGTACCATCAGGAT
AACCGACGATAATCCCTTTAGCTGATAAACTCTGTACAGCATCATAAGCCCAGTGATTTAAAGGAACATC
TACAAATGGATTGGCTAACACTGGAAGAGTAAAAGCAAAAACTAATACGAGTACTAATGCTAATTTCTTC
ATTTTTTCCTCCTTGGTTTTTTTAAATTACCAGTCAGTTTCACTTTTAGGAAAAAATATCATTTGAGTAT
CCAAAGTTTCCTCATTAATATATTCTTCCTTTTAGTTCGCTAACCGGTTTTATATCATCTCTACTTAATT
AAAGCAGGTCCAAGTATTTTTTCACCCCCTTTCTTCCTACTTTAATCAATCTGAGACGATATATTTGTAT
ACTACTTTTTCTATTTTACATATCAATTATATATACTACACCTATGTTTAAAAATCCTTCTTTTTTTTGA
AAATTTTTTAAAAAATTTAAAAAATTTTTTTATGAGCCTGCAGAATTGATACTTTGAAGGTTATTTTTTT
ACAAAAAAACTATCCTATAATATCATAGTAATTCCCCAAAAAGCTCAAAAAAATATTTTATAAAGTGTTT
TATAAACAAATTCACAATAAATTTTGGCTTTTGGTAATAATTATATTGTAGGGGCACAATGAATTGTGCC
CTCACCATATTATTGCTTAATGTTTCTGTGGGCACGATGCATCGTGCCCCTACATTCCCATATTGTTTAC
TTTTGGTTAGTAATCATATTATTTTTTTCTTGTTTTTATTATAATTGGTAATGTATTATAATGTCAAGGA
AAATGAGAAAAAATTATAAGAAAAATAAGAAAATAATCTATTGATTATTTTAATTAACCAATTCTTCAAT
GCACCAATTCTCCAATTAAGACCCCCTCACCTACCCTCTCACTCCGAGGGGAGAGGGAATAAACTTGGAA
CTCACAACTTATTACTTGTAACTCATTACTCATTACTTATCACTATCTTATTTTGGTTCCTGGCTTTTCT
TCTCTTTTCTTTGCTAGCAACTAAATACTAACAACTAACGACTAATTTATTGAACAGGTTCGGCTTCCAT
TCTTACTCTTAGAGGACCGACACTCCAGGTATCATAGACTGAAATCACTGAGACTTTCATTGCGGTGTTT
GATTCTTCAATAGTTTTAACTATATCATATAGATTAACTGCTGAAATGGTTCCTACAAAGCTGGTTTTAG
GATCAGGAATAATCCCCTTCTCTACTGCTAAAATATTTACTTTTCTTAAAAGAGTTAAGAGTTCTTTTTC
CACTTCATCGGAGACTTTAGAACTTTCAATTTCCTCTGAAATAATCACTTCACCTACTTGAAATATTAAT
TTATTTTCTATAAGGGAAAAATGGGCTACTATTGGTTCACCTTTTATTACATTTATAGAAGATAAAAGTC
TTACTACCCACTCTTTACTAATATCACTATTATGTATCTTCACTGTCATATCTTCAAATTCCTTTTGAGA
AATAATAAATACCTGATTGGTTCGTTCATCTTTTTTGGCTCCCATAGCTAATACCTTATCGGAAGCTTCA
TTCAAAAATCTGATTAACTCTTCTCTTATCTCCTCAATAGTCTTTCCACCTTGAACAACAGTTAGAGCAA
TCTGCTCATCGGAACCAAAAATAACCTCACCTTCTCGAATCCAGCTTATTCCTGAATATAAGGCTTTTAT
AGTAGCACTTAATTCTTCAACTTCTTCAGTCAATCTTTCTTTTTCTTTAATTAATTCTTGTCGAATTGAT
AGCAACTCTTCTAACTGAACTGTTTTTTCTTTTATATCTTCAGATAATTTCTGGTATTTTTCTTCAATTT
CTTGTAATTGAGAAGACTTCTGCTGTAAGTCTTCTTTCATAGAGGATAGTTGTATATTTCTTATTTCTAC
TTCTCGGGATAGATAAGAAAGTTTTTCCTTTAATTCTTCCATTCCAAATAGAGCAGTTCTGACATCATTT
GAAGAGATAGTAAGTACTGCTATTGTAATAACAGCAATTAAGATACCAGTAACTATAGTAATAAATACTG
CAGTATAGTGGGGACGCAAGCCAAAAATAGATACTCTCTTTTTGCCTACCCTTAAACCCATCCAATCCCC
AACAAAAGCAATTAATCCGCTTATTATAATAAGAGTAGACATTAAAATAAAACTGTACATGTATAAATTC
TCCAATTTACCGATTGACCAATTGACCGATTAAAGATAAGAAATGCAAGATAATGCAATTCTCCAATTTN
NNNNNNNNNNNNNNNNNNNNNNNNNNNNNNNNNNNNNNNNNNNNNNNNNNNNNNNNNNNNNNNNNNNNNN
NNNNNNNNNNNNNNNNNNNNNNNNNNNNNATTAAAGATAAGAAATGCAAGATAATGCAATTCTCCAATTT
ACCAATTGACCAATTCTCCAATTAAAGATAAGAAATGCAAGATAATGCAATTCTCCAATTTACCAATTGA
CCAATTCTCCAATTAAAGATAAGAAATACAAGATAATACAATTCTCCAATGTACCAATTGACCAATTCTC
CAATTAAAGATAAGAAATACAAGATAATACAATTCTCCAATTTACCAATTATGTTAGTTATCCATTTACC
CGGTTGAGCAGTTAATTTAATTTATATATGTGGGTATAAATGCTCTGGTAAAACTTCTGTCCTATGAATT
TTTTTATTAAAATTGGTAAATTGGTCAATAGGTGAATTGGCTAATTTTATAAATTAAATCTCTCCCCAAG
GTAGATTTTGCGGGTAATTTCACAATTGGCAACCTGCTGGGGAGTACCATGGGTTAATATTTTCCCATTA
TGCATAATATAAGCTCTATCCGTAATTTTAAGGGTTTCTCTCACATTATGGTCAGTAATCAATATCCCTA
ACCCTTTTTCTTTAAGATAGGCAATTATTTCCTGAATGTCATAGACAGCAATGGGGTCAACTCCGGTAAA
GGGTTCATCAAGCAACATAAAAGAAGGCGAACTGGCTAAGGTCCGAGCAATTTCTACTCTACGCCTCTCC
CCTCCGGAAAGCATATATCCTCTGTAATCAGCAAGATGCTCTATTTCCAACTCTTTTAATAAAGAATAAC
ATCTTTCTCTCTGTTCATTTTTTTTAGTCCCCAAAGATTCTAAAATTAGAAGAAGGTTTTCTTCAACAGT
AAGCTTGCGAAAGATTGAGGGTTCCTGAGCTAAATAGCCTAAACCCATTCGAGCTCTTTGAAACATAGGT
ATTTTAGTTATCTCTTTTCCATTAAAAGACACTTTCCCGCTGTCTGGACTTATCAGTCCTACTATAATAT
AAAAGGTAGTGGTCTTTCCTGCTCCATTTGGGCCCAAAAGACCTATTACCTCACCTTTGTTAATCTCTAA
GCTTACTTCATCAACTACCCGTCTTCTCCGGTAAATTTTTATTAAATTCTCTGCTCTTATGGCTTGCATG
ATTTTCTCCTCTGCTAGTTAGCCGGTTACCCAGTTTGCCGGTTTACCGGTTAATTAAATTCATATATGCG
GATAGAAATGCTCTGGATTCCTGCTCCCCGATCAGGTCGAGGACAAGTTTCGCAGGAATGACAGAAGAAA
CAGACGGACTTGATAAATCAAGCCCCTACCTTGACAGGCGAGACGCCTGTCCTACGGTTTTATCTTGTAT
TTTATATCTTATATAACTGGTCAACTGGATAACTAGCTAACCAGCTAACTAAATTCAAACTGCCGTAAAC
ATTAACTCAGCAGAAGCTACTAAGTTATCATCCACATAGGCTTCTGCTTTGGCCTTACCAATTTCTCTTA
CCATTTTTAAAATTTCTACTTTAATTATCAATTGGTCTCCGGGACGAACCGGCTTTTTGAACCTTGCTTT
GTCAATCCCAGCAAATAGGGGAATTTTTCCTTTATTTTCTTCCTTAGAGAACATCAAGACTCCACCAGTC
TGGGCCATAGCTTCAATTATAAGTACTCCAGGCATAACCGGATGTCCTGGGAAATGCCCTTGAAAAAAAG
GCTCATTTATAGTAACATTTTTTATCCCTACGATTTTATTTTCTTCCTGTTCCAATATTCTATCTACTAA
CAAAAAAGGATAACGATGGGGTAAAAAATTTAAAATTTCTTCTATGGATAATTTTGGTTTCATTTTGTTT
TATCTTTCTCTTTCTGTTCTTCTTCTAATTTCTTCTTAATCTCTGCTATTACATCCTGAGTAATATCCTC
TCCTCCATAGAGGACAATAGGATAGCTTTGAACATCTTTCGTATTTACTTCACTGTTTAGAATTAAATCA
TATTTGCCTCTATCTCCTACTGACTTAATAGCTTCAATAATATCAGAATAGCGAGCTGCCTGGTATGATT
GTATTTCAGCAATGATCTTCTGTTTGATTGGCTCCCACTCTTTATTAAATTTATCTTCTAACTTTTTAAG
TTCAACCTCGTCTAAACCCTTACCCTGTTTATTTAATTCTTCCTGGCGTTTTTGAAGTTCCTCTTGCAAA
TTTAATGTAAGTTGCTTAATGTTTTGGGAATAAGGATGACTGGATATCACTTCTGCCAGGTTAATTAAAC
CTATTTTCGCCCCTGCTGCCCCAACATTCTGAAAACTCAAAAATAAAAAGACTACTATTGTAAACAATAA
AATAACCACTGCTTTATTTGCTACTCTTTTTTCTGTTAATTGCATATTTTCCTCCTTAATATTTTTATAT
AGTATTGTGTATTGCGTATAGCGTATCGCATATTGTGTATTGTGTATCGCACCAATATTAGTATCCTGTA
TACATTTAATTACCCAGTTTGCCAGTTAAAATACAGGTTGCAAGTTACAATTTTTCAAAAAGGGGTAGGG
GTTTGATTCATCAAAACCGTAAAACTCGGGTCGGATAAATCCAACCCCTACACCTATACGCTAAACGCTA
CCCACTATACGCTATGCACTATGCTAACAACTATTTCTAAACAATTAATTTAATTGGTAAATTGGAGAAT
TGGTAAATTGGTAAATTAATTTAAAACGTATGCCCTATACTAAAGTAAGTTTGGCCTTCTCCTTCCTCAC
TAATTCCATAATCTAATCTAATAGGTCCAATAGGAGTATCAAAACGAACACCTATTCCTCGACCAAACTT
CAAATCCTCGAAATCAATGCTTTCTTCATAATCCCAGGCTTGACCCCAGTCTACAAAAAGTACTGCTTGA
AAGTTTTCAGCTAAAGGAAATCTATATTCCACATTAAATACCAAAGATTTATCCCCTGAGAATTCTCCAA
AATCATAACCTCTCAAGGTATTCATTCCCCCTACCTGATATAATGCAAAAGAAGGTAAATTAGTATCCGC
CATACCACCTATAGCCCGGAGAGCCAATACACCCTTACTTAAATTATCAGTTATTTTTTTAATGCTGCCA
ATGTCAACCACATCTTCAATAAATTGGGTAGAAATATAAGCTCGAAGAGTTAAATTATATTTGGTAAAGT
CATAATCCCCTCCCAAAAATCCTCCTGCTTTTTCTAAAGAAAAACTATGATACCAACCAGAAGTAGGTTC
AAATACATTATCACGGGTATCATAATAAATATTAGGTATAAGACTATTTGTCCATCCCTCATTTGTATCA
TCAGGTAGAATTCCAGAAGTTAATTCATAGGTTACTTTTTCGCTCTTTAATTCTAATCCCAATTTAAATG
AATCACCTATTTTTCTTCCAAAAATAAGCCTTCCTCCCAACCTCTCTATATCATATTCGCCAATAACAGT
TGTATTTTCTTTATTCTCTTTGGAGGTAATTTGATCATATGCTTCAAAACCAAAAGAAGTAGGGGTATCA
GCTAACCAGGGTTCTAAAAAGGATACTTTATAAGTAGTCCGACCACCCAGCTCTAATTTGGCTTCTACTT
TTTGTCCTCCTCCGAAAAGATTATTCTCCTCTATACTTGCAAATCCCATAAGCCCTTCTTCCGTGTTATA
TCCTGCACCAATACCAAATTTTCCTGTACTTTTCTCAATTACTTTTACAACTAAAACTATTGAATCTTCT
TTGGTACCCGGTTCCAATTTCATACTTACATCTTCAAAATATCCCAAGTTGTAAATTTTTTGCGAAGACT
TTTTCGCCTTCTCAAAATTAAAGAGATCACCTGGTTCAATGCTCATTTCTCGGATAATTACCTTTTCTTT
GGTCTTATCATTGCCTTCAATTACTATCTTTTCCAGACGACCTTCAGAAATATTTATCCACAATTTTCCT
TCCTCGTCAAAATTGACCTCTTTAATATTAATCAAAAGATAACCACGGTCTTTATATAGTTGAGAGATAC
GGTCAAGGTCATTCTTTAATATCTTATGGCAGAAAACTTGCCCTTCCCGTAAAATCATCACTTCCCGCAT
CTCTTCTACCGAGACTACGGTATTACCTTCAATATTAATCTCTTTTATGGGCAAGTTCTCTACTACTATA
AAAACTACTTTATAGCCATCTCGAAATGCTTCTAATTTTATTTGGACATCTTTGAAATAACCCAGATCAT
ATATGGCTCTCATATCTTTTTCAATATTTTCTTTGGAAAAAATATCCCCCAGATTAGAGGCAATTTGGGA
AATTATTAAATCCTTAGAAATATTTTCATTCCCCTGGACTACAATAGCAGTTATCTTCCCCTGATTGTTC
GCCTGAACCACACTTAAACTGCCGCAAATAAATACCAAGGTTAAAATGCCCCATAAAAGTATCTTGCTCC
ATTTGTTCTTTTTCATTTTTTTGTTCCTCCCCTTGAATATTTTTAATCTTGTCAAAATTCATATTGTAAT
TCAAATTTTAATTCAAATTCATTATCTTGTGAACCTACCGAACCTATTTGAGTGCTTAAGGTTAGGTCTT
CTTTAAGTTTATATTCTAATTCTAACTCACCTATCCCCATCTCCAATAAAGGTGCAGAATAAGTTAAATA
GAAATTCTCTGAAAAATACTTTCCTAATTTAAAAGCTAAGGTTTCTAAAGCGAAACCAGGTAAAAAAGCA
AAATCAGAATCCTTCTCATTTTTGAAGATGGTCTCTATTTTAAATTCATCTAACCCTAAAGAATTAGCAA
CCTCATTTTCTATTTGGCTTAAAAATCTTATACTTAATCCTTTAGCAATTAAATTAATAAGTTCCTCTTT
TAAGATTATTTCTACTTCTCCCTGGGTTAATCCGGCATAATTTTTATCAAACATTAAAAGTGAAATTATC
TCACTTTCACTTAAGATCGGGGAGGAACTAAAGATTACCGTGGGTTGGTCAATGCTCCCGCTTACATTTA
AAAATACATCTATCTCATCAATTTGGGTCTTTGCTCTTACATCTAAAATTATTTCGCTCCCTGTTGACTC
GGTAAAAATGACTTTGCCATCTGTTACTCTGAATTTCTTATCAAAAAAGGTAATATACCCCTGTTTAATC
TTTAATCTACCGTCTAATTTGGGATAAGATAGATCACCTTGAACTTTTAAACCCCCCGCTAATTTCAAAT
CAAAATTATCGGCTGTAGCTATAAAATCATCCAGAATTTTTACCTCCAGGTCGATATCACCTTTAAAATT
ATTTAATTTAGAAAAAAATTCAGCAGGATCAGAGGGTATTTTTTCATTCTCTTCTTTCCAGTTTAATTCT
CCCTGAGAAAGAGTTAGGGTCCCTTCTAAGTGGGGAGAGGCGAACAAACCAGTCACCCTTGCCTTTAAAT
CAGTCTGGGCTTTAAAAATATCCTGGAACAGAATTTCCTCATTATTACTCCATATATTAATATCTAAATC
TTGAGGTTGCAAGTTTTTTAAAGCAAATCCACCAGAAGCATAAATCTTATATTTCTCAATCTGAAAATTC
ATATCTTCTATTTTAACTAAATTATCTTCTATTTCAAGTAAGACATTCAAATTATCTATTTTAACGGGTA
ATTTATAAAGTTCCACCTCACCATTGGCAAGGGAGATGCCTCCATTTAAAATGGGGTGGTTTAAGGTTCC
AGAAAGTTTTAAGTCAACATCGGTCAATCCTCGAACCTGTTTAAGGTCTTGGGGGAAAAATATTTTAATA
AGACTTAGGTCGGTATTCTGCAAGGTTAAGTGAAAATCTAAAGGAAGGTCTGTTAAACTTGGCTTAACTT
CTTCTTCACTCAGAAAAGAAAACTTATAAGGAATTACCCCTTCTCCTGTTATTTGATGGCCACCTTTATC
CAAAATAAATTGTTTAACTTCTAATATATCCTGATTATAAAGTGCTTCTGCTTTAAGTTCATCAAAATAA
AAATCCGCCACTTTTCCTTTTTCTACTTGCCCCAAAAAAGAGACAGTGGGTGAATTAATATCACCTTTAA
CCTCTGCATTAAATTTGACCAGACCTTTAATTTCTTCCTCAAAATTAAAGAAATTAGATAATTGGTTCAA
ATCTACATTATTTGCTGAAAGATTAATAGCTAAATTATTATTCTCCTGGTCAAAATTAATCCATCCCCTG
GCTGTAAACTCTCCTTTTCTTTGACTCAGTTTTAAGTGATTAATTCTTACTACAGAACCAATTTTCTCTG
CCTTTATTTCAATAGTATTTAAGGGCACTCCTTCTAATTGAGCATCTTCAATCAAAACTGATAGATAGAG
ATCAGGAGAATTGTAACTGCCTTTTATCTCCAGAGAACCAGTAGCGTGTCCTTTAAATTTACTTATCAAA
TCCAGTTCTATAAAATTTGATAATAAATCTGAAATATCTTGATTCAAGAAATTGACTCTCAGATTTAGAG
GTAATCCTTCTGTTAAATCAACTTCACCTTGCGCATATAATTGAGTCCCTTCAGAATCTAAAACCATATT
TTCAATTCTTATTTTATTATCTTTTAAGACAAAGGTAAGATTTCCAGATTCTGCTTTAAGACTGGTTAAA
TTAATATCCTTTAATTTTAAATCACCTTGAGCAGATATTTTAGGCCAAATTCCTTCTATGATAATTTCTC
CTTGAACCAAACCAGATAGGGGAAAATCATAATTGCTGAGTTTCGCCAGATAATTTAAATCAGCCTGCTC
TACTTTTAAAACAAAATCTGTTTTTATATTTTTCTCCTCTAAAAAAGCAATACTCCCTTTACCTTCGAAA
ACCAGTCCTTCATTTTTAAAAGTAATTTCTTCCAATTTTAACTCATTCTTATCATAATCTATCTTTCCTT
CAAAATGATTAAAAGGTAATTCATAAATCTGTCCTTCTTCAGCTTCTACTTTTCCCTTTATCTTCAGATT
ATCGGGCAGACCACTTAACCTCCCGGTGAAATTGGCTAATCCCTTAATCTTGGGATAATTCAAATTTTCT
CCTAACTCTTCTAAATTAATTCCTATTGTATTTACTTTTAAATTCATATAATTATTCTCAGCAATTACAC
CTTCTGCCTTTAGAGAAAGAATTCCTGTTTTACTTTTAATCTTTGTTTCAGCAAAGATATTTACATTTTC
TCCTTGAGCAGCAATTCCTCTAATCTCAATTTTCCCCGATAATAACCCTCTCTTCAAATAATCTAAATGG
AAAGATTTCAGTAAATCATTTTCCACATCTACTTGCGCAAGGTTAAATAAAAGATCATATTCGGGTAGTC
TTTCTTTTAATATGACTCTGCCTGCGCCCTCAATAATTCCTCCTCCAATCTCTGCTTTCATATTCTGAAA
ATAGAAACCATTTTGGTCGTAATTGAATTCTGCTTGGAGATGAGAAAAATTATAATTTTGAATCTTCCCC
TTTTCAGTTAACAACTCTCCCTTTAACTGATAAATATTATCTACCCCACTTACTTCAAATGATAGATTAG
AACTACCTTCAGCTTGTAACTCACTGGATAGAGATAGGTATCCTTTCAGTCCTTCTTTCAAATCACTTAA
TTTAAAATCATCTGATTTAACCATTATGTTGTAATTAAACTCATCAATATAAGTAAGATTGCCTTTCAGG
GTAAAAGGGGAATTCTTATAAAAGGCGGTTATCTCTTCTATTACAGTTTCTTTAGAATCAAAAGTAGCTT
TTCCTTCAGCCTGTTTTATCTCCATTGCTCCTAAAAATTCGGGGAATAGGTCAACATCTTTCACAGAAGC
TTGGCCATGCCAAAGAGTTTTACCTTGAGTAGTATCTGAATCATTGGTCAGATGCAACTCCAGGTCAAAT
AATCCTTTTTTTAAATTAAAAGGTTTGGTTTGAACAAAATAATATTGGAAATGAGCAATATCCGCATCCT
TAAAAATAAAATCGAGGGAATAATCTGAGCTATTACTAAAAAAGTATCCCTTTAAGGCAAGAGGGGCACT
ATCTTCTTCTCTTAAACCTGAACAATCAAATTCAACTCGGGGTAAATTTTCCAGTAAAAAATAACCATTT
AAGGAGTTTACGCTAGTTAAAAGTCCACCTTCCTTGGTTGTTCGGAAGTCTATATAATCCAGATCTCCAT
CCTGAAAACTTACTTTTCTAATCAGGTAAAAATCGGGAAAATTAGCTAAACTAATATTAAATTTTTCCAT
AAAATCAAAGACTCCCTCTTCATCTCTAATCAAGGTCATCCGAGGTTTTACAAAAGTGATATCTTTAATA
TTTAGGGCTGTTTTCTTCCTTAGGGCAGAGAAGATATCTAAATCATAACTCACTCTTACCTCTTCCGCTT
CAAAGATCATATCCTCCTCTTTCAAAAAATGGTCTTTAAATATTTTAAAACCAGATAAAGTAACAGAATT
AAGGGAGTAACTTTTAACTTTGCCAATATAAATTCCCCGCTCCATAATCTTCTCTAATTGATTAATAATT
AGGTTCTTCATCTCCTCTTTTGTCCGATTACTCCGAATAACCAAATATCCTCCCGTAATAAGGACAACGA
GAATCAGCAGAATAATTATTATTGCTTTGGTAAAAGATTTTATTGACCTTTTCTCAGACATGAAACAATT
CCCCGAATAAATTAGTTTGCTGGTTAATTGGTAATTGGTTTAATACAAATTCATCAACTAAGTAATTATT
ATAACCAGTGGCCTAATATATTAATCGTTAGTTAGTCAGTTATCCGGTTACCCTGTTTACCAGTTTACCA
GTTATAAGATGCGAGATAAACCCGTAGGACAGGCGTCTCGCCTGTCTGTAATGTTATTTCCGTTTCTTCC
TTAGGTCATTCCCATGGAAATGGGAATCCATCTTAGCCATTATGAACGAAATGAGTACGGCAAGCTTATT
TAAAAACTATAAACAATTCACTAACGAGTAATATTTGTATTAACCGGGTAATCGGTAAACAGATTAACTG
GGTAACTAATACCAACCAACCAACTAATTAACCATCTAACCAAGTAACTAAGTAACTAATTCATTATAGC
ATATATTTTATATGGGTTAAATGTAATTTTTAGACTTAATTATATTATTTTTAATTATTTGTCTCTTTTT
CTTCTTTTTTCATCCTCTTCCAGACTGCTAAAGCCTCTTCGGGGGTGTTTACCTTAACATCACCAAATAC
ATGAGGATGTCTCCTGATAAATTTTTTTACTGCCCCACTCATTACATCAGAATAAGTAAATAATCCTTTT
TCTTGGGCAATTTCAATCTCCATTAAGATAACCATTAATAGGTCACCTAACTCTTCACACAAATTGTCCT
TACATTTAGATTTAACCGCTTCATTAATTTCTTTGGCTTCTTCTAAAATATTAGGAATTAGAGATTCTAA
GGTCTGTTTTCTGTCCCACAAGCAACCCTCTGGTCCTCTCAATTTAGCAATTATACCCATCATCTCTGCA
AATAATTCTTTCTCTTTTTTGTACATCTTTTCCTCCATTCGACAAATTTATCACAAATTCCTTCAAAAAT
TTTAAAATTTCTATAGATTTAATCCCGGAGAGGTTAATTTTTGAAATACCCACTAATTTCTTATCTTCTT
TTATTAATCGGCCTTGATAAGCCGAGGGTAATTTATTTAATTTAGTATTTATATCTACATCGGGTAAATA
CTTGAGGATAGCAATTTCTTCTTTAGTGATTAATGAAACAATTCCTAATTTTTTCGAAAATATCTTCAGG
TATATTATTTCTAACAAATTTCTTATCTCTTGAGGGTAAAGTCCATACCTATCTTTCAACTCCTCCTTAA
CTTTCTCTAAGTCTTCCAAATCTCTGGTATCCGATAATTTCTTATAAAATAACACCCGTTGTTCTAAATT
GGGAATGTAGGTCTGGGGGATATAGGCATCTATTTTTATATCAATAACCGGGTTGAAGTCTTTCTTCTTT
TCTCCCTTCTCTTCCTCTTCCCTCAGTTCTTTAATTTCTTCTTCTAATAGATGACAATAAAGATTAAAGC
CTACTTCACTTACAAACCCATGCTGTTCTCTGCCTAATAGATTCCCTGCCCCTCGAATCTCTAAATCCCT
CATAGCTAATTTAAAACCTGAACCTAATTCGCTGAATTCTCTAATAGCCTGTAATCTCTTTTTCGCTGTA
TCAGAAAGTGAGCGATAGGAAGGATAAAGGAAATAAGCATAAGCCCGTCGATCACTCCTTCCTACTCTAC
CTCTTAATTGGTAAAGTTGAGAAAGACCAAATTTGTAAGCATCATCAATGATAATGGTATTTACATTAGG
AATATCTAAACCTATTTCAATAATAGTGGTACAGACTAAAATATCATATCTTTTCTCTAAAAAATCAATC
ATTATGTCTTCTAATTGTTCTTCCGACATCTGTCCATGAGCAATCCCAATTTTGGCCTGCGGAACAAGGC
GATTTAAATCCCGAGCTACTTTCTGAATATCCCTGACTCGATTATGGACAAAAAATATCTGCCCCCCTCT
ATCTAATTCTCTCCTTACTGCTTCTACTATTACCCTATCATCCTTTTGACAAATGTAAGTAGCTACAGGA
AACCTATCTTCGGGAGGGGTATTTATCACGCTTAAATCTCTAACCCCGATAAGTGACATATGTAAAGTGC
GGGGGATAGGAGTAGCAGTTAAAGTAAGAGAATCAATACTTTCTTTCAATTTTTTTATTCTTTCTTTATG
TAGAACGCCAAATCTCTGCTCTTCATCTACAACCAGTAAACCTAAATCTTTAAATTCAACATCTTCTTGA
ATTAAACGATGAGTTCCAATAATTATATCTATCTTCCCCTCTTTTAAATTTTGTATAATCTTCTTCTGCT
CATTTTTACTCCTAAAACGAGAGAGCATATCAATATTTATGGGGAAGGAATTCATTCTTTCATGAAAAGT
ATCATAGTGCTGTTGAACTAATATAGTGGTTGGGGCTAAAACAGCGACTTGTTTTCCGTCCAATACCGCC
TTAAAAGCAGCCCGAATAGCTATTTCAGTTTTACCATAACCCACATCTCCACAGATTAATCTCTCCATAG
GCCTGGGGGATTCCATATCATTTTTAACTTCAGACAGAGCTTGTATTTGGTCATAAGTCTCCTCAAAAGG
AAAGGACATTTCCAACTCCTGCTGCCAGTTATTGTCTTTGGAAAAGGCATAACCTCTTATCTCTTTTCGG
GCAACATACAAGTTATAAAGTTCCTGGGCTAATTTTTTAATTGATTTTTTTACTTTTCTTTTAGTGCTCC
CCCAGGATACTCCACCTAACCGATATATTTTAGGTACTTTATCTTTTATCCCTATATACTTATGAACTAA
ATTGAATTGGTCTACGGGAACGTACAGTTTATCCCCTTCAGCATATTCAATTAAAAGATAATCTTTTTTT
ACACCTTTTACGGATAAGTTTATAATTCCTTTGTAAATTCCGATACCGTGGTCAATATGCACCACATAAT
CCCCTGGGACTATATCATGCATAGTAGACAGAGGTTCACTCTTATATTTGGTGAATTTATATCTCCTATC
TCGTTCCTTCCCAAATATCTCTTGTTCAGTTATGAAAATTGCATTTATCAAGGGTAATTTAAATCCATAA
TTCAGATAGCCATAGGAAATATAAATTATCGATTCTGAGCTTGAATATTCTTCCAACTTTCCCAGAGTAA
ATCTCTTTATTCCTCTTTCTTCTAATATCTCACCCAGGCGATTTGCTCGCCCTTCGCTTCTTACCAGGAT
AATAATGTTTTGTCTTTCTTTCTCCCCATTTTTTAGATCTTCAGTAAATAAATCTAAATTTCCAAAATAA
GAGCCAATTTCTTGTCCCTCAAGAGTAAATTCACAGACATCTTCTCCCCTCTCCTCAATCTGTTTAAGAG
AATGATTTTTAATCTCTCCCTGGGGAAAAGAGGTAAAATAAATCAGTTTTTTAGATTTTAAATTATCATA
GACTTCTTGCCAAACAACAAAATAAGAAGAAGGACTAAAAAGAGATTCCCTTTTTGTTCTTTCCCATTTT
TCATAGATATCGTTAATCTCTTCTTGAAATTTATCTGCTCTTTCTTCAATTAATTCTGGTTCATTTAATA
TTACTGTCAAATCCTGAGGAAGATAGTCCAGTAAGGTATGATAGTGATAATTACCAGAGGTTGGAGATAC
AAATTCGCGAGGTGGAAGCAGAGTATAATTATTTATTTTAAGTATTGAACTTTGAGTATTTACATTAAAA
TAACGGATAGATTCAATCTGGTCTCCAAATAATTCCAAACGAAGAGGATTTTTACTGGCTAGAGGGAAAA
AATCGATAATCCCTCCCCGAGTGCTAAATTCTCCCTTCTTTTCTACTATTTCTACTAACCTATAATTTTG
CTCTAATAGAAGTTTTAAAAAATCTTCTTTTTTTAAAATATCTCCTACCTTTAATTCCCGACAAATATTA
TTAAAAGTTCGGGGAGATACCAATTTAGGCAAGAGAGCTTTTACATCAGCAATTAGTATTATTTTATTAA
TCCTATTTTGATTTCTTAAGGAAAGTTTCTTTAGGATATTAATTCTTTGTTCAACTATTTGAGGATCTGG
GGTAATATCTTCATAAGGCAGGACATCAAAAGAAGGGAAGAGAAAAATATTTTCACTCTGAAATTTATCT
AAGAAAGTGGTTAAATCCTGATATATTTGCAGGGCATTTTCCTGAGTATCGGTGATTATTATATAAGAAT
TATTTGTCTCTTCTATTAAAGCGGAAATAAAAAAAGAACGAGCACTATTCTTTAAAGCAGAAATCCAGAA
TTTATTTAATTGATTCCCCTTTATAGTTTTTACTATATCTTTAAATTCTTCAGATTTATTCCATAAGGAC
AATATTCCTGATAAGCTCATTTAAATTTTTCCTTATTGCTGCCAAATAATGATCTGGTCAGTTTTCTTCA
TTTCGCTAATACTAAAGCTAAATTATAAATATCTTGACTGATAGTCTTTTGCTGGCTCAAAACTGTTTCT
AAATCAGTTGCTTCTATTTTGTTCCCTATTAACCCTACCATCTTTCCTGTTTCTCCTTTAAGAAGTAATT
CAACAGATGCTCCCCCTAAACGGCTAGCTAATATCCTATCAAATGCAGAGGGTGAACCACCTCTTTGTAA
GTAACCTAAAATAGTAACTCTCGTCTCGAAACCAATTTCATCTTCTAAATATTTATATATTTCGTTAGTT
TTTCCTACTCCCTCAGCAATGATAATAATACAATGGGTCTTTCCTCTTTGATAACCTTCTTTTAATTTTA
AACTAATTTCTGGTAAATTGTAGGGAATTTCTGGTATTAGAATTACTTCAACTCCCCCAGCAATTCCCCC
CATCAGAGCCAGATAACCAGAATTTCTTCCCATAACTTCTACCACAAATGCCCTTTGATGGGAGGAGGCA
GTATCTTTAATCTTATCAATTGCTTCTATCACAGTATTTAAAGCAGTATCTACACCTATAGCCATATCTG
TTTCAGGTAAATCATTGTCGATAGTGGCCGGAATTCCGATAGTCTTTACTCCCAACTTGCTTAAATCTCG
AATCCCCCGTAAGGTACCATCACCGCCAATAGCTACTACTCCATCAATTTCTAACTCCTTAAGCTTTTGA
AGAGCAATATTAAGACCTTCTTTAGTCTTAAACCTTTCACTACGGGAAGTTTTGAGAATAGTTCCTCCCC
TATGCAAAATTCCGCCTACTGAGGATAAATTCATCGGGCGAAATTGTCCTTCCATTAAACCATTAAATCC
TCTTTCAACAGCAAATACTTCTAAATTATGGAAAATTCCGGTTCGTACTACTGCCCGAATAGCAGCATTC
ATCCCGGGGGAGTCTCCTCCACTGGTAAGAACAGCGATTTTTTTTACTTGCATAATAATACCTCCAATAA
ATAGTCGTTAGTCGTTAGTGAATAGTCGTTATTGCTTAGTTAGCTAGTTAACTGGTTTGTTTGTTAATTA
GTTTAATATTAATTCTTCAATATACTCATTCCTCAACTAGGTAACCAACTAACTAAATAAATACGAGATA
CGAATTTATCCTACCTAAGGACTTTGGCTGCTTCTTCCGGTGAAGTAGGATTAATATAAAACCCTGTCCC
CCATTCAAATCCAGCTATTTTAGTCAATCGAGGAATTATTTCTATATGCCAATGATATTTTTTGTCTAAA
TCTGTCCATTCATCAGTAGAGAATTTTTTAGAAGGAGCAGTATGAATTATAAAATTATAAGGAGGATTAT
TTAATTTATTATTAATTCTAAACAAAATTTCCTTCATCATCCTGGCTAAATCAAAAATTTCATCATCGCT
AATCTCTTCATAATAAGCATTATGAAACTTGGGCAATACCCAGGTTTCAAAGGGAAATCTAGCAGCAAAA
GCAGAAATAGCTACATATTTCTCTGTTTCCTTAATTATTCTCTCTTTAAATTGTATCTCTTGATTAATAT
ACTCACAAAAAATGCATCTTTTTTTCAAGTGGAAATATTTGGTTGAACCGTTTAATTCCTCTTCTATCCT
TTTAGGAATAATGGGAGTGGCAATAAGTTGAGAATGAGAGTGTTCCAAAGATGCTCCTCCATCAATACCA
TAATTTTTAAATATTAAAATGTATTTTATTCTTTCATCTTCAAATATACTTAAATATCTTTGTTGATAGG
TCTTTAAAATTAAAGTAATATTATCTATACTCAATTTATCTAAATTTTCGAAGTGATGGGGGGTTTCAAT
AATAACTTCATGAACCCCCAGACCATTCATCTTCTCGTATATTCCTACCTTCTCTATAATTGGCTTCCCA
TCTTCCATTTCCAAAGCAGGGTATTTATTGGGTACTACTCTCACTTTCCATCCCGGAGTATTTTCTAAAG
TACCCTCTTCGCGAAAAGCATATTTTTCAGGCGGGGTCTTACTTTCATTACCCTCACAAAATACACAATA
GTTTTTTTTCTTTTTTTCTTTTTTTCTTTTATAATCTAAAGGTCTTCTGCCTCTTTCAGTAGAAATTATC
ACCAAATTGTCGATTATCGGGTCTTTTCTCAATTCATTCATCTTTATTCTCCTAAAAAAGTTTTCCGCTC
ATCCGCCTTTTATTGTATCTAATTACCCTTGATCTGTCTATAAAAATGAGACATGGGTTTAGCATGTCTC
TTTTTATTATTTTCGTCCTCTACGGGCATGATGCATCGTGCCCCTACATTACGATTTTATTTACTTTTTG
GGTTGTAATTATTCAATTAATTTTCTATTATACTCTCTCATAGCTTCTTCAAAACCATCTTTTATAATCT
TCTTTATTGCTTCGGTGGATAGCTGGATTATTTCCTTTACTTTTTCCTCTTCTTTTTTATCAAAATTAGA
AAGCACATAGGAAACACAATCTAAATTAGATTTAAGTGGAGGCACTCCAATCCCTATTCTCATACGGGGA
ATATCTTCACTACCTAAATATTGTATAATCGATTCCATCCCCTTATGACCACCAGCGCTCCCTTTTATTC
TAATTCTTAACTGACCTAACTCTAAATTCAAATCATCATATACTATTAATAAGTCAGAAAAAGCAATTTT
ATAATAGGAAGCTATTTTACTTACTGCTTTCCCGCTTAAATTCATAAAAGTTTGGGGTTTTACCAGTATT
ACCTTATGATGGTTTATCTTTCCCCGAGAAATTAAGGAATAGTAGGATTTTACTTCTTTAAATTCTATTC
CCCTATCTTTAGCTAAACTGTCTACTATCCTGAATCCTATATTATGACGAGTAAACTCATATTTTGCACC
AGGATTGCCTAAACCAACCATAATCTTCAATAAAAATCACTATCCCTTCCCCTTTGCCGGTTACCAGTTT
CCCGCTTCCCTTTCCTCCCTTTCACGAATACAAGGTTCGCAGAGCCTGCCCTCTAATTCTCATAAGGTAA
GACTCTGCAAAAATAGGGAATAAGTCTTGTTATCCTGTTCTTCTTTTATATCCTAAAGGAAGTTTATTCT
TCTTTCGCTTTTTCTTCTGCTCTTTCTTCAGCTTCTTCTGCAACTTCCTCTTCAACTTCCTCTTCTTCTT
TAGCTACTTCTTCAACCTTAGTAGGTGGATGTACAGAAGCAATGATTCTATCGGGTTCAGTTAATAATTC
AACCCCTTTAGGGAGATCTAACTCGCCGGCAGTTAGGTGATCATTGATTTTTAGATGACTAATATCTGCC
TTTATAGATTCTGGTATTTGAGAAGGTAGACATTCTATTTCAACCTCTCGTAATTCTAATTCCAGGATTC
CTCCTTCTTTTACCCCCACTGGTTCACCAGTTAGTTCAACTCCAACCTCTACGGTTAATTTTTCTTTTAA
AGTTACTCCATAAAAATCAACATGGACAATCTGTTTTTTCAAGGAATTATATTGAACATCCTTTATAATG
GCTAAACGATCGGATTTTTTCTCTCCATCATTTATTTCCAGGTTAATTATTCCATGTCTTTTATGATAAA
TCAATTTTGATAAATTTTCATTTTTTACTTTTAATAGAAGATTTTTTTTATCATGAGGAGAATATAATAC
TCCTGGAATAATACCCTTTCTTCTAAACTTTTTATTAACTTCCTTACCTTTATCACTTCTTAATTCAACT
CTTAATTTTGTTTTTTCCATTCTATTAACCTCCAATTTAGTATCTCGTATCTCGTATTTAGTTAGCTCGT
TAGCTGGTTACCTGGTTGAAGAATTAATACTTAACCAACCAACAGACCAATTAAATAGTGCTAAGTTAAT
TAAAGTAAGATAGTTTTGATATTGTTTCACTAATGCTCGCAATGACAAAACACGGAGTGTCATTGCGAAG
AGCAAAGTAAGCCTGCCCCTGCGAAAACAGGGGAAGCAATCTCAAGAAATATAACATACTTTATTTAACA
GAACATTAGCTAACTTAAAAAACTAACGACTATTCACTATTTACTAAATACTATTTTATTTTAAATAATT
CGCTTACCGATAAATTGTTGTGAATCCTCCCAATGGCTTCAGCAAATATCTCTGCCACCGATAAAACCTT
AATACCTGCTAAATTCTTTTCATTATCAATAGGAATAGTATTAGTTACTACCACTTCCTTAAACAGAGAA
TCCTGAATGGACTTTTTTAATCTTTCCTTAGCAGGATTGGCAAAAACAGGATGAGTAGCACAAACATACA
CCTCTTTTACCCCTGCATTTAATAGAGCCTGACTTCCTCTAATTACTGAACCTGCGGTATCTATAATATC
ATCAACTATTATAGTAGTTTTACCCTTTACATCCCCAACAATATGCATTATTTCTACATCATCAAAAGAT
GATCTATATTTATCAATAATAGCAATAGGTTTTTTAAGACGCCCAGCGAATTCCCTCGCTCGAGCAGTCC
CCCCCACATCAGGAGAAACTACTACCACTTTATCCAAATCCTTTTCTTTAAAATATTTGGATAAAATAGT
AACCGATTCTAATTGGTCAACAGGAATGTCAAAAAATCCTTGAATCTGGCCAGCATGCAAATCCATAGTA
AGTACTCGATTGGCTCCGGCGGAAACTAATAAATTTGCCACTAATTTTGCCGTAATTGGTTCTCGAGGTC
GAGTCTTTCTTTCTTGTCTGGCATAGCCATAATATGGTATTACTGCGGTAATCCTCCCTGCAGAAGCTCT
CCTTAAAGCATCTATCATTATTAATAATTCCATCAGGTTCTCATTGGTTGGCGGACAGGTAGATTGAATT
ATAAAGACATCTAGTCCCCTAACGCTTTCTTCAATCTTAACTTTAATTTCACCATCCGGGAACCTGGAAA
CATCTGCTTCTCCCAAAGGGACGCCTAAATATTTGCATATCTCTTTAGCTAATTCTCTATTAGAATTCCC
GGCAAAAATCTTTAATAATTTTAATTTATAAGGTACCAAAATTTCCTCATCTCCATCTCTTTAAATTCCT
TTATTTAAACCTCTACTCTATTTCTTCCTCTTTCTCCATCCTGGTATATTTCTTTGTTTGGAGCGAGCAA
TAGCCAAGTTCTCTTCAGGTACATCCTCAGTGATTGTAGAACCAGCTCCAGTATAAGATTTTTTTCCTAT
CTTAACTGGGGCCACCAAAGAATTATTACTTCCAATAAATACTTCATCTTCTATTATAGTTTTATTCTTT
TTTTCTCCATCATAATTACAGGTTATAGTTCCTGCTCCAATATTCACTCTTTTGCCGATTACTGCATCAC
CTAAATAAGTTAAATGAGACGCTTTACTACCCTCTCCCACAATAGACTTTTTAACTTCTACAAAATTCCC
TATTTTAACTCCTTTTTTTATAGTAGTTCCTGGTCTTATATGAGTATAAGGACCAATGATAGCTTCATCT
TCTATAATACTTTCTTCTATAATTGAGGCCCAAACTTTAACTTCCTTTCCTATTCTGGTATTAATTAAAT
GAGAGTAAGGACCAATTTGGCAATGTTCACCAATTTTAGAGTCTTTTTCAATAATGGTAAAGGGATAAAT
AACTGAATCCTGACCAATTTCTACCCCTTCATCTATAAAAGTGCTGCCTGGATCAATTATAGTTACACCT
TGAAGCATTAAATATTTACAAACTCTTTGGTAAACTTGGTGAGTAGCATTGGCCAAATCAATCCGATTAT
TTATTCCTAATACTTCTTTATAATCATCTACCTTTATGTTGCCTACTTTTAAGTCATCTTTTAATAAAAT
TTTCACTGTATCAGTGAGATAATATTCTTTCTGTTTATTATCGGGAATGACCTTTTCTAGAGCTTGAAAA
AGGTCGGTCTTGCTAAAACAATAAATCCCCGTATTTATTTCCTGTATTCCTTTTTTATCCTCTGGTAAGT
CTGCTTCCTCAATAATTCCTGTTATTCTACCTTCTTCATCTCTGACAATTCTACCATAGCCATAAGGATT
TTCCAAAATCGTAGAAATTAAAGTACAACTATACTTCTTAGCCTTGTGATATTTTAAGAGTTTTTTTATA
GTGCTGATAGTTAAAAAGGGGACATCGCCAGATAAAATTAATACATCTCCACTAAAGTCAGATAGTAAAT
TTTTTGTTTGTAAGACTGCATGGGCAGTACCAGACTGTTCAATCTGTTCCACATATTCTATCTTATTTCT
AATAAACTCTTTTATCTTTTCTCCTTTATGCCCAATAACCAATATTTTTCTTTTTGCCTTAATTTGATTA
ACAGTTTCAAGTATATAATTTAAAATTGGTTTTCCGGCAAGTTTATGGAGGACTTTAGGAAAATTAGATT
TCATTCTCTTACCCTTACCTGCTGCCATAATAATTATAGCAGTATCTTCCATAACCATACCTCCATTTAA
ATAGTTTTTAGTCGTTAGTGAGTAAAAGTTTTCAGTTATCAGGATATACAAAAAACTTAAAGCTAAACTT
GTGCTCGCAAAAGCGGGTAAGCGAAAAACCATTACTCGTTTTCACGAGTACATGAATTCAAAATAAAAAT
TCGAGTCAGACACCAGGCCTGACTCTATTTGTTGCTTACTCCTATAGCTGGGGCGGAAGGATTCGAACCT
TCGAATGCGGGATCCAAATTCCCGTGCCTTACCGCTTGGCTACGCCCCAAACCGAAATATTTATATTTTT
AATTAATTAAAACAAACCCTCTTCTTTTTTTTCAGAAGATTCTTCTGTCTTCTCTACAACTTCTTCTTTT
TCTTCGGTCTTTACTTCTTTATCTTGAGGGGCTGCCTCTGCTTCTTTACGATAAACATCTAAAACTGCAT
TTTGTATCTTTTCTCTGATTTCAGTATTTATTGGATGAGCAATATCCTTATGATCCCCATTGGGTAATCT
CTTGCTGGGCATAGCGACAAACATACCTTTGTTGCCATCGATAACCCGTAGATCATGTACTACAAAAGAA
TCATCAAAAGTAATCGAAACATAAGCTCTCAACTTTCCCTCTGTTTCAATTTTTCTAAGTCTAACATCTG
TAATTTCCACTTATTACACCGCCTTTTTTGTATTTGATTTTCTATTTTGTTAATTAAAATAACCGTAAAG
TAATACATTTCGATAAATTTGTATTTATAATTTATCTTTGATTATCTAGTTCTTTACATAAGTTTGTTTA
GATTCCTATGATAATCTTTTAGTACATCCGATTTAAATAATTTATTCCAGACTTATTCACATAGTTGCAT
TTACCTCCTGCTTTGGTCAATATTTAGAATTTAATTTTGTAAAAAGAAACACAGTAATAATAATTACTGT
GTTTCTGGAAAAATCTATTTATATAATTTAGTTCTTAAAATGTTAAGCTTATCTTTATTTTCAGTATAAG
TAATATTAACTAACACTATAAATTCCTTGTTCTTCTAAATATAATTTCGGTTGAAAAAATTATAACACGA
TACAATTTTATTGTCAAAAAAAACAAGGTATCGAGTGAAGAAAATAGTTAGCTAGTTAAGGAATGAATAC
ATTATAACCAACAAACCAATTAACCTGGTTAAAATAAGTACTAAGGATTAATTGTGATTGGTAAGGCAAT
GGTTAAATAAAGATATTCTTTTTGCTCTCCTACCTGCACTTCGTCCGAGATTTTATCTTTTAATAATATT
ACCCGTATATCTTCTTCCCCTTCTTGATTCAGCTTAAGTTCTGATTTCAAGGGAACAAGATAATCTGCAG
AAGTTTTTATAGAAGTAATTTTTACTTCCTCTTCCCCCGAATTGGTTAGAGAAACTTTCCCTATATTCTC
TTCTTCTGAATCACTTGCTAAATTGAAATTTATCACTACAGGAGAAATACCTACAGTGGGAGCTGACTTT
TCTTTTATATAGCCATTAATGCGTAAGGAAAAAGCTTTTCTTCGAGGATCATTGCAATATATTCGTACAC
TTTCCCGTACTTCACCTAACTCATGCTGAGTGGAATCATAAGTAAAGATTATTTCTTGTTTGTCTCCTGG
GTTAATGTTTAAAGGTATTTCTACATCATATTTGATGTATTCAGAAGCATCTACTTTGTCGATTATCAAA
TCTAACTCTCCTTTATTTTCAATAATAAAGCTAAAAGTGGGTAAATCTCCCTGCGAAATCAGTCCTAATT
CCCATTGAGAATTAGAGTAAAAGGCTTTAGGAGAAGGAATAGGTTCTACATCAGCAATTATGGTAATTTT
CGCCTTGGGAAGCTGAGGATCATTGGATTCAAGATAAATTGTTTTTTTTACCGATCCATTGTAACCTGTG
GGATTAAAGGTAACTTTTAGTTCAGCTGACTTTCCGGGTGGTATATTATCTGAAGAAAGCATCGTAGCAG
TGCAGCCACAGGAAGCTCGTACTCGATTGATAATCAGTTCTTCTCTCCCTATATTATTGATAGTGAAGAT
ATGAACCGGCCTTTCATCTTCCTTTATCTTTCCAAAATCCCATTCCTCTTCAGAAATAGAAATTGTAGGT
GGCAGAGAAGACTTATTTTGAATATTGTAAAATATTAAAAAAATTCCTATTATAACTATTATGCTTATTA
AGATAATAAAATTTTTGTTTTTACCAAACATACTTTTCTCCTTTGTTTCTTTAGTTATTAGTTGCCTAGT
TAACTGGTTTGCCAGTTAACCAGTTGACCAGTTCTTCGATCTGCCGATTCACTAATGAATTAATGCATCA
ATTAGATTAGTCATTAGCATTTAGTTAGCGTAGAGCGTACAGCATTAAGTGTATAGTATAAATCAATAAA
CTAAAAGCAAGCTTTTTATTTTACGCCTTACATCTTGCAACTTGCAACCACTATTTTATCTTTTTCTTTC
TCTTCACGCAATACTCGATACGCGATACGCGATACTATTCTATAAAAGCTGCTTGTAAAATCTCTTTAGT
AGGGCTATCCGGTGCCTGAACAAAGACAACTCCGTTGACATTATCTGCTTCCCAATCAAATCCTTCCAGA
GTAAAGGAAAATTCAAAAATATCTTCAGGGGTAAGAGATTCCACTAAAACTTTTTGTTCTTCAAAAATGT
CAAATACTGAATATTTTAAATTTATATTTTGTCGTTCTTTAAAAACCATTCCATTTATCTCTAAATTAGT
TAAGGTAGAAGAGCTCACATTTTCAATAGTGCCGGCAATAGTTGTTGTATTTGTATCGCTATCTCTGGAA
GTAGTAATAACAATTTCCGAACCTTTAGCTAATTCGGCATCGATTTTACTTTTTATAGTTTGATAATTAG
CATAACCATGAATCCAATTTTCATTTAAACCATTAAACAAGATATTGGGTATATATCTATCAGTACTTCC
AGGAGGAATATACCAGTCATATCGTTCAGAGATTTCTGGAGTAGTATATTCACTCCAATTAACTGCTTCT
TCTACCAGTACCATCTGGTCGTAACCATATTCTACTACTAATTGTTCTAATATTGGTTCAACAAGTTCAC
AGTTGTGACAGCCTATAGCCATATAAAGTTCCACCAGAACCACCAGATCGGCTGGTTCTGGTTCTATTGG
GGGGGTAGAAAAACAACCGGCAAATAAAAACCCCATAAATGCCACTATTATAAATATTAATAATAATTTC
TTCACGTCATGTTCTCCTTATTAAAAAATTCTTATTTTACTGTCTATTTAATATTAATAGCCAGCTGGTG
GAGGACACACTCCACCGTTACAACTATCATCCTTTTTCTCTTTTTGGGGAGTTCCCCTTTCTTTGGCAGC
TAAGAAATAAGTGAGATACTGGAACATTAAATTTTGTTGTTTAGAGAGAAGACCGGGATAGACCCTCTTT
GCTATTAAATTCTTATCTAAGAATATAGTAGTTGGTAAAATTTCAATATTGTAGAGATTGCTCACTTCGT
TCTGATCATCTAACAGTATAGTAAAAGATATTTTTTTATTAGTCCAAAATTCTTTGATCTGAACAATATC
TTCTTCTTTTAAATCTCGCCGTGTATTTATCATAATCACCTGATATTTTTCCTCAATTATATGCTCTTCG
AAATATTTGGCTAATTCTTCTATCCCACAGACAGAATCCGTATTTTCATTATTGCAAAAATACAGAATAA
GAAGCTTCTGTTTTTCTTTATAATCTTCTAAATTAAAAGATTCTCCATCTACAGTACTAAGAGTAAAGTT
AGGAGCGGGGAAACCTTTTCTAAAAGAAGAATCGCTAGAAAAAGCAGATAAGCAAAAAGAAAACAAAAAA
GTTATAGTTAATAAGATAACTAAAATATTATAATTTTTATTCCTTAAAGAAAAGACCATATCAAAACACC
TCTTTGTTGATTCATCAACGAACCAATGCACCGTTTAGCCGATTCACCAATTTGTCTATTCAATTATACG
TTAATATTAAATATAAGTTACAAATTTATCATATTCTTATTATTATTAAAAAATTCCGCTATAAAGCAGC
AGCCCGGCTAATCCAAAAAATATCAAAGCCATCGCCATCTTAATCTTTCCAAAATTCTTCTGAGTAAGGT
TAGCCAGCTGTGCCGAAGAAGTCCCCCAATAGGTAAAAGAAAAGACCATAATTAAAGGTATTACAAACAT
TAGATTATAGAATAATAGATAAAATAAGGCGTTAATCTTCATATTCGGGATAGTACTGATAAACATAATA
GTAGGAAGATAAATCTGGCCCGTGCAGGCTAATTCTAAAAGGGATACTATAAAACCAGTTACTGCAGCCA
TCAAAATATAATTACTTAATTTTATATTTTTACGAATAGTAGAATGAATTAACTTCTTTAAAAATGGAGG
TAATTGGAGTTTTGCATCTTTAGTAGTTCCTTTTTTCTTAAACTGAAGATAATCATATAGGCTGACTATA
CCCAGGATTAGGACAAAGATAGCAGTAACTAAAACAAATATTTTTCGAACTAAAGGGAGAAAAGATAATG
AAGTTATCATCTTTAAAGCACCGGTACCGATTAAGAAATAAGTCAAAAATACAGATAAAGTAAACATCCC
TCCAACCCAGAGAATATCTCTCCCTTTTCGATTGATAAGAGTAAGATAAGAAATAAAAAAGATGATAGTA
GCAAAGGCACAAGGGTTTATACCATCAATTAGACCACTTACTGCTACCGCAGCCAATCCGAATGACTGAA
AGCGGGCAATTAATCTTTCTTGAGCCGTAAGATCTTTTTCCTTCACCTTCTCCCAGGGAGGGATAGTTTC
TATAGTTGAATATTTCTGGATTAATTTTTCTAAATTATCATAAGTAATAGTACTTCTAAAAAGATAATCA
TCTCCTATAAATATCACAGGGACTAAAAGTCTTTCCTCCTCAGGCATCTGATACAATTCACCCAAAGATT
CAGCTAATTCCATATTCTCAGCTAGACTAATGTCAAAACTTTCTATGATTAGATTATCAGAATATTTTAA
GGAAATATCTTTCAATATAATTTTAACTTTATCACAGTCGTGGCACCCAATTTCATAAAAATAGGCTAAG
TAAACTGGTGAATTAATCGAATTTGAGGTACTCGCGGCAAAAGAACTAATTACATAAGGAGAAGAAAATT
GAGTTAACAAAATAATTAAAAATAAGGAAAGTAAAATAACCATTAAAGTTAAATAGAAATTTTTTTGATT
TATATTTTCTAATTTGTTATTTATTGATTTAGCTCTCATTATAATTTTTTCTTTCCCTACCAACCTGATT
GTCAATCTTTATATTTTTCAAATTATTTTAAATGTAAACAAAATTTTATATGATAAAGTTATCATATGTA
TTGCAGATTGTCAAGAATTCAGATGTTGGATCCTTCTGATGAAAGTTTTTCCCTCATCGCTATACTTAGC
GCGGCAAATTCTTCCAAAGTCAGAGTTTCCCCACGTCGATTTTTATCAAGGTTTATATTTTTTAAAATAC
TTTTTATCTCTAACTTATTAATTTTATCATAAAAATAATTTGATAGAGAATTGATTAACCTTTTCCTCCT
TTGCCGAAAAGAGGCTTTAACAATACTTAAAAATAATTTTTCATCACCAACATTTATCGGTGGTTCTGTA
TAAATATTCAATCTAATTATCATAGAATTTACCTTAGGCTTAGGGTAAAATACTGTAGGAGGCACCAAAT
GTATTTTTTCGGCTCGAGAATAATATTGAGTTACCACAGATAATATACTATACTCCTTACTTCCTGCCTT
CGCTAATAATCTTTCTCCTACTTCCTTTTGTACCAGGAATACCGCAAGCTTAAGATATTTATTAAGTTCA
AGGATCTTCCCTATTAAAGCAAGAGAGATATAATAAGGGAGGTTACCCACTATTTTTTCTATTTTTTCGC
CTTTTTTTCTTTTCTTCTCAAAAAATTTAACCAGGTCAAAATTCATAATATCTTCAAAAATAACTTCTGT
ATTATCAAGAGAATAAAGACTTTCTTTTAAAAGGGGTGCCAATTTTTTATCTTTCTCAAAAGATATAATC
TGTTTAACTCGAGGGGATAATGCAGAAGTTAGAGTGCCAATACCTGTACCAACCTCTAAAATGCAGTCTT
CTTGATCTAATTTTAGCGAATCAATAATTATTTGTAAGGTATTTTGGTCTACTAAAAAATTCTGACCCAA
CCTTTTTTTGCATTTAAAATCATATTTGGTAAGAAGTCTGTTAACTTCTTTAGGGGAAATCAATTTGAGG
TTATTCATCTTTTACCTCGCTAAATTAGTCACTGGTTCATAGGTTTCAGTTGGTGGTAAACAATCTAGGG
AACAGAGCAGGTATCATTTAATTTTTTTAGTATAAGTGTACATTCTTTAGTTATAGAATATTAGTTATCC
AGTTATCCGGTTAACCAGTTTGTTATTAAGTTCCGTTATGTAATGTGTGATAAGAAATCTGTTTTTGTAA
ATTTAAGAGCACAAACTCTTTACTCATTACATATCACTTATTACTATATTTTGACGCAATTCGCGATACT
ATCGTATGGAGCCGGCGATCTGAGTTGAACAGACAACCTACGGATTACGATTCCGTTGCTCTTCCAATTG
AGCTACGCCGGCATCATAACCTTATTAAAAAAATGGTAGGCGGAACAGGACTTGAACCTGTGACCCCCTA
CATGTGAAGCAGGTGCTCTGCCAACTGAGCTATCCGCCCATCCTTAAATAATATATTGGTGCCCCCAAGG
GGATTTGAACCCCTGTCGCCGCCGTGAAAGGGCGGTGTCCTATCCCCTAGACGATGGGGGCATTATCTCG
ATGGGCCGTGCAGGCCTCGAACCTGCGACCCCCTGATTAAGAGTCAGATGCTCTGCCAACTGAGCTAACG
GCCCCAAAAAAGGTTAAATATTTTTGCTTCTAAATGTTACTATATTTTTTATTATCTGTCAATTAAATTA
ATATTAAATTAATGTTATTTTATTAACCGCTTTATAAACAAATTCACAATAAATTTTGGCTTTTGGTAAT
AATCATATTGTAGGGGTACAATGAATTGTACCTTCACCTTGTTATTGCTTAATGTTTCCTCTGGGCACGA
TGCATCGTGCCCCTACATTCCCATATTGTTTGCTCTTTGGGTAGCAATCATTAACCTTCTTCAGAAATTC
TTGCTAAATTTTCAAATTTGGCATACTCTTTTATAAAAGCTAATTCTACAGTACCAATAGGACCGTTTCT
CTGTTTACTGATGATTACTTCGGCAATTCCTTTTTTATCTGTTTTTGGTTTATAATATTCTTCTCGGTAA
ATAAAAACTACTAAATCAGCATCCTGTTCAATGGCACCACTTTCTCTTAAATCGGAAAGTCGAGGTCTTC
TTTCTACTCTTTGTTCTACTGCTCTTGATAATTGAGAAACTGCAATAACTGGAACATTTAGCTCTCTGGC
TAAACTTTTTAGAGAACGAGAAATTTCTGAAATTTCTTGTTGTCTATTTTCAACTCTGCCACCCGTTTGG
ATTAATTGTAAATAATCTATAATTATTAAGCCGAGATTATGTTGAGCTTTTAGTCGTCTAGCTTTGGCTT
TAATTTCTAAACAAGAAATTCCTGCTGTGTCATCAATAAAAATAGGAGCAGAGGCCAATCTACCAGCAGC
AGCAGAAAGTATACCCCAATCTGATTCAGCTAATCGTCCTCTCCTTAAATTATGAGCATCAATTCGAGCT
TCTGAACAAAGCATTCTTTGCACTAATTGAGATCTTGACATTTCTAAACTAAAAATTGCTACCGGAATAC
TTCTATTTGTGCTAACATATTGAGCGATATTCATACAAAATGCTGTCTTCCCCATAGCAGGTCTTCCAGC
AACGACTATAAATTCAGAAGGTTGAAATCCAGTAGTAAGCTCATCAAATTCAATAAAGCCACTGGGAACC
CCGGTGATGAATTCTTCCCTATGGTATAAGTCCTCAATTTTTTCAAAACTATCCTGCAGTACCTCATTAA
TAGAAACAAAATACTGGTTAATATTTCTCTGGGAAACTTCAAATATTAAGTGTTCTGCCTGATCTAATAA
TACTTTTGCTTCTTCTTTTTCTTCATATCCCATAGAGATAATTTTGGTTGCATTGTCAATTAAATTTCGC
AAAATAGATTTTTCTTCGATAATTTTGACATAATACTCTATATTTGCTGCAGTTGGTACACTATTAATCA
GATTAGTAAGGTAAGTCACTCCTCCTACTTCTTCTAAAACATTTCTTCTATTTAGCTCCTCAGTTAAAGT
AACTAAATCAACACCTTTGCCTTTATCAAATAATTCAAGAATGCACCTGAAAATAATTTGGTGAGACTTT
CTATAAAAATCTTCGGGTTTTAAAACCTCCATACTATGTAAAATCGCTTCTTCCTGAAGGAGCATTGATC
CCAAAGCGGCTTGTTCTGCGCTAATATTTTGAGGAGGATTTCTACCTATTTCCATATAAACTTCTCCCAA
TTATTTAGTCGTAAGGGAATAGTCACAAGTATTTAGTTAGCCAGTTGGCCAGTCAATTTAGTTAACTGGT
TATCTGGTTAACTAGTTAGCTGGTTTGATATTAATTCATCAACTAACTAGCCAGGCAACCAATTAACTAA
CTAACAAAATAGGCTATACGCTATTTAATATTCTGACTACTGACCTCTATTTTATTTATGATATACTATA
TGCGATACACGATTTTATTCTTTTTTTGTCTCTGCAACAGACTCGGAATCAGAAATTAAATTAACTTTAA
TCTGAGAAACTACATCCTTATACAAGTTAACTGAAATATCATAAACTCCTAATTTTTTTAATGGATCTTT
TAAATCAATTTTTTTTCTATCTAATTCAATGTTGTATTCGCTTGATAGAATATCCGAAATATCTTTACTG
GTGACGGAACCAAAAAGTTTGTCTTTCTCCCCTGCTTTTACCTTAATTTCCAAGGAGATATTTTTTAGTT
TTTCAGCCAATTCTTTTGCATCGTTTAATTCTTTTTCCTTTTTATCTATTTCTTTTTTCTTCAAATATTC
TATTTGTTTAAAATTACCTTTGGTATAGGAAATTGCTTTGCCTTGTGGAATTAAAAAATTACGAGCAAAA
CCATCACTTACCTCTACTACATCTCCTATTTTTCCAACTTTTTTAATATCTTGTTTTAAAATTACCTTCA
TATTTGGCAACCTCCTTAATCTTTATTATAAATTCTTCTGCTATTTTTAGCAATATTTATTTAATTCTCC
GATTCACCGATTGACCAATTCACCAATTATTTACTTTCAACTATATTACTTCACCCTGGCTTCTATTAAT
TTCCTAAAATCTATCCATATATCTAATATACCAGTCCAGGTGATAATTTGGGAGAGAATAGGTTGTATAC
ATATCATAATATATATAATCCATTTTAGAAAAGATTTTATTTTATATCGTTCCAATAGAAAATTAACCAA
AGAAAGGCCACAAACAAAAAATACTATAGTAAAAAATATTTGTACATTTACACCAATTTTATTTAAAAGA
GGGATGTTATATTTGACTCCTAAAAATATTGATATTATCCCGAGGAGATAACTCCAAAAAAAAGATTTAG
AAGCCCTCCAGTTAGAAAAAGAACTAAAACCAGGTAAATTATATCCAAACCTCTTTAAAACCACTCGGGC
AACTATATAATTTATAAATACATCAAAAACTGATGCAAGTATCAACATAGCAGGAAATACTATTCGAAAA
ATATTTAAAGTTTGAGTTAAAGATTCTTTCAGGAAATCTAACTGCTCTCCAGTCAATCCTATACCCTGGT
AAAAATTTAAAGATTGGGTTACAATTTTATCTATTTGCTCTACATCAAATATTAAAAGGTTAATATCTAA
AAGCCAAATCCCAATCAATATAATCATTACTTTAGAAAATAAAGAAGCTATGCTTCCAAGTAAAATAATC
TCATTAAAGGATAATTCTTTTTTTATAGTATATCCTAAAGTTACACCCAATATCCCAAATCCAAGTAATA
TCATAAGTCCCTGTAAAGGACCGGCAATAATACTTACTAAAATTCCAGATATAAATATTGAAATAATGGT
AAACTTTAAACTGTGCCGTAAATATAAAATTATAATGGGCAGAGGACATAAAAAACTTACTAAAGTTCCC
AACAAGGGAATATATATACTAATTATAAATAAGATAGCAGTAATTGCAGCTAAAAATGCACCTTCAACTA
TCGATTTGGTTGGTGCTCTATTTTCCAATAAAAAACCTCCTAAGAAGGTCAAAGGAAAATTTGTCCTTTG
AGCTCTCTTTTATTTATTATTTAAATAAAGGGGCGTAAAGTAAATACGCCCCCTATTTCTTTTTTGTAAA
TTCGCTATTAGTAACTTGCAACTCAAAAATCTCATTTACAAATCACAACAATATTTTATTTGCCATATAC
TTATAAATTGGTTTACTTATTTAGGTATATATGGAAGCAAGCCTATTTCTCTTGCCCGTTTTATGGCAAT
TGCAAGTATACGCTGGTGTTTCGCACAATTCCCCGTTACTCTCCGGGGTAAAATCTTACATTGTTCACTG
ATAAATTTCTTTAATAAATCTACGTTTTTATAATCAGCAATGACTTTTTCTGCACAAAAATAACAAACCT
TTTTTTGAGGTTTTCTAACAAAATTATATTTTACCATTAATGTATATTGTTCCTCCTTTAATCTATCCCC
TGTTTTTTTACTTATTCTTTAATACTTGACTAAACTTCCTGCGAAGAAGAGATTGTTTTCTGTAATAAAA
TTAACAAATATCTGATAATTTTTTCTTCCAATTTTATAACTCTTTCCAATTCAGAAATATTCTTTTCATC
TACATTGAAATTTAAAACTACATAATATGCTTCTTGGAAATCCTTAATTTCATAAGCTAACTTTCTTTTT
CCCCATTTATCTACTTTAGTTACCTTTCCCTTTTCATGCTTAATCAACTTCTTAAACTTGTTTATTAAAG
AATCCAACTCTTCCTCTTCTAATTGGGGATTAATAGCTAGCATTAATTCATAACTTCTCATCTGTTCACC
TCCTCCTTTTGGACTACATCAGCCCCTGAAATATTTTCCAGGAGCAAGGAAAGTAGAAATATGAAACGAT
TTATATTATATCACAGATATCTTTGATATCAAGTTTTTCAAGAAATTATCGCGTATCAATTTAGTTAGCA
GTTTGTTTAGTTATCCAGTTAATTAATAAATTAGCCGTTAGTATATCGTAATGCACATCGATTATCGTGT
GAAGTAAACTATAATTCAAAACTCTTAAATAGTCGATAGTGAATAGTCGTTAGTCGTTAGTATTAAATAC
AGAATTTTACTTGATAACTTTCGGTATATAATTAGAAATAAAAGGAAAAAAATTTAATATTATAATTATA
TATTGCTACAAATTTAAATTTTCCATTTTAACGTTTTGTGCTTTCCTTTTTTCGTTTCATAATTATAAAC
TAATTAAGGCTTATGGGAAAAGGAAATTCCTATATAATTAAACCAATCTTTAGTCTCTAGGAATAATTTC
TCTAATTTTTTTCTCTATTTTCACTCGAGGAACTAAAACTTTTCTCCCACAACAAAGGCATTTTATGCCA
ATATCAATACCAGTTCTGGTAATTTCCCAGTGGAAACCTCCACAGGGATGTTTCTTCTTTAATCTAATGA
CATCTCCTATTCCTAACTTTAATGGCATATTTCTATTCCTTCATTCACCGATTACCAATTTACTAGTTAA
ATTAGTTAATTGGTTACCTGGTTAGTTAGTTAATTAGTTAGTTAATAAATTAATAATAAACCAATTAACC
AACTAACTAGCTAACCAAACAATTAACGAACATTACATTATTGACTAGAATAATTCTTGTAAGATAGAAT
TATATTCATCTTTATTTTTTTCTTTAAAAGGACCAATAATGGATAAATTTATTTTATCTTTTATAAAAAT
ACTTCGAGCTAATCTTTGAATATCTTTCTCCCTTACTTCTTCGATTCTTTCTTTTACTTCCTGAAAAGTA
ATGGGCTTATCATACAAAAGCATTCTATTTCCCAACCAAAATGCTCGGCTTAAAGTTCCTTCTAAACTCA
ATGACAATGAACCTTTGTACATCTCTTTAGCTTTTTTTAATTCCCCTTCTTTTAAATTATCTTCCTTTAT
TTTTTTAAGCTCTCCTAAAATTGCCCGGATAGTTTCTTTTATCCTGTTTGAATCAATACCTGCATAAATA
TTAAAAGAACCCACATCGTTAAAATATTGAATAAATGAATGGATATCATAAGCCAAACCCTTTTTAACTC
TTATTTCTTGAAAAAGTCGCGAGCTTAATCCTGACCCTAATATTATATCTAATAAATCCATACAGTATTT
ATCAGGATTTAATCGAGAAATTCCAGGGAAACCAAGAGAAAGATGAGTCTGACTACTCTTTTTAAATTTT
ATCCCTATTTGAATAGTCTTCTGATTACTATTCGCAGGCAGATATCCTTTAATTTCCCCTTTTTCCATTC
CTTTAAAGTAATTTTTAACTTGTAAAATTACATCTGCAAACTTAATATTTCCTGCAACACTTACTACTAA
ATTATTGGGCCGATAAAACTCATTTATATAAGATAATAAATTTTCTCTTTGAATATTGCTTATGCTCTTC
ACATCTCCAAGAATAGGCCTTCCCAGAGGGTGATCTTTCCACATTATCTTGTCCAGCAAGATTTCTACTA
ATTCCTCTGGTATATCTTCATATTTTTTTATCTCTTCGATAATTATGTTTTTTTCTTTACAAAGATCCTC
TTCTCTTATTAATGAATTTAATATTATATCAGCTAATACATCGAAAGCAATTTTAAATTGTTCCTGAGGT
ACCTTTACATATAAATGAGTAATCTCTTTGGATGTAGAAGCATTTATTTCTCCACCAATACTCTCTATGG
CTTGAGATATTTCTAAAGTATTCTTTCTCTTATTAGTTCCTTTAAATAGCATATGTTCAATAAGATGCGA
AATACCCTGATGGTCATCTTCTTCATACCTCGACCCAATTCCTATACCAAAAACAATTGCTACTGATTTC
ATATAGGGCATTTCTTCTGCTATGATTCTTAAACCATTTTCTAATTTTATTACTTTATAAATGATGATTC
CTCCTATTAGATTAGTCGTTAGTTGTTAGTTGCTTAGTTAGATAGTTATCCAGTTAACTGGTTCACTAGT
TTATTATTAATTCATTAACTAACTAACCAGGTAACCAAATAACTAATTAACTGGCTAACCGTTCAACTGG
ATAGCTAATAATTATTCATTCAATTTTTTTTACTACAAATACTTCCTCTAATTTGGTAAAATCTACCTCT
GGCTTTATTATAACTTCTTGAAATAGATCATGTTTTTCCTTTTTAACAACTACTACTCTACCTATTTTAA
TTCCTTTAGGGAAAATACTCCCCAATCCCGAAGTAATTACAATATCATTTATTTTTACATCAGCATCTTG
AGAAAGGTATTCCATATAACAATAATTACTTTCTGTTCCTTTTATCACTCCAATATCTCTCGATCTCTGA
ATCATACTCCCTACGGCGCTTCGTTGGTCTAATATTAATAACACCTTTGAAGTATGAGAACTAACACTAA
TTACCCGACCTACCAAACCATAATGAGTAGCTACTGCCATATTCTCTTCAACACCATCAATTCTCCCTTT
ATCAATAATTATACTATTAAACCAGTTACCTGGTTCCCGGCTAATTACTAAAGAAGGAATCATTTCATAA
GAGAAAGATTCTCTAAGTTCTAATAATCTTTTTAATCTATCATAAGCTATTAATTTTTCCTTTAATATAG
CATTTTCGTGAAGAGCCGATTCAATCTTTTCTTTTAACTCCTTATTTTCCTCTCCCATTCTCTCGAATTC
AGCTATCGAACCTAAATAATTTTTTACATTAATTGTAACCAAACTTATTCCCCGACTAACCGGAGAAAAC
ACTCCCAGTGCAATACTTTCCAACCACTTTAGATACATCTTGCCATGATAATCTATGGTCATTATAAATA
AAGTTATTATAATTAAAATAATAAAAATTAACCAAGGATTATTCCGATAAATAAATTTTCTCAATTTTCC
AATTCCCCAATCCGCCGATTTACCGATTAAAATTACAGGTACAAACTTCTAGTTGCGAGTTGTGAACACA
TTGGGCAGGTTTCTCGTCTGTCTATTAATTTATCAACTATCTAACCAAATGTTATTGCTATTTACTACTA
ATATTCAAGATTCTGGATTCTATCTTATTTACAAGATACGAGATACTATTTTATTCTTTCGTTTTACATG
CTTTACACTATACACTATTCACTAACAACTATCGACTAGTTCAAACTCCTCTGCTTGTTCTAATTAAAAC
TCTTTGGTAAAAATTTAAATTCTCTAATGCTTTTCCTATTCCTTTAATTACACAATATTCTGGTTCTGGA
GATATAAAAGTGGCAATACCCATTTCTTCTTGTAAAAGCAGTGATAATCCTGATAACAACGAGCCGCCAC
CAGTCATAATTATACCCTTATCTAAAATATCAGCAACTAATTCAGGAGGTGTCTTTTCCAAGGTTAACCG
TACTGTATTGGCAATTATTCTTATAGGCTCGGACAAAGCTTCTCTTAATTCATCTTTTGAGATATTAATT
ATTTTAGGTAGACCCGTTAATCTGTCTCTTCCGCTAATTTCATAACTTTTATTTTCTTCGTTTTTCTCAT
TCTCAGATAGATTAATTTTAAGGACTTCAGCAGTCAATTCACCAATATATAAGTTATGTACTTGTTTAAT
ATATTTTTCAATTGTAGAATTTATATAATCTCCAGCAACTTTAGTTAATTCATTTACTACTATTCCTCCC
AAAGAAATGACTGCTACCTCAGAAGTTCCCCCTCCTATATCAAGTATCAAATTCCCCATTGGTTCAAAGA
TAGGTAGTCCTACTCCAATGGCTGCTGCTATTGGTTCGTCTATTAAAAATGCTTTTCTTGCTCCACATTG
ATAAGCAACATCTGACACTGCCCTTTTTTCCACTTCAGTAACTCCCGAAGGGACACAAATAATTATAGTT
GGCTTTATAAAACGATTACGAACATGAACTTTTTTGATAAAAAACATTAACATTTCAGCAGTTAATTCAA
AATCAGCTATTACTCCTTCTTTTAAAGGTCTAACCGTTAATATACCTCGCGGAGTTCGGCCTATCATTTT
TTTTGCTTCTTCACCAACTGTTAATATCCTATTACTACCTTCTTCAAAAGCAATCACCGAAGGTTCATAT
AAAACCACTCCTTTACCCTTAACAAATACTAAGGTAGTAGAGGTGCCCAGATCAATTCCAATATTCTTGG
AAAATGACCCAAATATAAAATCTCCCACCATCTTCCATTTCTCCTTTTTAACCTATATTTAAAAACAAAT
TACTAGTTCACAATTTAAATATTTATGCTATAATTTTTGCATAGTATCTTTTAATATCGCAATTTAAAAG
AAATTTCAATAATATAAAAGAAAATTCTTTTTAAAAAAGAAATGTATTTTGAAAATCTTGTTATTCTTAT
ATTATTATTTGTATTAGTACTTTAAATTATAGTATTAATAAAAAGGATTTTAGGAGACAAAAATGAATAA
ATTAATCCTAAGTTTAATCATACTAATTATAACTTACTTTTTAATATTTACCAATCGTAGAATTCGGACA
ACCGCTGCCTTCTTCGGAGCAATTCTGACTATTGCCTTAGGGTTAATACAATTTGAACAGGCTATCACTT
ATATAGATTTTAATAAATTAACTATTATTATAGGAATGATGATTTTTACTATAATAACAAAAGAGAGCGG
GATATTTCAATATTTAGCAATAAAAGCCACCAAATACAGTAAAGGAAACCCCTTAGTTCTCTTAATCTCC
CTCTCTTTATTAGCGGGTTTTCTTTCCTCAATATTAGATGAAATTATTTTACTGCTCTTTTTAGCTAATA
TTACTCTGGCTATTACTAATATATTAGAAATATCTTCCGTACCTTTTTTAATTTCTGAAATTATCTTTGC
CAACATTGGTGGTATGGCTACTTATATCGGGACTCCAGCTAATATAATGATAGGCTCTTCAGCAAAACTT
AATTTCTATGATTTTATTTATCACATGGCTCCTATTTCCCTAATACTCATAATAATAAGTGCATTTTACC
TTAAAAATTATTTTAAAGAAATTTTTAAAAAAAATAATATACCCAAAGAAATTATTTCCCATTTTGACAA
AATTGATGAAAAAAAAGCTATTACCAACCTTCCTTTATTTAAAAATTCTTTATTGATATTGACTATTACT
ATTATAGTCTCATTTTTTTCTCATTTAATCAATTTAAACCTGGGAATAATCTATTTATTGGGAGCAATAA
TTTTATTATTTGTCAGCCACGATAATCCCGATAAAATTTATACGCAAGTTGATTGGAAGATAATTTTCTT
TTTGATTGGTTTAAATATCCTGGCCGGAACACTGGAAGAAAATGGTTTAATTAAAATTGTGTCTTCCAAA
CTCCTATCTTTTTCGGGAGGAAATCTAAATTTTTTGGGTTTCTCTATCCTGGGATTATCTACCTTTATGT
CATCCTTCTTTGATAACATTCCTATAATAGCCTTAGCCATTCCTATATTAAAAAATATATCCTACCATCT
TGGACCCAACCTTAATATGCTATGGTGGGCACTTGTTTTAGGAGCAAATATTGGGGCTAATGGTACTTTA
ATAGGTACAGCTTCTAACTTAATAGTCGCCGACATTGCTGATAAAAACAAGCAGCCTATACCTTTTTGGT
ATTTTGTTAAAGTGGCTTTCCCCCTGGTTATTCTTAATCTTATCGTCGCATCGATATATATCTATTGGAG
ATACCTGGTTTAATTCAATGTTTGACCAATTCACCAATTTGCCGATCTACCAATTGACCAATTACATTAG
TTATCCATTTGCCCAGTTAGCCAGTTAGAATAGTCGTTAGTGAATAGTCGTTAGTTGTTAGTAAGACAGG
CATCTCACCTGTTAAAGTAGGGGCTTGATTTATCAAGCCCGCAAAAATTGTTGGTTTGGGTCGGATAAAT
CCGACCCCTACACCATATTCGTGAAGCAATATAAAACATAATAAACTGTAAACTGATAACTGAAAACCGA
CAACTGTAAACTGAAAACCAATTCCTAACATCTAAATACGGGCTACTTGTTCGCCACAATATTTACATTT
ACCGGTTTTGTCTAAACCTAAATTAATAATATTATATCCTGTACGCTTGATTAGAATTTTCTTACAATTA
CCACAATAAGTGGTGTTAGCTTCCTCATCCCAGATATTACCTATATAAACATATTTTAATTTTTTTTGGG
CAATATCTCGAGCCTTATATAGAGTTGAAATTGGTGTTGCTTCGATGTTCATCTTGTAACAAGGAAAGTA
TCGGGAAAAGTGCAAAGGTATATTCTCCCCTTGGGATGCAAGCCAATTTACTAATTCTTTAATCTCCTCC
TCTCGATCATTTAATTCAGGAATAAGTAAATTAGTAATCTCTATATGGGAATAAGATTTTGCAATCTCGA
TAGTTTGCAATACTGGAGAAAGGCTTCCTTTACAATACTTTTGATAAAAAGAATTTCGAAAAGATTTAAG
GTCAATATTCATAGCATCAATAAAAGGCAAAAGTTTAAGAAGAGGTTCTCGATTAATAAATCCATTGGTA
ACTAATATATTTTTTAAATTATTTTTTTTTGCTATTATTGCAGTATCAAGAACATATTCGTACCAGATTA
GAGGTTCAGAATAGGTATAAGCAATTCCTGGAGAATTATTATCAAGAGCTAATTGTACTGCTCTTTCAGG
AGATAGTTCTTCTACCGAAACATTTTCTATACTTCCCTGGGAAATGGTCCAATTCTGACAGAAGGAACAG
GAAAAACTACACCCTACTGTTCCTAAAGAAAGAACTGGAGTTCCAGGGTAAAAGTGATACAAAGGTTTCT
TTTCAATAGGATCAAATCCACACGAAGAAACTTTACTATAAATTAAAGAGTATAATTTATTATTTATATT
TTTCCGAGACCGACAAAAACCAACCTGACCTTCTTTTATTAAGCAACCTTTGGGACAAAGCAAGCATTTT
ATAATACCTTTATCTTTATCAACTAATTTATAGAATAGAGCTTCTTTCATTTAATCAATCACCTCTTTTC
AATTTGCCAATTCACCAATTCCCCAATCACCAATTAAATTAGTTAGCCAGTTTACCGGTTAAAATACAGT
GATAAGTAAAGCCGAGTCGGATAAATCCAACCCGCTATAGAATATATGGTAATAATATTTTGGCTTCTGA
TTCCTAATTTGTTCTCTCTTCACGCGATACTCGATACGCGATACTCGATACTAATCAAAAAAATCTTTTC
ACTTCAAATCGATATAATTTTACTTTTTCATCAGGATAAATTCCTGCTTTACGTTTAGCAATATCAATCT
GTTCTTCTACCGTATCCACTCCCTCTAAATCTGGCAACAACAAACCTTTTTTATAACCACTGCTGACTAT
TACCCCATATTTTTTGGGATCAAGCTTTGAGATATCGGAAACTTCCTCGGGTGATGATAGGACATCAACA
GAAATAGTTAAATCATTTAATTCAGAAACTGTGACAGGAGGAAAACGAGGGTCATCAACAGCAGCACTAA
TGGCATTTCTTATAATTTCATAAGCTATATTTTTCTGAGTAGGCATAAAAGTTCCGATACAACCTCTTAA
ATTGCCCTTTTTTTTAAGAGAAACAAATACCCCTGCTTTTTTATTAATCATCTCATCGGGTAAATCTTGG
GGAGGAGAAATAATCTTCCCAAATCTAACATAATTTTCAATTGTTTCTCGAGCTAGTTTCACATAAGCAC
TTTCCTTTTTCGTTTTCATATTTATAACCCCTTTTAATTAAATTTACAAATAAATTAATTTACCAATCCA
CCAATTTACCAATTCTCCAATTAAATTAGTTTGCCAGTCTTTTGGTAAGTTACGTGCTACGTAGGGAGTA
ATAGGTGAAAAGTGACCTGTTTTTCAGATTTAAAAACATAAACTAATTACAAATTACTGTATTTCTATAT
ATTATTCGACGAATTTTAAAAATCTCTATTCTTAAATTATCATTTTTTAACGCATTAATCAATTTATTAA
TTTATCTGATTAAAAATACTTATCTTTTGCTCTTGTATTTTTAGAGTTTTAATTGGTAAATTGGGTAACT
GGTGAATCGGCAAATTGATTAACATATCCGAGGCAATTGTTCTCCAGTTAACATATCGACTATTCTTTCC
CCTCCAATAGTGGTGTTTAGATAAACTTTTCCCTCCGATTTTTTTACCACTCTGCCGATAATTTTTGATT
CTTTTCCGTATTTGTTTTCTTTCATCTTTTTTAGCACATTGGGGGCAATTTTTGAAGGAATAAAAGCCAC
CAATTTACCTTCATTAGCAAGGCACAAGGGGTCATAACCCAATATTTCGCAAGCAGCCCTTACCTCTTCC
TGAATAGGGATATCACCTTCGTTTATCTCTATATCTACCTTTGAAGATAGGGCTATTTCATTTAAGGTGG
TAGATAAGCCTCCTCGCGTTGGATCTCTTAAGACATGGATATCTTTACTAACTTCTAACATTTCTGCTAC
TAAAGAAGAAAGAGGTGCGGTATCACTTTTTATCTCTGTTTCAAACTTTAAACCTTCTCTTTCTGATAAA
ACTGCAATCCCGTGATTACCTATAGGTCCATTTATTACAATTAAATCTCCTACCTGGGCATTATTCCCAG
AGATATTTATTCCTTCTTTTACTACCCCAATTCCGGTAGTATTAATAAATATTTTATCCGCTGCTCCTTT
ATTCACTACTTTAGTATCTCCCGTCACTATATCAACATGCGCAACTAATGACGCTTTCTTTATGCTTGAA
ATAATCTTTTCTAATAAACTCAAAGGAAATCCCTCTTCAATAATAAAAGAACAACTTAAGTATGAAGGTT
CTGCCCCACACATCGCTAAATCATTAACAGTACCGTAAACTGCGAGCTCTCCGATATTTCCTCCATTAAA
AAACAAAGGGTCTACTGTATAAGAATCAGTAGTATAAGCCAGCCTTAACCCATCAATATTTAATACTGCT
CCGTCATCAAGTCTTTCTAAATAAGAATTATTAAAATTTGCTAAAAATAGTTCCTTTATTAAATTATAAG
ATAATTTTCCTCCACTTCCATGACTCAATAATATTTTTTCTTCCTTCATTATCTTTTCCCTTTCTTATTT
AGTCGTTGATGTTTGGTTAGCCAGTTACCCAATTTACCGGTGTCCGGTTGAAGAATTAAAATCAGGTTGG
TTAACTGTATCAACCAACTCTCATCTTATAACTAAGAACCCGTATTTGAAATTAACGAATAATTTAACTG
GCAAACTGGTTAACCGGGTAATTGGATAACTAAATATCCTATTCACTAACGACTAGTTATACTTATAATA
GGCGGCACAGGTGCCTTCGGTGGAAACCATACACGCTCCTTTGGGATCTTCAGGAGTACAAATATTTTTG
AAAAGAGGGCATTCAGGTGGGGTTATAACTCCCCTCAGTACTTCTCCACAAAGACAACCTTTTGGTTCTT
TAGTTTCCTCTTTTTTTATCGCAAATTTTCTGGCATTGAATTTCCCATATTTATCTTTTATCTCCAAACC
GCTAAGAGGGATGTTACCTATTCCTCTCCAATCGGAATCGACTACCTTAAATACCTCATTAATTTTATCC
ATAGCAATTTTATTCCCTTCAGGTTTAACTACTCGCTCATATTGTATTTCTACCTCCGCCCTACCATTTT
CAATCTGTCTAATCAGCAAATAGATACTCTGCAAAATATCCAGAGGCTCAAATCCGCTAATAACACAGGG
GACACCATACTGGAAGGCGATTAAACTATAAGGCTTGCTTCCAATAATAGCACTTACATGTCCCGGACAA
ATAAATCCATCAATATTTACTTCTCCGCTTTCTAATAAGAATCTCATTGCGGGAGGTATAATCTTAGCTA
CACTTAAAACAGAAAAATTCTTAATTTTTTCCTCTTCTGCTTTTAAAATAGCCCGAGCTATGGTGGGGGA
AGTAGTTTCAAATCCTATTCCCATAAAGACAATATTTTTAGCAGGATTATCATAGGCAATTTTCAAGGCG
TCTAAAGTTGAATATACAATTCTTACATCAGAACCATTGGCCTTTTCTTTCTCTAAAGTAGAAGTTGAAC
CTGGTACTCTAATCATATCTCCAAAAGTGGTTATAATGAAGTTATCCTTTCGAGAAAAAGCAATAATTTC
ATCGATATATTGAATAGGAGTTACACAAACTGGGCAACCTGGTCCTGAGATAAGATTAATATTTTGGGGT
AACATTTTTCTTATTCCATTTCTAAATATAGCTACAGTGTGGGTTCCACAAACTTCCATCAGATTAATCT
TTTTTTTAGAAATCCTTCTAATTTGCCAAAGGATATTTTGGGCTATCTCTTTATTTTTATATTCATCAAT
GTATTTCAATCTATATTCCCCTCCCAGGCCTTAGATATCTCTAAAGCTTTTTCTTGGTCAATAACTTCAA
TAGCAAAACCAGCATGCAAAAGCACATAATCACCAACTACAACTTGAGGAATTAAATCTAAACTCGCCCT
TTTAACAATACCCCCAATTTCTATTTCTGCTGTATTATCATTAAATATTTTTTTCACCTTTCCCGGTATA
GCTAAACACATTTTTTTTCTCCTATAAATGTAATCTATAAATTAATTAACCAATTTGCCAATTAGCCAAT
TACATTAGTTACCCAGTTAGCCTGTTTGCCGGTTAACGGTAACCGGTAAACAGGTTAACTAAATAATCTC
GTAACCCATAATTAATTACTCATTACAGATCACTTATTATTGTATTTTACGCGATACAGGGTACTCGATA
CGTTATTTGCTTCCCGCAACTACTGCCTGTCCCAGAGATATCCCTCCATCGTTAGGGGGTACTTTTCGCT
GGATATATGTTTGAAAACCCTCTTTCTCCAAAAGAAAAATAATTCTTTCGGTTAAATAACGATTTTGAAA
TACTCCTCCACTTAAGGCAACTTTGTTAAGATTGGTTATCTCTCTTATTTTAACACATAAATCCACAGTA
AAATCAGCTACGGTATTATGAAATTTGGTAGCAATTACCCCTTTACCTACTCCATTTTTAAGGTCACTAA
TAATTTCTTTAAAGATATTTTCAGGATTGACAATAAATTCTTTATTTTCTTTGTAAATATCAAATCCATA
ACCCTCTTCGATTCCAGAAATACAAATTGCCTCCATCTCCATCGCTGCCTGCCCTTCGTAACTTACCTCA
TCTCTTATGCCAATCAAGGCAGACACAGCATCAAATAAACGTCCACAACTTGAAGTAAGGGGGGAATTTA
TTTTCTGTTCAATCATTTTTTCCATAATTGATAATTTATTATGATTTTGCCTTTGAATAAAACCTATTTT
AAGTTCTTTTACCTTTTTACCATAAATAGAATATAAGTAACTATAGGTAACTCTCCAGGGTTCTGCAATA
GCTTTATCTCCTCCAGGCAAAGGAGCATATCTTAAATGACCTATTCGAAAATATTTTTTTAAATCACACA
ACAAAAATTCTCCTCCCCAAATCTTACCATCATCTCCATAACCGGTACCATCATATGCTACTCCAATCAC
TCTTTCTCTAACATTATTTTCGGCCATACAACTTACTATATGGGCATAATGATGCTGGATTTTGACTACT
TCTATTCCCCTCTTTACTCCCATTTCTTCTGCATATTTTGTAGAAAGATAGTCAGGGTGTAAATCACAGG
CGATAATTTGGGGATTAATCCTAAAAATCTTTTCAAATTTCTCTATTGTTTCCTCAAAAAAGTTTAAAGC
TCCACAACTTTTTAAATCTCCCAGATATTGACTTGGAAAAATATACTTTCCTTTAGAGAAACAAATAGTA
TTTTTTAATTCCCCTCCCACAGCTAAGACTTCTTTTAACCTAAAATCAAGGGCTATAGGATCGGGAACAT
ATCCTCGAGCTCTTCGAAAAAAAACACTATTATGGTTTGTAATCTTTATTATTGAATCATCACAACGGTT
AAATATTTCTCTATTATATAACAAAAAAAAATCAACTACCTTATCTAATCTTTCTAAAGCCTCTTGATTG
TCACCAATTATGGGTTCCTCACTAAAATTCCCACTGGTCATAACTAAGGCTAAAAAATTATCCTTTAATA
AAAGATAATGTAGGGGAGTATAAGGCAACATTACCCCTAAACAATTATTGTTGGGAGCTACAAATGAGGA
GATTAAACTGTCTTTTTTCTTCCTTAGTAAAACTATTGGTCGTGCTCTGTCTTGTAATAATTCTTTTTCC
TCTTTTTCCATATCACAATATTGCTCAATTTTTTCTAAACTAAAAGACATTAAGGCAAAAGGTTTAGCTT
CTCTTTTTTTTAAATTTCGTAATCTTAAGACCGCCTGGTCATTAGTAGCATCACAAGCTAGATGAAAACC
ACCTAGCCCTTTAATCGCACCAATTTTCCCTTCTTGCAAGAATTTGACAGCTTGTTCTATGGGATTAACA
TTTTTTATTTTTTTTCTATCTTTATTATAGATAAATACCTGTGGACCACAGTGAGCACAAGCGTTAGGTT
GAGCATGGTATCTTCTATTTTCCAGATTATCATACTCACTCTGACATTGGGGGCACATCTTAAATACACT
CATTGTAGTCTTTTCTCTATCATACGGAATGTCTTTGATAATGGTAAAACGAGGACCACAATTAGTGCAA
TTTATAAAAGGATACTGGAAACGTCTATTTTGAGGGTCAAATAATTCTTGCAAACAATCTTCGCATATGC
TTATATCAGGCGATATTAATACAAGACTGTTTTCTTCTCTTGCTTTGCTCTTTTTAATAAAAAATCCTTT
ATAACCTATTAAAGGAAGCCTAAATACTTCTATCTCCTCAATTCTCGCCAATGGAGGAAGTTTCTCGGTA
ATATCGTCAATAAAACTATTTAACTCTTCTTCTTCCCCTTCAACTTCTATCTCCACTCCCTGATTTGAAT
TGAGAACCCAACCAGATAAATTATAGTTTTTTATTAATTTATGAATAAAAGGTCGAAATCCAACTCCCTG
GACAATGCCTTTAATAATTATATTTTCTCTAATTTTCATTGAATAACTACTTTCTAATAAACTTGCAGAT
TAAAACTAAATTTGTATCTCGTATGTATAAGTTACCCAGTTACCCAGAGGACAAGCGTTCCCCGTTTTCA
CGAGGGCAAGCCCGCTATTTCTTCTGTCATTCCTGCGAAACTTGTCCTCGACCTGATCGGGGAGCAGAAA
TCCAGAGCATTTCTACCCGCATATATGAATTTAATTAACCGGCAAACTGGTTAACCAGGTAACAGAATAA
CTAACATCTTATACGCTAAACGCTACCCACCCTACGCTAACTTCTTGCTAACGACTATTCACTATTCACT
AACGACTAAATTAACCAGTAAACTTTTTCCTTACCTGCTCTTTTAACCAATCAACCCAGATATCTAATCC
TTCTCCTGTTCGACAAGAAATTTCAAATATTTTTATCTCGGGGTTTATACTCATTGCATCTTTCTTTATT
TTGGACATATTAAAATTTGTATAGGGCAATAAGTCGATTTTGTTTACCAATAAAACTTTTGCCTTGCGAA
ACATAACTGGATATTTAATAGGTTTATCATCACCTTCTGGAATACTGACCATTACTACTTTATCATGTTC
CCCTAACTCAAAACTTGCTGGACATACTAAGTTGCCTACATTTTCTATCACAAAAAGATCTATCTCTTTA
AAATTAAAAGATTCTAACACACTCTCCACCATATTTGCATCCAGATGACAAGCTCCATTGGTATTTATTT
GAACTACTGGAATACCATATTTTTCTATCCTCTGAGCATCATTATCAGTTTGAAGGTCACCCTCTAATAC
TGCAACTCTCAATTCATTTTTAATCAAATCAATTGTTCTTTCTAAAAGACTGGTCTTGCCAGAACCCGGA
GAACTCATTAGATTAATAGTATAAACTTTGTTTTTATCAAATATATCTCTATTTTTCTGAGCGATATTTT
CATTTGCCTTTAAAATATTAGTAAAAACTTTTACTTTGGTCAATTTTATTCCCTCCATTTATTCGTATTG
TGTATGTACAGTTACCCAGTTAGCCGGTTATCCTGTTTGCCGGTTAAGAATTAGTTAATCAGTTATTATT
TAAGACTGGTGTATAATAGCCTTCACTTGCTAAAAACCTAGAACTGTAAACTTGTCTAAGGACTATTTAT
TATCGATAATTTAACTGGATAACTGGATAACTGGCAACCAAACATCAACGTCTATTTTTAAAATACTTTT
CCGCTAAAAGAACCGCTACAAAGTCATCATAATGACAAGGTGGCACCCTTAAAGACAAAGGGATTAGTTT
AAAAATACCTCGGGGAGGATGTGCTTCAAAGTATTTTTTTCTCGCCTCCAGAGTACTAAAGTCTTCATCT
ATTGGAATAATTTTTAATTGTGGAAAATGTGTTTTTAATTTTTCTTCAACCTTTTTATAACTAGTACCAT
TCCCTAAAATAATTTTTTCTACCTTATAAACTCTTGAGCTTTCCTTGATGCTTTCTATAATCTTTTCTGT
CACCGTAACTTCTCTTTGTAGAACACCTAAATTAGAATCTACCACTGCATATCCACACTTCTTTACTCCT
GGATCAATGGCAATAATTATCTCATCTGATGTCATAATTTATTAAAACACTCCTATATTAAAATCAAAAC
TCTATACGCTCAGGATAAGAATAAATATTCATTCCCTTTTCTCGGACAAAACCAACTAAAGTTATTCCTA
TCTTTTTTGCTAATTCCACAGCTTTATCTGTGGGAGCTGCCCGAGAAGCAATAATAGGTATTTTGCCAAA
AGCAATTTTTATTAGAATATCAGAGGTTATCCGACAAGAAGTTAATATTATGGCATCCTCTCGTAGTATA
TCCTTCAAAAATGCCTCTCCCAAAATTTTATCAATAGTATTATAACGACTAATATCTTCGGTAAACAATA
TTATGGAACCCTGCTTATCAGCTAAGGCACAACTATGCACCCCTCCGGTAAGCTTAAAAAGTTTAGCTTT
TTCTTGCATAGCATTCATCAAGGTAAATATTATTTCGCTTTTAACTTTTAAAAAACACTTTACAGGTAAT
AACTTACTTATTAATTTTTCTTCAATATTAGCTCTTCGGGGGATTAAACTATCTCTTAAAGAATCTTCCA
AAGGCGAATAAATATTTTTCGCCTTTATTCTAACTGATTTTTGTTTTTCGTCTACAACTACAGAGGAAAT
ATCTTCTTTTTTCTGCAAAATGCCAGAGGTATATAAAAATCCTATTCCTAGATAATCATAATTTTCAGGA
GTCCCTTTTAGGGTGACCAACTTTTTCCCGTTTAAAAAAATAGCAAAATTAGACTCTCTTACTACAATAT
CAGAAATTTCCTCTTTTTGGTTATTTCTAATCCGAACTATTTCGATTTTCTTATACTTTAAATTTTTTTT
AATTACTTCTTTCTCCTCTCTGACTATTAATTATCTTTTCCGCTTCTATCATATCTTTTTTATAATTGAT
ATTAAAAAAAGAGTAAAATTCTGGATCATATTTTCTTATCTCTTCTTCCTCAATAAATTTCACCTTTAAG
CGAGAAAAAATTGCTCTAACAGAAAAAATATGCTTAGCTAAATTTCTTTCAATTGTATCCAAACATCTCT
TTTTATAAATGGCACATAATGGTTCTATATAACCATCACCATAACGAGGAATAACTATATCATTAGAATC
AATATTTTCTATCATATACTTAAGTAATTTTACCTCTAAAAAAGGCATATCGCAACCAACTACTAAATTA
TATGGGGAAGGAGATGCTTTTAAACCAGAAAATATACCAACTAAAGGACCATTTTGAGGAAACAAATCTG
GCACTACTTGTTTATAAGGGCGGTATTTTTCCGGGGGACCAACTATAATAATATTATCCCCTACTACACA
CTTAAGCTTTGCTCTAACTATATCGATAAGGCACTCCCCTCTTAGTTTGAGCATAGACTTATTTTTATCA
GAACCTATTCTGCTACTCTTCCCCCCTGCTAATATAATTGCAGTTAGGGAATATATTTTCTCATATTTTT
TTTCCATAACTTTATATAATACCACTTTGTTACTAAAAAATATAGCTATTTTATTCATATCTCGTATGTA
TAGTTACCCAGTTGCCTTGTTTGCCAGTTAACCGATAACCGGTAAACTAGCTAACTAACCAAGTGTATCA
TATTATTTTAGTATATAATATCACAGTGTATATTATAAATATTTTTAAACAAAAAGAGCTATACTGTGTT
TAAGAATACAAAAAAGGGGTTACATCTTATATTAAAGAAAAGATATGACCCCTTTCATCACTAGAATAAT
ATATTATTATTATTTTTTACTTTTTAAATAGACTGCCCAGTATAGAGTGGAGACAAAGAAAGCTCCGCCT
ACAATGTTTCCTAAAGTTACCGGGATTAAATTATTTCCAATAAATCCTCCCCAGGTAAGATTGGCTAATT
TGCCGGTAAGACCAGCAGCTGCTACCACATCAGAATTACTTTTCAATAACAATCCCATAGGTACAAAGTA
CATATTGGCAATGCAATGCTCAAATCCACTGGCAACAAAAGCCATTATAGGGAAATAAATGCCAAATATC
TTTCCTACTACATCTTTAGAGGCAATGGCTAACCATACAGCCAAACATACTAACCAGTTACAACCGATAG
CGCGAGCAAAAGCAGCTCCCCAGGTAAGGTTTACTTTTCCGTTAGCGATAGCTAATGCCTTTACCCCCAC
GCCAAAATTGCCGGTCTTCCAAAGCCCTGTAGCATACATAATCCATACCAATAATAATGACCCTATAAAG
TTAGCCAAATACACCCAAAACCAATTATTCAACATCTTGCTTAACTTTACATCACCACTTAATACACTCA
CAAAGATTAAGTTGTTTCCAGTAAAAAGCTCAGCTCCCGCAATTACTACTAAAATAAGGCCTACAGAAAA
TACACTTCCAAAGAGAAACTTCGTGAAACCAACTCCTAAAAAATTTCCCATATCAAAACTGATCATAGTT
GCTAGTTCTGAACCAAAACCAATAAATGCACCAGCAAGAATTCCTAAGATAATCATCTGCATTACTGATA
AATTAGTTTTTGCTTTGCCTATTCCAATTACCGCTTTGGCTACCCCTGCTGGAGGTAAAAAACCTGGTTC
TACATTTCTTACTTCCTGAATTTCTTTTGATTCCATTCTTTTTTTCACTCCTTTTTTTGATTTTTGGTTT
TAAGATATTTTTTGTATTTTAACAGCACAAACTTTATATTCTGGGATCTTAGATACCGGGTCAAGAGCGG
AATTAGTAAGTAAATTGGCAGCTGCTTCATGGAAGTGGAAACTCATAAATACTACTCCCTTTCCTGATTT
TTCAGTAACCTGTACTTTAGCTTTAATCTTTCCTCGGCGGGAAGCTACTTCCACAAACTCTCCCTCTTTA
ACTCCCAGTTCTTCTGCATCCTGGGGATTGATTTCTACTAAAGCTTCAGGATAAATTTCGTTTAACCCTT
TAGACCTTCTGGTTATAGTACCGGTATGGAAGTGATATAATACTCGTCCAGTAGTAAAGATAAAGGGATA
TTCTTCATCTGGTAATTCAGCTGCTTCTTTAAATTCTACTGCAAAGAACTTTCCTTTTCCTCGGCTGAAT
TTATCTTTATGCAAATATTTGGTTCCCGGATGATGGGCATCAGGACAAGGCCATTGCAATCCTCCATCAT
CTAATCGATTATAATGTATCCCTCCATAAATAGGGGTAAGCTGGCTAATCTCTTCCATTATCTCTCCTGG
ATTATTATAATTCATATTATAGCCCATCTTTTGAGATAGTTCGCAGATAATCTTCCACTCTGGTTTAGAG
TCACCTATAGGTTCAATAGCCTTTCTTATTCTTTGAACTCTTCTTTCAGTATTGGTTATTGTACCATCTT
TTTCAGCTATGGTAACTCCGGGTAAAACTACATCAGCTAATTCAGCAGTCTCAGTCATAAAAACATCTGA
GACTACTAAAAATTCTGTTTTCTTTAAAGCTTCTCGAGCATGATTTAAGTCAGGATCAGACATTGCAGGG
TTTTCTGCCATAACGAAAATGCTTTTAATCTTTCCCTCATATGCAGCATTCAAAATCTCTACCACGGTTA
AACCTACTTTGTCAGATAAATCCACTCCCCATGCTTTAGAAAACTTATCTTTAACTTGGGAATCTGTAAC
TTTTTGGTAACCGGAATAAAAATTAGGTAAAGCCCCTAAATCACAAGCTCCCTGTACATTACTTTGCCCC
CGCAGAGGATTAACTCCAGCACTTTCTTTGCCTACATTACCCGTGAGCATTGCGATGTTAGCAGTAGATA
AAACGTTGTCTGTACCGGTGGTGTGCTGGGTAATGCCCATAGAGTAAATCAGGGAAGTAGTAGGGGCAGT
AGCATAAATTCGGGCTGCTTTTCTAATATCATCGGCTGGCACACCGGTTATTTTTTCTACCACTTCAGGT
GTGTACTTGAGAACAGTCTTCTTTAATTCTTCATATCCTTCTGTTCTTTGAGCAATAAATTCTTTATCTT
CTAATCCTTCATTTATAATCACATTCATTAACCCATTAAATAGGGCTACATCAGTACCTGGACGTTGTCT
TAACCATAAAGTGGCATATTTGGCAAGCTCAATCTCTCGAGGATCAGCTACAATTAATTTTGCTCCATTT
TTAGTAACGGCCTTTTTGATTTCCAAGGCAATTATGGGGTGATTTTCAGTGGTATTAGAACCAGTAAGGT
AAATAGCTGAAGCATCGGCGATCTCTTTTATAGAATTCGTCATTGCTCCACTACCAAAAGCTTGAGCTAA
TCCAGCCACAGTTGCGGAATGACACAAACGAGCACAATGATCTACATTGTTAGTTCCTAAAACCGCCCGG
CTAAACTTCATTAAAAGATAATTCTCTTCATTAGTACACTTAGCAGAAGATAAAACGGCCAGACTATCAC
TACCGCTTTCTTTCTTAATCTGAGTAAACTTATCACTTATTAATTGGTAAGCTTCTTCCCAGCTGGCTTT
CTCAAATTTACCATTCTTCTTAATTAAGGGAGTAGTCAATCGATCATCTCGGTGAATATAGTCGTAACCA
AAACGTCCTTTAACACAGAGATTAATTCCATTAACTACGCTTTCAGGATTAGAAGTAACCTTAATTACTT
TTCCTTCTTTCACATTAAAATCAAAATTACATCCGCATCCACAATAATTACAAGTGGTCTTGACTTTGGT
AAATTCCCAGGTTCTTCCTTTTCCTTGAGCGGCCTTATCGATTAAAGCTCCAACTGGACATACTGCCACA
CACTGACCGCAAGAGACACACTCGGAATATCTTAAACCATTATCCCCATCAGCAATAACCTTCGTTTTTG
AGCTTCTATAACCAAAATTAATAGCATAAGTCTGTTGAATTTCGTTACATATCTCTACACATCTTCTACA
TAAAACACACTTATTCAAATCTCTAACAATAAAAGGATTGCTTTCGTCTAATGGCAATTTTCTTTCAATT
CTACCAAACCTTGATTCTTTTACTCCTAATTCGTAAGCCAAATCCTCCAAGACGCAATCACCGTTCTTTT
CGCAAGTCATACAATCTAAAGGATGACTGGCTATCAGCAATTCCAATACAATTCTACGAGCTTGGAGAAC
CCTCTCACTCTTAGTATGAATTATTAATCCTTCTCTTACGGGGTATACACAAGAGGCAACTAAAGTAGGT
GCACCTTCCACTTCAACTACACATACCCGACAGGAACCAGGAGTAAATCCGAGTTCGGGCATAGCACAAA
GAGTAGGTATCTTAATGCCTGCTTCTATGGCAATTTCTAATATTGTCTTGCCTTCTTGCGCCATTACCTC
CTGTCCATCGATGGTTATTTTAACTTCCTTCATTATATATTTCCTCTCCTTCTCTTGTTTAAATAAGAAC
TATTTTTTGTCTTATATCTTTTTAATTAAAAAATTATTTATGGATTTTCGCTTGTAATTACTTTCTCAGA
ATTTGATTATATTCCTCAGGAAAAAGCTTTAGGGTATCTAATAAAGAATTTGGAGCACTTTGACCTAAAG
GACAGAAAGATGTATCCTTCATGCTTTTTCCTAATAATTTTAAAGTTTCCAAATCACCTGTCTTTCCTTT
CCCTGAACTAATTTTGTCTAATATTTCATAGATATATTTAGTACCTTCTCGACAAGGGGTACATTTTCCG
CAGGATTCATGCACAAAGAATTTTATGCAACATTTCATAAAATCAACAACTGAAACTGTTTCATTCATAA
TCAATATTGCCCCGGAACCCAAACTATAACCCAGCTTCCGGAGAGATTCAAAATCAAGTGGTACATCTAG
AAACTCTGAAGAAAGGATATTGCCCGCAGTTCCTCCTATTTGGGCCATCTTAAAGCTTCCCGACGATATG
CCTCCTGCATAATCATAAATTATCTCTCTTAAAGTAATCCCCATTGAAACTTCAATTAAGCCTGGACGAT
TTATATGGCCCAATATGGTATAAACTTTAGTTCCTGGCGAATCCTTCGTCCCAAATTTCTTAAACCACTC
TGCACCATTCAGAACAATAGGAGCAATATTGGCAAAAGTTTCTACATTATTTACATTGGTAGGGTGAGAC
AAAAATCCAGATTCAGCAGGAAAGGGTGGTTTAAGTCTTGGTTCTCCCCTGAAACCTTCCATTGAATTTA
AGAGAGTGGTTTCCTCACCACAGACATAAGAACCTGCTCCAATTTTGATTTTTACTTCAAAATCAAAGTC
TGTTCCCAATATATTCTTTCCTAAAAGACCTAATTTTTCAGCATCTTTTATGGCCTTTTTCAGTCTCTGG
ATGGAAAGCTGATATTCTCCGCGAATATAGATATAGCCGGTATTAGCCCCTATAGCATAGCCACATATAG
CCATTCCTTCTAAAATCTTGTGAGGGTCACCTTCCATAATAAGACGGTCTTTAAAGGTTCCTGGTTCGCC
TTCATCAGCATTACAAATGACATATTTAGGAATTCTTTTTGCTTTTGCGGCAAAAGACCACTTTAAACCA
GTGGGGAATCCTGCACCTCCTCGCCCTCTAAGTCCAGAATTTTTTACTATTTCAATAATTTCTTCAGGAG
TCTTTTCTTTTAAGGCTATACCTAATGCCTCATAACCTCCCACTCCGATATATTCTTTTATATCTTCGGG
ATTAATCTTTCCACAATTATCCAGAACAATTCTTCCGAAATACTGTGTTTTTCGGGGGTCATAGGCAGTA
AGATCTATTTCTATTGGTAGTTTTTCAGGTAATAGTAATTTTTTGTAAGGTCTGCCTTTAATAAATCTTT
CCTGAATAAATTCAGAAATATCATTCTCAGTAACATTTCCATATATTTCCCTGGTGGGATAAATACCTAT
AACTACTCCTTTATTAACAGGACCAATACTTCCGGTTTCAATTACCGAAACCTGGTCTAAAAGACCTTGT
TTATTTATTTCAGTAATTAATTTTGTCTTTATTTTTCTTGCACCAGAAAGGACAGTATTTCCATCAATAC
CAACTAAAATTTGAGCAATATCTTTTTTAGTCATTATTTTTACTCTCCTTTTCTCGAATTTGGTCCAATA
TTTTTCCAATCTTTTCTTCATCTAAATTTCCATAGGCCTCATCGTTAATCATTATTGCTGGAGCCACGCT
GCAGATTCCCAAACAACTCGTCCCTTCCAAGGTGAAAAGTCCATCTTTGGTTGTCTCTCCTTCTTTGATG
CCTAATTTGGTCTCTATAGCCTTAAAAATAGTTTGTGCCCCTAATAAGTGACAGGGAAGACTTTCACAAA
CCCTGATTATATACTTACCCCGGGGAGTAAAACTAAACATACTATAGAAAGAAGCAGTACCCACAATATC
AGATACTGGTATTTTTATTTCTTTGCTCAATAGCTCGATATCTTCTTTGCTAAGATAGTTTTGAGGATGA
CAATTTTGTATTTCATGCAAAATTAGCAACAAATTTTCTCGTTTATTTTTATACTTATTAACAATATCTT
TCACAGTCATAATTCCTCACTCTCCTCTTCTTTCTTGTATTCACAACGTAGACATCTTTCTGCCTCTTGG
CAGGCAGTTATTTTATCCCAGGTCTTTTCGACTTCAGTATTCCCATCCCTTTCTTCTACTGGTATCAATA
TATTCTCTTTTGAAAAAAGATATTTTTCTACAATTTGATTATTTAAAATGTGTTTCTCAAAAATTTCTTC
AGCAGTCTTCGAATCAACTTTACCATACACTACCGGTTCTTTATCTTCCACATAAACTTGAATCATAGGT
TCCTGTTCACAAAAACCAGCACAACCAGAAGTAGTAACTATAATATCGGTTCTATTACTCTTAGAAATGA
GATCAACCAGAGTATTCATAGTTTCTCTTGCTCCAGCAGCAATACTACAAGTACCTAAACAAACTACAAT
TCTAATTCGATGTTTCCCGGTTCGCAATTCAAGATCCTTCCTTACTCTTTCTCTGATTTTTTTTAGTTCT
TCCAAATTCTTCATCTTCCTCCCCTTCTTTGTTTATGTATTGCCAGATATTCAAGAAAAAATTTCCTCTT
TTGAGATCACCTCATTTTTTCTTCAGCATTGTTCTTCTCATCAAACTGAAAGAAATATCCCCTTGAATAT
CTCGTCTTATTTAATATTTTCTATAATTGATTAATTTCTTTATTTTTATAATTTCCCAAATTGGGTATCA
ATGCATAGCTCTTTAAGACCTTCATTTATAGATTGATGGATGAATTCCCTAATTTCTTTCTGCTGTAAAT
CACAATAATCTACAATTTTTTTAATCTTTTTACTGCTAGAAATTTCTTTTTTTGGTAAATTAATCGCTGG
CCAACAGATTAAGGTATCAATAAAAACACTGGCTAAATCACCAAAGGGTTTAGCATCAATATGTGTAAGG
TCTATTTCAAATTCTAAACAACTCCCCCTTTTTCTAAATTAGATATTTTTAAAAAACCACCTGTGCTTTC
CGCAGTTCTCTTTAAAAGCGGTAACCCTAACCCAACTTTCCGTTCTCTTCGGGAAGTTATAAAAGGATCG
GTTACCTCAGCATTTTCAATACCTTTACCATTATCTATTATCCTGCAAAAAAACGTTTATTGTGAAAGCC
TAAAATTATTTCAATTTCAGTCGCTCCTGCTGTTACTGAATTTTCTAAAATATCAAAAATATGGTCAGCA
ATATTCTTCATTTTTTATTTCTTTTTTCTTTTTGTAAATTTTAAAAAATTACTTAAAGTAAAAAAATCTT
TAATCTCTTCATTGGTATCTTCTATAAAAAAAAGTCCAATATCTTCTATATTATGACTATCAGAACCAGA
GATAACCGGAAATCCTTCCAGTTTATCCCCTAACTTAAACTTGTACCCGCGAAACATTTGCTTGTTATAT
TATTTTAAATTATTTTTCTTGACTTATAACAAATAAGACTTTTATTCTTAATGAATTATTTGTGAAATAT
ATCACAAAATAATCGATAAAATTTTAACATAGATTCAAATAATATGTCAATCCCTCAAACTCAAAAGAAA
GGTCTACATTATGTATCTTCACTTCTGGGGGCAAGGTAAGTCGAAGAGGAGCAAAATTTAAAATAGCTTT
AATCCCACCTGCAACCATTTTATCTGCCACTTCTTGAGCAAATTCAGCAGGTACCACTAATACTCCTATA
TCTATATTTTTATCTCGGATAAATTTTTCCAACTCTTTTACATCATAAATAGAAATATGACCAATTTTCT
TACCTATCTTTAGAGGATCCTTATCGAAAATTCCCTTAATTAAAAAACCTCTTTTTTGGAACCCTTTATA
CCTTACTAAAGCTTTACCTAAATTTCCAGCTCCGGCAATAATAACTGACCATTTTCTGTCTAACCCTAAT
ATATTTTCTAATTCTTTAACAAGATTTATTACAGGATATCCAATGCCTCTTTTACCAAATTCACCAAAAT
AAGCCAAATCTTTGCGGATTTGGGCAGAATTGATTCCAGTCAGAGCTGCAATTTTAGAAGAAGAAATAAA
TATTGATTCCTCTTTACCTTCAACCTCGATTATTTTTTCTAAACAGCGATGGTATATACATAAACGATTT
ATAGTAACGGTAGGAATATTTTTTTTCGTTAAACTCATATTTCCTTTTCCTATCTAGTTGTAACCCATAT
TTCGTAACCCAATTTCTTCAAATTCTCTGAAATTGCTTTGGCTTCACTTAAAGTTTTAAATTCCCCTACC
TGAACCTTATAAAGGGTTTTCCCTTTAATTACATAAGTCTGGTATCCCTTATTTCTTATTTCTTTAGCTA
AATTATTGGCACTTTCTTCTTTCGAAAAAGCTCCCACCTGAACAGTATATATCTTCTTCTCTGAAACTAT
CTCAGACTCCTTTAAAATCTTTACCTCTGACTCTGCTTCAGGGGTTTTGACTGTGACTGGCTCAGTAACC
AGAGGTTTTTCCAAGGGGGTAATTTCTTCTTCTATTTCCTCACCGGTAATTTTTTCCTCTTCTTTAACTT
TTTCCACAGTTATCTCCTGGGACATTTCAACGGGGGTCTCTATTGATAAAGTTTTCTGTTCCTCTTCTTC
CGCAATAACCGGTTTTTCAGGAGGAATGTAGCTTTTGTCTCTGGCTAGATGGAAAGCGACTCCTAAAATT
ATTATCGCACCAATCAATATAATAAGGGTCTCCAGATTGCTCCTGCTCTTCCTCTTATAAATCCTGCTTG
CCTTTCTCATATTAAATTATACTCCTATACTAACCTTTGAATAGATAAAAGTTTTATCATACTCTCCATC
ACTAATAATATACTTTATATAAATATTCAACATTAAATGTAAAAATCCTTCTTTTATCTTATAATTTATA
TATATTATTTAATATTGTCAAATATTTTTTACTATGATAACATATTAGTGATTAATTAACTAATTGGCCA
ATTTACCAATTCTCCTATTGATTAATTGGGGAATTGGCCAATCGGTAAATTGGTAAATTTAAAGGAAACT
TTTATGTATTCAAAAAAGTATATTTTAATGGGTATCGGAAATATTCTTCGAGGTGATGATGGAATAGGAT
CAATTATTGCTCAGAAATTCAAAGACCAAGATTGGCTTTCTTTAGACTGTGGAATAGCTCCCGAAAATTT
CACTTCAATCATTAAAAAAAATAGACCCAATCTCTTAGTACTTATTGATGTAGTAGAAATGGGTCTTGAG
CCTGGTCAATATAGAATAATTCCACCAGAAAAAATTGATACAATGCATTTAACCACCCATAGTATTTCTC
TTTCCTTTTTAATTTCCTACCTAAAAAATTTTGCCCGAGAAACTGTTTTTATTGGTATCCAACCAAAACT
TATCGATTACTCTACCCTTATTAGTCCCGAAATACTTAAAAGTGCTGATAAAATAATGAGAATATTGAAA
GATAAAAAACTTAATACCGTAAAAAAATTATAGGATTATCAATTCCTTTATTCTTATCAATTTAAATTAT
CTTACTCAACAATTAACCCAGGTGAGGATTTGTTTGTATCAGCAAGAAGAAATTCTTCACTCATCTTCAA
ACAATTTTTAGGGCATATATCATTACATTGAGAACAAAAGATACAATGAGATATGTGAATTTTAATCTTT
TTCTTTTCAGGGATAAATTCGATAGCTCGAGTAGGGCATACCTTCATACATAATTTACAACCTATACATT
CATCTCTATCGTAGACTATCTTCCCTCTAAACTGCTTAGGAATTTCTACGGGAGGATGTATCTTAACTTC
TCCCTTTTTAATTTTCTCTAATAATTTTAATATCGACTTAGGATAATAAGTAATCGGGAATACATTGGTA
GCAGGTTTTTTAAATAACTGTTTTAACAATTCAAATCCCATTGGCGTTGGCATTTTATCACCTCAAATCA
TAATAGTATCTAAAACAATTAAGCTCAGACCAAGCAATCCTATAATTGACAAAGGAACCCAATAAGCGTA
GGAGACTTGATCTATTTTTAAACGTGCAGCAGCGACTCTAATAAAAGTTACTTCCACAAACATTATTAAT
AATAATTTCACTAAAAAGAATAATGAGTCAATACCTATGGCAAATATACCACTTAAATCAAACAAGTGAG
CAATATTATAGGGGAAAAATAAGGCTACAGTCAAAGAAACCATTACTATTGTCTTTACCGCATCAGCTAA
ACTGAATAAAGCTAAATTCCTCCCTGAATATTCTACTAATAACCCACCAGCCAATTCAGTTTCTGCCTCA
GGGACATCAAAAGGTATTTTTGATAATTCACCAGGAGTTACAATCGCCAAAGTAATCAGCAAAAGAAGTG
CCCCCACAAAACCTAATGGTCCAACCAATCCCCAGATGGGGTGTGCGTTAATCACAGCCAAAGAAAAGAC
ATTTAATTGGGGGTAAACCTGGCTTAGTTTCCAGCCTATAGCAATTACAGTCGTGACTAAAGGTAATTCA
TAACTCATCATCATTACCATTTCTCTTTGTGCTCCCACATTGGCATAAGGAGAACCTGAAGCAAAACCAC
CTACCACCATTCCAATTGCAGGCAAGGTCAGTAAATAAATAATTAGCACAATATCCCCATATCCGCTTAA
TAAGGGAGAAATATTTCCTATGGGTAAATAAAATAAAATAGTAATAGTTGCTACCAGGGTCATAACAGGT
ACCCCATTAAATATCCAGGGTACCGCATTCTCTGGAACTATATTTTCTTTAATCATTAATTTAAAAAAAT
CCATAAAGGGTTGTCTTATGGGAGGTCCAACTCTTGCCTGCATCTTCGCTGCCAACTTTCTATCAATACC
TTTATAAAACAAACCTAATATTACTCCCAAAAAAGCAATTATAACTGCCCCAATTATTTTTAATAATATT
ATCAATAGTCCCTCAATAGTCATGGAGTAATCCTCCTTGTTTTTTGAACACTTAATTTATGTAAATCTTC
TTTGGCTAGAATACTTTTTTGACCATTATCTTTATTTAAAATCGTCACTCTATCCATACAAGCTATACAA
GGGTCAATAGAAGCTATTACAATTGGTATATCTGCTATCTGCTGACCAATAAGCATAGGAACCCAGGTCA
TTAAATTGTTATACGTAGGTGCTCGGGCTTTCCAGACTTCCGGAAGCTCCGATTCATTCAATTTTACATA
ATGAATACATTCACCTCGAGGAGCCTCATGCCTACCAATTCCTTCACCTTTTGCTTTCTTTAATTGATTC
AATAATTTAACCAATTTCTTCTCGGCAATAATTTCCCCTGAAGGTATATTTTCTATACATTGTTCGATAA
TCTGTATTGATTGGACTACTTCTAATAATCGGACAATTATCCGATCATAAATATCACCGTGTACTTCTCC
AGTTAATGCATCTGGAGTAATAGCTTTTACTTCTAAATCTGCATAAGCAGCATATGGCTGATCTTGACGA
ATATCTTTGGTTATCCCTGAAGCACGAGCAGTAGGTCCTACTGCACATAAACGGAGAGCATCTTCCGTGG
TTAAAATACCTACATTTTTTGTCCTCAAGGCAATGGTTGGATCATTTAAAAATACATCTTCTAATTTTGC
ATAGATATCTTTATAGTACTCTAATGTCTTTTTAATCCGGGGTATGTGTTCTTTAGTGATATCTCTCCTT
ACTCCACCAATCATAAATATTCCATAATTTATTCTGTTGCCAGTTAGATACTCTAAAAGATCTAATACTT
CTTCTCTCGCTCTCCAAGTTAGATATAAAATAGAGTCAAAACCTAATTCATGGGCAGCAACCCCAGCCCA
TAAAATATGAGAATGAATTCTTTCTAACTCCGCAATAATTACTCTAATATATTGGGCTCTTTCGGGAACT
TCGATTCCCGCCGCATTCTCAACTGCTTGGCAAAAAGCAAAAGGATGAGAGGCAGAACAGATACCACATA
TTCTTTCCGCCAAGTAAATAATCTGGATAGGATTTCTTTGTCTTCCCATAAATTCTATTCCACGATGATT
ATCGCCAGGCGCTAAATTTACCTTTTCGATACGTTCTCCATATATTTCAAAATTAAAGGTCATCGGCTCT
TTAAGAGAGGGATGAACCGGACCTATAGGAACAGAATAAGACATCTTACTCAATTTTTTTCACCTCATCT
TTTCTTTCTACCTTTATCTCTACACCTTTTTCATCCTTTCTTAAGGGATATACTCCTTTCGGGAAATCCT
GGGGTAAGAAAATATTAGGTAAATCAGGTAGGCCTTCTATAGTTACTCCAAACATTTCTTTTAATTCTCT
TTCTGTGGTTTGAGCTCCAGGAATTAAATCGGTAATAGTGGGTATTTTCAGATCTTCTTTTGGTAAATAT
GTAGCTAAATTGATGGATATCTCTTTAAATCTTCCTCCATAATAAATAGAAAAATGATACGTTAATTCAA
TTTCCTTATCTAAATCATTCCCCGAAATTATGGCAAGGTGAGGAAATTGTATAGTACACAAAAGTTTTAT
AGCATCCTTAAAACTTATAGGGTTTACCTGTAACCAAATTACACTATAGCTATTCTTTTTTACTCCAGCT
GTTTTGGTTTCCACTCTGCTATCGATAATTGCTGATTCATCTAATTTCTTTTTAAATAACTCTACAATTT
CATCAGGCTTCAAATATTCCATTTTTTACCATCCTTTCTTTGGTATGCCGTATATCGTATATCGTATTTC
GCAAGAGACTTAAACCTATCTATTATGCTCTATACAACGAGTTAGTACTACAGGTGTTCCGTCTGTATAT
ACGTGAAGACACAAGGTCTGCCCTTACTTATCATACATTCATATTATGCATTGTTATTTTCTTTAGGCGA
TACTTGATACTCAATACGCGATACAAAATGCTATTTCGTGGGAGCAGCTTTCATGCTTTCTCTTAAATTT
TCTAACTTAATCCAGGCTTGTAAAACACCGTTTATTATGGCTTCTGGCCGAACTGGACAACCAGGAACAT
ATACATCAACGGGTATAATCTCATCAACTGGACCTAATAAATTATAAGAATCATAAAAAACTCCTCCACT
AGTTCCACAAGTCCCCACCACTATCACTGCCTTGGGGTCAGGAGTCTGTTCATAAACGCGTTTTACTCTA
TCAGCCATTTTATGAGTTACTGGCCCTGTTACTAATAATACATCAGCGTGTTTCGGGCTCCCTACTAATT
TTATCCCAAATCTTTCTAAATCATAACGGGGAGTTAAACCTGCTACAATTTCAATATCACAACCATTACA
AGAACCTGTGTTCAGATGAAAAACCCATAATGATCTCTCGAAATACTTATTTAATTTCACTTTATCCACT
CACTCCTACCAAAATTAATATTATTATTGTTATTATAATTATCCAACCCGAATAATCATTTATATTCCCA
GTATGTATTTTTACTAATGGGTTATAGTAATCTTTTAACGCTTCTGTAAAGCCCCAATAAATATGGCTTG
CAGCAATATGAGAACCTTCTTTACTTAGCTCAGGATTACCAGAAATAAAGGGTTTATCCTGTTCAGTGTT
TTTCTTATAACTTTCTTCCCCTTTATTTCTTATATAAATAACTATACTACTAATTACTAAAACTACTACT
ACCCAAATAATGGCACTCCAAAAACCACTTCCTGTTTCCAGTAATCCTAACATTTTTTACATACCTCCTA
ATACTGTACCGGTATATTTAAATTGCTCTATCAAAGACATCACTGCAGGATGTACTAAATTTTTTACTAT
CAAATTTGGGAATAATCCAAAAAATATTATGATACAAGATAGAGCAGCCATAGCAAAGATCATACTTCGG
GGCACTTCTTTAGCTTCTTTAAATTGAGGTAGTTTTGGACCTAAAAATGCACTATGAAATACTTTAACAA
ATGAGGCTAAAGTTAAAATACTGACCACCATGGCTATTATAGATAAAAGCGGATTGAATCTATATACAGA
TTCATAAATTAAAAGTTTAGAAGCAAAACCATTAAAAGGAGGAAGCCCAGCTATAGCTGCTGCTCCAATA
ATAAAGAAGATGGTAGTATATTTCATCGAATGAGCCAAACCGCCCATTTTGTTAAGATCTCTTGTCCCTG
TTCTATAAAATAATGCCCCAGCGGTTAAAAATAGCAATCCCTTATACATTGCATGATTCATAATGTGAAA
GATACCGCCTTCCATAGCAGTAATTCCATATTTTTGTAAAGCAGCTGGATTAGCTAATACTGCTAATCCC
ACACCCACTCCCAAGAGCATATAACCCGTCTGGGAGATAGCATGATAAGCCATTAGTCTCTTAATATCTT
TCTGGATAATAGCCATAGTAACTCCTATAAACATAGATAAAAGACCAAAAATAATAATTACCCATCCTAC
TGTTAAAGTGCTAAGAGAAATATTATATAAAGAAAAAGTTACTCTAAATAGAGCATATAAACTAGCCTGA
CTGGCAGCAACCAATATCATAGTAATGGGCGCCGGTGCTTCTGAATAAGCATCAGGAGTCCACATATGCA
TAGGCACAGCCCCTGCTTTCATAGCTAGTACAGGCACTAAAAGTCCTAAAGCGATTTTATCCAATTGAGA
ATATTTTATAACACTGGCTATTGCTGCAAAATTTAGAAGATCATATTGCCCGTAAAATATCCCCACTGCA
AATAGAACCATTAAAGCAGATATCGAACTAACCACCATATATTTGAACCCGGCTTCAGCCGGTTCCCCTA
AATCAGTCCCCCTAAAAGAAATTAGAGCAACCGAAGCAATAGAAGCGATCTCCAGGAATACAAAAAAATT
AAATATATCTCCAGTAAATTCCATACCAAACATACCTACAGTTAAAAGCAATAATAAAGAATAATATTTA
TCTAATCCATCATATTTTCCCATAAAAGTTAAAGAATAAATTGCCCCTAGAAAAGACACAATAGCAGTAA
TTAAGCCCATAAATATACCCATAGCATCCACTTCAAACATAATTCTAATGGGGAATTTTAACCCTGAAGG
TAAAGTTAAAGAAGGAGATTTTGCCCCAAAGACATAAACCTGAGGACCAACTGATAATATTTTAATTGCT
AAGATAATAGTCAAAGCTAAGCTTATTCCTAAGGCAAAAGTAGTAGTAATACCCTCAGCTTTTTTATTTA
CTTTACCTACAATTGGTATCAAAAAAGCAGCTAATAAGGGTATAGCAACAATCAAAATAGGAGCATGATT
TAGTAAATTGTTCATCCTCTCAACCTCCTTACCTGCTCTGTATCTAAGGTACTGTAGTGTTTATAAATCA
TCATAGCTATTGATAGAATTAAGGCAGTTGTAGCAATACCTATAACTATACTAGTTAGTGTTAAAGCTTG
GGGAGTGGGTAAAACCATACTCTGCCCAGAAGGTACTTGAGTATATATAGGGGCTACCGCACCTTTTTTA
TACCCTAAGGTAATCAAAAATAGATTTACCCCGTTTTCAATTAAACAAACACCAATAGCGATTTTTATTA
AATTCTTTTTAAACATAAGAGTATAAATCCCCAATCCGACAAAAATTATTACCGCAATAAAAGGGAAATT
ATCTATCATTTTACGAATTCTCCTTCTTTTTAGTAAATTCTGCCCCGCTCGCCATTAGTAAAACTATAAC
CCCCAACGCAGATAAAACTTCTAGTCCAACGGCAATATTCATAAGAGGAATTACCCCTCCTGTGTTTATG
TCACCTGGGTTAGGTCCTATTACAGGAGTATTCCCAAACCACCCTCCAATATTAGCTAAAAAGTTATAAA
AAAAGGTAATTCCCAATCCTAAAAAGGCTAACACAATAAACATAGTTAAGCCACTGCTCTCCATAATAGA
TAAAAAGTCCTTCTTGAGGAATTTTTTAGTGATTAGACTGCCATAAGATACTAACAGCAAAGCGAATGCA
GAAGCAACTATAGCTCCACCTTGAAAACCTCCACCGGGAGTAAGATGTCCGTGGACTATCACATAAAAAC
CAAAAATAATAATAAATCCATAGACCAAATTGGTAATAGTTCTAACTATTTTAGACATCTGTTTCATCTT
GATACCCTCCTGAATAAAGCTACAATCCCAACTACTGCAGTAAATAAAACTGTAGCTTCTCCTAATGTAT
CAAAACCTCTGTAATCAAACACGATAGAAGTTACTACATTATTTGCTCCTGTCTCTACCTGGGCGTTTTT
AATAAAATAATCATCCATTTCACTAAAGGTAGGTTCTCCAAAAGGTCTCATATTTATAGCGGTAATAACC
ATAAAAGAAAAGAACAATATAAAGGCTATTCCAAAAATAATCTTTTTCATTCTATCCTCCTCTACCTAGT
CCCTCTAATAGCAAAAATAAATATTGCCATAGTTAATCCTGCCCCAATTGCTGCTTCTGCTATAGCTACA
TCGGGAGCATGTAACAGATAAAACTCTAAGGAAAGAAGCAAACTAGCCACTGATAAAGCGATTACTGAGG
GCAACAATTTCTTGAAAATCACTGCTAAAAGGGCAGCAATTATCATTATTGTTAAAGTAAAAATATGAAC
TATCTCAACAAAGGAATTCATTCTAATTTTGCCTCCTTTAATTGATCTATAACTGCCTGTTTGGGCATTA
CACCACTTCGATGAGCTGCTCGGGCAATAGCATGTGCCCCAGTTGGATTGGTGATTATTAAACAGATTAG
GGCCACAATCGCATGGAGAGCCAGAACTACAAATTTAGAATCTCCACTAACATTCCAACGGGAAAAACTA
TATATAATAACTGCGAAAGAAGTGAAGATTGAACCAAAGGTAGTAGCTTTAGTAGAGGCATGAAGTCGAG
TGTATACATCAGGAAATCTAAGGAGACCTATCGAGCCCAAACAATTAAATATTACGCCTATTCCTAAAAA
AATATATAAAATTGCTAATAATATTCCCATTATTTTTTAGTCCTCCCTTCTAAATATTTAGCCACGTATA
AAGTTCCAATATAAGACAGTAAGGCATATACAATAGCTACATCAACATAAATCACTTCTTCATAAGCAGC
ACCTACAAGTATCATTCCGGCTACAACCAAAGTATTTATTGTGTCCAGAGCTACTATTCTATCAGGGGTA
GTGGGGCCGAGGATTAATCTAACCAAAGATAGTAACATAAATATTAATAACAATCCTCCGGGGATAATAA
AAATTTTAAAAAATTCATTCATTCGGTAATCCTCCTTATCCAATGAGGAAAATTAGCACAAATATGATAA
GTGGTAGGTTTTAAAGTGGTAACATTTATCCAATGAATGTATAAATCATTGTTTTTTTCATCAATATCAA
CACTGAGTGTTCCGGGAGTTAAGGTAATTGAGTCTGCTAACATAGTAATTCCCAAGTCAGTTTTTAATCC
AGGAGATATCTTTACTATACCAGGGTTTATTCTGCCGGTAATCACTCGATAAGCGACATCAATATTGGCT
TTAGCCATTGCAAAGAAGAATGGACCGATTAAATAAATCAAAAAAATTACCCACCTAAGTGGATTTAACA
TCCTATAACTCCTTTTTTGAAATAGTACCTTTGTAGCAATAATCGATACAATTATGGAAAGAATAATTCC
AAGTATAATTTCGAAAATACTCCATAATCCTGCTATTTCACCTGTGCTTGCGACAAGAAAAAGATAGACT
ATCAGGCTAAGTAAAAAGGTTATAATAAAATCCAACATTACTTCACCTCTCTTAAATTAGTCGTTAGTGA
ATTCCCCCTATAAACAGAAAAATTGCAAAAATAGGAAATTCTTCTACAATTAAATTAACAGAGAAAATTA
TACCATTTTGTTTTATTAGTTGTAAAGTATTTTTTTAAAAAATTAAACAATTTATTCTATTTCAATGTCC
TGAATATACAAATCCTGCCCAGAAATTATATCTATCTTCAGGCTATTACATTTTGAACATTTAAAACTAT
TTTTTGTAATCTCAAAAACTTCATCACACTCTTGGCATTTTCCTAATAAAGGAGACGGTATTATCTGCAA
AGATGCTTTTTCTGCAATAGTCTGTTTAGTAAAATTTTCAAAAGCAAACTTTAAAGCCTCTTGATTCACG
CCAGCAAATTCTCCTACTTTTATTCGAATAAGAGTTATTTTATTTGCTTTATAATCTTTAGCTTTCTCTA
AAGCAACTTCTAATAGATTTTGAACAATCGAAGCTTCATGCATATTTTTTTCCTGAATTTGGTTAGTTAG
TCAATTTATTTCTTAAAAAAGTCACCGGACAACTAATTAACTTTCAGCAAAAAGAGGAAGTGATAACTTC
CTCTTTTTGCTGAAATATTTATTGGTGCCGGGAGGGGGATTTGAACCCCCACAAGCAATATGCTCACCAG
CCCCTCAAGCTGGCGCGTCTACCTATTCCGCCATCCCGGCAATTTATTAAACTAAACAAAACTCTACTGT
ACTTTGTGTCCTTTTATCTTTCTAAATGACAGGCTACATAATGTCCACCATTTATATCAATTAATTTAGG
TTCTTCCTGTCTACAAATTGGTTTAATATATTTACATCTCGGATGAAAACGACAACCTGTCGGAGGTTTA
AAGGGACTGGGAACATCTCCATCTAAAACAATTCTTTGCCTCTTTAAGGTTGGATCAGGGATAGGAACTG
CAGAAAGAAGCGCCTTTGTATAAGGGTGCTGAGGGTTTTCATATAATTCATAAGTAGAAGCTAATTCAAC
AATCTTTCCCAGATACATTACGGCAACTCTATTAGAAATATGTTTTACCACACTTAAATCATGGGCAATA
AATAAGTAAGTAAGGTGGAATTTCTCTTGCAATTCTTCTAATAAGTTTATAACTTGAGCTTGGATAGAAA
CATCGAGTGCAGATACAGGTTCATCACAAATTACTAATTTAGGTCTCAGAGCCAATGCCCGAGCTATCCC
AATTCTCTGTCTCTGCCCCCCACTGAACTCATGAGGATATCTTCTTATATGTCCAGCATTTAAGCCTACA
GTTTCTAACAAATCCTTAACTATTTCCTCTTTTTCTTTATTGTTCTTTACTATGTTATGGATAAGTAATG
ATTCCCCCACTATATCACCAACAGTCATTCGGGGATTAAGAGAACCAAAAGGATCCTGGAATATAATTTG
AATATTACGTCGGACTTTTCTAAGTTTTTCTTTGCTTAATTTAAAAAAATTTTCTCCTTCAAAATCAACC
TCTCCAGCAGTAGGCTCTAAAAGTCTGATAATTGTTCTCCCCGTAGTAGTTTTACCACAGCCTGATTCTC
CTACTAAGCCTAAGGTTTCTCCCTTTTTAATATCGAAACTTATACCATCTACTGCCTGAACATATCCTAT
TATCTTGGAGAATATTCCTCCTCTTACTGGAAAATATTTTCTTAAATTTTTTACTTTAAGTAATATATTA
TTTTCCAAACTTTTTTCCTCCTATTTTCTTTCTAGCATTTATTACTCTTGGGTTATACTTACCACTTCTT
GCTTGACTTTAAATTCTTTTGCCTTATCTTTATTGTATATCCAACACCGTACAATATGGTTATCTTCTAT
CTTTTCAAGTTCTGGTTCTTCTTTTTTACAAAGATCTATGGCAAACTTACAACGAGGATGAAACTTGCAT
CCAGAGGGCAAGGCCAAAGGATCAGGAATTCCACCCTGGATAGCATCCAGTTTTTTCCCCTGTTTATCTG
TTAGACGAGGAATAGAATTTTGGAGAGCCATAGTATAGGGATGTCGGGGATTCTTAAAAATACTCACCAC
ATCTGCATACTCTACCGCTTTACCAGCATATACCACTACTACATTATCCGACACTTCAGCAATTACTCCT
AAGTCATGGGTAATCATCAAAACTGACATACCAATTTCATCTTTCAATTTCTTTATCAGTTCTAAAATCT
GAGCTTGTATAGTAACATCTAAAGCGGTTGTGGGTTCATCTGCAATTAATAAATCTGGATTACAAGATAA
AGCCATAGCAATCATTGCCCTCTGCCTTTGTCCTCCGCTTAATTCATGAGGATATTCATGAACTCTAGTT
TCGGGAGTAGGTATACCTACCAGTCTTAACATCTCCACAGTTTTCTTTAGGGCCTTTTCTTTATCTAATT
TCTGATGGAGTATTATAGCTTCTGAAATCTGTTCACCTATAGTATAGACAGGATTTAAGGAGGTCATCGG
TTCTTGAAAGATCATTGAGATATCATTCCCTCTAATCTTTCTCATTTGTTCAGGACTTTTCTTTAATAAA
TCTTCCCCTTTAAACCAAATCTCACCATCAATAATTTTCCCTGGAGGCTCTTGAATCAATCGCAGTATGG
AAAGGGCAGAAACACTTTTGCCACATCCTGATTCACCAACCATACCCAGAGTTTCCCCTTTTCTAATGGT
AAAATCAACACCATCAACTGCCTTAACTACACCATCATCAGTATAAAAATAAGTTTTTAAGCCCTTAACC
TGCAGTAGTATTTTTCCCATATAATTTTTTCCTCCGATACAAATTTACTTTTTATATCATTCGTTTTAAT
TTATTATTTTCTATTTTCCCAGGGATTCTCCCTCTCTTGGCAATAGGCTTCCCCTCAACTTCCTTTATAT
CCAGAGTCATATCAATGGGACTGGCATCACTTATATAACTACCTACCCCAAAAGCCTCAACCTGTTCTTT
ACTTAATATGCTGATCCTTTCTGGAGTAAGACCACCTGAAACGAAGATTTTTACCTCAGGAAATCCAGCT
TGATTTAATCTTACTCTTACTTCTTTTACTAAATCTGGAGTTACTCCACCTCTCTCACTTGGGGTATCTA
ACCTCACACCCGATAAATCTTTTCCTAAAGCCCGAGCTACCCTTATAGATTCTTCTGCTTCATCCTTAAA
AGTATCGATAAGAATAACTCGGGGAACATCTTTAGGCATACTAACATTATAAGCAAGTGCGGCTTTTACG
GTATCTTTAGAAATAATCATTACGGTGTGAGGGATAGTTCCTTGGGGTTTTCTCCCTGATAGTTTTGCAC
CCAATATACAACTTGCTCCATCTACTCCACCTATTAGAGCTGCCCTTTCCATAACTGGCGCTACAGCAGG
GTGAATATGTCGAGAACCAAAACAGAGGACCTTTTTCCCTCCAGCAGCATCTTTACATTCACGCGCTGCA
GTAGCCCACGCTGAACTACTGGCTAAAATCCCTAAAATAACAGTTTCAAAAACACCAAATTCAGAATAAG
GACCCTCAATTCTCATTACTGTGTCCTTAAAATGGAACTCTTCCCCTTCTTCTAAAGACCACAATTTTAT
CTTCTTATCTTTTAGAAGATTATAAACTTCTTTGGTGCCAGCAAATATACCCCCTTCTCGGGGGAAAATC
TCTGCCGTTACTACAGTACTCTCTAACTGGAGATATCTTAATATTTCTTGAGCTCTCACGAAATATATGT
CACTGGTTAACCCTCTTTCAATTTCTTCGTGAGTAGCTGAAAAAAATTTTCTCTCTGAATTTATAAAATA
ATTCTCGATTTCATCAATTGAACTAATAGGTTTATTCATTCTAAATAAAGTAATTCCTTCTATTTATTTA
ATTAAGCTAAGTAAGAGAGAAGATAACATAAAAAGTATGGCTACAATAGCAGTAAGCTTTATTAAAAATG
CTTCCCTACCTTTCTTCCCTCCATAGTCAGCAGTTGTTCCTCCACCAAATATACCTGAAGCTCTGCTTGA
TTTTCTTTGTTGAAGTATTACTGTCAAAATTAAAGCTATACTTATTATAATTTGAATAGACATTAATACA
GTAGACATCTTATAGCTCCTTTACTAATTATTTCTTCGCAATTTATATATTTTTTCTTTAGTTTGAATTT
TGGATTTTTATTTTAACACAATTATATTTTAACTTCAAGATAAATACTCTTATTTCGTATCCCCCATTAC
TCATTTTTATGAGTACATATTTTACGAGGCCTGCCCCTGCGAAAGCAGGGGAAATTATAAAAAAGTTTAT
GTTAATTTTATAGTATTTCAGCTGCTCTTACTATCTGAGAAAAGCTCAAAGCATTTAAACTTGCTCCACC
AACTAAAGCACCATCAATGTCAGGCTCATCCATAAAACCTTTAATATTTTCAGAGTTTACACTCCCACCA
TATAATATTTTTACCTGTTCACCTATTTTACTTCCATATTGGGAAGAAAATAACTCCCTAATAAATTTAT
TTATCAAATTAGCATCTTGGGGGCTAGCAGATTTACCTGTACCAATAGCCCATATAGGTTCATAAGCTAT
AATCATTCCCCTGGCTAAAGTGGAATCAATCTCCAAAAATAGAGCCTTAATCTCCTCTTCTATTATACTT
TTAGTTTTTCCACTTTCTCTCTCATCTAAATTTTCACCTACACATACAATTGGTATGAGATTTACTGAAA
AAGCAGCTTTAACTTTTTTAGCTACTTCTTCCGAAGTCTCTTTAAAATATCCTCTTCTTTCGGAGTGTCC
TAATATCACATATTCACAACCTACATCTTTAAGCATAAGAGGAGATATTTCTCCAGTAAATGCCCCTTTA
GTTTCCCAATGCATATTTTGAGCTCCCAAATGAATATTTGTTCCGCTGATTGTATCTTTAACCACCCAAA
GAGAGGTAAAGGGAGGGCAAACTACAATATCTACCCCTTGAATTCTCCTAACAAAATCTGTTAGCTCTTT
AACTAAAGCAATTGACTCTACTACTGTTTTATTCATCTTCCAATTCCCAGCAATTACTGGAATACGCATT
CTTTTAACCCTCCAATTGATTGATTCGTTATTCGTATCTCGTATATAATAGTTACCCAGTTACCCCGTTT
GCCATTTAACCAGTTAATTTTATTCGTTAATTCCAAATACAAGTTCTCAAGTTAAAAGATTAGAGATACT
CGATACATTTAATAGAAATAATTTAATTCTTAAACCAGATAACCGGTATACTAGCTAACTAGCTAACCAT
CTTAACGAGATACTATATTTTTTATTTCCAAATATATTTTATAAGATCTATAATTCTACAAGAATATCCC
CATTCATTATCATACCAGGCTATAATCTTGGCTAAATTATCATCAACTACCATAGTAGATAATCCATCAA
TAATGGAGGAATAAGCATTGCCATTAAAATCTTTGGAAACCAATGGTTCTTCTGTATAGTCTAAAATCCC
TTTTAAATCACTCTGTGAGGCCTCTTTAAAAGCTTGATTAATTTCTTCTGCACTAACCCTTCTCTTTAAT
AACACTGCTAAATCTACTACTGAAACATTCGGTGTAGGAACTCTAATAGCCATACCATTTAATTTTCCTT
TTAATTCAGGAATCACTAAACTTACTGCCTTTGCAGCTCCTGTCGTAGTGGGAATCATAGATAAAGCAGC
TGCTCTGGCTCTCCTTAAATCTTTATGAGGTAAATCCATTAATCTCTGGTCTGCTGTGTAAGAATGAATT
GTGGTCATAGTTCCTTTTTCAATACCAAAAACATCATTTAATACTTTGGCAGCAGGAGCCAAACAATTAG
TAGTACAAGAAGCATTAGAAATTATATGGTGTTCTTTGGGTATATATTTATCTTCATTAACACCCATTAC
AATAGTAATATCTTCTCCTTTGGCAGGAGCAGATATAATCACTTTTTTTGCACCAGCAGTTAAGTGTTTG
GAAGCTCCTTCTCTATCTCTAAAAATTCCTGTAGATTCAATTACAACTTCTACTCCTAAACCTTCCCAGG
GAAGGTTAGAGGGATCTCTTTCGCTTAACACTTTTAATTTTCTCTCTTTAACTAAAATATTATCGTTTTC
CACCTTTACATCTGGCAATATACCATGAACAGAATCATATTTTAATAGATGGGCTAATGTTTTGGCATCA
GTTATATCATTAACTGCTACAAAATCTATTTCTTTGTCTTTTAATCCAGCCCTAAAAACGTTTCTTCCAA
TTCTCCCAAATCCATTAATTCCTACTTTTATTGCCATTATTTTTCCTCCTTATTTTTTTAATTAGTACTT
TTTGGGTAGCTGGTTAACTAGTTCCTGGTTAGATAGTGCGTTAACCTGTTTGATATTGATTTATTAACCA
AATAACCAGTTAACTAAATATCAAATCTTTTACGCATATTAGAAGATGGTATTTTTAACATCTCCCGATA
TTTAGTAACTGTTCGCCGGGAGATTTTTATCTTCTCTTTCTTACTCAATAACTCTGTTAATTTTTGATCA
CTCCAAGGTTTTAAAGGATTTTCCTTCTCAATAAACTCTTTTATTAATCTTCTTACTTTGTCAGTAGAAA
CAATATCTCCCCCTTTTGTATTTACTCCTTTAGAAAAGAAAAATTTCATTTTAAAAACTCCCCGTGGAGT
TTGAATAATTTTATTATGAATCGCCCTGGATACAGTAGATTCGTGAATACCTAACTTATCTGCAACTTCT
TTTAAAGATAGAGGTCTAATATATAAAATACCTTTATCTAAAAATTCTTTTTGGTAATCTATTAAAATCT
CTGCAATCCGATATATGGTTTTTTTTCTTTGTTCTATCCCTTTAATCAAAGACCTCGCTGATTGCAATTT
TTCTTTAACATATTCAATAGTGTCTTTAGTTTCGTGACCAGAAATATCTTTTCTACCGACTAATTCTTCA
ATACCCTCTGGAGATTTAATATTATCTAAACATAAATATTTTTTATATAAAGGATTTATCTTTATTTGAG
GTAAATAATCCTCATTCAGAAGTAATCTATACCTACCGCCCTCCTCCCTTATTAGGGTTAAATCCGGAAT
AATATATTTAGTTTCCTTTAAATTATCTATTCTCCTCCCTGGTTTGGGATCAAAGCTTTTTTTGATTATA
TCAGCTAAAGATTGAATTCCAGAAACTGATATTTCCAAATCTTTAGCAATTTTTTGATATGCTTTTCGAG
CTAAATCATCTAAATGGTCTTTTATTATCTTCTCTATATGGACATCATTAATACCCAGATATTTTGCTTG
AATCAATAAACATTCTTCTAAGTTTCTTGCTCCAACTCCGGGTGGATCAAAACTTTGAATTAAAAATAAT
ATTTCTTCTATTTTATCTATTTTTACATTCAGGTCATGAGAAATATCTTCTAAACTAATAGTCAAATAAC
CATTATCATCAATATTGCCTATTAAATACTCGCCAATCTTGTAATCTATGTTATTGTTTACAGTCATACC
TAATTGAATTAATAAATAATCTTGTAATGATTCTCCATAATGAATAAAATTCTCGAAACTATTTTCCTTT
TTCAAAATTGATTTTTCTAAAAAGGGTTGATTGCCTTTTTCCTCCAGATAACTTAGCCAATCCTTAAAGT
TATTTTCTTCCGCATTTTCGTCTTTATTTTCAATTTTGCTATTAGAATTTTCCTTCTGGATTACATTTTC
TGCTTCAGAATTTACCACTTGATTAACTTCTAATAAAGGATTTTCTACCAGTTCTTTATCAATTAAATTT
CTTAATTCTACTAAATTCAATTGTAATATATTTATTGCCTGATACAACTGGGGAGTAAGAATTAGTTTTT
GTTTTTGTTTTACTGATAGTTCATATTTCATATTTCACTCATTTATCATAACCCATTAATAATGTTGTTT
TTTAAAAATTGTAAATATATATAATAGTGTATTATTTTGATTGCAACCTATAAAAGCAAACAAAATGTTA
ATGTAGGGGCACGATGTATTGTGCCCCAAGGATAAATTAAATAATATGGCTAGGGCACAATTCATTGTGC
CCCTACAACTTAATTATAACCAAAAATTATAATTTGCTATAATATTATCTTTAGCATACCATACATATAA
TATTTTGAAAATATTTTTGGCTTTTTGGAAAATAACTATATATTTAATTAATTATACTTTAGTCACACTA
TAGTTAATAAAGTTTTGGGATCAAAAATATGAGTCTTTTCCATATCTACTACTACTTCCATATTTTGTTC
CACTTCCACTTGAGTGCGAGTATCCATTTTCCCTATTAGAGAATGCTTACCACAAGCAAGGTAAATAAAG
ACCTCTGCACCCAAAGGTTCAATTACATCTACTTTAACCTTCAGAGTATTAGAAGGTGAAGCCTCAGAAA
AGAATTTTTTATCATGAATATCCTCCGGTCTTACCCCAAAAATCACTTCTTTACCTTCATAAGCCGATAT
TTTAGAATAAAAAGACTGGGGAAGTTTTACTTTAAAGCTTTCTGCATCGATAAAATAGTCTCCATTCTCT
TTAATAATCTTAGAATCTATAAAATTCATTGCTGGAGAACCAATAAAACCAGCTACAAATTTGTTAGCCG
GTTTTTTATAAACTTCTAAAGGTGAACCTGATTGTTGCAGGCGACCATCATTCATAATAAATATTCTATT
CGCCATGGTCATCGCCTCTACCTGATCATGGGTTACATAAATTATAGTAGCCTCTAATCTACGGTGAAGC
TTGCTGATTTCTGCTCTCATAGCTACTCTTAGCTTGGCATCTAAGTTCGAAAGAGGTTCATCAAATAAAA
ATACTTTTGGTTTTCTCACTATAGCCCTTCCTACTGCTACTCGCTGTCGTTGTCCACCAGAGAGTTGCTT
GGGCTTTCTATCTAATAAATTTTCTATTCCTAAAATTTCAGCTGCTTCCTGCACTCTTTGATCAATCTCC
TTCTTGGGAAATTTCCGCAATTTTAATCCAAATGCCATGTTATTGTAAACATCCATATGAGGATAGAGAG
CGTAGTTCTGGAAGACCATAGCAATATCTCTATCTTTAGGTTGAACATCATTTACCAACCTATCTCCAAT
ATATATCTCTCCTGAGGTTACTTCTTCTAATCCTGCAATTGCCCTTAGGGTTGTGGTCTTACCACAACCA
GAGGGGCCGACTAAGACTGCAAATTCCTTATCCTTTATCTCTAGATTTACATTATCTACTGCAGTTACAT
CTTTAAATTTTTTTGTAAAATTTTTTAAAATAACATTTGCCATTTTATTTCCCCTTCCTTATTATTATTT
TTTCAAGATTGTCGGGGTGGTAGACTCCCCTGAAATCCCTCTATCTCCCTTTTACTCCATTTCGATTTCA
TATAAAACTTTTCCTGACAATCTTGTTAGAATATACTATTTTTTAGCTTTCGAGTAACTCATCAGCTATT
TGAGAAATTTTCTTTAAACGATGGTAAATTCCCGATTTGGTAATTTCATAATCTACCTCTTCAACCATTT
CCCGCAAACTAGCATAAGGTAATTTTTTTCTGATTTCAGCTACTTTAGCTAATTTAGGTGGGATATTTTT
TAATCCCACTTTCCTTTCTATTATATCTATTTTATGCAATTGTTCAACTGCAGAAAAGATTGTTTTATCT
AAATTAGCTGTCTCACAATTAACTAATCTATTTACTGTATTTACCATATCTTTTCTAGCCCTAATATCTT
GATAGTATAATAAAGCATTTTGAACGCCAATCAAACGTAGAAATTCAAAGATACTATCACCTTTTTTTAA
ATATACCAGCCATTTCTTCTTCCAAAAACTAACTCGAGAGTTTAAATGATAAAAGTTAAAAAGAATATGA
ATAAAATTTGCCTCAATCTCGTCATTAACCGAAATTTCTAAATGATACATCTTTTCTGGGTCATTTACAA
AACCATTTACCAAAAAGGCTCCTCTCAAGTATGCTACTTTCGAAAAAAAATTATTATTTAAAATAAATCT
TTTCTCTTTTATAGATTGCTCATAGATTTGATTAAACTCCTGAAATATTCTTTCATATCCTTTTACAAGT
GATATTTCAATTACATAGTGTTTTTCATTATTAGACAAATGTTCTGTCTTTATTACAGGATGAATTTTAA
AGACTTGTTTGATTAAATTATAAGCTGTCCGAGTTATAGCAGGGTCTTCCAAGATAATATTTAAATCCAT
TTTTTTATCTTTTATAGCAGTTCTACCCCTTAATTGTATAAAAGCCAGTAATTCACCTCTCTTTTCATAT
ATATTTTTGGGAACAATTCTGGCTAACTCATTTTTTACTCGATAAAAAAATAACACTTAACTCTTCCTCT
CCAATATTAAATCAATAATTGTTTGGGCTAACTTATCTGAATCATGTCTCGCCAAATTTTGATCAAGCCA
TAATTCCCTACTTACCAACTTAACACCTGTCTTCAATATTTCTGATTTATCAACAACTACTTGATATGAA
CCTTCTTGAGCATATTTCTTTTTTAATTCAGTATCAATTTTTGCAGTATTTACTATAATATAATTGATAC
AATTGGATCCTAAATACTTTTCTACTTCCCTTAAATGTTGTGAAGCAGTATAATTATCTGTTTCTCCTTT
CTGGGTCATAACATTACAGACATATATTTTTACCGCAGTAGAGTTAACAATTGCTTTTGGTATTCCTTCT
ACTAAAAGATTACATATTACACTAGTATAAAGGCTACCTGGTCCTAATACAATAACTTCTGCTTCCTCTA
TGGCTTTCAAAGTTTCAGGTAAGGGTAATACGGGTGAAGGCTCTAAATATATCTTATCAATAACTCTACT
ACTCTGAGTTATCTCTGTTTCTCCTTTAACAACTATTCCTTCTTTCATTTTAGCAGATAAAGTAACATTT
TTTAAAGAAGAAGGTAAAACTTTTCCTCGAATTGCAAGTATTTCACTTGATTTTTCTATTGCCTTTATAA
AATCTCCACTCACTTCTGACATTGCACTAAGAAATAAGTTTCCAAAACTATGTCCCTTCAAGCTGCCATT
AGTAAAACGGTATTGGAACAACCTTTCCATTAACGGTTCAGCAGTAGCTAAAGCAACTAAACAATTCCTG
ATGTCCCCAGGCGGAAGAACCCCTAATTCTTTTCTTAGCCTTCCCGAACTTCCACCAGTATCAAATACTG
TAACCACTGCAGTAATATTATTGGTAAATTTCTTTAACCCTCGTAATAGAACATAAAGACCTGTTCCTCC
TCCAATAACTACGATTCTTGGTCCTTTATTTAATTGATTTTTGACTCTAAATATCTTCATAAATCACGTT
CGATTTTTATTTCTTCTTTTTCCATATCTCGGTGTTTTACAAATATTTTATACCCTCTTTCCCGTAAATA
CTTGGCAAAGCTATTTATTAGAACTACCGATCTGTGTCTGCCTCCCGTACATCCAAATGCAATAGACAGA
TAAGTCTTACCTTCTTTAAGGTAATAAGGGATTAAATAATCCAGCAAATCAAAATAAACTTTTATAAAAT
GTTGGGTTACCGGAAATTCAGATACATACTTTTCAATTTCCTTATTTGTCCCGGGCAAAACTTTTAATTT
TTCTATATAAAAAGGATTGGGAAGAAACCTAACATCGAAAACTATATCTACATCAATGGGAATACCATAT
TTATAGCCAAAAGAAATGAGGGTTATCTGAATTTCCTGCCTTTTTCTTTTTATAAAACTTCTAATGATTT
CGTTACTCAATTGCTTAGGAGTTAAATCTGAAGTATCTATTATTAAATCAGCTTGCGATCTTAATTCTTT
TAATTGTTCTCTCTCTGCCTGGATATTTTCTAAAATACTGCTGGAGATATTTAATGGATGTTTTCTTCTG
GTACCGCTAAATCGACGAATTAATACTTCATCACTCGCTTCCAAAAATAGGATTTCTCGATTAATTCCCA
ATTCTTTTAAATAATTAAGTGATTTGAATAAATCTTTAAAGAATATCCCTCCTCTTATATCAACCACTAA
AGCGATTTTAGACAACTTACCCCTTGATTTTAAACAAATCTCTGCAAATTTAAGGATTAATTGAGAAGGA
ATATTATCTACACAAAAAAAACCTGAATCCTCAAAACACTTAACCGCTATACTCTTCCCTGCCCCTGACA
GCCCAGTAATTATTACAAATCTGGTTTTATCCAATTGCTTTTAACCTCTCCTACATATTCGTTAGTTGTT
AGTGAATAGTCGTTAGTATTTAGTTGCCCAGTTTACCAGTTAGCCGGTTTACCAGTTAATCTAGCAACAC
CATGCCCCTACCTCTCCAACTCCTGTCTGCAAACTTGTAACTTGCAATTATTAACTATAAACTAAACAAT
ATTAACTTATCACCTATTACATATCACTCATTACTAATTCTATCTGCATAATGCAAGAAACGAATTTAGT
TTTGTACTTTTCGTTTTTCGCTATATACTATTCACTATTAACTAACGACTATATCACATTCTCTCTGGAG
CTGAAATTCCCAAAATCTTAAGAGTATTAAATAATACTATTCTGGTACAATCAATTAATATCAAACGAGC
TTTGGTTAATTCTTTATCATCAGTAATTACCCGATGCACAGTATAATATCTATGAAACGAGGAGGCTAAA
TCATAAAGATAAGTGGTTAAAAGATGCGGTTTCCAAGTTAACGCAACCTTTTTGATTACTTCTTTTAACG
AAGATAGTTTTTTAATCAATTCGAATTCTTCTTCTTTATTTAATAATTGAAGATTAACCTTCTCGCCTTT
ATCAATTCTTATCCCCGATTCTTTTGCTTTTTTTATTATACTACATATTCGAGCATACGCATATTGAATA
TAATAGACTGGATTTTCCATTGATTGAGATTTTGCCACATCTAAGTCAAATTCCGTATGACTATCATAAC
TTCTCATCAAAAAGAAATAACGCGCTACGTCTTTACCAACTTCTCGGACTAAATCTCTCAGGGTAACAAA
TTCCCCTCCTCGAGTAGACATTCCTACTTCCTTGCCCTCTCTTATGAGAGTTACAAATTGCACAATTAAT
ACTTCTAAAAAATCTTCCGGATAACCTAATGCTTGAATTGCTGCTTTCATCCTTTTTATGTAACCGTGAT
GATCAGCACCCCAAATATCTATTACTTTATCAAACCCTCTTTGATACTTATTTTGATGATAAACTATATC
AGAAGCAAAATAAGTAGGTATATCATTCTCCCGAATTACTACTCTATCTTTTTCATCACCAAATACAGTA
GTTTTTAACCAGAATGCACCTTCTTTTTTATACAGGAAACCTCTCTGCTTAAGTAATTCCATAACTTCCT
GGAGTTTATTTTGTTCATAAAGTGACCTCTCACTAAACCAAACGTCAAACTCTACTCCAAAATCTTTTAA
ATCTTTTTTGATTCCTTCTAAGATCTTCCTCAAAGTAAATTCTTTAAAAAACTCCCGACTTTCCTGGTCG
TCTCTTCCTTTATACTTATCTTGAAATTTATCTATAACCTCTTTGGCTATATCAACAATGTACTCACCTT
TATATCCGTCAACAGGGAATTCCATCTTTTCTCCTAAAAGATTATTATATCTTGCTTGAACTGATTGTCC
CAGGAGATCAATCTGTCTTCCCTGGTCGTTTATATAATATTCTTTTTCTACTTCATATCCTGCTGCCTTT
AATATATTACATAAAGCATCTCCTACTGCAGCACATTTTCCATGACCAACATGTAAGGGGCCAGTAGGGT
TAACACTGACAAACTCAACCTGAACCTTTTCTCTTTTTCCCAAATCTACCTTGCCATAATCATCTCCCTT
TTCCCTAATCTCATTCAAGGTTTGATATAACCAATTTTCTTTTAACCATAAGTTTATAAAACCTGGACCG
GCAATTTTAACTTTATCAATAATTGTATCTTGAATATCTAAATCATTCACAATAAAATTAGCAATATCCA
GCGGTTTTAACCTCAATTCTCGGGATAATTGCATAGCTATATTAGTGGATAGATCGCCATAAGTCTTATT
TTTAGGGGTTAATAATATTATCTCAGGAACATCCTTAATATGAAAATTACCCTGTCTTATATTTTTTTCA
ATAGAATTCAATAAAATTTTCTTAATTTCATCGGTTAAATTTATTTTCATTTAAAAATCCTTTAAGTGGT
GCGCCCGGGAAGAGTCGAACTTCCAACCAAGGGCTTAGGAAGCCCCTGCTCTATCCATTGAGCCACGGGC
GCAAAAATCTATCTTAAATTTATTTATTTCATACGAGGATCTAAAGCATCACGCAATCCATCACCCAAAA
AATTAAAAGCCAACATAGTAATAGCTAAAGCCAATCCAGGATATATTGCCAAATGAGGGTAAGAACGCAT
TGCTTGATATCCCTCTGAAATCATCATCCCCCAACTTGGAGTGGGAGGATTTACTCCTAAACCAATAAAA
CTTAAAAATGCCTCAAAAGTAATATATCCAGGTATTGCTAAGGTCACTCTTACAATACAGGGGCCTATCA
AGTTGGGTAATACATGTTTTAACATTATCTGTAAATTACTGTTTCCTGTCGCCCGAGCGGCTTCTATAAA
TTCCTTTTCCCGTAAGGAGAGAGCCATTCCTCGTGAAATTCGAGCCATCCCAAGCCAGGCAGTAACTCCT
ATACCAATAAAAATAAAGAATAACCCCCCAAATGCCCTATCAATATTATTAAGGAATCCAGCAAAGGTCC
CAGGAGTAGCAATGGCAAAAGTAGACTTAAAGAGAACCATTAATAAAATAATTAATAGTAAAGTAGGGAA
ACCATACATAATATCTACAATACGCATCATAATATTATCTACTTTCCCGCCATAATACCCCGAAACAACT
CCGTAAAACACTCCAATTAGAAAAGCAGTAACAGCTCCAACTATTCCTACACTTAATGATATTCTGGTGC
CGTAAATAATTCTACTTAAGAGATCCCTGCCCATAAAATCAGCTCCCAATAAAAATTTAGACCCTGGTCG
AGCAAAATTATCTTTTAGGCTGCCTTCGGCATAATGATAAGGAGCAATGTAAGGGGCAAAAACAGCAATA
ATAAACAAGACCATAATAATTATCGCACCCAGTACAGCCATTTTATTTTTACACATTCTTCGAAAGGCAT
CTTTCCATAGATTTACCTCAGGTCTTTCCGAAATAACTGTTTCATCCTCAAACTTTTCTTTTTCTTTTAA
TTTCACTTCCAAGATAATCTTTCCTCCTTATTACCTTATTATTCTTAAGTATACCTAATCCGAGGATCAA
TCCAGGAATAGGTGATATCAACCAATAGATTAGCTGCAATTATTATAACTGCATAAAGTAACATAATACC
TAAAACCACGGGATAATCTCGATTGGTAATACTGGTTACGAAATATTTGCCACAACCCGGGATAGCAAAT
ATCTGCTCTACAATTAAAGAACCGGTAACTAAGGCAGCAAACATGGGACCTATTACAGTTACCACCGGAA
TAAGGGCATTTTTCAATGCATGATGGATAGTAACATTTTTCTCCGAAACTCCTTTCGCTCTTGCAGTTCT
AATGTAATCTTCTCTAATTACTTGTAGCATGCTTGCCCGAGTCAATCGAGCCAGTAGTGCAGCACTTCCT
ATACCTAAGGTAACAGCAGGTAAAATCGCTTGCTGCCAGGTCCCCCATCGCGCTACAGGTAAGATATGCA
ATTTTAAAGCAAAAAACCAGATTAGAAGGGGCCCTAAAGTCATCGCTGGGACAGAAACCCCTAATAAAGC
AAGGAACATACAGAAATAATCTATAAAAGAATTTTGTTTTAGGGCAGAAATCATCCCCAGAGGAATTCCC
ACCACCATAGCTACAATTAAAGCTAATACCCCCAGTTGGGCTGAAACGGGAAAATGTGTGCTTATAATAT
CATTTACCGTCCTACTTCGAGAAGAATAAGAAGGGCCGAAATCACCGTGAAGGGCATTCCATAAATAATC
TGTATACTGCTTCCATAAAGGGTCATCTAAACCATAGTAAGCTTCTAAATTGGCGATAATCTCAGCTGGT
AATGGTTTTTCTTTATCGAAGGGACCTCCAGGAATAGCATGACCTAAACCAAAAGTTACTAAAGATATTA
TCAATAAAACCGGTATTGACCATAAAATTCTCCTAATAACAAAATTGATCATACTTCTCCTCCTTTTCTT
TTCAATTTTTATTAAGTTTTATTATAGCATCAGATAAATAAAAAAATAATTAATTTATCTCTTGGAATTT
TACCAAAATATTATATCATAAAGTGATAAAAAATAAAGCCGAAAAATAGCCATGCAATCCTCATATTTTT
ATTTAAGGATGCATGGCTATTTTAAGAAACTAAAACAAATCGATGTTTTTAAATTCTGCTATTTTGTAAT
TCTCCAATCTCTAAAATGTTCTCCACCCATCGGAGCAAAAGTACGTTTAAGGTAAGGTTTGGTAAGATTT
ACTATGGTGTAGAAATAGATTGGAGCTATACCGGCTTCTTCTTCACAAAGAATCTGTTCTGCTCTCTTGT
AAAGTTCCAACCTCTTTGCTGAATCGGACTCTCTTGCTGCCTCTTCTACTACCCTATCAAATTCCGCATT
ATGCCATTTAATCCTGTTCTCACTATCGGTAGAGTGGAAAACTTCGTAAAGCCAGTTATTGGCATCAGGA
TAATCAGCACACCAACCCAAGCGGAATATCTGGGGAGCGTCCTCACTTAAAGTCTTAAGATATACCTTCC
ACTCTTGGTTAGTTAAATTAACTTCTACCCCTAATACTTCCTTCCACATCTGCTGAATAGCCTGAGCAAT
TTTCCGATGCCCTTCAGAGGTGTTAAACATTAAAGTAATTTCTGGAAGGCCTTTACCTTCAGGATATCCG
GCATCAGCTAAATATTTCCTTGCTGCTTCCGGGTCATAACCTATTCCAATTCCTTCTTCAGGAGGTACAT
GACCAAAGATACCCGGGCAGGTGAAGGTAGTGGCAGGTACCTGCTCACCTTTGGTAACGTAATCTATTAA
GCTCTTCCTGTCAATAGCAGCAGAAAATGCCTTGCGGACTAAAGGATTATCCATTGGCGGTTTACTATTG
TTAAATCCATAATAGTAAGTACAAAGATAAGGCGCAATGGTCAGTTCTTTGCTTAATACTGGATCTGCTT
TTACCCTATCCATATCATCTAAAGGAACTCCTACAGAATCCAATTTTCCTTCTTCATACATAGCCATAGC
AGTAGAAGCCTCTACAATCATCACACAATGAACCCTTTCTATCTGGACATTATCAGCATCAAAATAATCA
GGATTCTTTTCCAAAATTATTTCATCTTCGTGGGCCCATTTTGTTAGGAGATAAGGACCATTGGTGACGA
TATTTTCTGGTTCAGTCCATTTATCACCATACTTTTCGATAGTCCATCTGGGAACAGGTCTGGTCACCCA
CATACCGGCTATACAGGGGAAATAACCGGCAGGATGATTTAAAGCAAACTGAATAGTATAATCATCTATT
GCCTTTACTCCTATATAGTTCAGGTCTTTTATTTCGCCGGTGTTAACCTCTTTAGCTCCTTTAATAATAT
AGAGTACATAGGCATAATCGGAGGCAGTTGCCGGGTCTAAAGTTCTTTTAACTGCATATTCTATATCATG
AGCAGTAACCGGTCTTCCGTCAGTCCATTTTACATCTTTTCTTAGATGGAAAGCCCAAACCAGTCCATCT
TCTGAACATTCCCAAGAGGTAGCCAGTTCAGGGACAACTTCCATAGTCTCATCATCATAATCGGTTAAGC
CCAAAAACAGCTGTTCTATTACATCAACCGAAGTTGTATCAGTAGCTAAAGCAGGATCTAAGGTGGGGGG
CTCTGTACCTAAATTCCATTGTAGTGTTACTGGTGCTGTAATAGCTGCCAAACTAAACCCCATTATTAGA
CTTAAAGATAAAATTAATATTAAAATATTTTTTCTCATTATTAATTGTTCTCCTCCTTAATATTTTTTAA
TTTATCAAAAAATTAACTCTAACTCTTTTTATGTTTTGTATCCCTTTTTACACCTCCTTTCTAATTTTGT
TTGCCTTTTTGCTCTTTTGATCATTAACTCCAAAAATTAAAAATCACTCCTTATCTCATGGTACTAACAT
CTTTATACAAAAAGGCAAATAATTATTAGTAATTAACTATATACTACATCTTATTCCAAAATTCCTTCTT
TTCTATAAAAAATTTTCAATATTTTGTTCTTATCCTCTTCCTCTCACTCCACCTAAAAATTTATCCTTTT
TTAATTTTGGATTAAACCCTTTTTTCCGCATTACTCCTTTTATGTAACTCATATATTCTTTTCTTTGTTC
GATCATCCTTATCTTCTCTTTTTTAAGCCACTCTTCCTTCTTTTTCTTCTCTACTTCTTCTTTATCTTCT
TCTTTTTCTCGTTTAACATCTTCCTTTTCCATTTTATTTCACCTCTCAACTTAGTGATTTGTAAATAGTC
GTTGGTAATTGGTTGCCTAGATAACTGATTTATTGGTTAATTGGTTTATATTAGTTCTTCAATATATTTA
CTCCTCAAATAGCTAACTAGCGCTAACTATCTAACTCTTTCCTTATTAAACATTATTACACATTACATAT
TACTCGTTTTAATGTATTTTGCTCAAGATAAAAATTTTGTTTTGCACTTTTTGTTTTTCGCTATATACTA
TCTACTATTCACTAACGTCTAATTATTATTTTTAAATTAATAAAAAGTTTGCCTTAAACTCATTTAATTT
GACCAATTTTATTCCATTTAACAAATTATCTAATTCTTTTCCATCTAAGGTTTCTCTTTCTATCAATTTA
CGGGCAATCTTTTTTAATTTTCTTTTGTTTTTTGTTAAAATATCTTTGGCTCGCGTGTAAGCACTTTCAA
TAATTTTTCTAACTTCTTTATCGATTTTGTTAGCAATTTCTTCACTATAATCACGTTGTTCGGAAATATC
TCTACCCAAAAATATTTGATGTTCTTTCTTCCCCAAAGTAATAGGACCCAAACTCTCACTCATACCAAAT
TCGGTTACCATCTGACGAGCAATTTTAGTAGCTCTTTCCAAATCATTCTGAGCTCCAGTAGTAACATCTT
TAAATACTATATCTTCAGCTACTCTTCCTCCTAATAGAACTGCTAATCTATCCATTAACTCTATTTTACT
AATTAGATACCTATCTTGAGTAGGAAGCTGCAAAGTATAACCCAAAGTAGCATTACCCCGAGGGATTATG
GAAATTTTATGCACGGGGTCACAATTAGGTAAAAGTTTAGCCACTAAGGCATGACCTGATTCATGATAGG
CGATTATCTCCTTTTCTTTTTCGCTAATTAATCTACTCTTTCTTTCGGGCCCAGCAATAACTCGGTCTAT
AGCTGCTTCTAATTCTTCCATTCCTATTTCATTCTTGCCTTTTCTTGAAGCTAATAAAGCTGCTTCATTC
ACCATATTAGCCAAATCAGAACCAACAAATCCCGGAGTTCTTCTGGCTAAAACTTTAATATCCACATCTT
TAGCCAAAGGCTTCCCTCTGGTATGGACTTTCAAAATTGCTTCCCGACCCAATATATCAGGTCGGTCTAC
CACAATACGTCGATCAAATCTACCTGGTCGTAATAGTGCTGGATCTAAAATATCTGGGCGGTTAGTGGCA
GCAATCATAATAATTCCTAAATTCTGATCAAAACCATCCATTTCCACCAACAACTGGTTTAAGGTCTGCT
CCCTCTCATCATGTCCTCCGCCTAAGCCAGCCCCCCGATGTCTACCTACTGCATCAATTTCGTCCATAAA
GATAATACAAGGTGCATTAGTTTTCGCCTGTTTAAATAAATCCCTTACTCGAGAAGCACCAACCCCTACA
AACATCTCTACAAAATCAGACCCACTGATACTAAAGAAAGGTACCCCGGCTTCGCCAGCAATAGCTCGAG
CTAGTAAGGTTTTACCTGCTCCTGGTGGTCCATAAAGCAGGATTCCTCGAGGTATTTTAGCACCTAATTT
TTTAAATTTTACTGGATTCTTTAAAAATTCAATTACTTCCGCAACCTCCTCTTCTGCCTCATCAATTCCA
GCTACATCTTTAAAGGTTACCTTGGGGGTTTCTTTTCCTAAAAGTTTGGCTCTACTTTTGCCAAAAGACA
TAACTTTATTCCCCCCACCTTGCATCTGTTGTAACATAAATAACCATACCCCAATGATCAATAGCATAGG
CAAGATAGATGAAAGTAAACGCATCCACCAGGATACCTCCACAGGAGGTTTAGCTTCTATTATTATATTT
TTACTTCGAAGAATATTTATCAATTCGGGATCATTGGGTGAATATGTAGAAAATTTTGTGCCATCAATTA
GACTGCCAGTGATAGAATTCTCTGTAATGGTCACTATAGATACATTATTTGCCTCTACTTCTTTTAAAAA
TTGGGAATAGGTAAATTCTTGAGTAGAAGATTTTGGCTCAAAAAATGAACTTATAATTGACACTGTTATA
ATCAATACCAGCAAATATAAACCTATATTTCTATAATTTTTATTTCCTTTTAAATTTCCTTTATTAAAAT
TTGGCATCTTATCTAAGAATAACTTCTCCTTTTATTATAATATTTTTGATATACTTTAATATTAATAAGC
TTATCGCAAAATAATTTTAACATAATTTTTAAATAAAAACAAACATATCAATCATATCTCGTGAATCGTA
TCTCACATTTAGTTAGTTGGCCAGTTAAAATACGGTAATAAGTAATAAGTTGAAAATTGCAAATTTTATG
GGAATGACAGATGTAGGAGCTTGATTTATCAAGCCCGTAAACACGGGTCGGATAAATCCGACCCCTACAT
TAAAAAAATACTTTATTTGAAATACAAAAAAGTTTTAAGTTTTAATTATGGCTTTTAGCTTTAAGCTTAT
TGATTTATCCTATACGCTAAACGCTGTACTAATACTATCGACTATTCACTAACGACTAATTACTTACTTT
AATTCTCCCTTGTATATTTTGGGATTAAGAGTAAAAACATAAGGGATATTCCTAAACTTTCCTGCATAAT
CCAAACCATAGCCTACTACAAATTTATTAGGGATGTCAAACCCTGAATAATCAACCTTAACTCTTACTTT
TCTTCTGGCACTTTTATTTAAAAAAGTGCAGACTTTTAAGCTGGCAGGTTTACGTGATTTAAATATACGA
ATTAGATAATCAAGAGTTAAACCGGTATCGACTATATCTTCTACTATTAGGACATCTTTGCCTTCGATAG
TTTCATCTAAATCTTTTAATATTCTAACTACACCAGAAGATTCAGTCGCCGCACCATAACTGGAAATAGC
TATAAAATCAAATACCATAGGTACAGAGATTGCTCGAGCCAGATCAGCCATAAAGATCACTGCTCCTCTT
AATACACCAACAAAGACAAGATCTTTGTCCTGATAGTCTTCGGTTATTTTTTCCCCTAATTCTAAAATTT
TCTCTTTGATTTCTTTCTCAGTAATTAATATCTCATCAACTTCATTATTATTTAGCATATTTTCCCTCCT
TTTATTTTTAAATCACCTATTTTAAAATACTATAATTTATAGTACAGATATTTTTGAAAATTGATACCAT
AAATTATTCTTTGTTTTTATATTTATATGTAGTGCCTTTTTAGTATTAGAAGTAATCTTTACCCGTTCAT
CTAATCTCATCCCCACAATCCATATGATCTTACCATCCCCATCAACCAAGATAGGGATTAAATCCCGATT
ACTTTTAGGAACTTTATTATCAATAAAAAAATCCTTAACCTTTTTTTCGCCTCTCATATTTAAGGGGTAA
AATCTATCCCCTGTCCTTCTATTCCTTAATTTTAGAGGATGTTTAACTTTGTTATAATCAATAAGTTCTG
CAAATTCCGAATCAGATTTTTCCCTATTATAGTGCAAAGAAGTTTTAACATTTATAAAGTCCAATATTTT
AGTTTCCACTTTTATGCCAAGGGGTTTAATCTCTGTGTAACCTGGGACAGATAAATTATATTCCCAAAAA
GTAGATTTATCTATGGGATGAGGTTTAAAAATTTTATTTTTATAAATTATTAGTTGATTGTAAACCTTTT
TAATTCTTAAATTATTGGGAAGATAAATTTCCTTTTCACCAGATTGATTTTCAATAAGCCTTAATATCTC
ATCATTATGGGCAAAACTAATAGAATTTAAATTTCCTATTATCACCTCTATAGATTTCCTGATAATCCTT
CTCTTGAAAACCAGGGGGAGCGAGTTTAATCTTTCTAAATCGATAATTACCTTTCCTTGGATTTCTGCTT
CTGCTATCTCTTTAAATATTAATTCTGTTTTTTGTTGGAGATACTCTGAAATTTCACTAATAATAATCTG
TAAGCGCAGTATAACATTTTTAATATTTTCATTATATTCGTGGGCAAGAAGGGGTAAAAGTTCTAATCTT
ATCTTATTTCTAAAATATATCGCTTCTTTGTTGGTAGAATCTATTCTATATTCAATTTTATGTTCCTGAC
AATATTCTTCAATTTCTTCTCGGGTACATTCTATTAAAGGTCTTATTATTTTACCTCGAACTGGTGGGAT
TCCCATTAATCCTTCCAGCCCACTCCCTCTTAGAAATCTCATTAAAACAGTTTCTACCTGATCATCAGCA
TTGTGTCCTAAAGCAATCTTATTCGCCCCAAATTTTTCAGCAGTTCTAAAATAAAACATATAGCGATATT
CCCGAGCAGCCTCTTCAAGGGTTAATTTTTTCTTTTGGGCAATTTTAGTTAAATTGCAACTTTCAACTTC
ACAGGGTAGATTTAAACCTTGGGCTAAATTTTTAACAAATTCGACATCTTTGTCTGATTCTTTGCCCCTT
AACATATGATTGAGGTGAGCAATATAGATTGAAAGATTGTACTCTTGTTGAAAAGACAATAAAATTTTTA
ACAGGGTAACTGAATCGGGACCACCTGATACTCCTACCAGAATTCTATCATTGAAAGAAAGCATATTATT
TTTTTTTATTGTCTCCAATACTTTCTTTTCCAACATTTTTAGTCCCCTTGTAATTAAAGGCCTTTGCAAT
TGAAAGGCCTTTAATCTAATTGGTACTATATATTCTTTGGTGGCGGTGCTGAGACTCGAACTCAGGACAC
TGCGGGTATGAACCGCATGCTCTAGCCATCTGAGCTACACCGCCTAAATTAACAAAAAACCTCTATCATT
TTGATTAAGAGGTCTTTAAAAATTGGTTGCGGGGGGCGGATTCGAACCACCGACCTTCAGGTTATGAGCC
TGATGAGCTACCTGACTGCTCCACCCCGCGTCGTATTATAATAGTTTTTTAATTTAACTTTCTTATTTCT
CAAAATTGTAGGGAAGTAAACTCCCTCTAAAATCCTATTATGCCTTTGGTTGTTTCTTTTCAGTTTTATA
CGATACCTTCCCTGACAATCTTGTTAAATTCAATTCTGCATTTAAAACATAATTCACTTTTTAGCATTGG
TATTCCTTTGAAATTCCAACGCCATAAACTATTTTAACACTGTTTTTTAGTTAAGTCAATTTAGGATAGG
TGCCGGAGGCCGGAATCGAACCGGCACGAATCTTACGATCCGCAGGATTTTAAGTCCTGTGCGTCTACCT
ATTCCGCCACTCCGGCAGACTGCAATTAATTATATGATAAATCTTTTTACTCGTCAATAGCTCACAAATA
ATTATTATGTTTATAAATTTGTTAGTTGGTCAAGTTCTTAGTATTTAGAACCCAGCATCGTTAGTTGGTT
GCTTAGTTAGCTGGTTAGTTAGTTTATATTAATTCTTCAACTAACTAACCAGGTAACCAATCAACTATCT
AATTAAATACGAGATACTAATTCTATTTTTCCGTGGTTTTTAAAATAATCTCATTGGGTTTGCCCAGTCC
CAATTCTTCCCGAGCAATTTTCTCTATATATTTATCACTCTTTAGCAATTCTATCTCTTCTGCTAAACTT
TCATTCTTTGCTTTTAAGTCTTGTATCTCTGATTCTAATTCTTTAATATCTTCCTTTAACTGTAATATCC
TGGCATATTTATCCGAAAATAAAAAAACTATGTAAAATGCTAAAATTAAAATTATGGCCCAAACTATTTT
CGAACGAAATATTAACCTGATTGATATCATTTTATATTATATACTGCCTTCCCGCGATAAACTGCTGATT
CGCCTAATTGTTCTTCAATTCGCAATAATTGATTATACTTAGCAATTCGATCTGTTCTACAAAGAGAACC
AGTTTTAATCTGCCCAATGTTGGTTGCTACTGCTAAATCTGCAATAGTTGTGTCTTCTGTTTCTCCAGAA
CGATGAGAAATGACCGCAGTAAAACCTGCTCTCTTTGCTGTTTCAATAGTATCCAAGGTTTCGGTTAGAG
TCCCAATCTGATTTAATTTTATTAAAATTGAATTGGAAGCTTTTAGTCCAATCCCGCGACTAAGTCTTTT
TTTATCAGTGACATAAAGGTCATCTCCTACAATTTGTATTTTATGACCTAATTTTTGAGTAAGTTTTTGC
CACCCTTCCCAATCATCTTCAGCAAGACCATCCTCTATGGAAATTATAGGATATTTATCTACTAAGGAAG
CATAATAATCTATCATTTCACCGGAAGTTCTAGCCACTCTCTCTCGAGACAATACATATTTCCCATCTTC
GTAAAATTCTGAAGCAGCAGGGTCTAAAGCTATAAAAATATCTTTACCCGGTTCATATCCTGCTTTTTTT
ATTGCTTCTACTATTAATTGAATCGCCTCTTCACTAGATTTTAAATTGGGAGCAAATCCCCCTTCATCTC
CCACTGCTACATTGTATCCTTTTCCTTTTAGTACTTTCTTCAAAGTATGGAAGGTCTCTACTCCCATTCG
AAGACTTTCCTTAAAATTTACTCCGCCTGCCGGGGCTATCATAAATTCCTGTAAATCTACTCCACTATCA
GCATGTTTTCCACCGTTTAATATATTCATCATAGGGACAGGAAGTTCTTTAGCATTGACTCCACCAATAT
AGTAATATAAGGGTAACCCAAAAAAATTAGCTGCTGCTTTTACAGTAGCTAAGGATACTCCCAAAATAGC
ATTTGCTCCTAAGCGACTTTTATTGGGAGTTCCGTCGAGTTCAATTAACAGTTTATCTATTAATAATTGA
TCTGTGGCATCATATCCGATAATTTCGGGAGCAATAATTTCATTCACATTCTCTACCGCTTTAAGAACTC
CTTTCCCTAAATATCTTTTCGGATTATCGTCTCTTAATTCAATAGCCTCATACGCTCCAGTACTGGCACC
TGAGGGAACTTGAGCTATACCCACAGCCCCACTTTCTAATTCTATCTCCACTTCAACAGTAGGATTCCCC
CTTGAATCTAATATTTCTCTCGCATATACTTCAAAGATTTCACTCATTTTGTTTCTCCTTTCTTTTATTT
AATAAAGTTCTTTTTTAATATTTTAGTCTAATTTAAATAAATGCCCCCATCTTCTATCCACCAAAATATC
TAAATAAAAAAGTACCTAAACTAAAATAAATTAATAAACCACTCACATCAATTGCAGTAGTAATAAAGGG
ACCAGCAGCAATTGCAGGATCAATTTTAATTTTTGTAAAAATTAATGGTAATAACGCCCCCACAGTAGCA
GCAGTAACCATAGTTATACATAATGATATACCTATTATCACTCCCAATAAATAATCATTTTGCCAAGTAA
GTGCAACAATAGAAATAATTCCTCCTGCAATCAAACCTATTATACATCCTACCTTAGATTCAGCCCATAT
ATTTTTCCATAATTCATCTGCTCTAATTTGACCAGTCGCCAAAGCACGAACAGTAATGGTGGAAGATTGG
GATCCTACATTCCCACCCATATCCATAATTATAGGTATAAAAAAAGCCATAGCTATTACTGCTTGCAACA
GTTCAGAATGAAATTTTATAATAGAACCAGAAATAATATCTCCAAATATACACACAAATAACCAGGGAAC
CCTCGCCTTTGCTCTATCTAATGAACTTGCCTTAACAAGTTTATCTTCATATACCTCAGATGTACCAACC
ATTTTATGGATATCCTCGGTAACTTCTTCGCGCATTACGTCAATAATGTCATCGACTGTAATGATCCCTA
CTAAGACCCCCTTTTCATCCACAACTGGTAAAGCTAAAAAATCATAATCTGACATTTTTTGAGCTGCAGT
TTCCTGGTCGTCGGTATCCAAGACACTAATTACATCTTCCTCCATAATTTCCGTTATCTTGGCCTTGGGA
TCAGCAACAATTAAATCTCGTAAAGATATAACTCCAACCAGCCTTCCTCTTTTATCTACGATATAGACAT
AATAAATCATTTCTGCTTCTGGACTAAGCTCTCTTATCTTGTTTATAGCTTCCTCCGCAGTAAGATCCTC
AGTAAGAGCAACAAACTCATTGGTCATTATGCTTCCAGCTGTATTTTCTTTATATTTTAATAATTCTTCG
ATATCTTCTGCTTCTTCCTTGGGCATTAAATCTAATAATTCTCTGGACTCTTGAGGAGCAATTTCCCCTA
AAAAATCAGCTGCATCATCAGCATCCATTTCTTCTAAGATATCAGAAGCTTTCTCTTTACCCAGGGCAGA
CATAATACTTGCTTGTAATTCTGAACTTAATTCTGAAAGTAATTCAGCAATTCTTTCGTCGTCTTTAAGT
AATTTAAATATTTCAACAACTTGCTCTAATGATAAATAGTCAGTTATTTCTGCAAATTCTGTGGGGTAGA
GGTCGTCGATAATTTCTTTTACTTCCTGGACTTTTTTCTCTTCTAACAGCTTTATTATTTTTTCTGATAA
TTCTTCCATTTGATTAAAACCTCTTTTTTAGTCGTTCTTATATCGTATAGCGTATTGCGTACCCCATACG
ATTATATTCTGACTTCTGATTGCCCGATTGTTTTTTAAAATTTCAATTTTTTTCCTTTTTAATTTCTTTT
ATTACCTCATACAAGGAAATTGCTTTCTCTGCTGGAATGTTCTTCAGAGGGACATCTAATATCCTTGCTT
GTAGTATTTTGTGAGCAAAATTAATTTCTATTTCATCGCCAATTTTAATTTCATCTCCAGCTTTAGCAAT
TCGATCATTAACTTTAACACATTTAGCGAGACATGCTTTTTTAGCTTCTGTCCTTCTTTTGATTATTCTA
CTTATCTTCAAAAATTTATCTAATCGCATATATTCTAATTAACCAATTCTCCAATTCTCCAATTTACCAA
TTAACCATTTACATTAGTTATCCAGTTTACCAGTTACCCGGTTAGCCAGTTAATATATTCGATAGTGGAT
AGTCGTTAGTACTTGGTTAGCTAGTCAATTGGTTTGTTAGTTAATTAGTTTAATATCAATTCTTCAATTA
CATTTATTTAGCTGGGTTAGAAAGTAATTCTGAATAATGGATTCTAAATTTTGGTTCCCGACTGCTAATT
TTTATCTTTTATTTTCTTAACCAATTAACCAGGTAACATTAACCTGCCAACTTTCTTTTCTTATTATTTA
TTACTTATTACTCATTACTTATTACTCATCACTATATCTAATGCCCTAAACGCTATATACACCACCCTAT
TCATCACGATATACTACATACGATATACGAATTTATTCTTTTGATTTTAATTGCGGGAAGAGTATAACTT
CTTTAATTGAATTAGAATTAGTAAGTAACATTACTAATCTATCAATACCTATACCTAAACCTCCAGCGGG
AGGCATTCCATATTCCAAAGCCTCAATATAATCTTCATCCATAAAGTGGCTTTCCATATCTCCAGCTTCT
TTTTTGGCAACCTGCTCTTCAAACCGACGTTTCTGTTCCGCTGGATCATTTAATTCAGTAAAGGCATTGG
CTAATTCCATTGAATTGATAAACAATTCAAAACGCTCTACCAATTCTGGATAATCCTTCTTCTGTTTTGA
AAGAGGTGAAAGCTCAACCGGGTAATCAAGAACAAAAGTTGGCTGAATTAAAGTAGGTTCAACATATTTT
TCAAATAGTTCATTGGCAATTTCGCCTTTGTTTACATCACCTTTTATATTTAAACTATGTTTTTTAATAA
TTTTTTCATAATCTGCAGGGGTTAATTTACTAATTTGAACACCTGCAGCTTCTTCGATTGCTTTATACAT
ACTTATCCTTCTCCAGGGTGGAGCAAAATTAATCTTGTTCCCCTGGTATTCCACCTCTAAACTTCCTGAA
ACATTTTTGACTGTATAAGATACTAATTCCTCAGTAATTTGCATCATAGTATGATAATCTCCATATGCTT
CATATAATTCTAACATCGTAAATTCTGGATTATGCTTAGTGGAAATACCTTCGTTTCTAAAATTGCGGCT
TAACTCATATACTTTTTCGAGCCCCCCAACCAGCAAACGTTTTAAATATAATTCTGGGGCAATTCGTAAA
TAAAAATCTCTATGAAGGGCATTGTGGTGGGTAATAAAAGGACGAGCTGTAGCTCCGCCAGGAATTGGTT
GCATTATAGGTGTTTCTACCTCTAAATAACCTCTATCATTTAAAAAATCTCTTATAGATTGTATTAATCT
GCTTCTTTTAATAAAAATTTCTCTGACTTGTGAATTTACTATTAGATCTAAATACCTCTTTCTGTATCTT
ATCTCTACATCTTTTAAGCCATGCCACTTTTCAGGTAAGCTGCGTATAGATTTACATAAAAGAGTAAATT
TCTTCACCAAAATAGTAATCTCACCAGTTCTGGTTTTAAAGACCAAACCAGTTACTCCCAAAATATCTCC
GATATCTATCTTCCCAAAAATTTCAAATGCGCTCTCTCCAATTTCATTTGACTTGATATAAATTTGTATT
TTACCGCTAATATCTTCGATGTTGCCAAAGATGGCTTTCCCGTGTCTCCTCAAAGCCATTAATCTACCTG
CTATAGAGATTTCTTCTTGGTTGCATTCGCCAATCTCTATATTTTTATTTTTTTCTATTAAATCGCTTAT
TTTGCAAGTTCTAACAAAACTATGTCCAAAAGGGTCTATATTCTCTTTCCTTAATTCTTCTATTTCTTCC
CATTTATTAGATATTATTTCTGTTATGCTCTTCTTTGTGTCCATCTAGTTCACCTCATATTCATCATATT
AGCTAAAAATTTTTACTCAAATTTAAATTCATTATAACATCCTCCGTGATATTTTTAATAATGAAATTAA
ATCATTTTATATTTATTTTACCACATTATAAAGAGTTTAAAAATAAATAATGAACAAAGCATTTTTATTT
TAAAAAACTTTGTTCATTATTATAATCAATATTTTTTATATTATTTAATTTGAGATATAAGAATTTTCCT
AATTTCTATAACTTATATTATTTAATATCCAAAATTTTATATTTGAGATGTCCCGCAGGAACTCTAATTT
CTATTACATCACCTTTCTTTTTTCCCAAAAGTGCCTTACCAATAGGTGAGGAAATTGATATTTTTCCGCA
ATCAGGTTCAGATTCTACATAATCTAAAATAGTGTACTTAATCTTTTTATGTTTATCTAAATCTTCAACT
AAAACTTCCGACCCTAGTGATACAAAATCCAGGTTTTTTTCTTTATCTATTAATTCATAATTTTCTATAA
TTTTCTCTAAAGTTAAAATTCTGCCTTCGATAAAGGCTTGTTCGTTTTTGGCAGCATTATATTCTGCATT
CTCAGCAATTTCACCAAAGGTTATTGCATTTCTAATTTTTTCAGCAATCTCTTTTCTCTTTACAGATTTA
AGGTACCGAAGTTCTTCTTCAATTTTTTTTAGGCCTTCTTCGGTTAACATTACTTTTTTTTCAAGCATTA
TTTCTCTCCTTAGTGGATATCATGATATATTTAAAACTACAATTACTGCAAGATTGTCATGGAGGTAAAC
TCCCTTTGAAATCCTTATGCCTTTTGTTATTTCTTTTGGGTTTTATAAAATACCTTTCTTGACCCTGGCA
AACTTGCTAAAATCCATTTCTTATTTAAAAAATATATATTTTAGAGCATCGAATTTATTAAAACTCCGAT
GCTCTAAAATATAAGCACTATCAAACTTTTGAAATAATAGTGCTTATATTTATAACATTATAATAATCTT
TAATAGAAATTATAAGATATTAATATTCCCTTGTCAAATAAATTTGCTACCCCACTAAATTTTGCACTAA
CTTTTATTGTTATATTCGGTTATTAGTTATTATTAGATTAAACCTAATTTTTCCCCAGCCCTTTTAAAAA
CATCTAAGGCTTTATCAATATCTTCAGAAGTATGAGTAGCAAGTACATGTGCTCTAAGTCGATTGGTCCC
TTTAGGAATTGCGGGGAAGAGAATAGGACAAATAAAGATTCCTTCATCATTAACCATTTTGCATAACTCT
AATGTTTCTTTTTCTTCACCCACTAAGATAGGTACAATACTTGTTGTACTATTCATAGTATTATAGCCCA
TTGAATTTAAGCCATTCTTAAAGTGTTTGACATTTCTCTGTAAATTCTCTATACGTTCAGGCTCATCTTC
AATAACCTCAAAACAAGCAATCGCAGTTGCAGCTGCTACAGGAGGAAGACTTGCTGAAAATATAAAGGGC
CTAGAATTATGTTTTAAATAACTGATTAAATCCTTATCCCCTGCTAAATAACCTCCGATACTGGGAATAG
TCTTGCTTAATGTCCCCATATGAATATCCACAGCACCTTTAAGGCCAAAATGTTCTTCTATACCATGTCC
AGTCTTTCCTAATACACCTATAGAGTGAGCCTCATCTACCATAACTTTAGCATTATATTTTTTAGCCAAA
CGAGATATTTCTGGTAAATTAGATACATCCCCATCCATACTATATACTGCGTCAACTACAATTAATTTAT
TAACATACTTTTCAGAATTGGCTAAAATTCTTTCCAGACTCTGCATGTCATTATGTATGAATGATTTATG
AGTTGCTCCAGAAAGCAGACAGCCATCAATTATACTGGCATGATCTAATTTATCAATTATAACTAAATCC
CCTCTTTGGCAAAGAGTAGTTATAGCGGCTAAATTAGTTACATACCCGCTGCTATAAGTAACTGCATCCT
CCGCTCCTTTAAATTCTGCAATCTTTGCTTCTAATTTTTCGTGAACCTTGGTAGTTCCTGCCAACAACCT
AACCCCAGCAGCACCAGTTCCATATTTTTCAATAGCCTCAATAGCAGCTTTTTTTATCTTGGGATGAGTA
ATCAGTCCCAAATAATTATAAGAAGCAAACATTATCATCTCTCTACCATCAATAGTAACCCTTGACCCAG
ATGCACCATCAATGCTTTTTAGGTAAAAATAATTTTTTTCTTCCTTCATTTTTTTCAATCTTTGTTGAAG
TTCATTTATTCTATCTTCTAATAAAATTGCCATTTCTTTTCTCCTTTTTTAATATCAGATTTGTACTTAA
TTTAGTCTTTCTATCCTTGGTTTAAAACCTATTTTTTCTACTAATTCTAAATAATCATCTGGCTTTAACT
CTTCCGGAGACTTCCCAGATATTGCTACCAGAGTAGCCTGAAATACATTAGTTCCAAAAGACCTTCCATT
TAATTCTGGGGTAGTGGTAATTAAATAGCTCACTCCCCTCTTTTTAAGATCCTCCACATTAGAGCTAGTA
ACAGTATTGGTGATAATTATTTTCCCTTCCATATTTGTGGGCATATATTGACTTATACCTAAATAATCAC
CAGCTATGATATCGGAATCCTGGAAATATTTGACATACTTTAAATTTGATTCTTCCTGTTTTTTACCAGT
GGGATATAAATATTTTATTGGAACATAAACCAACACAGGTAAAAGTAACCGAGCTAAAATTTCAATACTC
TTAAAAGAATGAAGTGGGATGGGTATGTTTAGACAAAATATCAAATCTCCAAAAGTCATCTCACATCCTG
CTTCCATCAAACCCTCAGCCATTCCAAATCTATCTACAGTAATTGGCACCAAAGCCTTTTTTCCTGTAAA
AACTATGTCAGTATGAGTATCAACATATTTTACTACGCTCTTTTCCAAAACATACTTTATCCCTGTACCA
TCTACAATTGGAGTCTTATTGATAACTTTTACAATTCTCTCTGATTCCTTTATAGTATATTTCTTACCCT
GTGGCCCAGAATACAAATATAAATCTGTTCCTCCCAAGCCAAAGACATCAACCTTCCCATCATATTCCTG
AAATATTTGCATCATCTTTTTAACATCACCATCAGTTCCTCTTCTTTCGATCTCAACCTTTTCTCCTAAC
ACTTCTATTACCACTTTATGGTCTCTCTTCGAAGAACCAAGGCTAACTCCCAAAACTTTTTTCATTCTAA
TACCTCCTTAACCAATACAAAAATAAAAATCAAGATTGTCAGGGGAGTAAACTCCCCGCAAAACCTCTCT
CTATCTCTTTTTTACTCCATTTCGATTTTATATAAAACTTTTCCTGATAATCTTGTTAGAATATATTGTT
TTTTAAACTTGTACCCGTGAAAACGGGTAAAAGTATCCTTGTAAGAGCATCGGAATTTTTGAAATTACGA
TGCTCAAACATAATTTTTTAATTCTTAACCTGTCTCACAATTTCTATTATTCTTTTAGGGTTTACATATT
TGCTTTCTTTGATGGGTGAATGACCAATAACAATACCAATTACCTGTACACTAAATATTTTCTCCACCAC
TGGCACCCTCATATCTGAACCCAGAAAGATAATCAAATCAAAATCTGATAAGTTTACAATTATTTCTATA
ATCTCATTAAACAATTCACTTTTTCCTTTTTTCTTTATAAATTCAAAACGTTCTTCTTGGGTTAAAAGGA
AGACATATTCAATCCCCAGTTCCTCTGCTAAATGAGTCAATTCTTCTTTATTCTTAATAGGAAAACCGAC
GAGGGCAATCTTCTTACCTCTTCTTATCTCGCCTAAACTTTCTAATCGAGAAACAAAGGTTCTTTCCACT
CCTAATTTACGAGCTACTCCCTCCTGAGTTATCCCTTTAGTTCTTAATTCTAAAATCTTTTCAATTTCTC
TATTTAGTTTTTCTTTACATATAATTTTTTCGCCTATTCGAATAAACTGCACTTATTATATTCTCCTGTA
TACATTTTTGTATACAGGAAATATAACATAAATTTCTGGTAATTGCAAATTTTTTTAAAAAATAAAAATA
CAAATTTCAAAATAATATTTTTAACTTTTTTGGAAGGCAATTTAAATTTGTAGGTTTAAGGGGAAATAAA
AGAAGATAAAAGAAGATAAAAGTTTAAATAGCAAAGCAAAAGTTTACTATTTCTCTATTATCCCACCTCC
TATTACTATATCACCTTGGTAGAAAACTGCGGACTGTCCTGGAGTAATCGCTCTTTGGGGCTCATAAAAA
CTAATCAACACTTTACTCTTGCCATAAGGGGAAATAATTGCAGAAGATTTTTTGCTATTATATCTTATTT
TAACCTCTACTTTCATAGGTCCTGAAAATTTAATATCAGATACAAAATTTAGATCTTTAACTATTGTTTT
ATTTTGATACAGGTCTCTTTCCACCCCTAAAATGATATCATTTTTTCGATAATCTATTTTAATTACATAT
GTCCTCTCATTAGAAGAGATACCCAATTTCTTTCTTTGTCCAATGGTATAGAAGGGTATACCTTGATGTA
ACCCCAATATATTCCCGGATTTATCTCTAAATTTACCCTGCTCTATATTTTCAGAAACATTTTGTTTAAA
AAATTTTCTATAATCTCCCTCCCTAATAAAACAAATCTCTTGACTTTCTTCTTTTTTATAATTACTGAAC
TCATATTTTTTAGCTAATTCTCGAGATTGACTTTTCCTAAGTTCGCCTAAAGGAAATAAAACATAGGGCA
ATATATCTTGGTTTAATCGGTAAAGAAAATAAGATTGGTCTTTACTTTTATCTACTCCTCTTTTTAGTAA
AAACTTATTACTCTCTTGGTCATACTCATTAATAGCATAATGACCTGTAGCAAAATAATCCATACCCAAA
GATTTCGCTTTCTTCAGCAATAAGCCAAACTTTATCTTTAAATTACAAACTACACAGGGATTAGGAGTGC
GACCTGCTAAATATTCTCTGCAGAAATAATCTATCACCAATTTTTTAAACTCTTTTGTGCAATCAACAAT
ACTCCAGGGAATTTTCAATTTTTGGGCAACTTGGCGGGCTATTTCTAAATCATTTTTTCCTTTATAATGA
TTCATAGTAAAACCAAAAACTTCATAACCTTCTTCTTTTAATAAAGCAGCTGCCACAGAACTATCTACTC
CTCCGCTCATAGCTACCATTACTTTCTTTTTTATATTTTTACTCATTAATATTTTATTTCCTTTGTATTA
TTTTATTTTTTATATATTTAAATCCTCAAAACTTTTAATTCTTCTTCTTTCATCGGTTTTACTTTTTTTG
TTTTAATACATTTCTTAAACTTATCAAAATAATTTATATACACTTCGTCATTTTCTTCTCCATTTCTATC
ACAATACCTGGCAGTAATCTGACAGGATTTACTAACAAAATCATCGTTTATTCGATAAGCTCCTTTTAAT
AAAGAAACCGGACTTTTTAAATTTTTTGCTTTAAAAAGCAAATCTCCTTCTTGAAAAAATTTTTGTATTT
TCTCATTCTCATTTTTGTTACGCCCCACTACTAACTTAACATCTCTGCCTAATCTAAAGTGTCGACCTAA
CTTTAACAGCTCTATCTCCTCTAAAGAATATTTTTCCTGAGTAAATAAATCTTTTAATCTCTTAGAAAAA
GCCGGCTCAGTTAATTTGCAACCTCCAGCAGGAGAAGGATAATTCTCTATTCCCATATTAGCAGCTAATT
CTATCTGTCTTTTTCTCGAGCGGCCAGAAATATCTAATAATTTATTTCTATCCACCAATCCTTCTTTTTC
GGGAATAGTCTCTGGTAATAATAGAGCAGATAATGGACGAAGAATTCTGCCTTCAAATCCTGATTCTCTT
TCAATTATACTTAAACTACTCCTATTCTGAGACATCGGTCTTTCCCCCAAGACTTCTCCACTTAAAATAA
AAGAAGCTCCTATTTTAGTCATATATTCTCCTGCCTTCTTAAACATAAGGGTATGACAGTCTATACAGGG
ATTCATATTCTTTCCGAATCCATGCTTGGGTTCTTTTAATATCTTCAGAAGCTCTTCGGTAATATCTATT
ATTTCTAAATTTACATTCAAATCCTTCGCAATTACCAAAGTTTTATCCAAACCAAAGAAAGGGCTCTTAA
AATTTACTCCTATTACCTCTATTTCCTGTGCCTGGATAATTTTTATTGCTAAAATACTATCTAAACCCCC
AGAGAACAAAGCTACTGCTTTTATCTTATCTTCCATCTCTTCGCCCTTCTTCTATTTTTTGAGCTATTTT
ACACAAATCCTTTAAAGTAGTCTTATTTAAAGTTTGATTTATCTGCTGGGTTATCTTCTCTAATAATATC
TTGATAGCACAATCTTCTATCTTTTTACATTCTTTTGGTGCATCCTTTTTAATTTTTCCCCCAGTTAGAA
GGCAATCAACTAAAACTATCGGTCCTTCCACTGCCCTTATTATATCACCAGCACTAATCTCTTTGGCTTC
TTTGGCTAATAGATATCCTCCGCCTGCTCCTCTAGTGCTTTCTACTAAATTCGCTTTCTTTAGTTTATTA
AACAATTGTTCTAAATATTGTAATGAAATACCTTGCCTCAGAGAAACATCTCTTAAAGAAATCGGTTTTG
AATCATTACATTGAATCTGAGCTAAATCTATCATAGCACGAAGTGCATATCTTCCTCGAGTAGATAACTT
CATAGTTCTTTCTCCTTTTAAATAATATTTAACATAAACTTCTTCACTTTACTAGGAAATTATATTATTT
ATGACTATTATTGTCAACATTATGCTGGTAAGCAACTCAAGTTCTCATTTTATTTGCATCTTATCTTTTT
AAATTAAATGAGAACTTGGGAGGGGAACTAACATTGCTAAAATAAAAAAGAACAGATTCGATTAATCTGC
TCTTTTTTATTTATATATTTTATTTTCTTTTTCTTATTCACAGGTTATAGCTTCTACTGGGCAACCATCA
GCAGCCTCTTTACATGATTCGATTAAGTCATCTGGTACCTTACTAACTTTTAATGTTGCTACCCCATCTT
TAACCTCAAAAACTTCGGGGCAAGTATCCTCACAAAGTCCACATCCCGTGCATAGATCTTTATCAATTAC
TACTTTCATTTTAAATCTTCCTCCTTTTATTATAGATATTACTTATAATATCCTCGTAAATATTGAAGGC
AATAAGGCAGAAATATTGTTAACATAAAGAATAACTCAAAAATTAATATATTTCAAGTTTTTTATTTTTA
CAATCCATAATTCCATATTCTAAATATTATATTCCATAAAATCTTCAGCTAATAAAGTTTCGGGGAATAT
GCTCTGTGCTTCACAAAGTAAATCCTTTTCGCTTATTGTTAATTTATTATTTGAACTATACCGAGGACTT
ATATGAGTTAATATGAGCTGTTTCACTTGAGCCTTTCTGGCTATTTGGGCAGCTACTGATGTGGTTGAAT
GAAAATTTCTTTTGGCTAAATCTTCTTCTTGTTGAGAAAAGGTTGCCTCATGAATTAAAAGATCTGCGTT
CTTGGATATATACACCAAATTTTCACAAAAAACTGTATCTCCACCAAAAACAATTTTTCTACCTTTCTCG
ATATTACTTACAAAGTCTTTACCATAAAAGATCCTTCCATCAGGTAACTTTACCTTCTCCCCATTTTTTA
AAGCCCGATAAATTGGACCTGGTGGTATATTAAATTTCTTGGCTTTTTCTATTAAGAAATGACATTTTCC
CTTTTTCTCTTCAATAGAATAGGCATAAGTTTTAATATTATGAAATACCTCAGTGTATCGAACCAGATAC
TCTTCGTTTTCATAAAGTATTCCCTCTGAAAAAACCTGAGGGATAATGTTTATTTCAATTTTATAAGGAA
AATAAGTCTTAGTTATATTTTGAATTTGTTCCAAATAACTATCAAGGCCACTCGGTCCAAATATCTGAAC
ATTTCCCTGATCTTGACCACCTCTTAATCCCCGAGAAGCCAATAGGCCGGGAAGACCAAAAGTATGGTCT
CCATGTAAATGCGTAATAAATATTTTCTCCAATTTAGATAATTTTAAAGAAGTTTTTTGTATTTGATGCT
GGGTACCTTCTCCGCAATCCCATAACCATAATTTATTACTGTTAGTAAAAACAAGGGCGATTGAAGATAC
ATTGCGTTTTATAGTAGGCATCCCAGAACCTGTACCTAAAAATACAATTTTCACCAACTATCACCTAATT
TCCCTTCTCTTGCCCTGCACATTCAGTAGCCTTACCTTTAAGAATTTCTATACCATGAGGGATAGTATCT
AAAATTATCTCCAATGATTCTCTTACCCCTTTAGGGCTGCCAGGTAAATTTATAATTAAACATTTTTTTC
TCACTCCTGCTACTGCACGAGACAGTATCGCCCGGCTGGTCTTTTTAAAACTTTCACTTCTAATAATTTC
ACTAATCCCTGGAACCTCTTTTTCTATAACTGATAAAGTAGCCTCTGGAGTAACATCTCTTTCTCCCAAA
CCTGTCCCTCCGGTAGTTAAAATTAAATCCAGATGCAATTCATCAACAGCTTTTATCAACTCATCTTGAA
TAATATCTTTTTCGTCAGGGATAATCCGATAATATTTAGTTTCTCCCTTGATTTTTTTAACTATTTCATT
AATTACTTTTCCACTCTGATCTTCTCTCTCTCTTCGTGCCCCCTTATCACTTACAGTTAAGATTCCTACC
TTAATCATTTAATAACACCTCGATACTATCCCCTGCTTTTACCTTGCCTCCTTTTAAAACTCGAGCAAAA
ATGCCTTCTCGGGGCATTACACAATCTCCAATTTTTTTTCTAATTTCACAACCCTGGTGACATTCTTTCC
CTATTTGGGTAACTTCTAATAAAATATTGTCTCCAATTTTCAACTTTGTCCCTAATGGTAGCTGGTGCAG
AACGACGCCTTCCACGGTTAAATTTTCAGCGAAATCTCCATATTGTATTATAAATCCCTTGCCTCGCATC
TTGTTAATACTATCTACTCCCAATAAGCTAATTTGCCGATGCCATTTACCTGCATGAGCATCGCCTTTTA
AACCGAAATCCTCGATAAGTAAACCTTCTCCTATTTCTCTTTTTACTGTCCCCTTTTCCTCACTTCGGCA
TACTGCTAAAATTTTTCCTTTTACTTTTTTATTCATTTTCATTTATATTCCATCCCCTATCTTTTTGGTT
CACTTTTAATTGTTGTTCACTTAATCTTGCTTATTCAATTCGCTGATAATGCCCGCTTTTTCCTCCGGTC
TTCTCTATCAGATAAATATTTTTTATAGTAATACCCCTATCTACTGCTTTACACATATCATATATAGTAA
GCCCAGCTACTGCAACCGCAGTCAAAGCCTCCATTTCTACACCTGTTTTACCTATGGTCTCGACTTTTGA
TTTTATAACAATTTTGCGAGCTTTTTCTTTAATCTCAAAATTAAGGTCCACACTGGTAAGCATTAAAGGG
TGACACATAGGAATAATCTGACTAGTCTGTTTAGCTGCCATAATACCAGCTATTTGAGCTACCGCCAATA
CATCTCCTTTAGCAATTTTCCTTCCCTTAATCAACTTTAAGGTTTCCGCTTGCATAATTATTTCACCTTG
AGCAATTGCCATCCTCCTGGTATCCTCTTTATCTCCCACATCTACCATACGAGCTCTTCCTTCATTATTA
AAGTGACTTAATTCTTTTGCCTGCACTTTACTAACCCCCAATTCGTGACATTTTAAAAGTCATATTATTT
AAACTTCCCTCTTTAATTTCGTGACCTTTTGGTTTTATTTTTACTGCCATTTCTATTTTTTCCTTTATTA
TTTTACTTTTCAAAATCTGATTATTTTTTATGTCCTTCAACTCTCTTATAGTTTTTTTAAGATCAACTTC
CTGATTAGAAAAAAGACAGGGTCTGATCTTCCCCTCAGAAGTCAACCTAATCCGATTACAAGATTGGCAA
AAATGTTGGCTTAGAGCGGTAATAAAACCTATGGTACCTTTCCCGCCTTCAATTTGGTAATATTTTGCTG
GTCCATTGCTTGAACCAATATCAATAGGATTAAATGAATATTTCTTTGCTAAGTTCTCCTTAACCTCTAA
TACTGAGATAAATTTATCTTTATAATTATCTATAAGGTTTTCTTCGGAAGGCATTAATTCTATAAATCGA
ATATTTATTGGTCTTTCCAGGGTGAATCTTGTAAAATCTTCTATTTCATCATCATTAATTCCTTTCATCA
GTACAGTATTAATCTTAATGGGAAGTAATCCTTCCTTAAAGGCGTAATCAATCCCTTTTAATACTCTCTC
TAAATTTCCTCCCCGAGTAATTTTTCGGTATTTATTTTTCTGGAGGGAATCCAGGCTAACATTTACTCTG
TTTAACCCCGCCATTTTCAATTTTTTAGCATACTCGGCTAAAAAAAATCCATTAGTAGTTAAAGATATAT
CTTCTAATTTTTCAATTTTTTTTAATTCCTTTATAAAATTTTCGACCCCTTTTCTTACTAAAGGTTCACC
ACCCGTAATTCTAACTTTAGTGATACCTAAGTCTACTGCCTCTTGAATAATTTCTATAATTTCTTCATAC
CTTAAAATTTCTTCATGAGGAATAAATTTAAATTGTTCTTCAGGTTGGCAATAAATACATCTATAATTAC
AACGGTCAGTAATAGAAACCCTTAAATAGGTAATTTTTCGCCCGAAACTATCCACCAATTGATTCATTCA
TTTATCACCTTTCCACCCTGAGAAAGGTCATATCCACCCAGACTCAAAGCTTTTTTCTTAAATTTATCTG
ATCTAATAATATTTAATAACCTTTGAATTTTTAAAGAAGAATAATACTCTTTGGGTATAATTATATCATA
TCTCTCTTTAGCTATTGGTATAAAATCTAAACCAAAGGTCTTAGCTGCCGACAAAATTCCCATTCCTACA
TCCACATTACCCTCCGCCACCGCAGAAGCTATCATCAAATGGGTATACTCTTCCTGGAAATAACCTTGAA
TATCTAAAGGATTAATACCTTTATTTTTTAATAAATAATCTAATAATATCCTGGTTCCCGACCCCTTCTG
TCTGTTTATAAATTTGACATCTTCTCTGGTTAAATCAAGCAATTCTTTTATATTTTTTGGATTCCCCTTT
TTTACCATCATCCCTTGCTCCCGATAAGCTAAATTCACTACCATTAATTCTTTCTGGGGAAGTATTCTCT
TTAAATAAGGAAAATTATATTCTCCGCTTTCAGGATCCAAGAGATGAGCAGTAGCAAGATGAGTTCGATT
CTGTTTTAAAGCGATTAATCCTCCCATACTACCTACATTAAATGAAACTAACCGATAATTAGGAAAATTA
TCCTGCAACTCATTTCTTAAAATATCTAAAATAAGATCATTACTACCCGTTACAATAATATTATTCATTA
TGGTATCCATATCCTTATAAAGTTCAGTATATACTTCTTCTTCGAGAGCTAAACCTTCTTTTAGTGAAGG
AATACAAATTATGCCATCTGCTTCCACTAAGGAAGTTATTACCCCTGAACCTCGGGGTAAAGGATAAGCC
ATTATTTTTCCGGCAATATTCCCTAATCTCACTCTTAAAAACTCCTCATCTCCCAATCGAGAAACTACTT
GGTGAGCCATTCGAGCTTTAACCTTTTGCCGTTTTGGTACAGGTAGATTTAATCTTTTAAATATTAAAGG
TCTTAAAAACTGCTCAGCAGATATGATTGCAGAAACAGGATAACCGGGGAGACCAATTAAAGGGGTTTTA
TTAACAATTCCTAATATGGTTGGCTTCCCAGGCATAATGGCCACTCCGTGTACTAATACTTCCCCTATAT
CTTTAACAATTTCGGTAGTGAAATCTTTTGAACCGGCGGAGGAACCAGCGATAACCACGATAATGTCATT
TTCAATAGTAGCCTCAAGCAAAACCTTCTTTAAATCACCAGGAATATCTTTAACAATTTCACAAACCTTA
GCTTCTCCTCCCCATTCAGAGATTAAACCTTCAATCATTTTAGAATTATATTCGATAATTTTTCCAGGAG
TGATTTTCTCTCCTAATTGAATCAATTCATCTCCTGTAGGGATAATTGCTACTTTGGGTTTTTGGCGCAC
TAAAAGGTGCCCTATCCCTCCACTCAATAAGGATCCAATATCTATGGGACGAATTAAATGATTAATAGGA
ATGAGTAACTGATTGGCTACTATATCTTCTCCAATATTACGTATATGCTGCCCAGGAGGAACTGGAGAAA
ATATTATAATTTCTTCAATACCTTCATCTTCTTCGTTCTTGATCAATTCATTAATATTTTCTTTGTTTAA
TTCTCTATGATTTGTTTCCTTGCTTACTGGATTAATATCTTCGATTTTTATCACTGCGTCAAATCCAAAA
GGTATAGGATTACCAGTATTTATAAAATAAAAGTCTTTATTAATTCTTAATCTAAGAGGAGAAGATTCAG
AGGCACCATAAGTATCTCTCGCTCTAACCACTATCCCATCCATAGCAGCGGCTTGATAATGTGGAGAAGA
TATTTTAGCAAAAATTGGTTCAGCTGTAACTCGTTTAAGAGAGTTTTCGGTTGAAACCTTCTCTCCTTTT
GAAGGTTGATTAATTCCGAGATCTGTTAAAGCTCTATTAAATTTTTCTTGTGCCTTTTCTAAGGTCAATT
TACTCAAATAAATATTTCTCTTCAAATCAGTTTCTCCCCCTTATTTAGTCTTTAGTGAATAGTTGTTAGT
CGCTAGTATTAAAACAAGTTTTAGTTTACAGTTTTCAGTAAGTAGAGGCGTATTGCTATACACCCTTCTT
ACTGATGACTGGTTAACTAATCCTTAACTGGCAAACCGGGTAACCAGATAACTAATACATAAGAGATACG
AGATACGAATAGGATTTTTCGCTTTTTAATTTAAGCTTTTGGCTCGATATATTAAAATAATTTGACCATT
ACTTTGTTACCTTTTTTTAGTCCTTCTATGTTTAATCCAATTTTTACTAAACCTGAAGCGTGAACCATTG
TAGAGATTAATCCTGATTTTCCTAAAATCGGCTTAGCATAAAATTTACCATTCTCTTTCCACAAAACGAC
TCTAATATAGTCCTCCCGTCCAGGATCTGATACTACATTACAAATAAGTTCAGCCTCAATTTTTTGGTGA
AAATCATCATTATAATCTCCTCCTTGTAACCAACTTATCAATGGTTGGACAAAGAGACTAAATATAATCA
TAGCTGAAACTGGATGACCTGGTAAGCCAAATATGGGTTTATTATCCACTATGGCAACTATAGTAGGTTT
CCCTGGTTTTACAGATACACCATGAACCAACACTCCTGGCTTTCCTAATTTACTAAGGACCTCAAGAGTG
ATATCTCTAGTCCCCATCGAACTCCCTCCAGATATGATTACTACCTCTACTTTATCTTTTTCTATAGATT
TTCTTATCTCTTGTTCGAGAAAATTGGCTTCATCTTTAACAATTCCGCTGTATATAGGAATCCCATTTGC
CTTTTTTACACAAGCACCAAGAGTATAAGAATTTATATCTCTTACTTCTCCTATTTGTGGCTCATCCTGA
GGAGGAATAACTTCATTACCCGTTGAAATAATCGCTACTCGAGGTTTCTTAAAAACCTTTACTTTTACCT
TCCCTATCCCAGCCAATACTCCTATATCTTGGGGCCGTAATTTATGACCTTCTTTTAATAAGACCTCTCC
CGCCTTTAGATCCTCATCTTCTCGTAATATATTCTCTCCTGGCGCAACTGGCTTCCGTAACTCAATAGTG
GTATCATCAATCTTAGAAGTGTATTCCCACATTATTACTGCATTCGCACCTTCTGGTAACATTCCACCAG
TAGAAATTTTTACTGCTTCTCCACGATTGATCTTAAGTTCGGGTCTTTTGCCCATTTTTATTTCTCCTAT
AAGTCTCAAATATGAAGGGAGACTCTCAGTCGCTCCAAAAGAATCCTCCGCCCTAAGAGCATAACCATCC
ATTGTTGAACGAGTAAAACCTGGTAGATTACAAGGAGGGATAATTTCTTCAGCCAAGACTCTATCCAGGG
AATCTTTAATATCAATTATTTCTATATTGTTCTTTATAATCTCCTTTAAATTTAAATGATTCTTTAATTC
TCTAATTACTTCTTGGGGGGTACTAACTTTAAATAAAGGTTTTGCCATATTAGCTATTCATCTCCTATTA
TTAATTGTTTAAACATGTTATTTTCCAAGATTATCAGGAGAGCAAACTCCCTCTGAAACCCCTATGTTTG
CACAATGAATTGTGCCCTCGCCATATTATTGCCTAATTTCTCCTGTAGACACGATGCATCATGCCCTTAC
CTTACCATTTTGTCTACTTTTTTGGATTTCAATCATTATATTTTCTTAAAATTAATAAAGTTTTACTGCT
GAAGCTTTAAAAGTTAAGTAAACTTTGCTTCCTAAATTGAGATTCATATCTTGAAATGATTCTCGGGTAA
TAATGGTTACTAAGTTGACACCTACATCTACTTCCAATTTTATTAAATGATTTTTCTCGGCAATCTTTAT
TATTCTCCCCGAAAATGAATTTCTGGCACTTGATTGAAACCGCTGATAAGACAAGATTATATCTTTGGGG
TCGATATAAATATATGCCATTCCAACTTTTTCAGTCACTATAGCTATCTTTATATCTTTTGCAACTTTAA
ACCATTTTAAACCATCTTTTTCTATTATTTCTCCCCGAAGAATATTTTCTGGAACTTCTTTAATTATTTT
GCCTTCTAAAAAAGATACTACCTCATCAGCTAAACGATAGGCCTGGGAAAGGTCATGAGTAGTAAATATT
ATAGTTGTTTTAGTCTCCTTATTTACTTTTTTAATAATTCTTTCTACTACATCTATATGTCTTTGGTCTA
TATTTGCAGTAGGTTCATCTAAAAAAAGAATTTTTGGTTCTATCACCAAAGCCCTGGCAATTACTACTCG
CTGAGCTTCTCCCCCTGATAATTGATTAACTTTTCTCTTTTCAAAACCAGAGAGTCCTACCATACTTAAA
GCATTTCTGACTCTATTTTGCTGAATTTTAGACGGTATTCCTCTTATTTTTAATCCATAAGCAATATTAT
CATAGACTGTGGAATGAAATAAGAAAGGATTCTGATTTACCAAAGTCATCTGTCGTCGAATTCCTAAAAT
ATGATAATTTGACTTATAATTAATTTCTTGACCATAAAAAAATGTCTGACCTTCATCTGGATTCTCTAAT
AAATTTAAAATATTAAGCAAAGTAGTTTTGCCTGACCCATTTGGGCCTACAATGGCATAAATTTTACCCT
CTTGAAAATCTAAACAATCAACATCTAATACTGTTTTATTATTATAGATCTTTTTTATATTTCTAATTTT
AAGTATTGTTTTATTCATATTTTATATTTAAACTTTCTTACTTTGAAAATAATGTAGTAAAATATTTATG
CTAAAAGCAATAAATAATAAAATAATTCCCAGAGCAATACCAAAACCAAACTCTCCTTTGGAAGTCTCGA
GGGCAATGGCTGTGGTCATAACTCGAGTAGTCCCTCTAATATTCCCTCCCAACATCATAGCAGCTCCTAC
TTCAGCAATTATTCTTCCAAATCCAGTAATTACTGCAGCTATCACCGCATAGCGAGCTTCTTTAATCACT
GTCCAGGCAGATTGAATTTCTGTTGCTCCCAGAGTCAAAGCAGTACTTCTCGCTCTTCTATCGATTCCCT
GTATTGCTGAATGAGTAAGAGCAATAATAATAGGGGTAGCTAAAATAAATTGACCGATAATCATAGCAGA
AGGAGTGTACAGTAAACCAAAGACTCCTAATGGCCCTCTGCGAGAAATTACAGAATAAACTATTAATCCT
ACCACTACTGTAGGTAGGGCTAACAGAGTATTCACTAAAGCTATAGTAAATTTCTTCCCCCAATAATCCT
TTACCCCTATTAAAAATCCCAGGGGTATACCTAGAAACGAAGCCAGTATTATAGCAGTTAAAGAGATTCT
TAGTGAAAGTAAGACTATATTAAATATTTCTCTATCTAAAGAAAAAATCAATTGAAAGGCTTTTCGTACT
CCTTCGATAATAAAATCCAAAATAGCACCTCAATAAATAAATTCGTATCGGGTATTGCGTATAGAGTATA
GCGTCAAAAACCAGTATCTCGTATGTATTAGTTATCCAGTTAACCAGTTTGCTAGTTAATTTAATTTATA
TATGTAGATAGAACTGCCCTAGATTCCTGCTCCCCGATCAGGCCGAAGGACATGTTACTGTTTTTCTATA
CGCTAAACGCTACCCCCTATACGCTAATTCTATGCTAATGACTATTCAATTGCCATTGGATAAAAAAGAA
TTTCTCCTTCTTTCTTATATTCTCCAATTATTTTCTGACCTTCCACTGAAGTTACCCAGGCAATTAATTG
CATTGCTTCCATATATTTAACCTGGTTATAACGAGCGGGATTAACTGCCATTATGCCATAGGGATTAAAG
AGTAGAGGATCTCCTTCGGAGAGAATAATTAAATCTATCTTACCCTTGTAGGCTAAAAATGTACCTCTAT
CACAAAGGACATAAGCTTGTCTTTCATCAGCAATCTGTAAAGTCACCCCCATCCCTTGCCCAATTTCCAT
ATACCATTCCCCTTCTGGAGCAATTCCTGCCTTTTGCCATAAACTCTTTTCTTTTTTGTGAGTCCCAGAA
TCATCACCCCGAGAAACAAAATAAGCACCACAATTAGCAATCTTTTTTAAAACTAAAACTATATTGCTTT
CATCCTTAATCTTCGCAGGGTCATCAGATGGTCCAAGGATAATAAAATCATTATACATAACATCTCTACG
ATTTACTCCAAAACCCTCTTCAATAAACTTATCTTCTGCTTCTCGAGCATGAACTAATATAACATCTACA
TCTCCATTTTCTCCTAATTTAATAGCTTTGCCTGTACCAACCGCAATAACATCAACCTTAATATTATATT
TTTCTTCAAAAGGAGGCAACAAAACTCCCAGCAACCCTGAATTTTCTGTACTGGTAGTAGTGGCTAATTT
TAGGTGAATAGGGCTGGCATAAACTGAATTAATTAATATCATACTAATGGCAAATAAAAATACTGCCTTA
AAAATAATATTTCTTTTCATTGATTTTTCTTTCCTTTCTTTTAATTAAATTTAAAACCATTCAAACAAAA
AAACCAACACTGTGTTTGGTGTTGGTTAATAAGTTTAACTCATAATATCAATCCTCCTTTCCAAACACGG
GAGGAATAAGAGTTTCCTCTCATTCCCTATCGGCTAATCCACCATCATTTTTACTTTAGGTGTAATAGCT
CGGAGAATATTTTTTTTATAAAAGAACGATAAGTAATAAATATTTTCAATTATTATAATATTTTTTCTTT
ATTTAAGCAAGAATAATTTGTATCTCGTGAATTGTATCTCGTAAAGAGTATTGTATAGCGTATAGAAAAA
AGTTGCAAGGTGAGAGTTAATTGATACAGTTAACCAATTTGATTTTAATTCTTTAACGGTTATATGACAA
ATAAAAGTCTACCACCTTTTTATCACTTGCTTGGGTTAGCTCAAAGGGAATCTTCTTAATCAATTGGAGA
TAATAAGAAGGTTCCCCAGATATCATTGCTCTTTCTCTTT
>NODE_42_length_117819_cov_70.052433
CACCTTGGATATAACTCATGGCATTCACCTTTTTCTTTCTTTTGTGTTATTTTTTATGGTTATATTATAC
CATATTAGGTCTTTATATGCAAATAGAAGGTGACTTTTCACACGGTCTGACGTCCCCCTGACATACTGAC
ATACGGGGGAAAGGATGCACTTGCTATGAAAGAAAATAATTCATTTGATATTGCGGTAATTGGCGGGGGA
CCGGCCGGGATGATGGCAGCTGGTCGAGCAGCAGAGTTGGGAGCAAAAGTAGTTTTAATTGAAAAGAATG
AGATTTTAGGTAAAAAATTATTGCTTACCGGCAAGGGACGCTGTAATTTTACCCATAATGAGCTTGATAT
AAGGAAATTTGCCGAAAAGTTTGGCAAAAATAGGCGTTTTCTCTATAGCGCTTTATCGACTTTTGGTGCG
CTCGAGGTAATTAATTTTTTTGAATCCAGAGGAGTAAAAGCTAAAGTAGAACAGGGAGATAGAATCTTTC
CAGAGAATAGTAATGCCCGAGACATATTAAATGTATTGGTAAAATATTTAAAGGAGGGGAAGGTCTATAT
TTTATTAAATGTCGAGGTGGTTGGCTTTAAAGAAGAGGATCAAAAAATATCTTATGTTCTGCTTCGAAAT
CAAAAATTAAGTGCTGATAAATATATTCTCTGTACAGGTGGAAAGTCTTATCCTCAGACTGGTTCTACCG
GTGATGGCTACCGCTGGGCTGAACAATTGGGACACACTGTAATCCCGCCTGTACCAGCTCTAAACCCGGT
AAAGACTTCAGAAAGTTGGGTAAAAGAACTACAGGGTCTATCTCTTAAAAATGTTTCTCTTAAATTATTT
AAGAATGGCAAGAAGAAAGACGAGCGTTTTGGGGAGATGCTTTTTACTCACTTTGGAATAAGTGGCCCTA
TAGTTATGGATATGAGTAAAAACATCGGGGATTTGATGAAGAACGGCCCGGTAAAATTAATTTTAGATTT
AAAACCTGCCCTTGATTTTAAAAAATTGGATAAACGTATCCAGCGAGATTTTCAGGAGTTCAAGGGGAGA
ATGTTCAAGAATTCACTGAAAGGATTATTGCCCTTATCGATGATACCGGTAATTATTGCACTTTCTGGTA
TAGATCCTGAAAAAAAAGTGGATTACATCAGACGGGAAGAAAGAAATAAATTGGTTCACCTATTAAAAGA
ATTAGAATTGACATCCACCGGTTTGTTAGGATTTAAGTGGTCAGTGGTAACCAGCGGGGGAGTTGCCCTT
AAGGAGGTAGACCCGAATACGATGGGTTCTAAGAAGATTAAAAATCTATATTTTGCAGGAGAAATATTGG
ACCTTGACGGACCTTCTGGAGGGTATAATCTCCAGGAATGCTGGAGTACTGGATATCTAGCCGGCCAAAA
TGCTGCAAAACATTAAAAAATAATTGACCAGGATAATTAATTCAATTAGAATAATATTATTATGATATCC
ATAATAATTCCCACATTAAACGAAGAGGATTATTTACCCAAACTTTTAGATTCTTTAAGAAAACAGAACC
TTAAGGAAGATTATGAAGCAATTATTGCCGATGCGGGTTCTACTGATAAAACCATAGAAATTGCTAAACA
AAAATACGGCTGCAGGGTGGTCCCGGGAGGTTTACCGGCTAAAGGGAGAAACGAAGGGGCTAAAGTTGCT
CAGGGAAATTTATTATTGTTCCTGGATGCTGACTTGATATTACCTGAGGGTTTTTTAGATACTCTTTTAA
AAGAATTTAAAGAGAAGAATCTCGATATTGCTTCTACTGATTTAGAGTTTTTATCTAATAAAAAGATTTA
TAAAATTGCTGCCTTCCTCTGCAATATCTATTATAGATTTACTCAGCGCATCTTGCCCCATATTAGTCAA
TGTATTTTGGTAAAGAAAGATATCCATAATAAAATAGGTGGATTTGATGAAAAGATTAAACTTTGCGAAG
ATTTTGACTATGTTAAAAAGATGGGCAAGATAACTAAATTTGGGCATATAAGTAAAATAAAATTTTACTC
TTCAGTAAGAAGATTTGAAAAAGATGGATTAATTTATACTTTTCTAAAACTTTTATTTGCTCACCTTTAT
ATTGCCCTTTTTGGTCCCATTAAATCAGATATTTTTAGATATCGTTTTAGCCATTATTTGAAAAATAGAT
AGAATTATTTCTGATAATGATAACTTTTGTTATTAATTACTATCTACTATTTTCCGCAAGATTGCCACAC
TCCCTATTTCTCCTGTGGATAACGATACATCGTCTCCTTACCTTACAATTTTATTTATTTTTGGATTTTA
ATTATGATATAATTAAAAAAAATTGGTTAATTACTTTAAAAATAGATATTTAAGAATTGGACCCCTTGTC
TAACAGAGTTTTAGGGTGATGATCGATTAAAAAGTATAAATAAGAGGTAAAAATAGATGAAATTTCTTCA
TTTAGCTGATGTTCATTTAGGAATGGAAAATTATGGACGGTTAGATCCTTCTACTGGTTTACACACCCGA
TTGCAGGATTTTATAAATTGTTTTAGTTTTGCTATCGATATTGCCTTAGAGGAGAAGGTAGATTTAGTAA
TTTTTGCTGGGGATGCATACAAAAATAGCAATCCTAATCCTACCCACCAATGTGAATTTGCTCAACAGAT
TTATAGATTAAGTGAAGCAAAAATTCCAGTGGTAATGATAAATGGAAACCATGATAATCCTGTATCTTTC
GGCAAAGCTACTGCCCTCGACATTTTTAATACTTTAAATGTTCCTGGGGTAAGAGTGTTAACTGAACCTG
AACTATTAAATATAGAGACCAAATCAGGTCCTATTCAGGTATTTGGTCTGCCCTGGCCCACTAAAAACCT
CTTTCTTGCCAAGGAAGAATATAAGAATTTTACTGATGAAGAAATTACCAAAGAAATTCAGAAAAGAGTA
AGTGAAAAAATTATTGAATATATTCATCTGATGAAGTCGAATATGCCTGCCATCTTTGCTGCTCACCTTA
CTGCTGCTGAAGCTACCTATTCCGGTTCAGAAAGGTCGGCTATAATCGGAAGGGACCCGGTATTCCCTAC
TCATATCTTAGCCCAGAAAGAGTTTGATTATGTTGCTTTAGGACATATTCATAAATTTCAGGATTTGAAT
TTCAATAGCCATCCCCCGGTAGTCTATTCAGGAAGTATCGAAAGAATAAATTTCAGTGAAGAGAAGGAAG
ACAAAGGAGTTTGTTTGGTAAATATTGAAGGTGGCAAAACTTCTTATGAATTTATCCCTGTTCCCGCCAG
AAAATTTATTACCATAGATGTTACCATTTCTGAGGAACAGGACCCTACAAATACAATAATACGAGAAATT
GAAAAGTATGATTTATCTGAAGCCGTAGTGAGGGTGTTTTATGCTATGTCAACAGAGAGAGAAGATTTGC
TGGATTTTAAAAGAATAAATTCTGCCTTAGAAAAGGCTTTTTTGGTAACTACTATTGCCAAAAAATCAAA
ACCAGTAGAGCGAGTTAAGAGAGTAGAAGTATCAGAAGATTTAGGGATGCTGGAGGCTATGGATAAATAT
ATTCAGAGCAATCCTGAGTTAGTACCTTTGTCTGATGAATTAAAAAACTACGCCCAGGAATTAGAAAAAG
AACTTGAAGAAGTAGAAGGGGAAAGAAATTGATACCAGTAAAATTAGCCTTGAAAAACTTTTTAAGTTAC
GGGGAAGATGTTCCTCCTCTCGATTTTACTCAGTTTCATATTGCCTGTCTTTCAGGAAAAAATGGTCAGG
GCAAATCTGCCCTTTTAGATGCTTTAACCTGGGCAGTATGGGGGGAAGGCAGAAAATCCAGCCAGGAGAA
GAAGGCTGATAATAGCCTGCTTCAGATTGGCCAGAAAGATATGCAGGTGGAATTTATATTTGATCTGGAA
GGAGACAGATATCGCATTATCAGGAGTTTTTCTCTGGTTAAAAAAAGTTCTCGTCCCAGTTTAGAATTCC
AGGTTTTTAGTCAAGAAAAGAGTGAGTATATTTCTCTAACTGCTCCCTCTATTCGAAAAACCCAGGAAAA
AATTATTAAAACTTTAAGGATAGACTATCAAACCTTTATCAATTCTGCTTTTATCCTTCAGGGGCGAATT
GATGAATTTAGTCGAAAAAGCCCAAGAGAAAGAAAGGAAATCTTATCCGAGATTTTAGGTCTTTCTCGCT
ATGATGAACTTGCTAATTTAGCTAAATCCCACCTTAGAAAAGTTAACAATATTATTATGACCAAAGAAGG
TAGATTGGACTATATCAATCAAGAAATAAGCAATATTGATTTTTACAAACAAAAGATAAAGGAATTGTCA
GAAAGTTATAGTAAAATTTCCCAAAAGTTAAAGAAAAAAGAAGAGGAGGTTACTAAATTAAAAGAGAAAA
TTAATCTTCTAAAACATAAAAGTGAACAGTTTGAAGAATTGGAAGGGCAAATAAGACAGCAAAGACAGGA
AATTGCACGAGAACAAAAACAGATTGAATTAAAAAAGAATGAAATTGAAGACTGCCAGAAGATAATTTCC
CAAAAAGAGAAAATTTTAGTTAATTTTAAAAATTATCAGAAATTCAGTGCCGAATATAATGAATTCACCC
GAAAACTTCAAAAAATTAGAAAGATAGAAGAAGAAAAAAATATTATTGGGAGAGCGATAGAAAGCGAGAA
AGCTGATATAGTTGTAAAGTTTAGAAATAAACAGGATAGGTATAAAGATCTTTATGTTAAGGTTGAGCAA
GGAGCAAAGCATAAGGCTATACTTTTAGAATTAGAAAAAAAGATGAAGGATATGAAATTTTTCCAGGAAG
AGAGCGAAAAAATTCGGCAGGAAGGTAGTAAACTTAATATAGAAATAAATATTATTAAAGGTAAGATAGA
AAGGTTAGAAAAAGATAACAAAGATAATCAAGAAAAATTGCGTCTTTTGAGGGAGAATCCGGAAGGAGAA
TGTCCTTTATGCGAAGCGAAATTAAATGTAGAGAGAAAAAGGAAGATTGAAGACAATATAAACAAGGAAA
TAAATTCAAATCGTAAAGAGATAGATAAGTTAAAAAGAGAAGAAGAGAAACTAAATATACAAAAGGAAAA
ATTAATAAATAAATGGAAAGAGACTAATCAAAAATTAAGAGATAAGGATATATGGCAACAAAAGTTGAAC
AAAGCATATCTTGAATATGAAGAATCTAAACAGGCAGCAAAAATAATGACAGGTTTACTGGAAGAGATTA
AAGAAATTGAAAAAGTCTTAAAAGAAAGAAGTTATGCTCTAAGGGAACAAGAAAAGTTAAAAGAGCTTGA
TAAGCAAATTAAGGATATTGGTTATAATGAAGAAAGGCATCAGCAGCTTGCTCGTAAAACTGAGGAACTA
CGTAATGCCCCCCTTGAGAAGGCAAAATTAGAAGAGGCGGGGGAAAAGATTGATTTTTTAAGAAACACAC
TTTTGGAGTTAGAAGAAACTTGTCAAAAAAAAGGATTAAATTTAAAAGACCTAAATAAGAGAAAAGAGAA
GATAAAAGAAGAATTAAAAGAACTTTCTCCCCTAAAAGAAAAATTAAATCAAGAAGAACAATTTTTAAAA
TCTATTCAGACTCAAAAAGATAGAATTTTAGAAGAAAGAGGAGGTTATCAGGCCAAGTTTGACCAGTGCC
TTAAATTAGAAAAAGAGAAGAAAGAGATAAATAAAGAATTGAAAAAAAGCAAGAAAGAGCAAAATATTTA
TGAGAAATTGATTATAGCTTTCGGGAAAAATGGAATTCAGGCTTTAATTATTGAAAATGTTTTGCCCGAA
ATAGAAGAAGAAGCTAATAATCTTCTGGCTAAACTAACTGATAATAGTACTCAAATAACTATTGAATCTC
TTCGTGATTTGAAGAGTGGAGGCATAAAAGAGACATTGGATATCAAGATAAGTGATGAATTAGGCATCCG
TGACTATGAGCTGTATAGTGGGGGAGAGGCCTTTCGGATAGATTTTTCTTTAAGGATTGCCCTTTCTAAA
TTATTAACTAGAAGGGCAGGGACCAAATTAAGAACCTTAGTAATGGATGAAGGATTTGGCACTCAGGATG
AAGAAGGGATAGACAATCTGGTACAGGCTATCCAATCTATAAGTGATGATTTTGATAAAATATTAGTCAT
CACTCATCTGGAATCATTAAAGGATGCCTTCCCGGTAAGAATCGAGGTAACCAAACTTCCTGAAATTGGT
TCCCGCTTCGAGATTGTAAAAAATTAAAAAAATTATGATATCCAAGCAGGAATTTATTAAGCGATGTTGA
ATATATTAATATACAGGAAGTTTAAGTTTGTACACTGTTCCCTGACAAAGTTAAGTGAAGGGAGGTGAAG
GAAGAATTTAGTTAATAAGAAATAAGAAGAAAGTTACTATATAAAATTTTAAAGGAGGTTTGTATCTATG
AAGAAGTTATTTGTCGTTTTTCTTTTTGTAATTTTTGTATCTATAACAGTTAATGCAGCAACCGATATTG
AAATTACTTTCTGGACTCATGAAGACCCAAACAGAACAGAAATTGAAAATAGATATATTGCAGAATTTGA
GCAGGCTAACCCAGGAGTTACTATTAAGAGAGTCACTAGTGGTTCAGGACAAATTCAAGAATTAATTCTT
ACTGCTTTTGCCGCAAACCAGGGTCCAGATATCTTTAATATGTCTATTGAAGATGAATATGCCTATATAG
TAAATGAGCGTCTTGCTCCTGTCGATTTTGAAGCTGCTGGTTATCCCAGTCTTCAAGCAATTTATGATGC
CTACATTCCAGGAGTATTAGACCCGGTTACCTATAAAGGTCAACTCTATGGCCTTCCATTAGAGTTGACT
AACTGGTGTATTTATATTAATAAGAAAATATTCAGGGATGTGGGGCTTGATCCAGAAAAAGATTATCCCA
AAACCTGGGAGGAAATGATGGAGGTGTCTGATAAGATAGCTATTCGTGAAGGGGAGATACTAAAAAGAAG
AGGATTTGATTTTAGATACCCCTATTACCTGGTTTCCTGGGTACCGATGGTTGAACAATTGGGGGGAAAG
TTGATAAGTGATGATGGAAAAACAGCTATTATTAATGAGGAAGCCTGGCTTAAAGTACTTGATTATATGA
GAGAGTGGGGACCAAACGGCAGAAACTTGGGTTCACCTACTTATACTAATGCCCGAAAGCTTTTCAATAA
GGATAATAATGATGTAGCTATGTGTCTTACTGGTCTTTACCAACAGGGAAGAATTAGAGCAGATAATCCT
GAATTCTATGAAAGCGGTGAATGGATGGTAGTGCCATTTCCGGTATTTGAAAATGCAGTAAAAGATGTTC
CTGCTGCCTATTATGGGCACTATTATATGGTCAACGGCCAGAAACCTAAAGAAAATCAGCAAATTGCCTG
GAAATTTATTGCCTTTATGCTCAGTCACCCTGAAGAATATCTTACCAAAGTTAACATTGTCCAGCCTACA
GTTAAATTAATGGAATCAGCTACTTTCAAATCTATGCCTTACTCTGAGGTGTTTAAGAATGATATGGCCA
AAGGGCATATCGTATATTACGGAGAGAGCAGTGCAAAAATTCAGTCACTTATTAGAGAAGCAGTTGAATC
AGTAATGTTAGCTGGTGTTTCACCAGAGGATGCTTTAAAAACATTAAAGAGAAAAGTTCAGGAAGTGCTT
GAAGAAGGTTAATAACTTTTGTTAAAACCACAGGGCTGGGCTATTAGTTTTGACCTGGCCCTGTTTTTAT
TATTGAGGGAGTGTAATTATTGATGAGCAAAAGGATACAAAGTTATAGCATTGAACGACAAAAAGCACGT
TGGGGATGGATATTTGTTGCTCCTACACTCATCTTTTTTTCCTTGTTTAGTTTTTATCCGATTTTTAATG
CTTTTTATGCCAGTTTATTTAGAAAAAAACTGCTATCATTGAAGCCACCTGATTTTATTGGTTTTAATAA
TTATAGTTATCTTCTTAAATCTCCAGATTTTTGGAACTCTATAAGGGCTACCGTGGTTTTTACCCTGGGG
ACTTTTATTCCTCTTTTAATTTTTAGTCTTATTTTTGCAATTTTTATAATGTCGAGAAAGAGATTTCAGA
ATTTTTTTCAGATGGCTTACTATTCTCCGGCAGTTCTATCCTCAGTTGTAGCCGCAGTAATCTGGTTACT
TATTTTTGACCCGAGGGGATTAGCCAATCAATGGGTAAATTTTGCCCTGAATACACCTGGTATAGACCAT
AAGTGGCTGGCGAGTTCAGTAATGGTTCAAATCTCTGCAATGATGGTTTATTTTTGGAAATATGTGGGCT
ATTTTACTATAATTTTTATCGTAGGATTAGCCTCTATTCCTCAAAGTATTTATGAGGCATCCAAAATAGA
TGGAGCAAATGATTGGAAAAATTTTTGGTATATTACCCTTCCACTTTTAAAACCCACTACTATTTTAGTA
TCTATTATGTCTATGCTTCAGTGTCTGAAGACCTTCAGTACTCAATATTTATTTACGCAGGGTGGAGCAC
CGCTGGCTCCAATAAATGTAATCACTTTAAATATTTATCATACAGCCATAAGAGATCATAGGATAGGTCG
AGCAAGTGCGATGAGTATTATTTTGTTCATTATAATGCTATTTTTTACCTGGCTACAATTTAAATTTTCT
CGGACAGACGAAGTCAGTTATTAAGGAGAAATATATTATGGACCATAAATTAGAAAGAAAAAAGATTAAG
ACTTCCTATCAATCCTTGGTAATAGATATATTTATATGGGTATTTCTTATTTTTGCAGCGCTATTTATTC
TTGCCCCTACAATATTTATGTTTACTGCCTCATTAATGCCAGCAAGTGATGTCGTGAAGATGCCTTATCG
ATGGATACCCGGGGGTTTTTACTGGCAAAATTATTGGCAAGGAATAAGAGGAAATGATGGAAGTTTTATC
TATATCAGAAATATCTTAAACTCATTAATAGTAGCGACAGTGGTATCTGTTTCTACAGTGTTCCTTTCGG
CTTTAGCGGGATTTGGTTTAGCAAAATATTACTTTAAAGGCAGGGCTTTGGTCTTTATGATGATTATGGG
GACAATGATGATCCCTTTTGAAGCGATAATGATCCCACTTTATCTAGTTACTACAAAATTAGGACTTCAG
GATTCATATGCTGGTTTAATAGCCCCTTTTTTGGTAAATGCCTTCGGAGTCTTTCTAATGAGACAGTACT
TTATTACCTTCCCGGATGAAATACTGGATGCGGCCAGAATTGATGGAGCGAGTGAATTGATGATTTTTAA
AACAATTATTTTACCAAATAGTGTTCCGGCTATTGCAACTTTGGCGATTTTGACTTTTAAAGCTCAATGG
GATAATTTATTGTGGCCCTTACTAGTAGTGCAGAGTGAAGAGATGAAGACTATACCTTTATATATTGTTA
AATTTATGGCTGAAAAACATACTGATGAAGGGGCAATGATGGCAGTTGCCGCCATAGCGAGTATCCCGAT
ATTAATTGTATTTTTTAGATTATCTAAATATTTTCTGGGGGGTGCAGCTCTATATTCATCGAGGAAAGGA
TAATTAAGATAACTATGAAAAAGCTTTATATTTTTGATATGGGTGGCGTATTGACTTATAATACCGATGT
TTTTCCAAACATCATTAATTATCTTAAAATCACTGAGGAAGAATTTATTACTTATTCTGGTGAAAACCTG
AGAAAACTTATTGATGGGAAGATTGGTACTGATGAATTTTGGACAAAGTTTTCCTTAAAGTATGGTAAAA
AGGTGGAAGAAGAATTATTCAGTAAATTTTTTAATCCGAAGATAAATCAGAGGACTAGGGATATAATAGA
ACGACTTAAAGAAATTTCCAGGGTGGTTTGTGGCACTAATACACTTGATTCTCATTACGATTGTCATTTA
AAACATGGAGATTATAATATCTTTGATAAGGTTTATGCTTCAAATAAAATGGGAGTATCCAAGCCTGACC
CAGATTTTTATTGGTATATTTTAAGGGAAGAGGGAGTTAAGCCGGAAGACACAGTCTTTATAGATGATAC
CGAAGAAAATATCCTTTCTGCCCAAAAAATTGGCATCAAATCTATTCTTTTTACTGATCCCGATTCTTTA
AAACAACAAATAAAGTCATTTTCCGATTAGGAAGGAGAATAATTATGGTTTTTAATTCCCATGGACGCTT
GCGTTCAGTACTACTCTGTAAACCAACCTATTATGAAATTTGTGACTTTAGCGAGGTTGCCTCTCAACAT
CTTAAAGAAGGATTTAGAGTTTCAAGGGAAGATGCAATTAAACAACACCAAGAATTTGCAGAAGTATTCC
GACAGTTAGAGATAGACATCAAATGGCAAATCGCCCAACCTGGCCATCCCGACCAGGTAGCAACCAGAGA
TTTTGGGGTTAATACAGCAAAAGGTGTATTAATCGGTAATTTTCTTTATGCAGATAATGAAGGAGATACT
GAATTAGCTATCGAAACCCTTGAACAGTTAAAAGTACCTATAATAGGCAGAGTGATAGAAGGGTCGTTAG
AAGGTGGTGATTGTTGGTATTTAGATGAATATACTATGGTGATAGGGATAGGGAAACGCACTACCTGGGA
GGGATAAAAGAAGCAGAAAAAATACTTGATTCCTTTAATATCAGGGTTATTTCGGTTCAGTTTAAAGCAA
AATGGAACCATCTGGATATGATATTTTCAGTAGTTGCCTCCAAAACAGTTATGTTATGCCCCGAGGCCTT
ACCAGATGATTTCTTAAAATATTTAAAAAACGAAAGATATAAAATTATTTCTATTCCTAGCAAGGATGTA
TTTGCAGGAACATTAAATCTTTTAGCCTTAGGTGATGAAAAAGTGCTCTCCTTTAAAGAAAACAAAATCG
GAAACGAAAAACTTAAAGCTTGGGGACTGGAAGTTTTTGACCCTTCTTTAAGTCAATTTCTAATGGATGG
TTCTGGCCCCCATTGTCTTTCCTTTGAGTTGGCTCGAGATTAGATTTTATCTTTGAATATATTCCCGATT
ATTCTCTAAAATTAACAACTGTGTTGAATTTAACCTCCCTTAACTTCAAAATTTATCGTATGTATTTTTA
AAATATTTTAAAAGACATTATTGTAAAATAATTTAAAATATGTTTTAATAAATAGTAAAATAATTAAATA
TATTTTAAAAATATATACACCTTAAACATTTAACTAGAATTAAAGCTGAAGTTTTTGGTATGTCGCTTAG
CTGACATTCCACCGGGGAAAAGAGGATAAAGTCAAAATGATAGCTGAAAATGTAAAACTGGGAAATAAGA
TCCGCAAGTTACGTATTTCTAAAAAAATAAACCTTACTGATTTGGCAAAAAAGATAGGTAAAACCCCCAG
TTATTTAAGTCAAGTAGAAAGGGGGATGGCTTCCCCATCCATTATGGCTTTAAGAGAGATATCCAAAGTT
TTGAATGTGCCCATGTTTTATTTCTTGATTGAGGATAAAAAACAAAACATAATAGTAAGAAAAGATGAAC
GTAAAGTTTTACAATTTCCTAAATCTCGTCTGACTTATGAATTACTATCACCTGATGCGAGTCAACGAAT
TCAGATGATCAAAACCCGAATAAATAGAGGGGCAAGTAGCTGTACTAAACCGCTTTCTCACGAAAGTGAA
GAATGTATTCTGGTGATGGAAGGAAAGATGGAAATTAAAATTGGGGATGAACTTTTCATATTAGAAGAGG
GTGATAGTATCTATTACCTTGCGAGCATTCCCCATAAAATTACCAACATTGGAGACAAAGATCTTATTAT
TATTTCCGCAAGTACACCCACTAATTTTTAAAACTTATTTTTGCGGGATTTTTTCAAATAAAATAATGGT
AGATTAGTAGCTGATAATCCACATTTTTATAACTAATAATGTGTTTTTTGATAGAACTAAAAAATATAAT
TTATAAAAAAATTAATAAGAAGTACTGTGAGATGGAAGACAAAAAAAGGAGATAAGGTGTTAAGAATCAA
AAATGCCCGGATTGTGAAAAATGAAGAGTTGAAAGAAGTAAACATATATGTTGAAAGAGGAAAAATAAAA
GATATTGTACCTGGAGACGAGATCTTGCTCCCCGTGGAAAAGGAAATAAATGTAAAAGGAAATATAGTAT
TTCCTGGCTTTATCGACCCTCATGTTCATTTTGATGACCCCGGTTTTACTGAAAGAGAGGATTTCGAAAC
AGGAACCAGAAGTGCTGCGGCTGGCGGTATCACCACAATTATCGATATGCCTTGCACTTCTATCCCTCCG
GTTACTAATGGTAAAAACTTTGATTACAAATTAAATATAGTAAAACCAAAAGCTTATGTAGATTTTGCTT
TCTGGGGAGGGGTAACTCCCCAGCAGGTAGAATCAGGAGAATATAGAAAAAGTTTAAAAGAGTTAAAAGA
TAAAGGCATTATTGGGGTGAAATTTTACACCATTTCTGGAATGAAGCTCTATCCCAGGATGACAGTCCCT
GATATGGATAAAACCTTTAGAGCAGTAAAAGAGTTAAACTTAATTTGTGCAATACATGCAGAAGATTGTT
ATCTGGTAGATTATTATTCCAATCTTATGCAAGAGATGAGGAGAGAAGACCCTGAGAGTTGGTATGAAGG
TAGAACATATGAAGCTGAACCAGAGGCAATATGGTCTGTGGTGGCAATTACAGAAAAAGTTAGAAATAAA
CTTCATATTGTCCACCTTTCTACCAAGGAAGGATTAAACATTATTCGTTGGGCGAAAGTTCAAGGATTAG
ATGTGAGCACAGAAACCTGCCCTCAATACTTAATCTTTACAATAGAAGATTTTAAAAAGGTTGGCTCATT
ATTAAAAATTGCTCCGCCTTTGCGTAAAGAAGAGGATAGGGAAGAACTTTGGAGAGGATTAAAAGATGGC
TCAATCGATTTTATCAGCACTGATCATGCAGCAGGGAAATATCCGGAGGAAAAATCGGAATCAAATATCT
GGAAAAATTATGCAGGTATTCCAGGTACACAATTAGCTGTTCCCACTATACTTCATTACGGATACCACCA
AGGAAGGTTAACTTTGGGTGAGATTCAGAAGCTGATGTCAGAAAATATTGCCCAAAGATATGGACTGCAT
CCTCAAAAAGGAGTAATAAAAGTCGGAGGTGATGCAGATTTTACCGTTGTGGATTTAGATAAGAAATGGG
TAGTAGAACCCTCAAAATTAGAAAGTAAAGGTAAATATTCTCCGCTTATCGAAAAAGAGTTAACAGGAAA
AATTTATATGACTATTGTTCGTGGAGAAGTAGTGTATAAAGAAGACAAAGGAATTGTTGGAACTAAAGGA
TATGGAAAGTTAATAAAAACTAAAATTAAGTAGAACATCTTAGGTATTATAAATTTTAATTGAGGTACAT
CTTTTAAAAATTTTAATTTTGAAAAAGTATTAGAAAAAAATAAAAGAATATGAATAAAATATATCCAAAT
CTTTAGGGGTATGATTACAATTTTAGTAATTTATCTTAGTAATTATTTAAATAAAATTCATCCATAGAAA
GGGAGGAAGCTGATAAATGCAAACTATATTTAAAGGTAAACATTTTATTACACTTCAGGAGTGGACTAAT
GAAGAAATAGACACCTTGCTTGAAGTCTCTTTTGATTTAAAGAAAAAATTTGCTATGGGTATACCAACTC
CTTATTTACTATATAAAACAATATTTTTAATGTTTTTTGAACAGTCAACCCGAACCAGAAACTCTATGGA
AGCAGGAATTGCTCATTTAGGTGGTCATGGTACTTTTCTAGATACCAGCACCATGCAAATATCTCACGGT
GAGGCAATTAAAGATACAGCTATTATTTTATCCAGATATGGTCATGCTATAGCTTGTAGAAATTGTTTCT
GGGAAGTAGGGAATAAATATTTGAGAGAAATGGCAAAGTGGTCTACGGTTCCGATTTTGAATTTACAATG
TGACTTATATCATCCTATGCAAGGAATTGCTGATTTAATGACTATGAGAGAAAAAGTCGGAGATTTAAAA
GGTACTAAGGTATCTATTATCTGGGCTTATGCAACCAGTCATAAGAAACCAATTTCAGTTCCACTTACAC
AAGTTCTTTTGTTCCCGAGATATGGAATGGATGTGACACTTGCCTATCCAAAAGGATTTGAGTTGCCAGA
TTGGGCTATTAAACAAGCTAAAGAAAATGCTGAAAAACACGGTGGAACCTTAATCTTAACTCATGATATG
GAAGAAGCGTATAGAGGGGCAGATATAGTTATACCCAAGAATTGGGGAAGTTGGGTAACTAATCAAAAAG
ACGAAGTAGTGGATGCTTTGCTTGAGTCCTGCAATACCTGGAAATGTACTGAGAAAATGATGAAACTTGC
CAATAAGGATGTAATGTATATGCACGCACTCCCAGCTGATAGAGAGAAGGAAGTTGAAAATTCAGTTATT
GATGGCTCCCATTCTATTGTATATGATGAAGCAGAGAATAGATTACATACAGCAAAAGCAGTTATGACAC
TCACCATGGGTGGTAAATAAAACATAGAAAGTTTAGTTAATATAGTTTCCTTAGAAATTTATTAATCAAA
AATAATTGTAACTAGATCATAGAAGATTAAAATAGAATAGTTTTATGAACAGTTGAGTATACTAAAAGGG
TAAAAATTATATCTATTATTTATGATAATATTTAGAAAATTAGATTTTCGAGAGGATGGAGTTGATAGAT
GACTAAATTAGCAGTATTAGCTATTGGAGGTAATTCCTTAATTAAAGATAAACAACATGAGACTGTGGAA
GATCAATACAATGCAGTATGTGAAACAGCTAAACACATTGCTGGAATGGTTGAACAAGGGTATGATGTAG
TAGTTACTCATGGTAATGGTCCTCAGGTAGGGTTTATCTTGAGACGTTCAGAAATTGCCCACCAGATAGC
AGGGATGCATCTTGTGCCTTTAGTAAACTGTGGGGCAGATACTCAAGGGGCTATTGGGTATCAGATTCAA
CAATCTCTCTATAATGAATTTAAAAGGAGAGGGATTAAAAAGAATGCAGCTACGGTAGTGACTCAAGTGG
TGGTAGATAAAAATGACCTTGCATTCCAGAATCCTACTAAACCCATAGGTACATTCTATACCAAAGAACG
AGCAGAAGAACTGCAAAAAGAACATCCTGATTGGGTTATTATTAATGATGCAGGAAGGGGATACAGGAGA
GTCGTTCCTTCTCCTATGCCAGTAGAAATTGTAGAACAAGAAGCCATTAAGATGTTGGTGAAAAACGGCT
TTAGTGTGGTCGGTGTTGGTGGAGGCGGAATTCCTGTAATTCGTAAAGATGATGGTACATTAGAAGGAGT
AGATGCAGTTATCGATAAAGATAATGCCTCAAGTCTTCTGGCAATAAATATTAAAGCAGATGTCTTTATT
ATCTCTACCGCAGTAGAGAAAGTATATTTGAACTTTAATCAACCAAATCAAATTGCCTTAGATAGATTAA
CTGTAGTAGAGGCTAAAAAATATATTGAGGAAGGGCATTTTGCCAAAGGAAGTATGCTTCCCAAAATTCA
GGCAATTATAAGATTTCTGGAAGCTGGAGGGAAAGAGGCAATTGTAACTAATCCAGAGTCTTTAGAGAAA
GCACTAAAAGGTGAAACCGGAACCCATATCTATTCTTAAAAAACAACCATTTTAGCTACATAATTTATCT
TATTTTAGTATTGCTTATTCTGTAGCTTTGTCTTTTAAACTTTATATTAATTATTGTGACAACTTTATTA
GAAATTCTATTAATTAGGAAAGGAAAATGGATATGAGTTATGTAAAGAAATTAAAATGTTTATTGTGTGG
AACAGAATACGGTTCAGATGAAGTAAAATATAATTGTCCAAATTGCGGAGACGAAGGCGTTTTAGAAATT
ATTTATAACTATCCTGAGATAAAAAAAGTTTTTAATCAGGAATCCCTTATAAAAAATCAAGAATATTCGA
TGTGGAGGTACTTACCTCTTTTACCGGTGGATGATCCCACCAAAATTGGTCCGTCAAAAGTTGGTTGGAC
TCCCTTATATGAGGCTAAAAGAATAAGAGAAGATTTAGGAATGCCAAATCTCTGGATTAAAGATGACGGA
AGGAACCCCACTGCCTCTTTAAAAGATAGACCTTCTGCTATTGCTTTAGTAAAGGCTCAGGAATTAGGAG
AAAAAATTGTTACCTGTGCCTCTACTGGTAATGCAGCCTCGTCTCTTGCTGGTGCTGCTGCCTCAGTAGG
ATTAAAGAGTTACATTTTTGTTCCTCAAACTGCACCAAGTGCTAAGATTGCCCAGCTTTTGGTATTTGAC
TCAACTGTCTTCGCGGTAAAAGGAACTTATGATGAAGCCTTTGATCTGTCCATTGAAGCTACCAGAGAAT
TTGGATGGTATAACCGAAATACTGCTTTTAATCCTTATATGGTAGAGGGGAAAAAGACGGTAGCTTTAGA
AATTATTGAGCAAATGAGTTTTGAGGTGCCCGATTATCTTTTTGTCCCGGTAGGAGATGGTTGTATCATT
TCCGGTGTGGCTAAGGCTTACAAAGATATGTTTTCCCTAGGTTTTATTAATCATTTGCCTAAACTGGTGG
CGGTACAAGCCGAAGGATGTAAACCCATTGTAGAGGCAGTAAATAGTGATGGGGAAGTGAAATTTGTGGA
ACCAAATACAATTGCCGATAGTATTGCTGTAGGGATTCCCAGAAATCGTCTAATGGCAGTAAGAGATGTA
AAAGAATCGAAAGGATTTGGTGTTGCGGTAAGTGATAAGGAGATACTGGAAGCGATTAAATATTTGGGGA
CAACACAAGGTATTTTTGCTGAACCGGCTGGCTCCACTGCCTTTGCTGGTATGATAAAAGCATTACAAGA
AGGAATTATCTCTAAAAATGATAAAGTTGTGGTTCTAGTTACCGGAAGTGGTTTAAAAGATGTGGAAAGT
GCCAAAAAAGCAGGGGGGAGGGCTTTAATAATAGACCCCACTTTAGAAGCAGTAAAGGAGATAATAAACT
AAAAGTGAACGATACCGAAAAAAAAGAATTAAATGATCTTCTTCGGAATCTCATTCAAATTGAAAGTGTA
AATCCTCCGGGGAATGAAAATCAAATTGCTGAATTTATAGTGAAGTTTCTTTTAAAAAACAATATTTACG
CAGAGTTAGTTCCCTTAGAAGAAGGCAGGAGTTCGGTTATTGCAAAAATTGAAGGAGAAGAAGAGAGAGA
TATCACCTTTTGTGGTCATCTAGATACGGTGAGAGTGAATGAAGAGAATTGGACAAAACCCGTTTTTGAA
GGATTGATTGAAAACGGAAAAATGTACGGTATAGGGGCATCAGATATGAAGGGTGGAGTAGCTGCCATCC
TTTACACTGCAGTACTTTTAAAAAAAAGGGGGAGTATACCCAAAAAAACAGTTAAATTTGCCCTTACTGC
AGATGAAGAATGGAGATATAGAGGTGCGAAGAGTTTAGTTGACGGGGGTTATTTTGAGCGGACAGATTTT
CTTATTATCACCGAACCTTCCAACCTTTACGTTTCTACCGCGGAAAAAGGAGAATTATGGATGAGAGTTA
AATTTTTCGGGAAATCTGCGCATGGTTCAACTCCTGAGGCAGGAGTAAACACTATTATTCCGGCGAGTAA
ACTTATTGTAAATGTTACCGAAAAATGTGGAAAAATATTTGAAACAGATTCTTTTTGGGGTAAAACTTCA
ATAAATATTGGAAAATTTCAAGGTGGAACACAGGTAAACATTGTCCCTAATTATTCAGAAGTGGACTTTG
ATTTCAGAGTGATTTCAGAAAAAGATAAAGAAAAAGCAATAGAATTAGTCAGAACATTAGGAGAGGAAAT
TGCAAAAAAACATAAGGTGCGGTTTACAGAAGAGATTTTTAACTACCACTCTCCGATCTTTACCAGCTCA
GATAACCCTTTTGTAAAAAAGTTTTTACAAGCAGCCGGAATGAAGGAAGTGATAGTTACTAAATACTGCA
CTGATGGAGCAACAATCATCCCGGAAAAGAAGATACCTTTTATTATTTTTGGACCCGGTGATATTGCCCA
GGCTCATCAAAATGATGAATATATTGAATTAGAATCTCTTTATCGAGCAGTAGATACATTTTTAAAATTC
TTAACGTGACAAAGAGTGTCTCCTATTGAGTGGGTTACAGGTTATGAGTTGCAAGATTAACTCGTATATA
TTATTTCGTGAATCGTATCTCGCATATTAGTGTAGAGTGTTTAGTGTACAGCGTATAGAAAAATACAGTG
ATGAGTAATATGTAATGAGTAACAAGTGAAGGTTACGAGTTACAAGTTTACAACTTCGGAGGCAGTGGTT
CGATAAATCGAACTCCTTTCGGATCGAATAAATTCGGTCCCTACAAAAGACAGTAAACCTTTTGTGATTT
CTTAATCGGTAGATTTCGAGGTTTTAATCCTCATTTTCACGGGGATAGAATTTTAAATTATAGTTTTTAC
TTACCCACTTTTGCGGGCATAAGTTTAGCTTTAAGTTTTCAATTTAATAAAAACCATACGCTAAACGCTA
TATGCAATACTTTTCATTAACTAAAACTAATATAAAAAGGAGGACATGAAATGATTGATTTAACTATCAA
CGAAGAGCAACTTAAGAGAACTATAGAAAGGGCTAGAGAAAAAAATATTATCATCCCCACTTTTGAACAG
ATGAAAAATCCACAACTTGTACCAGATAAAATTAAAGATAAGTTAAAAGATGTGGGATTGTGGGATATTA
ATCCCTATAATCTTTTTCGAATAACATGGAAAAATGAACCAGTAAAAAAAGGCGGACTCTTTAACGGGGT
CAATTTTATCGAATTACCCCCTGAATTAACCGGGGTTAAGGCCCGAATTATTGGGCTAGTAGGTAAATGG
TTTCCTACTGGTGCTCATAAAGTGGGGGCTACCTTTGGGTGCTTGGTTCCCAGATTGGTTACCGGGCAAT
TTGACCCTACTTCTCAGAAAGCAGTTTGGCCTTCTACCGGCAATTACTGCCGGGGTGGAGCCTACAATGC
CGAACTTCTCTCTTGTGAGTCAATTGCCATTCTACCGGAAGGAATGAGTAAAGAGCGTTTTGACTGGTTA
TCCAAGGTAGCTGGAGAAGTAATTGCAACTCCCGGAACAGAGAGTAATGTAAAAGAGATTTTCGATAAGA
CCTGGGAGTTAAAAAAGACTAGGGATAATGTAGTAATATTTAATCAATTTGATGAGTTTGGTAATCACCT
CTGGCATTATGAAATTACTGGTCATGCTATGGAAGAAGTTTTGTCTCAGATTATGAGTTCAAAGGATAAT
TATGCCGGAGTGGTTTTAACTACTGGTTCCGCTGGTACTCTGGGTTGCGGAGATTATATGAAAGAAAAAT
TTCCTACTAGTAAAATAGCTGCTGGTGAAGCCCTACAATGTCCCACACTTCTTGCAAATGGTTTTGGCGC
TCATCGTATTGAGGGGATAGGTGATAAACATATCCCTTGGATTCATAATGCAAAAAATACTGATATGGTT
ATTGCTGTAGATGACAACAATTGTATGGGGATAGTTCGTTTATTTAATGAACCCGTGGGGCAAAAGTATT
TAATCAAAAAAGGTGTTTCTGCAGAAATAATTGAAAATTTACCCTTAATGGGTATTTCCAGTGTGGCTAA
TATGATTATGGCTATCAAGTTTGCCAAATATTATGAACTTACCGAAAAAGATATAGTTCTAACTGTCTTT
ACTGATTCTATGGAACTTTATAGTTCCAGATTAAAAGAGTTAGAAGAAGAGTTTGGACCCTATGATGAAG
ATGATGCAGCTATCGATTTTCATCGTAACTTGCAGGCACTTTCTATTGATTATATGCAAGAATTGACATA
TTATGATAAGAAGAGAATTCATAATCTAAAATACTTTACCTGGATAGAACAACAGGGGAAGGATTTAGAG
GAGCTAGATGCTCAATGGTATGATTATGAAAACTACTGGAATGGTATTCACCGACAAGCTAATGAAATAG
ATAGATTAATTAAGGAATTTAATAAGAGAGTGGGCCTTTAGGCCAGATATATTAAATTATTAATTATTGG
TTACTAATAAAATAAATAAACGAATGTAATTAAAAAAAATAGGAGGTTTCCAATGCGTAGTTTCTTAGGA
AGAGATATCCTTTCTTTAAAGGATTTTGAGAGAGAAGATTTTTTTAGAATTTTCGAAGTTGCTAAAAAAT
TCGAGCCTATTGCAAAAAATCGTAAAAACATTAACATTCTGGCTGATAAAACTATGGTAACCGCGTTCTA
TCAACCAAGCACTCGTACTCGCTTGTCTCATGAGGCAGCCATGCACCGTCTTGGAGGTCATGTGCTTGGT
TTTGCGGATGCGAAAATGACCCGAGCTGGTGATTTCTACCAGGAAAGTATTAAAGATACTGTTAAAATGT
TAGAATATTATGGTGATGTGATTGTTATGCGCCATTTTCAACAGGGTGCCCCCGCTGAAGCAGCAAAATG
GGCTAGTGTACCTGTAATTAATGCCGGTGATGGTTGGGGAGAGCATCCAACTCAGGTTTTAACCGACCTG
TATACTATTCTGCAGGAAAAAGGCACTATTGATGGTTTGACTTTCCTTTGCGTTGGCGATATGCGTATGC
GTACTATGCACTCCATTTCATACGCACTTACACAATTTGATGCACGAGTTATTTACGTGGCCCCTCCTGC
AATGTCAATGACAGAAGAATTTAAAGCCGAGTTAAAAAATTACAATTTGCGTTTTAAGACAGCCGAACAT
GTTGCTGATGTCATTAATGAAGCGGATGTTATCTATATGGAACCTGTTGTACAGGCTGATTACACTGTAG
CTCGTGAAGAAGTGAAATCAGATAAAGGCTTAACTCCGGATAATTACTGTGTAACTCGCGAACTTTTGGA
AAAGAAAGCAAAGTCCAATGCAATTATATTGCATTCCCTTCCGAGAATGGATGAACTACCGCCGGATGTC
GATATCACCCGACATTCCCGTTATTGGCAGGAAGCCTTTAACGGTGTTGTTTTAAAAATGGGTTTACTCT
CATTAATTCTAGGCGCCGAAGAATAAATTTCTGTTAAAAAACAAAATGATTCTATGTAGTTGGGAAAATA
ACTACGCTAGAAGTAAAACTTTTATGTGGAGAAGTTACACTAGTATTATACATATAACTATGACAGGAGA
CAATTTCGACTGAAAATGTCTCCTATCACGCATTTGGGAGATGAAAATAATGAAATTTAGCGAGGTAAAT
AAACCTGTAAAACGGGTTGATGCTTATGAAAAAGTTACCGGAAAGGCTAAATTTGGTGCTGATTTATTCT
TCCCTAATATGCTTTATGGTAAGGCATTGCACAGTAAATATCCTCATGCCCAAATTATAAAAATAAATAC
GGAGAAAGCTTTAACCTATCCAGGGGTAAAAGCAATTATCACGGCAGAAGATATTCCTAATAATAAATTT
GGGGTGATTATCCAAAATCAACAAGTTTTAGCGCAAGAAGAGGTCTTATATATAGGTGATGGGATTGCGG
TAGTTGCTGCTGAGACTAAAGAGGCAGCTTCCGAAGCTATAAAGCTAATCGAAGTAGAATATAAAGAATT
GCCAGGGATTTTTGATCCAGAGGAAGCAGCAAAAAAAGATGCACCCTTAATACATTCAGAGTTAGAAGAT
AATCAGGTGGTTCATCATCGAGTAAGAAAAGGAGATGTAGAAAAGGCTTTTACCCAAGCAGAAGTAATAT
TGGAGAGAGAATATACTACCCAGTTTGTAGAGCATAGTTATATCGAACCAGAAGCAATTATAGCGGTTCC
CTATGAACACAATAGCTTAGTTACTATTTATGGTTCAATTCAGAATCCTTTTTCTTGTAGAAATGCCGTG
GCAAATGTACTTAAAGTGCCCTTGAATAAAGTGAGAATAATTCAGAATCATATGGGAGGGTCATTTGGAG
GCAAGGACGAAGTTATATCTTCTATGGCTGCCCGGGCTGCGGTGTTGGCTTTAAAAACTAATCAACCGGT
TAAAATGGTAAATACCAGAGAGGAATCGATTTTAGAAAGTTATAAACGGCATCCTTATAAAATGAAATAT
AAGGTAGGCGCCACTAAAGAGGGTAAATTGGTAGCAATGGAGATTAAATGTATAGCTGATAGTGGAGCCT
ATGCCTGCCAGACTCCTTTTGTTACCTGGCGCTCAGTTGTTCAAGCAACAGGTCCCTACGAATTACCTAG
TGTGAAAACAGATACTTATGGCTATTACACCAACAATATCTATACCGGGGCAATGAGGGGTTATGGTTCC
CCCCAGATTGTCTTTGCTCAAGAATCCTTGATGGATGAACTGGCGGATGAATTAAAGATGACTCCTTTGG
AGTTACGTTTAAAAAATATATATCATAATAATTCTATAACCGCCAGTGGGCAGAAATTAGATAACCATCA
GGTAAGTCTGGAAGAAGTAATTGCCAAAGCTGTTAAGGCAAGTAATTACATAGAGAAATATATAGAATAT
AACAAATCCCAATTGGGAGATAAAAAAAGAGGAATTGGTATGGCTGTCAGTTTTCGGGGTTGTAGCTTGG
GAGCTGAGGCTACTGATGCTGCTGGGGCTATAGTGGCTATTCAGCGCGATGGCAGTATTTTAATTTCTTC
TGGGTTAGCTGAAAACGGTGAAGGTTTGAAAACTGTTTTTAGCCAGATAGCAGCTGAGGAATTGGGAGTA
GATATTAAAAGAATTAATTATATGGAGGTTGATACTTCGGTATCCCCGGAGAGTGGAGCGACTGTTGCCT
CTCGCAGCACCTTATTAGGAGGTAATGCAGTAAAGAATGCTGCCCAGCAAATAAAAAGAACTATTACAGA
AATGATTGCAGATAAATTTAAGGTTAAATCAGGTGATTTAGTTTTAAGAAACGAGAATATATACAATAAG
AATAATAATCAAAAAATTATGTCTTTTGATGACGCAGTTGATTTAGCTAATAAATTGGGGGTATTTTTAT
CTGCCTATGGGTGGTATAAAGCCCCGGATATCTCCTGGGATGAAGAAACTGGTCAAGGTCGACCCTATTT
TACTTACGTTTATGGTTGTCAGATAGCTGAGGTAGAAGTTGATACTGCTACCGGGCAGATAGAAGTATTA
AAGATGGTTGCTGCACATGATGTAGGAAGAGCCATAAATCCTGTGACTTTGAAAGGACAAATATACGGTG
GGATAATGATGGCATTGGGTTATGGTATTATGGAAGAAGTAGAAATCGCAAGTGGTTACATAAAAAATAC
TAATTTTGATGAATATTTAATTCCTACCATAAAAGATATGCCTGAAATTATACCGATTATTGTAGAAAAT
CCTGATCCTCATGGACCTTATGGAGCCAAATCTATCGGTGAACCGACTTTAGAACTAGGAGCACCAGCTA
TTGCCAATGCAGTAGCTCAAGCTACTGGTAGAAGAATCAGACATTTACCCCTTAATTTAGAAAGGGTTTT
GCTGGGACATTCTTTAAGTAAGGGAGGGACGAAAAATGATATCTTATGAATTTTTAACCAGCAAAAAGAT
AGAAGAGGCTTTGGATTATTTAGATAAATTCAGTAAAGTTCAGATATTGGCTGGGGGGACGGACTTGTTG
GTAAATATTCATAAAGAAAGTCCCCGCTTACCGCATTTTGATTACCTATTAGATATAAGTAATATTCCAG
AATTAAAATTCATTACTTTGGTTAAAAATTTTATAGAGATAGGTCCTTTGGTGACTCATTTCCGATTAAT
TGAAGAACCACTTATTAAAGGTAATTTTCCCATTTTATCAACTGCTGCCCAAACTATTGGGTCAGTCCAG
ATTCGTAATCGAGGTACTATAGGGGGTAATATTGTGAATGCTTCACCAGCAGCAGACCTCTTACCTCCAT
TGATTGCTCTAAAGGCTGAGGTAGTATTAACTTCTAAAAAAAGTGAAAGGATATTATCCTTAGAAAAATT
TTTAACTGGTCCCTATAAAACTAAATTACAAGCTGATGAATTATTAACTAAAATAAAAATTCCCTTACTT
GGTGATGGTTATTACACTGATTTTCAAAAAATAGGTCGGCGAAAAGCATTATCAATTGCGAGGTTGAATC
TTGCTCTGGTTACTAAAATAGACGAAAAAGGTGTTTTTCATGATACCAGAGTTGTACCAGGATCAGCTAC
CCCTTATCCTCAATCTTTTCCAGTGACTGAAGAATCTGTCAATGGTAAATCAATATTTAATATTGATTTA
GAGGAGATTGGCGAAATAGTTAGTAAAGAAATGGTTTCTATCACTGGAGAAAGATGGTCCACACCATACA
AGAAACCAGCTATTGCAACTCTAATTAAGAGGGCATTGGAAAAGATTATCAAGGAGGCAAAAACCAATGA
AAATTAATAAGATTACGGTAACTTTCATTGTCAATGGTCAGGAAGTAACCTTAAAGGTGGGTTCTAAGGA
GCGTTTACTTGATACTTTGAGGGAACAATTACAATTAACCGGGACCAAAGAAGGGTGTAGTGTTGGTGAA
TGCGGAGCCTGTACAGTTATCCTTGATGGAAAGGCAGTCCCTTCCTGTTTGATTCTTACCGGACAGATTG
GAGGAAGCGAAGTTTTAACTATTGAAGGGTTGGAAGCAGATGGAAAGCTTGATCCTTTACAACAAGCCTT
TATTGATTATCATGCTGTACAGTGTGGTTTTTGTACTCCCGGGATGTTAATGTCTGCTAAGGCCTTACTT
ATACATAATCCTCATCCCAGTCGAGAAGAAATTAGAACAGCTTTAGAGGGGAATCTATGCCGCTGTACCG
GCTATGAACAGATTATCGAGGCAATTGAAAGTGTAGCTAAGAATTGTCAGTAGAACCGTCCCCCTAACAA
TCTAGGGGAGGAGATTTTTTTATATGTCTTCCATTTTAATTAAAAATATAAAAGAAATTGTAACGATGGA
CAGAGAAAGAAATAGACTGAAAGGTTACAGTCTTTTAATCAAAGATAATAAAATTAGTAAAATTTCCGAT
AAGATAGACTTTGAAGCTGATGAGGTGATTGATGGTTCTGATTATTTCCTTTATCCTGGTTTAATTAATA
CCCATCATCATTTTTATCAAACCTTAACCAGAAATATTCCTCAAGTACAGAATGTAGAGTTATTTAATTG
GTTAAAATATCTTTATCCTATTTGGGCTCGCTTAATTCCTGAAGCGGTTTATTACAGTAGTCTAGTAGCT
ATGGGAGAACTTCTAAAGACTGGTTGTACTACCTCTGTTGACCAGTTCTACGTTTTTCCTAAAGGTCAGC
CAAAAGAACTGTTGGATGAAGAATTCAGGGCAGCTAAGGAAATCGGAATAAGGTTTCATGGTTGTCGAGG
GAGTATGTCTTTGAGTAAAAAAGATGGAGGATTACCTCCTGATGAAGTAGTTCAAACAGAAGAAGAGGTG
CTGGCTGATTCTCAGCGGGTTATCGAAAAATTTCATGATTACAAGCCTTTTGCTATGCAAAGAGTGGTTT
TAGCCCCCTGTTCTCCCTTTTCGGTAACTGAGAACCTTCTGAGAGAATCGATTAAATTGGCCCGAAATTA
TAAAGTGGAAAGCCATACCCATTTAGCAGAAACCAAAGATGAAGAAAAATTTTGTCAGAAAATATTTGGC
ATGCGGCCCCTTAAATATATAGAAAAAGTTGGCTGGTTGGGTGATGATGTCTGGTTTGCTCATTGTGTTC
ACCTGACTGAAAGTGAGATAGATTTATTGGCTGAAACAGGAACAGGAGTAGCACATTGTCCAGTTTCTAA
TCAAAAACTGGCTTCTGGAGCAGCGAATGTCCCTTATATGTTGAAAAAGAAAGTACCAGTAGGATTAGCA
GTTGATGGTAGTGCTAGTAATGATTCTTCTAATATGATTGCTGAACTTAAATCAACACTTCTAATACATC
GTTTAATTTATGGCATCTCCAGTATGTCTGCTGAAGAAGTAATGGTTATGGCTACCAATGGTGGTCGAGA
TGTCCTTAACCAGCCAGAAGTTGGGAGCATAGAAGAAGGAAAAGCAGCAGATATGTTCTTAATCAATACT
AAAAAATTGGGATTTGCTGGTGGGTTATCAGATTCTGTTTCTGCTCTGGTAACTTGTGGTGATTCTCAAA
TTGTGGATATCACTATAGTTAATGGTAAAATTGTAGTTCGTGATGGAAGGTTGGTTACTATTGATGAAAA
TATAGTGGCGGAAAAAGCCAATAAAATTTCTCAAGAAATGATTAAAGGATAAAAAATGTCATTGAGAGGA
ATAAAGCAAGCTCGTCCCAGCGAAAGCAGGGGAAGCAATCTTATCAGTTATGAGATTGCCACGCCCTGAT
AAATGAGGGTTCGCAATGACAAGAGAGAGAGTTGCTAAATAATTTATTTTGTAGTACCTAAGGTTAATAA
ATTGGAAATAGTTGGGATAAAATTATTAAGTTTATACTTATTTTGAAGAGAGGGAGAAAGAAAAATGTTG
ATAATCGGAGACGGAACGGTTCTTACTTTTGATAAAGATTCTCGGGTTATCTCTAACGGAGGTATAGCCA
TTGAGGGAGAGGAAATTTTAGATATAGGAGATACAGAAGAATTACAAAAAAAATATCCGGAAGCTACTTT
TAAGGATGTCCAGGGCAAAATAATAATGCCGGGTATGATTAATACTCATATGCATCTTTATAGCACCTTT
GCTCGAGGAATGGACCTTAAAACTGGCCAGCCCCCTAAGAAATTTGTGGAGATTTTGGAAAAATTATGGT
GGAGATTAGATAGAACTTTAAATGAAGAAGATATATATTATAGTGCAATTTATGCTATTCTGGATTGTGT
AAAGAAAGGGGCTACAACTATTTTTGACCACCATGCCAGCGGTAATCTTATTGATGGTAGTTTAGATATA
ATTACGGAAGCAGTTCGTCAAAGCGGTATCAGAGCTAGTTTAGCTTATGAAATTTCTGATAGGGATGGTC
ACGAAAAGGCATTAGAGGGGATTAGGGAAAACGAACGGTTTATAAAAAAAACACAACGTGAGGGTAATAG
CTATTTAAGAGGAATGATCGGGCTTCACGCTTCTTTTACCCTGAAAAACGAGACTTTATCCCAAGCAGCT
TCCTTAGCTGATGAGTTGGAGGTACCTTTTCATATCCATGTCGCAGAAGGTATAGAAGATTTTTATGAAA
GTAAAACTCGAGGGTATAAGGGGGTGGCATATCGTCTCGATCGTTTTCATATCTTAAGGCCCGGTACTTT
AGCTATCCACGGAGTTCATCTTCAGGAAGAAGAATTGGAAATTTTAAAGAACAATGACAGTTCTTTAGTT
CATAATCCTGAGTCCAATATGGGTAATGCGGTAGGATTTGCTCCGATTAAGACTGCCTTAGATAAAGGTA
TAGTAGTAGGATTGGGGACTGATGGTTACACTTCAGATATGTTTGAAAGCATTAAAGTAGCCAACCTCTT
GCAAAAACATGAATTACATCATCCTCAGGCTGGCTGGAATGAGGTCTTTCAGATGGCTTTTAAGAATAAC
CGTGAGATTGCCACCAGATCTTTTGACAAAACTTTAGGCATACTTAAGGCAGAGGCCCCTGCTGATATTA
TAGTGGTAGATTATTATCCACCCACACCCATTACCAGCGAGAATGCTTACTTTCACATCCTATTTGGTAT
AAGTGGCGACATGGTCGATACTACTATTGTGGGTGGTAATATATTAATGGAAGATAGGGAAATAAGTGGT
TTGGATTATCAAAGAATCACCCGAAGAGTAAAAGAACAAGCCGAAGACTTCTGGAAACGATTTTAAAACT
CCTCACCTTCCTCAAGATAAAATTACCTATTAAAATATTACCAAATATTTTTTAAAATCTGGAATTACCA
GGTTATTATATATTTTTTTAAAAAAATTAAAAAATATTTTCAATTTTTTCTTGACATTATTTAAAGAATA
GATATAATAACCATTGTATAATTAATTAATAATTGTTTGCAGGCCATACAGACTTGAAGCAACAAACAAC
AAAACAATCTTTTTCATAATTATACCTCCTTTATAATGAGCCCGTTTTGAGGTAAGCAAAGCGGGCTTTT
TGATTTTTATGCTTTTATTAACAAAAAAGAGGATTTTTTAAGGGATTTGTAGAATTATAAATTATATATA
ATATGATTGTGACCCAAAAAGTAGACAAAATAGTAAGGTAGGGGCACGATGCATCGTGCCCATAGGGGAA
ATTAGATAATAATATTAAGAGGGCACAATTCATTGTGCTCCAACAACTTAATTATAACTAAAATTATAAT
TTACTATGAAATTATCTACTTACACTCCCCACGAAAGATCTTGCTGGCCTTATGCCGACGGTTTTACTTC
AACTAATTATAAGGCAGGATATGGAAGTATAGCTATTGACCCGGAATATGGAGTGTTCCGCTATGGGGAC
ATACTCTATATCGAAGGTTATGGAATAGGACTTGTGGAAAGATATAAATAAAATTGAGAAATACCTTTTA
AATTTGGATTTTTAGTAATAATATTAATTATTTAATTATATTTCAGTAAATTAAGCAAATTAGATTAATA
AAAATATACTGTATCTGGAACTAAATTCTTGTTTTTTTTCTGGGCGTTTGGTATATTTATAATTGTAACC
ATATAAAGAGGGAAATAAAATCCGGGAAGAACAGTATAAAAATATTCGAATAGTATGACTAAAGATAGAC
TGATTTGCTGCCTTAATTGTAATAGAATTTTGTAGAAGCAAAACATCCTACCAGAATAATCAGTGATGTT
ATAGATAGTATAAATAATAGCCTGTATTAAATTAAGCAGGTATAAAGGAGTAGCTTTGGATAATTCGAAA
GGTTATGCAATCGAATTACACGGAATCGTCAAGCGGTTTCCTGGTGTAGTTGCCAATGACGGTATCGATC
TTAAGGTTCGTCGTGGCGAGATTCACTGCCTTCTCGGAGAGAACGGCGCAGGTAAGACAACTCTAATGCG
AGTTCTCTATGGCCTTTATCGACCCGAAGAAGGGGAAATTATCTTAAACGGCCAATCGGTTCATATGACT
TCCCCCCGGGCTGCACTCAATCACCATATCGGTATGGTTCACCAACACTTTCGACTCGTTCCTACGTTAT
CAGTAGAGGAGAACATTATCCTTGGGCTAGATGAAGGTACCGGACCCCTCATGAATTTTCGTAAGACACG
TGAAAAGATCTCGGCAATTGCTGATGAGTATGGTCTACCAGTAGATCTACAGGCTAAGATATGGCAACTA
GCGGTTGGCCAGCAGCAACGTGTTGAAATCTTAAAGGCTCTATACCGTGAGGTCGATATTCTGATTATGG
ACGAGCCAACGAGTGTTCTTACCCCCCAAGAGGTCGATCAACTATTTACTACACTGCGTACTTTAGTTGA
CGATGGGCTGACTATCATTTTTATTACTCACAAACTCGACGAGGTAATGAAAGTGAGCGACCGAGTGACA
GTACTACGACAGGGGAAGCACGTGGCAACCCTGTCTACCGCTGAGACAGACAAACCTACTCTGGCTAAGC
TAATGGTCGGTAGAGAAGTAGTCTTTCGACTTAAAAAGAGCCCGATAAAACGAAGAGAAAAATTCCTTGA
GGTGAATGATCTGTATGCACTAAATGACCGTGGACTTCTTGCCCTTCGTGGGGTATCGTTTGAACTCTTT
GGTGGAGAGATACTTGGTGTAGCTGGGGTATCAGGAAATGGTCAACATGAACTTGCCGAGGTACTTACTG
GACTGCGTAAGTCGGCAAAGGGTAGAGTATTCTTAAGGAAAAAGGAAATTACTAATTGTTCCACACGAGA
AATAAATGACCTTAAAGTTGCTCATATCCCGGCAGAGAGAATCAGGATGGGGATTGTCCCCTCTCTTAGC
ATTTGCGAGAATCTAATTCTAAAAAAATATCGCCATTCCCCCTTTTCCCATGGAGAGTTTCTTGATAATA
AGGAAATTGAAGAAAATACTCGCCGTGCGATATTAGACTACAAAATAGTTGCTCCCAGCTACGAGATACC
TGTTAAGCTCCTCTCAGGAGGAAATATTCAAAAGGTAGTCCTGGCACGTGAATTATCCGAAGATCCTATC
CTGATTATAGCGGTTCACCCTACCTATGGTCTCGATATCGGTGCTACCGAGCAGGTCCGGCAAATACTCT
TAGCACAACGGGAACGGGGTGCCGCAACTCTACTTATCTCAGAGGATCTGGAGGAGATTATGACACTGTC
TGATCGGATAATGGTCCTATTTAATGGTGAGGTAATGGGAATCCTCGATGCGGAAGGCGCCAATATAGAA
GAGATTGGTTTGATGATGGCCGGTACACGATATAGAGGAGAAGAATTATGACGGGACGCGTGGATTTCAA
AATTGAAAGAAGACCAGTTGCATCTGGATTCATCGTGTTCTTAGTCTCGCTTATTGCTATTTTTGCAGCG
TTGGCGGTAGCAGGGATATTCTTCCAGATTTATGGAATCTCTCCCATTAGAGCCTATCAATTACTGCTAC
GGGGATCATTGGGAAGCACATTTGGGCTGACCGAAACAATACGTCGGGCGATTCCTCTATTACTTTGTGG
GGTTGGGTTAACGATTGCCTTCCGTGCTTTCTTCTGGAATATTGGAGCCGAAGGACAGCTTCTTATGGGA
GCAGTTACCGCAGCTGGAATTGCTCTTTTTAGTAAGCTACCTGGTCCGTTACTCTTACCAGCGATGTTTA
TAGGTGGGTTCTTGGGCGGAGCCGCATGGGGACTTATTCCAGCCATCTTAAAAGTTATTTTGGGGGTAAA
TGATGTCATTACGACTTTAATGATGAACTATGTTGCCATATACTTTGTTGAGTGGTTAATCCACGGTCCT
TGGAAAGGGCCATCCGCGCGTGGATTTGCCTATTCTGATACTTTCCCGCGTGCTGCATGGCTGCCGACCA
TCTATGGTACCCGCATCCATTGGCCGACCTTAGTCTTGGGACTTGTTCTTGCTGTTGTAATGTATATATT
AATTAACTACACCAGGAGTGGGTTTGAGATCAGGGTTATTGGAGAGAACCCTGATGCAGCAAGGTATGCG
GGTATTAGTCAACTCAAGACGACTCTACTTGTAATGCTTATTTCCGGGGGTTTTGCGGGATTGGCTGGAG
TGGGGGAGATTGCGGGTATTCATATGCGGCTATTGGGGCCGACTCATATCTCAATGGGTTATGGGTATAC
CGCAATCATCGTCGCCTGGTTAGCACGACGCAATCCCTTAGCTGTGATAGTAACATCTCTTCTGTTTGGG
GTTATTATGTCCGGAGGGGATGTAATTAAAGTATCACTTGGGCTACCGTTCCAATTAATTAATGTATTTA
ACGGATTAATATTATTCTTCCTTATTGGAAGTGAGATTCTTCTTCGCTACAAAATATCCTTTTTTTTGAG
GAGGTAGTTATGGGTTGGGAAACCTGGATAATTACAACACTTAGTCGTTCTCTTGCCTACGGAACTCCGC
TTCTTTTGGGAACGCTTGGTGAGATATACGCGGAGCGTTCCGGCGTGCTAAACCTTGGCGTTGAGGGAAT
GATGATTATGGGAGCCTATTCGGCCTTCACTACTACCTATATTACCGGAAATCCATGGAAGGGAATCCTG
GTAGGAGCAATTGTCGGCGGTGTTTTCTCCCTGGTCCATGCTTTTGCCAGTGTAACACTTAAGGCGAATC
AGGTCGTTTCCGGACTTTCCCTTACCATGCTTGGTCTTGGTCTGTCAGGTATGTTTGGACGCGGTTGGGA
GGGTAAACCACTTCCTGCTACTATTTCTAAAATTACTATTTCGGGTCTTTCTAAAATTCCTCTCTTGGGA
CCGATCTTTTTCGAGGGGCAGAATTTGATTGTCTATATGACAATCCTCCTCGTCCCCTTATTGTGGTATA
TTCTCTATCGAACGCGAATTGGGATTACGATACGCTCTGTAGGTGAGAGCCCTGCTACTGCTGATTCGTT
GGGGATAAATGTTGCTCGAGTCCGCTATGTATGCGTTTTTATTGGTGGAATCCTTGCGGGTCTATCTGGA
GGGTATCTCTCGGTTGCCTATCGACCGGCATGGACCGAAGGAATGACTGCCGGAATGGGATGGATTGTTA
TTGCGTTGACCATATTTGCCTTCTGGAACCCAGTCTACGGTATGCTGGGGGCTTATTTATTTGCGGCTCT
CTACCACCTGGCATTCCGCATGCAGATATGGGTGTCACCGGAACTACTTAAGGCGATGCCATATGCCTTC
GCAATATTGGTTTTGATCTTTGTATCCCGAGGGACATTACAGAAGCGAATGGGAGCGCCAGCTGCATTAG
GCTTACCTTATACAAGGGGTGAAGAGTAAGTATGGAAAATAATGAAAAAATATAACTAAGGGCATAGCAA
GATGAAGGAAATATTTTATTGCTTGATGTTTGTGCAAACTATTAAAAATGAGGGAGGTGAGGCGTTTATT
CCTAAATCTATCTCATCTGTATTCTGGATAGTTAGTACTGCACTATCCTGAATATGTAGTAAAATAAGCA
GTGAAGATTGTGAAAATCAAAAGGCTGTTTATACAGCCTATAATATATAATAAGGGAGGTTATAAAATGT
TTACTCAACGAAATAAAGTTGTGTTGGTAACTACATTAATAATAGTAGTCATCTTCAGTCTTACTTCAGT
AATGATGGCAAAGGAGTATGTTCCTGGCACGCCACTCAAGGCAGGGTTCATCTATGTCGGACCGATCGGT
GATCTGGGTTGGAGTTATGCCCATGATGAGGCACGGAGAATCTGTGATGATACCTTCCCCTGGCTGGAGA
CAGTCTATGTAGAGGCTGTTCCCGAGGGGAGTGAAGGGCTCTATATTGACAAGCTGATCAGGGAAGAGGG
TTGTGATGTCATCTTTACCACCAGTTTTGGCTTTATGGATGGAACACTGATTTCAGCACAGAAGTATCCA
GACAAGATATTTGCCCACTGCTCCGGGTTCAAACGTAATCCTAATATGATGACCTATATGGCAGATTTTT
ATCAGATTTACTATCTGAATGGGTTAATCGCTGGAGCGCTTACTAAAACAAATAAGACTGCTTATGTAGG
TGCCTTCCCAATTCCTGAACTAAAACGCCATATGGGTGCTTTCACTGTGGGAGTCCGGGAAGCCAAACCC
AAAGCCGAGGTGCATATACGATGGATCTACGAATGGTTTAGTCCCACAGCCGCCAAGGAGGCTGCCGAGG
CATTGATTGCTGACGGATGTGATGTATTTGCTTTTACCGAGGATTCACCAACGGTCGTACAGGTTGCCGC
AGAAAAAGGATTCCCGTCCTTCGGGCATTACTCACCGATGTACGATTTTAGTCCCGAACATGTTGTCTCT
GGACAGATCGCGCACTGGGAGGAAATTTACCTTGACTTCCTGGCAAAGGTCTATGCTGGTGTATACACGG
CGCACAACCTTGCCGATGTTGACTACTGGTGGTTGCTTAAGGAAAAGGCAGTAGAGATGGGAGCCAAGCC
GGGAATGCTGATAAATCCCACCTATGAGGATAAACTAAAAGCGATCCACATCAATGACCCCGTTCTGGGG
ATGATCAGTGTCTACGACCTGGTTTTGAAGCGGCTGGAGCAGATGGCTGATCCGTCAATGGTCTTCGATC
CATTTAACGGGCCGGTCTACGACCGCGAAGGAAACCTTAAAGTTCCAGAGGGCTTACGCATGTCGGTGTT
TGAGTTAACCACTATGGACTGGGCGGTGGACGGCATCGTCGGTCCCTGGGAATAGAATAAGAGAAGTTAA
AAAAAATCGGGCGGTAACCTTCACTAAAAGAGGGCAGCCGCCCTTTTTTTATTCCTTTCTTATATTTTTA
AAAGCTTCCAGGCAGAGGTCAGTCAGCTGGTGAAATATGGGGTTTATTTTTTCTTCATCAGTAACAACTT
CCCGAGTCAAGTGATTGGCTACTACGGTAAGGATGGTTCCTATTTTAACTTTTCGGAGGTAACCGATAGT
AAAGAGGGCAGAAGATTCATTTTCCACACTTAAAACATTGGAATCAATCCATACCTGTTCCCTTTTCAGA
AAATCAGGATCGGCAAATACTGAGCCCTTGTAGAAGGCGTCATGGCTCATAATTATTCCTATGTGAGATT
TTAGATTTTTGCTGCGGGTTGCTTTTATGAGGGCATCTACAATATCAACATTCGCGACAGCGGGGAATTC
TATTGGTATATATTCTACTGATGTGCCCTCCAATCTCACTGCTGAGGTGGGTATGATAATATCCCTTAAG
TTTATATTTTTTTGCAGTGCTCCGGTGGTGCCAAGACGGACTAAATACTTTGCGCCGGACATGATAAGTT
CCTCCAGGGCGATGGCAGCAGAAGGGCAGCCCATACCGGTTGAGGTAACACTGACCGTTAATCCTTTATA
TTTTCCAGTATAAGTTGTATATTCATGGTGTTGAGCAATTAATTGAGGATTTTCGAAATGTTCAGCAATC
AGATGACAACGGCCGGGATCACCTGGCATTATTACAAATTCTCCTATTTGACCCGGTTCTATCTGAAGAT
GATGCATCTTTTTCATATCTTTTTCCCCTCTCCCTTTTGAAGGTCGACCAAAGCTCCAGCAGCGATGGTT
ATTGCCTTATCAATGCTTTTTTGCAGTTCGTCTTTTGTACCTTTTTTGCCGGTGATTAAATTTCCCGCAG
CCACCAGTATTGCACCCACTTGTACTTTTCTCAGAGAGCCTATCACATAAAGGGCAGAAGCTTCATTCTC
GATGGCTAAGACTCCAGCTTCAGCCCAGATGGCGACTCTTTTTTTATAATTTCCGAAGGCAAAAGGAGAT
TCCATGTAAAAAGCATCATGGGTTCTAATTATTCCCAAATCATAGTCAGTGCTTTCTTTTTTAGCCCGAT
TTCGTAGGGCAGTAACAGTGTGATAATCTGCCACTGCCGGGTATTCTATGGGGATATATTCTTTAGATGC
CCCGTCCCCGCGAACAGCTCCGGTTGCAATAATTATATTCCCGGGGTTTATTTCGGGGGAGAGGGAACCA
CAGGTCCCCACTCTGATAAAATATTTACAGCCTATATTGGTCAGTTCTTCTATGGCTACAGCAGCTGACA
TACATCCGATTCCGGTGGAGCAGACCGCCATAGGCTTATTTTCGTAGCTGCCGTTGTAAATATGAAATTC
CCTGTTCTCTACAATTTTTTCAGAATCCTGGAAAAATTTTGCCCCAATATAGTCTGCTCTTTCGGTATTT
CCGGGTAGCAATACCGCTTTATTCACTTCACCTTTTTTGCATCTTATATGATATTGTACTTGTTCCAATT
TTCCCACTCCTTTTAAATAATAAAAAATAATGCAAGAAACAGTTCTTTGTATTGGTAATATATTTAATGA
TAGTCTATTTTAAAAACTCCGTCAATTAAAAAGAGGATTTCTAAAAGTTTTGTAGAATATTAATATATAT
AATTTAGTAGATAAAGATAGTAAAATCTAAAAAATAAATTAGGAGGTAACCACTATGGCTTTTAATGTAG
TTTTTATCGCTCATACCCCTGATGCAGAACCGGAAAAACACCAGTGTGTAGTCGAAACACCTAAATACAA
ACTCCTGGTAAGGTTAGTAAAGAATCAGGAGCAGGCGGTAGAAGTTTGCAAAAAGTTGGTTAGAGAAGAG
GGTATTCATTCCGTACTCCTCTGCCCGGGATTTACCCATCAGAATGTGGCAGAGATATCCAAAGCAGTAG
GAGAGAATGTAGGAATTTCAGTAGCTCGAGGAGATGGCCCGAGTAGTAAGGTAACCAGAGAAGTAATGAA
AAGAGAAGGTTGGTTTTCCTAAAAAATTGAAAAATAAAAAACCTATCGGGAGATTTAACTCCTGATAGGT
TTTTTGTTTTCTATTGTTAACAAGTAGAAGCTGGGCCGCTGTAGGGATGGACTAAAAATCCTCTCTGAAG
AAAAAAGTTAGAATAGTCAATCTTAAAACCTTTATATTGATCTATTAAACTTTTATCTGCCACAAAATCA
ATACCATCTTCTGAGTAGATTTCGTCATTTTCTTTTTGCTCATCCAGAGCAAGATTAAAGCTTGGGCCGC
CTCAGCCAATTCCTGCTAAAAATATTCTTATCTTTTTGTTCGTTGCATTTTTTTGTTCTAAAACTTTTTT
TATTTCCCCTAAAGCTTTGTTGGTTACTTTTATCGACATTTCTTATCCTTTCTAAATAATTAAATTATTT
ATTTGATATTAACATGTAAATGTAATAATACTATATATGAGTAATTTTGTCAACATTAATGGTAAATTAA
TTTTAAATTTTAGAAAGGTTTTATTTTCACCGGTAAACTACCGGTGGAACTTAGCTCCCTCAGCCGCCGC
CACTTGAAGTAACAGTAATATTTACGGTATCACTTTTAGTTATCTCGCCTTCTGTATAACTTACGGTGAT
AATCGCGGTAGTAGTTGAGCATGATGACAATACTGTAATTACTCCATTAGCGATTGTGACCTTAGTGTTA
TTTGATGCATAGGTACAAGCACTAAGTGCTATATCAGCAGAAGTATCATTATCATAATGAGCAGTAACGG
AAGTTATTTTCTTTGAGCTACCTGCTGCTATCGACATAGTGGTAGGAAGTACTTCTATCGAAGTAAGTAA
GGCTTCATTTACTGTAATAGTAAACGATTGAGTGTCTGATTTACTACCATCAGAGACCTCTACCACGACT
TCGTTTTCACCAATTTGACTTTCTATCGGAGTCCAACTGATTACCCCGGTGGTAGAATTAATGGTCATAC
CAGAGGGATAAATAATTAGGGAATAAGTTAAAGTGTCTCCGTTAAGGTCAGTGGCATCGACATCATAAGT
ATAGGCCACACCTTCTTTAGCAGTAGTTATTGGATCAGATTCAATTGATGGTGAAATGTTGAAAAGAAAA
CAACCAGTAAATAAAAATGCAATAAAAAATACACTTAAACTGAGCAATAATTTTTTATTTTTAATGATAA
TCACCTCCTTTCTGGAAAAACAAAAAAATAATATATCTATCTTAAAATATATTATTTAAATTATCCGTAT
TTTTTTACCAGAGGAAACTTTTATGACTTTACCAATAACTTGGCTGGAAGTAAATCCTTTTTGGAAGAGC
AATTCTTTTGCTTTTTCTGCCTGTTCAGGACTAATAGATAGTAATAATCCTCCTGAGGTTTGCGCATCAT
ATAGGATGATTTCCTTTTCTGAAGGAATGTCCTGTTTTGTTTCAACCGAACAGGAGTAAATTTCCTTGTT
TTTCAATGTCCCTCCCGGAATCATCCCCGAAGAAATATATTTATCCAGGCCGTCTATTACCGGAATATCA
TTAATCCACAATTCAGCCCCCAGTTTATTTTTAGTCAGCATCTCACTTAAATGTCCAATCAGACCAAAAC
CGGTGATATCAGTCAAACCGTGTATGGATAATTTTAATAGTTCTTTGGGAAGTTGATTTAGTTTGGCCAT
CCAAAAAATAGCTTTTTTTACAGTGTCTGGCTCGGCAATATTAGCCTTAAGGGCAGTAGATAATATTCCG
GTACCCAGGGGTTTGGTTAATATCAGTAAATCTCCTTCTTGAGGAGTATCATTATAAATAATATTCTGAG
GATGAATTAATCCCACTACAGCCAATCCATACTTTGGTTCTTTATCTTTTATGGTATGTCCACCCACTAA
AAGAGCGCCAGCTTCTGCAACTTTATCTGCCCCTCCTTTTAAAATAAGTCCAAGATCATCTACTCTATCT
TCGGGAAAAGCAACTATATTTAAAGCAAGAAGAGGGTTTCCTCCCATAGCAAAAATATCACTTAAGGCAT
TAGCTGCGGCAATTTGTCCAAAAGTGTATGGGTCATCAACTATCGGGGTAATGACATCCAGGGTAAAAAT
AAGGGCTTGTTTATCGTTTAATCGATAAACAGCAGCATCTTCATATTTTTCAAACCCAGCTAATAAATTA
TTATCTTTTAGAACATTAATTTTTTTTAAGACCTCACCGAGATCTTTAGGATTTAATTTAGCTGCTCATC
CAGCAGCAGAAGCCATTTGAGTTAATTTTCTTTTGTCTATCAAACCTTTTCTGTCTCCTTTCTGATAAGT
TATTTAGCTAAGTTTATTTTTTAATATTCTAACATTTTCTTTTCGTTGAGTAATATTTTCCTCATCCATC
TTATTAAGCAAAGGAATTATATATTTGCGGCTTATCCCTAATAAGTCCCTCACCTGACCAATAGAGATGG
AGCCCTTTACTTTTAAAAAATCTATTAATTTATTTTTCATAATATCATAATTTTTACTATCTAGTAAAAT
TCCGTCGCTTAATTTGATAATTTCTCCTTCTTGAATCAAAAAATCTATAATTTCTTTGCTGCCAGCAATT
TGAGAGATAAGTGTTTTCTCCTTGGGGGGATTGGTAAAATTTTCTTTCAGGATTTTTAATATTTTATCCA
TTAACTCTTTTTGGGAAGCAGAAAGTTTAGGTTTGCGGGAAGGTAAAAATATCATTCCCCTTTTTAAATT
TATCTTATTTGCCTTAATCAGAGATTTTATCAGGCCATTAAATATTTCTGGTTTAAGATAATAGAAATAA
CTTTGAAATTTGTTTAAGGGGAAGCCGATTTGCAAAGGAGATAATTCATATTCCTGGTTCAATCTTTTCA
TAAAATTTATTATCTGCTCTTGCCAGTAGTTTTTATCAATTAGCCAGGAAGAGGTAGCAATTAATTTACC
TTCTTGTTCTAACAACTCTGTTATATTCATAATGTTTGAATACGAAAAATTACTATTAATTAATAAATTA
TCCTTTTTAATAAAGTTATCCTTTTTTAGTTCAGCTAAGATTAATTCTCTTAAGTCAAGTTTTGCGCTTT
TCTGTAAAAGATTAACTATGTCTTTGTCTTTAAAATGATGCTTGTAGGCTAAAGGGTCGATAATTAATCC
CCCACCAATAGTTTTAGGAGGGCTCGGTATTCTTAAGATAAAGCGGTCTCCCAAAAATGTTGCCTGCGGT
TCTTTAAAGCGAAGTTGGGCGAATCCTGTTTCACCAGGACAAAGAGGTTTGTTTTCGGGAAAAAATATTT
TAGCCAGGGTCTCTTTGGTTCCAGTAAAAAAAACTACTTCTGACCGATTTTTTAAGGAATAATTTTTAAG
TTGAGGTTGGGAGAGAAGTTGTATCTGGACATCTAAGTATTTACTGGCTTTAATCTGTTTAGTTCCAAAG
ACGATGTCTCCTCTATGAAGTTCGTTTTTTTCTATTCCTGCTAAGTTAAGGGCTACTCTGCTTCCCGGAA
GAGCTTTTTCTACTTTCTCTTTGTAAGTTTGTAAACTTCTCAGGCGAGTTTTTTGATAAGAAGGGAAGAT
GGTTGCTTCCATTCCTTTATAAAGAGTGCCTCCTTTAAGAGTACCGGTTACTATTGTGCCACTTCCTTTA
ATATTAAAGACCCGGTCGATGTATAGTCTTGGTTTCCCTATATCTCTCTGGGGTTTCATCTGAGGAATCA
AGTTTTGAATGGCTAATTTTATTTGTTCAATTCCTGTTTTTTTTACCGTACTTACTTTTACTATTGGTGC
ATTGAAGAGGACAGTATTTTTTAACCTCTCTTTAATCTGTCTTTCTACAATATTTACTCTACTTTGGTCT
ACCAGATCAGTTTTAGTTATAGCAATGATACCATACTTTATGTGGAGGAGTTCAGTAATTTGGAAATGTT
CTTCAGTTTGAGGCATCCATCCTTCCTTTGCATCAACAACTAAAATTACCGCATCGATTCCGGTTGCTCC
AACTATCATATTCTTTACCAGGTTTTCGTGACCAGGAACATCGACTATTCCAACTTTTTCTCCCGAGGGA
AGTTTCATCCAGGCAAACCCCAAATCAATAGTCATACCTCTTTCTTTTTCTTCGGGTAGACGGTCAGTAT
CTATGGAAGTTAGAGCATAGATTAAGGCTGTTTTACCATGGTCAATATGTCCTGCTGTACCGAAAACAAA
CATAGAAACCTCTTTTTATTTCATCTTGGAATAAACTGATTTAATTATTTTTATTACTAAATTATCTGTT
GAAGGGTCAATAGTACGTGGATCTAAAACAAAATATTCTTTTTCTTTTCTTCCCAGAAGAGGAGGGTGGG
ATAATCGCAATTCTTTAGAAAAAATTTCTACTGGACAAGGGGGTTTGATGATTATCAATTTTGTGGGTAA
AGTTTGTCCGGGCAAAGAACCTCCCCCAATAGCAGTTTGCCCTTCTTTAGTAAATGCTGGGATACCTTCT
TCTTTTAATTCTTGACAGATATTTTGGCTGCGTAGTTCAATTTTTTCTAAGGGGCAGGAAATCATCTTCC
AGATGGGAATTTTAGTAACCGCTTCATCCTTTAAATAATACAATAAAACTTCTTGTAAGATAGTTAAAGC
CATTTTGTCTACTCTGAGGGTTCGAAATAAAGGGTGTTGGGATATTTTCTTCAGATAAATCTCTTTTCCA
CAAATAGCTCCTCCCTGAGGGCCTCCTAAGAGTTTATCTGTACTAAAACAGACAATATCAGCACCTGCCC
TAATATTTTCTTGAACAGTTGGTTCGTGCTTTAGTCCAAAAGTTTCGGTGGCTAAGAATGTCCCACTTCC
CAAGTCTACTACTACCGGTAAATTATATTTTCCCCCTAATTTTTTAAGTTCTTTAACTTCAACTTGGTGA
ACGAAACCGTTCATATGAAAATTACTTTGATGGACTTTTAGGATTAGGGAAGTATTTTCATTAATTGCTT
TTTCATAATCACCAATAAAAGTCTGGTTAGTAGTTCCTACTTCTCGAAGGTGAGCACCGCTCTGTTCCAA
TATCTCTGGAATGCGAAATCCTCCCCCAATTTGCACTAATTCTCCTCTGGAGACAATCACTTCTTTGTTT
TTAGCCAGGGTATTTAGTATCAAGAATATGGCACCAGCATTATTATTAACTATTAGGCTTTTTTCTGAAT
GGCTGAGGGTACAGAGTAATTTTTCGACAATTTCTCCTCTTTTCCCTCTATTCCCTTCTATAAGATCATA
CTCTAAATTAATATAACCCTGAAGTGTATTCTGGATTGTTTTAAGTATTTCTTCGCCCAGAGGTGCTCTT
CCCAGATTGGTATGGAGGATTACCCCACTGCCATTTATAACTTTTTGCAGATAAGACACATTTTCTTTTT
CTAAATATTCTTTAATTTTATTTATCCTTTCTTGTGCTGAATAGAGGTGGCTATTTTTGCGAGCATTTTT
TTTCTCTTCGGAGATAACTTTTCTTACTGTTTGGGTAAGTATTTTTCGGGAATATTTTTGTATTAAAGGT
TTTAGGGCTTTATTTTGTAAAATTATTTCTACACTGGGTATTTTGGATAGTAATAAATTTAAATTATTAT
TGTTTAAATCTTTATTATTCTCATTATTCTTCAATTAGCAAAACTTCTCCTTTGGTGATATTTGAAGATA
AATATTAATGGCGGGAGGGGTAGGAATCGAACCCACCGCGGCAATTACCATTAATTACCGCCCACGGATT
TGAAGTCCGCAAGGCCCACCAGAGCCTATCCGCTCCCTCTTAATTTAACTTTTTAAGATATTTTATTTTT
AATTATAAATTGTATTGCAAGACTTTACAAGAGTATGTATAAATTCGTATCTCGTATTATAACGTAAAGC
GTTTAGCGAATAGCGTAGAGGATACAGTGATAAGTAATGAGTAATTAGTGACAAGTTACGAGTATTAAAT
TTTAAAAAATAGGGGTACATTACTATTCACCCTATAAGTAAACCGGCTGGTTGATAAACTAAATTCAATT
GGTTAATTGGTCAATTGGTGAAATCGGCTAATTGATTTTGACTGGTAAACTGGGTAACTGGATAACTAAT
TCGTATCAGGTATTGCGCTAAGAAAAAGAGAAAGAAAAATTAATAAGCATAATCATTTTTTATTTATTTT
AGAAAAAAAAGAGGAAATTTGTAAATTTTGTAGAATATAAATAACATAAATAAGGTAATATAATTTTGAG
AATTAAGAAAAATTAATTTACTAATTATAGATACTAAGTTCATAAAAGAAAGGATACTTGATATGAAAAT
AGGATTATATAATCTGGTTTCAGAAGTACACAATGAAAAACATATTGATAGTACTTTGCAAGGTTTTTTA
ACAGATATTGAAGAAAAATTAGGTGAAAAGTTTGAGAATATAAGTTTAATAGATTTTAACCAAAGAAATT
ATTTTTCTCTTATCTTTATTAAATCTGGCGGAGTGGAGGGAAATTTTAAACAGATTTTTACCCAAATTAA
TGGACCTTACCTGCTTTTATCCAGTAGATGGCATAATTCTTTTGCCGCCTCTTTAGAGATTGCTTCCTTT
TTAAAACAGAAAAGAGAAAAAGTAGAGATAATCCATGGTGACAGTGATTATATTGCCAGGAGGATAAAGG
AACTTAGTAAAATATTTGAAGTGAAAAGTAAATTAGCCTCCACTAAATTAGGAGTTATCGGTAAGCCGTC
CGATTGGCTTATAGCCAGTGATGTAGATTATCTGAAGGTAAAAGAAACTTTAGGGATTTCATTAATTGAT
ATTGAAATGGATGAATTGGTTAAAGAAATTGACCGGGGTCATCGTTTTGACCATCCTAAATTAAACGATA
TTAAGAATAAAGAGTTTGATAGTAAATCAATCGATGGGGCACTGAAAATATATAGCGGGTTTAAAGCTAT
CATAAACAAATATAAACTTGATGGCATTACCGTAAGATGTTTTGACTTGCTGGAAATTTATAAAAATACC
GGTTGCCTTGGTCTTTCCTTATTAAACGATGAGGGGATTATAGCTGGTTGTGAAGGCGATATTCCCGCTC
TTGTATCTATGGTTATTCTGCACTATTTAACTGGCGGGCCTATTTTTATGGCTAATCCTTCCAGTATTGA
TATTAACCAGAATGAAGTAATTTTAGCTCATTGTACTTTGCCTTTAAATATGCCTGATAAATTTTATTTA
AAAACCCACTTCGAATCAGGTCTGGGAGTGGGGATTCAGGGAGTCATTGAGGAAGGGGAAGCCACTATCT
TTAAACTCTCCAGCGATGCTAAAAATTATTTTGTATCCGGTGGGGAGATTTTAGAAAATTTAAACAAAGA
AAATCTATGCCGTACACAAATCAGGATGAGGATAGATGAAGATATAAAATATTTTTTACAAAGTTCGTTG
GGTAATCACCATCTGATTTGCAAAGGTGATCATAGTGAGTTGGTAAAAGAATTCTTTAAATGGTAAAATT
ATAAAAATGGAATGTATCACTATTTTTAATTAGGAGGAGAATAATGGGAGATATTATGCGGCCAATATCC
TTTAAACGACTACTTTATTGGATAACTGAGGAATATAGGAAACAGCGAACCATTTTTGGGATACCAGAAT
CACAATTTTTTAAGAAAGAAAACCCAAAAAGTATTCAGATATTTAACGAAATTTGTGACACTCCTATAGG
GCCAGCAGCAGGGCCCCACACTCAGTTGACTCAGAATATTATCGCTGCCTATCTGGTTGGGGGGCGCTTT
TTTGAGCTTAAAACCGTACAAAAACTAGATAGCCTGCAATTTGACAAGCCCTGTATTGATGCCCGAGATG
AGGGTTATAATACCGAATGGTCTACTGAACTTTCTCTGGAACAGGCATATAGTGAATATGTTAAAGCCTG
GATACTGCTTCACTTTATAGAATCAGTTCTTGATATACGAGCTACTACAAAACCTTCTTTTATTTTTAAT
ATGAGTGTTGGTTATGACTTAGAGGGAATTAAAACACAACGTATGGATTCATTTATTAATGGTTTAATTG
ATGCCTCGGAACAACCAGTATTTAAACGTTATCTGGAGGAATTAGATTTTTTTGTTCAAGGAACAAATTT
TCAAGAGATTAATAATCTAAAAGGAAATATTGAAAACCTAAAGAATATTTCCAGAACTATTTCCCCTTTT
ATTACTCACTCTGTAACACTTTCTACTATGCATGGATGTCCTCCCCTTGAAATAGAAGCGATCTGTAAAT
ATCTTTTGACAGAAAAAAAACTTAATACTTATGTGAAATTAAATCCAACTCTCCTGGGATTTAGAAAGGT
CAGGGAAATACTGGATAACCTGGGTTTCGATTATATATCCCTTAAAGAATCTACATTTACTAAAGATTTG
CAATGGAATGATGCGATAGGTATGCTTGAACGACTTTCTAAAGTAGCCACTGATTGTGGCTGTAATTTTG
GGGTTAAACTCTCCAATACGCTGGGAACGGTAAATACCCTCGGTGTCCTTCCGGGAGAGGAGATGTATTT
ATCGGGACGCATTCTCTTCCCGATTACTATCACTTTAGCTTCCCGTTTATCGAAGGAGTTTAAAGGGACT
CTTCCTATATCTTACTCAGGAGGAGCATCCCAGCTAAATATCCTTCAGATTTTTGAAACAGGAATTAAAC
CAATTACAATGGCTACCAACCTCTTAAAACCAGGTGGCTATCTTAGAATGGTGGAGATGGCCCGAAAATT
AGAACCAATTATTAGCGGGAAGAGGCAACTCAAAATTATTGATGTGAAAAAACTCGAAAAATTAGCCAAA
GAAGCCCTTGGGGAAAAATATTATCGGAAGGGTTGGAGAGGCACGAAGGAAATTTGCGTTGATCAAAAAC
TACCTTTAATTGATTGCTATACAGCTCCCTGTGTTTTTTCCTGTCCCATCCGACAGGATATTCCTGAATA
CATTCGATTAGCAGGTAGTGGACAATATAATAAAGCTTTGGAACTTATCTATTCAAAAAATCCGCTTCCC
CATATAACTGGCTATATTTGTGACCATCAGTGTATGTATAATTGTACTCGACTCGATTATGAAGGAGCGG
TTAATATTCGCGAAGTGAAAAAGATTGCGGCTGAACAGGGAGAAGTTACCTACAATGTTAAGAGTTACAT
CACTGGTGAACAGTTTAATGAGTTGGATACAAAAGTAGCGGTTATCGGTGCAGGACCAGCAGGATTATCT
GTAGCTTATTTTCTGGCTAAAGCTGGATTTAAGGTTACTGTATTTGAGAAACAAGATTCTCCCGGTGGGG
TAGTGAGCCATATACTGCCTAATTTTAGAATCCCTGTCTCTGCTATCGAAAAAGATATTGCGATTATCAA
AACACTAGGGGTGGATTTCCAGTTTGGGGTATCAGAAGAGTTTTCTATTAATAATTTAAGTAAAGAGGGA
TATAAATATATCTTTATCGGGATTGGTGCAGAAGTTTCAAGGGAACTAAAGTTAGCGTGTGACAATAGCA
ACAACTATAAAGCTCTGGATTTTTTAAGGTCTTTTAATAAAAATGCAGGAGCTCTTAATCTTGGTCGAAG
GGTTGCCATAATAGGAGGGGGGAATACTGCTGTGGATAGCGCAAGAGCAGCGCTGAAGGTTGACGGTGTT
GAGAAGGTTTTTATCATTTACCGTCGTACTGAGGAAGAAATGCCGGCAGACCGTGAGGAATATGAACACG
CACTTGAAGAAGGGATAATTTTCAAATCCCTCTTGTTACCAGAATCATTTTCTCAAAAAGGTATTCTAAA
ATGCCGTCGAATGACTTTAGGCGAACCTGATGAAAGTGGTCGTCGACGTCCTGTCCCCACTGAAGAGACC
GAAGAAATTGATGTAGATTCTGTAATCAGTGCTATTGGAGAGATTCCAGATATCAGGTTCCTAACTGCTC
AAGGAATAAAACTTGAGACTGGAAACAAGCCTTATGCAGACCCAGAAACTCTGGAGACTAATGTGAAAAA
TGTTTTTATAGGCGGCGATGCCTATCGTGGACCCTCGACCGTGGTCCAATCTATTGCCGATGCCCGAAAG
GCAGCAGAGGCTATTATTAAAAAGGAGATGCCAGGCTGGAAAGGTTTAGATAAGGATTTTAAACTGAAAT
TCAATAAAAAACAACAGATTTCCGAGATTTACCGTAAAAAAAGTCGTCTCATTCCTGAGGTAATATCCGA
AGACGATAGGGTAATAACTGAAAGTGAAGCAGAGCGGTGCCTAGAGTGTAAGATTATCTGCAATAAATGT
ATGGATGTCTGTCCAAATCGGGCAAATGTGGCGATTGAGATTGATAAGAAAGAAGATTTTCAAGATGTCT
TTCAGATTCTCCATCTTGATGCACTGTGTAATGAATGTGGAAACTGTGCTACATTTTGTCCCTATGATGG
CAAACCATATAAAGATAAGCTGACTCTTTTTACAACCAAAGAGGACTTTGAAAATAGCACTAATAACGGT
TTTATAGCTGCCGATTACACCGATAGTCAGTTAATAACCCTGAGGTTGAATGATAATCTGTGGAAATTAA
AATTGGGTAAAGACGGTAAATTGATTCCTGTAGATTCACAATGTCCGGATGATTATAACATCAAAGAACT
TAAAAAAGCCAGCGCAATAATAAGCACTGTATTAAAAGATTACAATTATTTAATTTAACTTTAAAATTCA
AAATTTATGACGATAGTAATGTAATTTTGGCTTTACCAGTATCATTCTAGTATCTTATGTCATTTCCACG
AAAGTGGGAACCCAGAATAATATTTAAAGATAAGTTCCTGTTTCCACGGGAATGACAGAAAAGAGTTGTA
TGGCGATACGCAATACGCAATAAGTTAGTGTAAACTTTAGTGGTATAGTTAGGTAGAAATAAGAATACTA
CTTTTTTGTATCTTTTCTTCTCTTTCTTAACTCGATACTGGATACTATATACTCGATACTATATTTTATA
ATAACTTGGCAAGAGCATTTTTTAAGTGATAAAATATATATTGGATTAGGAGGTGGTGAATCCGACTTAT
GGAAGAATCATTCGGAGATTTAAAGGGATGCCAAAAAACTTATCAGAAAACTGCTCTCTCTCAGTATTTT
GCTCCTCAGAAAATAGAGGAAGCACTGGAAATTTTATCTAAATATGGAGAAGAAATTAAAATAATTGCTG
GAGGGACCGACCTGTTAGTTCAATATTATGACCGACTTTATGAAATCAATAACTGGTTAGATTTAAAAAA
CATTATAGAATTAAAGAAGATAAGAATAAGCAAGAATCAAATGGAAATTGGGGCGACGGTTACCCACTCC
CAATTAGAAAACTCTGAAGATATCAAAAAGTACTTTCCCATCTTAAGTCAAGCAGCTGCTGATATTGGTT
CTCCCCAGATAAGAAATCGAGGGACCGTGGGAGGGAATATTGTTAATGCCTCACCAGCTGGTGACCTTTT
GCCTCCTTTAATGGCTTATGACGCTCAATTTAAATTGCTCTCTGTTCAAAAAGAAGAGCTAATTCCCGCG
GAAGAATTTTTTGTAGGACCTAAACAAACTATTATAAAACCAGACCAATTATTGACTCAGGTAATCCTTC
CTCTGCCATATGAAAAAACTTATGATAGCTGGATTAAAATTGGTAAGAGAAGGGCTTTAGCCATTGCCAC
TATTACTTTAGCTTTGGTAGTTAAAATGGCTGAAGATAATAAAACAATTAAAGAGGCAAGAGCCTGCTTG
GGCTCAGTAGCACCCACTCCTATTCAAATAAAAGAGATTAGAGAAAGAATGATAGGAAAAAACTTTAATC
AATTAGATTTTAATCAGTTAGGACAGATGGTAGAAGACAAGATTTCACCTATTGATGATATTAGAGGGAC
CAGGGAATACCGCAAAGATGTAGCCAAAGAAATAATGATCAATGCCTTAGAAGAAGTGTATTCAAGTTGG
TGGAGGTCATATAAATGACTAAATTAATAATAGAGTTGACCATTAATGGTAAGAAAAAAAAGGTAGAGAC
TACTCCTTCAACTCGTTTACTGGATTTAATAAGAGATGACCTGCATTTAACCGGAACCAAAGAAGGTTGC
GGAAAAGGTGAATGTGGAGCCTGCACAGTGATAATGAATGGTGAGTTAGTAGCATCCTGTTTAGTGCTGG
CGCCTCAGGCTGATGGAGCAGTTATCACTACTATTGAAGGAGTAGGAGATGACAAAGGTCTGGATCCAGT
TCAAGAGGCTTTTATAGAGAGCGGGGCAATTCAATGCGGATTCTGTACCCCGGGAATGATTTTAGCTGCT
AAAAAAATGCTCGAAGAAAATCTCCATCCTACCGAAGAAGAAATAAAGCGGGGTATTTCTGGAAACCTCT
GCCGCTGTACCGGTTATCAAAAAATATTTGATGCTATCAGATTAGCGGCAGATAGGTTATCCAGTAGAGA
TGGGGGAAGGGGTGAAGAAGATGCCTAAAGAATATGTAGGTAAAAATATTTTCAAAGTAGATGCCTATGA
CAAAGTAACCGGCAAGGCTATATATGCTGATGATATATATTTTGATGATATGTTGTATATAAAGATTAAA
AGAGCCACTTATCCCCATGCTTATTTACGCCGAATAGATATTAGTAAAGCACAAAAATTACCAGGGGTAG
TAAGGATAATCACTGCTGCTGACATCCCCTGGGTTAAAAATTTTGGTTTGATTATTAAAGACCAACCGGT
TCTTGTTGGAGTTGGTCAGAAAATGCGTTATATGGGTGATGCTTTGGCAATAGTAATTGCCGAAAGTAAA
GAGATCGCGTCTAAGGCAGTTAAATTAATCGAGGTGGAAGTAGAAGAATTAGAAATAATTTCCGACCCCT
TGCGAGCTATGGAAAAAGATGCCCCTCTTATTCACCAAGATGGCAATATCCTGGCTACCCATTACCTAGA
AAAGGGGGACATAAAAAAAGGTTTTGCCCAGGCAGATGTGGTTGTAGAAAATGAATACAGAACAAGCTTT
TTAGATCAGGTTCCCCTTCAGGTAGAGGCTGGGGTGGGGGTTTTTGACCCGGAAACTGAGATTATCAAAC
TCTGGGTAGCTACTCAATGGCTTCATGACACTCAGGCAGATATTGCCCAATCTTTAAGTTTACCTAAAGA
AAAGATAAGGATTATTCAACCAGTTATCGGAGGTGCCTTTGGTAAGAGAGAAGATATCTCGGTTCATATC
CATCTGGCTTTAGCGGCAATGATTACTAAAAAGCCAGTTAAACTCACTTATACTAGAGAAGAATCAATGA
TTACTCAATCTAAACGGCACGCTTTTATTGTTCGAGCAAAAACTGGAGCGACTAAAGAAGGTTATTTAAC
TGCCTGGCAGGTGGAAGTGATTGGCGATACTGGGGCTTATGCCTCCAGTGGTCCAGCTGTAGTACATAAA
GGTATGTATCATTGTACGGGGCCTTACAATGTAGATAATGTAAAAGGTGTGGCCTATACTGTTTATACTA
ACAATACTTATGCGGGAGCGATGCGTGGTTTTGGAGCTACTCAGATGGCTTTTGCTTATGAATCCCAGAT
GGATATTTTAGCTCATAAATTGGGGATTGACCCGGTTCAATTCCGTTTACAAAATGCCTATAGTATCGGT
TCTTCTACCCCCAATGGGCAGGTATTGACCCATAGTGTAGGAGTGAAAGAGACCATTAAAGGAGCGGTAG
ATTTAGCTGGCTGGGAGGAATGGAAGGAGGGAAGACTATGAAGAAACGTGGGAGAGGAATAGCTACTATT
ATGTTCGGTTTTGGTTATGGAGAAGGATTTCCTGACCACTCCATTGCTTCAGCAGAAGTTGAAGATGAGG
GAAAGATTCTAATAAGAACTGCTGCAGCAGATGTAGGACAGGGTGTTTTAACTGTAATTACTCAGATTGC
AGCAGAGGTTTTAAAGGTGAAGCCGGAGGTAATCAGAATTATTCCTGGCGATACTCATTTAACTAAAAAT
TCCGGCTCTTCTTCAGCAACCCGGCAGACATTTTTTACTGGCAATGCAGTGAAAAAGGCTTCAGAAGGGT
TGTTGAGTAATATTTATCATTATGCCAGTATTGAGTTTAGAAGCAATTATGTAGAATTAGGAATAAAAGA
TGGTTATATTTTTAGAAATGATAATCCAAATAATAAAATAAGTTATTGGGAATTAGCCAAGAGGGTAAAA
GAAAAAGGTGATTGTTTAAAGGCAGAAGCGTCCTTCTTCCCTCACACTGATAAACCCGACCCCAAAACCG
GACAGGGCGAAAAAGTTTATGTGGCTTATACCTTTGTTACCCAGGTGGTTGAAGTGGAAGTTGATACCGA
TACGGGTATTGTTCAAGTATTAAATGTGTATACTACGGCAGATATCGGTAAAGCTGTAAATCCTAAGAAC
GTGGAAGGGCAGATAGAAGGAGGAACCGTCCAGGGGATAGGTATGGCTCTGATGGAAGAGCAGGTTGTTA
AAGAAGGCATCACCTTGAATCCGGATTTAACCGGTTATCTAATTCCTACTTCTATGGACACTCCTCTCTT
CACTACTCGGATAGTAGAAAACGAAGATTCAGAAGGGCCTTTTGGAGCCAAGGGAATCGGGGAACCGGCT
ACTATTGCCACTGCTCCGGCCATTGCCAATGCCATTTATGATGCCACAGGGGCAAGAATCTGCGACCTTC
CTATCACTCCGGAAAAGATTCTAAAAGCCCTGAAAGAGAAGAGAGGGGACTGCAAGGAATAGCTAATTTG
AAAGTTAATTTTTTACATAATTTTAAGGTTTTACCTCTTTGGATTAGATAAGAGACTAGCCCGGGTTACG
GCTTTAGTGCCAAATTTTTCTCTGATTTTATCTAAGGACTGAGTAAGCTGTTCTAATTTATCACCTTTTT
TATCCTCTTCCTCTCTTAAGAGCTTCAATTGTTTTCTTTCATTTCCCGAAGCAAGATTGGAGAGTTTTAT
CCCTAAAAGTCTAACCCCGCCTTTTTTACATCTTACTTTGCCCAGGAGTTCTACCACGGTTTTAAAGATG
ATATCATCAAGATTGGTAGGGTTTTCTAAAGTCTTAGACCTGTTAAAGGTAGTAAAATTCTGAAATCTTA
TTTTTAAGGTAATGGTTCGGCCTTTATAACTTTTTCTTCGGGCGACATAACCCACCTGCTGAGAAAGTTT
GAGCAATTCTTTTACCAAAATTTCTTTTTCGGTTATATTAGTGCTAAAAGTCGTTTCTTTGCCGATAGAT
TTTGCGGTTGATGGAGGAGTAACCGGATTCTCGTCTATCCCCTGAGCCAGAAGTTTTATCTTTTTTGCGT
TTTTCCCCAGAAGATTTTCCAGGATAGAATCAGGCATCCGGGCTAATTGTTCTACCCGGTAAATACCGGA
TTTGTTAAGTAATTCTTCCGTCTTTTTCCCTATGCCCCAGAGAGCAGAGATGGGGAGGGGATAGAGAATT
TTTTGAATATCTTTTGAAGGGATGATGTAGAAACCGTCCGGCTTCCCCAGGTTGGTGGCTATCTTGGCTA
AGAATTTATTCTCTGCTATTCCTACCGAAACCTTGAGTCCTAATTCTTGATAAACTCTTTCTTTAATTTT
TCTGCCGATTATTTCAGATGAGCCAAAGAGTGATTCACACCCGGATACATCTAAAAAAAGTTCATCTACA
CTCAACGGTTCTATTAGAGGGGTATAAGTGCTGCATACCTGAAAGAATTTGCGGGATTCCTTTAAATATT
TGTTCATTTGGGTGGGGACAAAAATTCCTCGGGGGCATTTTTGGCGAGCTTCCCAGATAGGCATACCAGC
ACGAATACCATATTTACGGGCTTCATAGGAAGCGGTACAGACTACTCCACGATTCAAATTACTTACTCCT
CCGCCACTTATTCCTCCTACAATAAGAGGTTTATCCCGATAGGCCGGGTTATCTCTTTGTTCTACGGAAG
CAAAGAAGGCATCGAGATCCAGATGAATTATGGATAGACGATTGATGTTGTCCACTATTTTTTATTCCTT
TCTGACTAATTAGTCGTTGGTGAATAGTCGTTAGTATTTAGTTAGCCAGTTACCCGGTTTGCCAGTTAAT
ATTAATTCACCAATTCACCAATTGTCCAATTGCCCGATTTAACAATTCGCCAATTTTTTATGTCTACCGG
TCAGCCAGTCTACCAGTCTCCCGGTCAATTTAGTCAATGGTGAATGAATCCTATGGCAAACACAAGGTTT
GCCCCTACTTCAGGCACCTGGTTTCCATCTCCTTCACGAGATACGATTCACGAGATACGAGATACGAATT
TATATTCACAATCTTTCGGGCGATTATTTTAGAATCACCATCATTTTTACTTAAAGTACCTTCTATCAAA
AGAGGTGCTTCCTTACGAAATAGATTAGAATATTTTTGATAGACTGCTGGAAAGGTAATTGCCTCAAAGA
AACCCGCTTCATCTTCCAGGAGCAGGAAAGCCATAACTTGTCTTTGTTTGGTGAATTGTCTTCTCACTTG
AATTAGTATTCCTACTACGAAGATGGGTTTCTGGTTGCAAATATCTTCTATTTGATTGGACTTTATAATT
GAAAAGCAGGCTAGTTCTTTGTAGTATCTGCTTAAGGGATGGTCACTTATATATAAATCGAGTATTTCTT
TTTCTAAATTCATTTGGAAAGATTTAGAAAAGGGATATGCGGGGATTGAGTCAGAGGCAATAAGTTCAGT
ATTCCGTAATTCTCTCTCTTCGGATATTTTATTTTTAACCCTATCTTTAGCCTTTTTTCTAACCTCTTTT
AAAGTAAGAGGAAGTAAAGTCAATAGTGCGGAACGAGAATAAGTAGTAAAATCAAAAGCACCCACCTTAA
TTAGATTTTCTATCAATGGTTGATTGATTCTTGAAGATATAGTTTTGCAGCAGAAATCATACAGGGAATT
AAACCTTTGGTATTCCTTTCTGAGGGATAGAATCGATTTTAAATGTTTTTCCCCCATACCTTTTATTTTA
CTCAATCCCACCCGGATAGCTCCTTCTTCTACGGTAAAGCCAGCTTCACTCTTATTTATATCAGGAGAGA
GTACTTTAACTTTAAGGCGTCGGGCTTCCTGAATATAACGGTCAGGAGAATAATAACCCATACCACAGGT
GAGTAGGGAAGCCAGGTAGTAAGCGGGATAATGTACTTTAAGATAACAGGTTATAAAAGAGATCAAGGCA
TAGGAGGTACTGTGTGCTTTATTAAAACCGTAGTGAGCAAATTTGGAAATTAGATTAAAAATATTTTCTG
CTTCTTCTTGAGTATTCCCTTGATTTATGGCTTTTTTAAGGAAATTATCTCTCTGTTTTTCCATTTCTAC
CGGCGAACGAGAGCTGATGGCTCGACGAAAGAGGTCGGCTTCTCCTAAGCTAAGATTGGCAAAAGCAGAA
ACTACCTGCATAACCTGTTCCTGATAAAGGATAACTCCAAAAGTGTCTTTTAAAATGGGTTCCAATTTGG
GATGTAGATAAATTATTTCTTCTTCTCCCCGTTTTCTTTTAAGATAGTGTTCAGTCATTCCACTATCTAA
GGGACCTGGTCGATATAAAGATAAGGCAGCAATTAAATCGTCTAAGCAAGAAGGAGAAACCTTCTTTAGA
AGAGAGGACATCCCTGAACTTTCCAACTGGAAGACTCCCAGAGTCTTGCCCTCTTGCAGGGCAAAAAAAG
TAGCTTTATCGTCAAGAGGAATTTTATTAAGATCAATATCTGTATTATTTTCTTTTAACATTTCTAAAGT
CTTTTTAATTACAGTAAGGCTGCGGGAGCCCAGGATATCCATCTTCAATAAGCCTAAATCTTTGATGGAT
TCTTTTTCATATTGGCTGACTATCTCTCCCTGATTAGTTACCTCCAGAGGGACTACTTCTGAAAGCGGTC
TATCTGAGATTATCATTGAGGAGGCGTGTACGGAGAGATGTCGAGGTTTTCCTTCTATGGCCTGAGCAAA
AGAGAATAGTGATTTAAGGGGTTCCTGGTCACAGGGAAGTTTTTGCAGTTCAGGTAAATGTTTAAGAGCA
GCTTTAATTACTCCTGGTGAGGAGAATATAGGCATAAATTGGGCAATTTTATTTATTTCCTGAGGGAGGA
ATCCCAGTGCTCTCCCCGCATCTCGAATGGCTGAGCGGGCAGCGTAAGTGGAAATAGTGCTGACATGGGT
TACCCGATTATTCCCAAATTTCTTAAATATATAAGAGATTACTTTTTCTCTCCCCAGCTGACCAAAATCA
ATATCTATATCCGGAAGGTCTATTCTTTCCGGGTTGAGGAATCTTTCAAAAAAGAGTCGGTATTTTAGAG
GGTCTACCTCAGTGATATTAAGAAGATAAGAGACTAAACTGCCAGCCGAAGAACCCTTTCCCGGTCCTAC
TGGGATATTGTTCTGTTTAGCAAAGCGGACTATATCCCAGACAATTAGAAAATATCCGGCAAAACCTATC
TGATTGATTATTTTTAATTCATATTCTAAACGGGTTTTGACTTCTGGTGAGGGGAGAGAATAATATTTTT
TGAGTCCATCCAGACAAAGTTTTTTTAAATAATCCTGAGCAGAACAATAAGAAGAGGGGAGGGGATATGC
CGGGAGATGAATTTCTTCTAAATCAAGTTTTAAGTTGCATTTTTCAGCGATTTTAATTGAGTTTTTAAGG
GCTTGAGGCACCCGGGAAAATATTTTTTCCATCTCTGAGGGGGACTTAAAGTAGTATTCGTCAGTCTCCA
GTCTTTGGTGATAAAACCTTTCCTTTGTTCCCAAATTAGCAATCTTGTTTAAAAGACGCTGAGAGGAGGC
TTGATTTTTTTCTAAGTAATGAACATTATTAGTTGCTACTACGGGAATATTTAATTTTCGTCCCATTTCT
ATCAATTGGGAATTAATTTCTTTTTCTTGAGCGAAGCCATGAAAATACAATTCTAAGTAAAAGTTTTCTT
TACCGAATACCTGTTGATACCAGCAAGCAGCTTTTTCGGCTTGTCTGACCTTCTTTTGGGAAAGAAGAAG
AGGTATTTCTCCGTTATTACACCCGCTTAGACCAATAATTCCTTTGCTGTATTTAACCAAGATATCTTTT
TCTATAGCTGGGATAGAGTTAGGATTAGATAAATGGGCTTTGGTAATAATCTGACAGAGATTATTGTATC
CCTTTTTATCTTTGGCTAAAAGAAGAAGGTGATACACCTCTTTAGATTTTTGATTAGTTTTGATCCTTAT
TTCACAGCCGATAATGGGTTTTATTCCTGCACTCTTTGCTTTTTTATAAAACTGAATAGCACCATAGAGC
CCATCATGGTCAGTCAAGGCCAATGCTGCCATCTTAAATTTTGCAGCTTTTTTTATTAAATCCTCAATAC
TGCAAAGTCCATCTTGCATACTGTATTGAGAATGTACATGTAAATGCACCATATCCATTTTTTAAAATCC
TTTCTTACTAAATCAGTCGTTAGTGAGCGGATACAATACACCCCTACCTCCGAAGTTATAAACCTGTCAC
CTATCACTTATTACTCATCACTAATTACTAATTATCAATTAACCAGCTAACTAACTAACCAACTATATCC
GCTATCTTTTCTTTCTTCTTAACGAGATACGATTCACGAGACTTGTCCTCGTGAAAATGGGGATACGAGA
TACGAATTAATTTTGCAACTCGTATCCCGAACTAATGTTTGTATCGGAGGGCAAAAAAAATATAAGTAAT
CTTTTTTAATCCTGTTCCTCTTTTTCCTGCCCTTTCTCTACTTCTTTAATTTCTCCAGCTTTTATTTCTT
CTCTAAGGAGTTTGATTAACATCAAGGCATTTTTAACTGCTTTAGCTTTATAATGATTGTTCATAAAGAT
ATATTGGTCGGTGGTTTTTTCCGCAATCTTTTTTATTTTTGGCACCCATTCTCTTAATTCTTCTTCAGTA
TAGAGATAATCATATCTTTGATAAGCTTTTTCATGTTCCCACCAATTGATTTTATTTCGACCGTGAAATC
TGACATAACCCAGATTAGAAGTAGCTTCAGCTATAGGAGGAATTAAGCCTTTGATCTGGGGTTGGTCTAC
ACAACAAAAGCCTATATCATTGTTTTTTAAAATTCTAAATATTTCATCATTTATCCAGTAGGAATTTCTA
AATTCTACCACCAGAGGTATATCTTCCATCCTTTTTTTAAAGCGGAGAAGATAATCCCGATTGATGGGAG
TATTATAAAAAGAATAAGGGAATTGGGCTAATACACAAGCGAATTTACCTGACTCTATTAGGGGTTTTAT
AGATTTTTTGAAATCATTGAAGACGGTGGGATTTTCCTCTCGGCTATGAGTCATTTCTTGATTAGCTTTT
ACTACAAATTTAAAGTCAGCAGGGACCTTTTGTTGTAAATAATAAAAAGATGCTGGGTGGGGTATACTAT
AGTAAGTAGAATTAATTTCGGTAACCTTGAATTTTTGAGCATACAATTTAAGCATCTCTTTTTTATCAAT
ATTTTCAGGATAAAAGGGCCCTATCCAATCTTTATAGCTAAAACCAGAAGTGCCAACATATAACATATCT
ACTGTTTTTTCCCTCCCTTAAATCTTCTTAAAATTCCGACAACTTTGCCCAGAATAATTACATTTTTAGT
ATTTATAGGTTTATAAAGAGGATTAGAAGGTTGCAGGGTAATCTGATTATCTTTTTTGTACAATCTTTTT
ACGGTAACTTCTTCCTGATTTAAAAGAGCGATGACGATATCCCCGTTGTCTGCATCTTGCTGGGGTTTAA
CCATAACATAATCTCCATCAAGAATGTGGTCGCCAATCATGCTATCACCCTCAACTTTTACCATAAAACT
TTCTTCGCTACCAGAAAGTTCTTCGGGGATAGGGATAATTTCGGTGATATCTTTTAAGGCCCACAAAGGC
TCTCCGGCAGCTACACTTCCTACTACAGGCACTTTCTTGGTCTGGGGTATAATTTTAATAGCCCGAGACC
TTTCTTTCTCTCGACTGATATAACCTCTTTCTTCCAGAATAGTAAGATATTTATGGGCAGTAGCAGAAGA
AGTCACCCCTACTGCTTTACAGATTTCTCGAACAGTGGGTGGATAACCACTCTCTTTAATCTTTTTTTGA
ATTAACTGAAAAGTTTTAGTAAGGTTGGAGGAAAGTGAATATTTGGACAAAATATTCTACCTCCTTGTCT
ACTGATTTAATTATATTATAAAACAAACGTATGTTTATTGTCAAGATGTAAACAAAGGTGCCTGGCACTT
TTGTTTACATCTTGCCTTAATAGAATAATGTGATAAAATTAAAAAGAAAAAATTATATATAAATTTTATA
TATGGCTATTATTTAGGCAGAATATAGAATAGGGAGAATGATGAGAATTGTTTAATAACACTTTATTGAT
TGATAAGGATATAAAGGTAAATATTGTGGAAAAAGTGCGAGCAGAGGAAAAATCAATTATAGCTTTGGAG
AATATGTTGGGCTATAATATTGGAAGGTTGGAGGAGTTGAGACCTCATAAGAAGGATTTAGAATTTTTTG
CTCAGTCAGGATATGAAGAAACTCCAGATTTGGTAAATTTGGGATATTGGATAGAGAGAATTGATAACAC
AAAAGTAGGTATTAAACAAAAAGAAGAAAATATTATAAAGCTGTATGACCGCTTATATTCTAAGATACTT
TTGAAGATGTTAGAGGGCGAGAGATTAGATCCTTTAGAGAACTTTTTCTTTCAGAGCAAGGGATATATAG
AAAAGGTGAAGTGTGGCCAGATGAGTTTTGGGGAATTGGTAGAAAAATATGACTGGGAAAAAGAGCAATT
TAAGGAGGTTGGTTAATTGCTAAAATATTTATTTTGATAATGATTAGTATCTTTATAACTCCTTTGATAG
CTTATGCCTTTTCAGAAGAGGAGATTAAACTCCCTTTACCTCAGTTAGAAGGGAAAATGTCAGTGGAAGA
GGCCTTAGCCAGAAGGAGATCAAGAAGAGAATTTAAAGATTATTCTTTAACTCTGGAACAGGTTTCGCAA
CTCTTGTGGTCAGCCCAGGGAATTATTGAAAAAAGAATAGGTTTCAGGATTGCACCCTCTGCGGGCGCAA
CCTATCCCCTTATACGTAATGCCAGTGGGACATTATAAATGGAAGGAGTAATAACAATGGAATTAATAGA
GGCAATTAAAAAAAGAAGGAGTATACGTAAATTTAGATCAGATAAAATTCCCAAAGAAGATATTTATGAT
ATTATTTATGCAGCTACCCTTGCCCCTAGTGCTCACAATAAACAGATGTGGCGTTTTATAGCTATAAGCA
ATAAAGATATATTGAGAGAGATGAAAAGGGCAATTATGAACGAAATAGAAGAAGTTAGTAACTGGCAAGA
ATTAAAAGGAGCAGGAGTTAAAGTAAAGGGGATGAGGGCTTATTCTACTTTTTTTGTAAAGGCACCCCTG
GTTTTTGCTGTACTGGTAAAACCTTATCATTCAATGATTGACGAGGTATTAAAGTTAGAGGGGTTAAAGA
AGGGCCAAGCAGAGCTCTTGCGCTCCCAGGTAGAGATTCAAAGTGTTGCTGCTGCAGTGGAGAATTTATT
GTTGGCTGCTACAGAAAAAGGTTATGGAACCTGCTGGATGTGTGGCCCTCTAATTGCTGCACCGGCATTA
AAGGAAATACTGAAAATAGAAGAACCATGGAGGTTAATGGCATTAGTTCCGATGGGTATTCCTGATCAAG
AGCCAAAACCCAAGATTGTAAAGAAAATAGACGAGGTATTAGAATTTATTGACTAAATTTTTCCGATAAT
AATTCATAACTATTTCTAAAGCTTTTTTTATGAAGGAAATTAGCTATAATGGAAAGTAAGAAAAAATGGA
AGGGAAGTTATAAAATGGAAAAAATATTGGTAGTATTTTATTCGAGAAGCGGCAGAACTAAAAAAGTAGC
CAAAGCTATTTCTGAAATCTTAAAGTGTGACATTGAAGAAATTTTTGATACAAAAGATAGAAGAGGAGTT
TCAGGATTTTTAAGCGCTGGCAATGATGCTGTTAATAGAAGATTTACTACAATTAAAGAACTTAAGAAAA
ATCCCTCTATATATGATCTGGTAATTATTGGAACTCCTATTTGGGCTGGAAATATATCTGCTCCTATCAG
GACCTATCTTTCTTTACATAAGGAAGATTTTAAAAATGTAGCTTTTTTCTGCACCTGTTTGGGTTCAGAT
GCTAAGAAGGTATTTACAGATATGGAAGATATCTGCCAAAAACCTCCACTTGCTTTACTTGAGTTGACCT
CCCGAGAAGTAAACAGGGACCAATACCTGCAGAAAGTGAAAGAATTTATAAAAAATTTGGAAGAAAAGCT
AAAAAAGTAAAATGAAAGTAACCGAAGAAGAATTTGAGGAATTAGTAACTGAGGCAATAAGCACCCTTCC
TGAAAAATTCAGAGAAAGGATGGAAAATATTGCCGTAGTTATTGAAGATTTGCCTTCTCAAGAACTTCTT
AGGGAGATGAAGATCAGATCGCCCTATGGTCTTTTAGGTCTTTATCGGGGGGTTCCTTATTCCAGAAGAG
GTATCTGGTATAAGAATGTTTTACCTGATAAGATTATTATCTTTAAAAAACCTATAGAAATTCGTTGTAA
AAATAAAGAAGACATAAAAGAATCGGTCAGAAAAGTGGTTATTCATGAAATTGGGCATTATTTTGGTTTG
GGAGAGGCAGATTTGAGAAAGATTGAAAGGGAGAGAGATACAAATTCTTAATAATAATGAAATAGAACAT
TCGGACAAATTAGCGCAATTTATGCGAGAAATACCTAAAGTTGAACTCCATCTCCACTTAGAAGGAGCAA
TTCCTTTACCAACTTTATTAAACTTTATTCAAAAACGAAATAAAAATTCCTCCATCAAGAATCTTAAAGA
CCTTAAAAGGCATTTAACCTACTCTAATTTTACTCAATTTATTAAAGTTTGGTTATGGAAGAACAGTTTT
ATTACTGAATATGAGGATTTTGAGGAATTATCTTACCAGGTTCTAAAGAGTCTGAGTGAACAAAATGTGA
AATATGTAGAGGCTTTCTATTCTCCTCGAGATTTCACTTTCAGAAATAAGCGATTATCTGCATCTGGAAT
AACCGAAAGTTTGATTAAAGGTAAGAAAAAAGCTTTTGATGATTTTGGAATTCGAAGTGAATTGATTGTA
GATGTAGTCAGGGATTATGGTCCGCGCATGGGGCTTAATTTGGTGAAAGAACTGAGCGGTTATTTAGGGC
GGGGGCTTATAGGCATTGGGCTGGGAGGAAGTGAAAAAATATTCCTGGCAGGTCTATTTGCCAAAGTCTA
TGGGGAAGCCAGAGAACTAGGTTTTCGGCTTACTGCCCATGCTGGTGAGACTGATGGTGCTAAATCTATT
TGGGCAGCTGTGAATGAATTGAAAGCAGAGCGGATAGGTCATGGATTAAGGGCTTATGAAGACCCCCGAT
TAATTGCTTTTCTTAAAGAAAGACAGATACCTTTAGAGGTGTGTGTAGTAAGTAATATCAAGACGCGGGC
ATGTAAAAAATTTGCAGAACATCCAGTTAGAAATTATTTTAAAGAAGGGTTAATGGTAACTATCAATTCT
GATGACCCTACTATGTTTGATACTTCGATTACTAAAGAATATTTAATTTTAATTAAAAAGTTTGGATTTA
GTTTAGAGGAGATTAGAAAGATTAGTTTTAATTCTATCGAAGCTTCTTTTATGACCGAAAGAGAAAAAGA
TTCTTTAAGAGGAGTTTTCGATAAAGAATGGAAAGAGCTAATCTCTAAATATCTTAAAGGATAAAATGAT
AAAAAGAGGAGAAAATAATTAGAACAAAAAGATGAAAAACAAAGAGAAGATAAAACCTTTTAAAAAAGAA
AAAATATTTTTAAGTCATTCCTATTTTAAATATCCTCTGCCTGCCATGCTACTAAAAGAGTTGTCTACAG
AATTAAAGGACATTAATCTTTATCCTTCAGGAGGAGGGTATTCCCAACTATGTCAAGTTTTAGCAGAGCA
TGTAGGAGTAAATAGAGAGAATATTTTGCCCACTAATGGTTCAGATGAAGTTATTGAAATAGTTACTCGA
GCTTATCAAGGAGAGGTCTTAATCCCCATTCCTACTTTTTTTCAATATGAGGTCAGTGCTGATAGATCAG
GTTTACCCAAGGTTTTAGTTAATTGTCTGCATAATAGAGAATATAATATTAATTATTCTGCTAAACAACT
AAAGAAAACCTCATTGATATGGATATGTAATCCTAATAATCCTACCGGGACAGGAATCCCCAGAGAAAAG
ATTATTGATATTCTACAAAGAACAAAAGGGATGGTGGTAGTTGATGAGTGTAATTATGAATATTTAGAAG
AAACTATGGTAGACTTAATTGACAAATATGATAATTTGGTTATTTCCCGAAGTTTTTCTAAAAATTTTGG
ATTAGCCGGATTGCGCTTGGGCTTTGCCATTTCTAACCCGCAAAATATAAGAAGATTGGCAGCTTTTGGT
CAATATTTTAGAGTGAATAGAATGGCCGAGAAGGCTGCAGAAAAGGTCCTGAAATATTTAGATTATTATC
AAAAAGCTTGGGAGAAAATAAAGAAAACAAGAGATAAGTTTGTAAGGCAAATAAATGAGTTAGGATTTTT
CGCTTATGATTCAAAAGCAAATTTTGTTTTAGTAGAGTTTAGAGATAAAGAAGAATGTAAAAAAATTTGG
AAGCATTTAAAGGAAAGAGGAGTTTATGCTTTACCTGGCTGGGAAAATGAGTTTTCTGGTTTGGGCGACC
AATTTATCAGATTTACCATTGGAGAAGATTGGGAAATGGATAGAGTAGTAGAAGCGCTATCTGATTATGT
AAAGAGGTGCCGAAGGGGGGATTTGAACCCCCACAGGCATACACCTACTACGCCCTGAACGTAGCGCGTC
TACCAGTTCCGCCACTTCGGCTTGTGTTTGAAGACTAATTTAAAATTGATATATAATTACTAGGGTTTTA
CTGAGAATAGAATAAAGAAAATAAAGATTATTGTCAAGTATTTATTATATACAGTATCGAGTATTGAGTA
TATAGTATCAAGTTGAGATAAGAAAAAGAGAAAAAGGGGATAGGTAACTTTTTAAATCAAAAAAGTAGCC
TGTCCCCATTTCCCCTATTGAAAATATCAAAGAAAGGAAGTGAAGTGTTTTGGGCAAAAAACAGATGATA
ACTGATTTAAGTTTGAATTCCCGGATAAATGATGTATTTTTATTGAAAAATAAAGAGTTTAAAGTGAGAA
GAGATAAAAAAACCATTGATATGTTTTTTAAAATTGCTGATAAGACTGGAGAAATCGAAGCCATAAATTG
GGATGTTTCTATTGATAAAGTTGAGGAACTTAGTACTATTCAGTTTGCTCATATTCAAGGCTTCATAACC
AAACAGAAAGATGATGGCAGCCTTCAAGCAACTATCTCTTCTATTATAAAAGCTGCTCCTTTAGATTATT
CAGATTATTTACCCCAATCAAAAGAAAATTTAGATGAATTAATAAAGAAATTGTGGTTGAAGATTAAGTC
TATAGAGAATAGTTATTTGAAAGCTCTTTTGAAAGCTTTTTTTGATGATCCGCAATTTGTAGAAAAATTT
AAAAGGGCTCCTGCTGCCACCAAAGTGCACCAACCTTATATTGGAGGTTTGCTTGAACATACTCTAAGTG
TCGTGACTATTTGTGAGGCTATATGTAATATCTATAAAGAAATTGACCGTGATTTTTTAATTACTATGGC
TATACTTCATGATATAGGTAAAGTAAGGGAATATGCCTATGACCAAGTTATCGAACACACTGATGAAGGT
AAGCTCCTTGGTCATATTGCTTTAGGTTTGGAGATGATTGATCAGAAGATAAAGAATTTAAAAGATTTTC
CTCAAGATTTAGAATTAATGGTGAAACATACTATCTTAAGTCATCATGGTCATTTTGAATTTGGCTCACC
GAAGTTGCCCAGCATTTTGGCAGCTATTGCTCTACACTATGCTGATGAAATGGAAGCAAAAATAAGTGGG
TTTATAAATATTAAAGAGGAGAGTAAAGACTTTAAAGAGAAATGGAGCAAATGGATCTGGTGGTTAGAAC
GACCAATTTATTTAGATGAAGAAATAATATTAAAAAATAAAATAAGCGAAACAGAAGAAGACTGAATAAA
GAATGAAAAAGTTATAATATGATTGAAACCCAAAAATCAGACAAAATAGTAAGGTAGGGGGGCAAGGAGA
ATATAATGATGAGAGAGATTTTTGAAAAAGTTCTAAAAAATAAAAAGGACAAAGCAGACTATATTGAGAT
AAGGGCGGAAAAAAAAGAGTTTACTACCATTCATTTTCAAGGGGAAAAGTTAGAGAAGATTAATTGTTCT
CAACAGATAGGAGGAGATGTTCGTGCGCTGGTGAAAGGCGGATGGGGATTTATTTCCTTTAATCAGTTTG
ATAATTTAGAAGAAAAGGTTAGTGAGGCAATAGAAGTAGCGAGATTGATTGGAAAAGAAGAAAGTAGATT
AGCTGTTAATTCGCCAGTCGTGGAAATAATTAAGCAGGATTTAGATAAAGATTTCCGTCAGATAAGTTTG
AGAGAAAAGAAGGAATTGGTGGGGAATTATAATAATATAATTATGAATTTTAGTCCTCAGATTCAATCTT
CTAAGGTAATTTATACCGACAAATTTTCTACTATTTATTTTGCTAATTCTGAAGGTAGTTATATCGAACA
GGAAAAACCATTCTTAAGTGTGAGTTTTACAGCCATAGCTCGAAAGGGAGATAATGTTCAGATAGCCAAT
GAAAGCATTGGGACTACTAAAGGTTTTGAAATAATAGAAAAAATTTCCCCCAAAGCACAAAGAGCAGCTT
CTCGAGCAGTCAATCTTCTTAGGGCAGAGTCAGTGGAAGGCGGAGAATATACAGTTATTTTAGATCAAAT
ATTAGGCGGCGTTTTTATCCATGAAGCCTTTGGGCATCTTAGTGAAGCTGATTTTTTATATGAGGACGAG
AGAATGAGCGGTTTAATGAAATTAGGAAAGAAATTTGGCTCTCCCAAACTTAATGTAGTTGATGATGGCT
CTATCCCCAACTTATTGGGTTCGGCTAAATATGATGACGAAGGGATTAGAACCAGGAAAAATTATCTGAT
AAAAGATGGTATCCTGGTAGGTAGACTTCATTCTCGGGAGACTGCAGCTAAAATGGGAGAAGAGCCAACT
GGAAACGCCCGAGCCCTTAATTATCGCTTTAAACCCATTGTTCGAATGACTAATACCTATATCGAAAATG
GAGATACTCCTTTTGAAGATCTATTATCGGGAATAAAGAAAGGAATTTACGCCAAGGATTGTTATGGAGG
GATGACTACTTTTGAGATGTTTACCTTTAGTGCTGGGGAAGGTTATATGATAAGAGATGGAAAGATTGCC
GAACCAGTAAAAGATGTAGTTTTAAGTGGAAATTTATTTACTACCCTTCTTAATATTGAAGGAGTAGGAA
ATGATTTAAAGATGATTGAATCTAGTGGAGGTTGCGGAAAGTCAGGACAAGGTCCCTTGCCCGTATCTTT
TGGTAGCCCCCACCTCAGGATAAAAAAAGTAGTAGTGGGGGGTAAGTGAGATGGAAAAATATTTACAGCA
AGTCGGCAAGAAAGTAGACTCAGCCGAACTATTTAAAGTAAAGAGCAAGACTGTTCCGGTAAATTTTGAA
GTAAATAGGTTAAAATCTATTGATATTTCAGAGAGCGAGGGGAAAGCGTTAAGAGTAATTAATCAGGGTA
GGATAGGATTTTCTTCGTTTACTGGGAGTGAAGATTTTGATTTAATGGTTGAAAAAGCGGTAGCTACTTC
AGAATTTGGGGTAAAAGCCTCTTTTGATTTTCCAGAAAAAATCGAAGGAGGCAAAAAAGAAAAAGTAATT
GTATATGATGAGAAAGTAGTAGATAAAAGTATTGAAGAGATGGTTAAGGTTGGTGAGAACATTATAGAAA
GAGTCAAAGATTTTAACCCAAAATTGCGATGTGATGTCACTATCTTAAAAGATTATAGTGAGGTAGAGTA
TGCTAATTCTCGAGGAGGAAGTTTTTCTTATAATAAGACGGCAATTGTTTATTCAATGATGGTTCAGCAA
ATTGAAGATCAAGATATGTTGATGATTTATTCCTCACTTGAATCTGGAGAAGACAAACTTAATACTGAGG
AATTGGTTTCTGAAATTATGGAAAATATTAAATGGGGAGAAAAGATTGTCCCTATAAATAATGGTAAGAT
GCCAGCTATCTTTACCCCCAAGGCAGCTTTAACCTTAATTCTTCCCGTAATTAGGGGTTTAAATGGTAGG
ATGGTTTGGGAAAAAATATCTCCCTTGGCTAATCAGAAAAATAAGAAACTATGGAGTCAATTGTTGACTC
TTTATAATGATGGCACAATAGATTTTGCCTTAGGCAGTGCTCCTTTTGATGATGAAGGTGTAGAAATGAA
AAAATATCCTTTGGTTGAGAAAGGAGAGATTAAGAATTTTTATTATGATTTACAGACAGCAGGAATGGCT
GGGGTAGAGAGTACCGGAAATGGTTTAAGGGCTGGAATACAAAGCGAACCTGCGCCTACTCTAAATAATT
TAATAATGGAAGAAGGAACAGTTTCGTTTTCTGAAATGATTGAAGATATTAAAGAAGGGATAATTATCGA
CCAGGTTCTCGGTCTGGGACAAGGGAATATAATAAGCGGAGCCTTCTCCAATAATGTACAATTGGGATAT
AAAATAGAAAATGGCAAAATAATAGGTCGGGTTAAAGATGTGATGATTGCCGGTAATGCCATAGAAGAAC
TAAAAAATATAATTGCTCTAGGAGATAAGTCCAGATGGATTTCTGGTAAATATAAATTCCCCCACATCTA
TTTGAAATCTCTTACTGTATCTACTAAAGGTAATTAAATTTCTTTAAAAAGGGTCAAAGTTGCCAAGGGA
ATGACAATGACAACTTTAAAAAGGATTTATTTAAATGAATAAAATTTTTACCAGACCTAAAGAAATAGTA
AAAAATGATCGAGTTTTATATGTCGGGAATCATTATCTGAGCATACCTATTATTGATTGTCGAAACGGTG
CTATCATAAATATAAATAATCCGCATATGGACTACGGTCTTCTGGCAGAGAGTTTTGATAAAGATTCAGG
AGAAGCCAAAACCGGAGTTGGTTTTGCATCGGGCTGTGGATATCTGGCTTATTCCCTCTATTATATCTTG
ATTAAGGAGGGGAGCAGGAATAAGTAGATGAAGGTAGCTTCAGTAGAATGGCAAAAGAATGAATGGAAAA
GAATAGATAAACCCAGGACCCTGGTCGATAAAATAAAAGAATATCTGGGAAGAGCGGCAAAAGAACAGGT
TGACATAATCGTCTTTCCTGGATTTACAGGGTGTTTTTATCAGCAACTGAGCTGCCCAGATAATAGAAGT
GTAAGGAGTTTAATAAACAAATCAGATGCCGGGGAATATATCGAACAGGTTAAAACTTTATCTCAAAATT
ACAATATGGCAATTTGTCCCGGAAGTTACTGGCAAAAAGAAAAAGGCAATATCTATCATGAATCCTGCCT
GATAATAGATGGAGAAGTTCAGTTTAAGCAGCGGCAAATTTATTTAGCCTGCTGGGAAAGAGAATTGGGA
TTTTCTCGGGGTACAAAGATTGAATTAAAAGAGATAAAAGATTGGAAACTGGCCTTAATAATTTCCACTG
ATGTTTTTTATCCCCAGGTCTCCAGAATGGTGGCTTTAAGGGGTGCAGATATTGTTCTGTCTCCGATAGG
ATTTATAGGAGAAAAGAACCGTTCTTTGCAAATTAGTGGTATATGGCAGGAAGTCCAGCAGAATCAATTC
TTTGCGGTAGAGAGCGGATTTAATGGATTCCTGGGAGAGCAAAGTTTTTGGGGAGAATCGGTTATTTATG
CTCCTTTGGAAATGACTAAAAAGGGAGATGGATATTTAGAGAGAAGTAGAGGACAAAAAAGTTTAATAGT
TACCCAATTGGATAATGAGCAAAGAAAAAAAGCAATTTCCAAATTTGATGTGCTGTCCCAATTGAATCGA
GAATTTTATTGGCAGATGAAAATGTTTAAACATTTAAAGGAAGATGGGTGTCGTGAATATAGAAGTCTTG
ATAGAAAAATGGTTTAACAAAAAAATATCCTCAGAAAGAATAGAAAAATATTGCCAGCAATTAAGGGTAG
TAAGAAGAAGACTTTCAGAAGATATTGATTCGAAAAATGTTCGGGTTTCCTGTGTCCAAAGGCAGATTCA
TTTGGTAAATAGCATCGAGAGATATATAGATATGCTTTGCAGTTTTATAGACCAAGCTGCCAAAGAAGAT
AGTCATCTGATTGTCTTCCCGGAATATAACTTTTTTGATTTGTTCGGTTTAATACCTGGCTTTAATTTAT
TGAATCAAACTTTAAATAAAAAAGCGATGAAGGTTAAAAATAGGAATGATGAATCTCATTTAAAAGGGAG
TAACCATTTACTGACTACCCTTTTTAAAGGAGTTGCTAAGCCAATAGAGGGAGGAATTAAAAGAATTTTT
TCTTTTTTAGCGAAGGAATATGGAATATATATTTATACCGGAAGTTATATTTTAAAGGAGAAAGAAGGAA
TTTATAATGTTGGTTCTCTCTTTGGGCCCGAGGGAAATTTAATAGGGACTCAAAAGAAAATACACCTTAC
TGATTTTGAGGTTAAATTAGGAACAAAAAGAGCTAATAATATGGAGGTGTATTCTTTGCCTTTTAGTAAG
GTAGTATGCCCTATTTGTATGGATGCTACTTACTTTGAGACTTTCCGTATCGCCAGAGAGATAGGAGCGG
ATATAGTTATTTTACCCATTGCTAATTTAGAAGAATATAATCTTTGGAAAGCTCTAAGAGGAATTTGGCC
CAGAGTGCAAGAATCATATCTATATGGTTTGAAATCCTCCTTAAATGGATGGATTTTCGGTATGCATTTT
ACCGGAAAGGCAAGTATCTTTGCCCCCTGGTCAATGACTCCAAATAAAGATGGAGTGGTATCTTTATCTC
CTCATTATGAGGGAGATAGCTTGGTTACAGGTGAAATTGATATTAAAAAATTATATAAAGAAAGAGAAAA
GGCAGAATATCACGAAGATAAGAATGTTGAATTTGAAGAAAAATATGTTGAGAAAACCTATAATATAATA
TAAATTGACAACTGGTAAAGCATTTTCTTAATAATATCACAATGATTTGTCATTGCGAGCGATAGCGAAG
CAATCTCAAGTGCTTACAAATTAAGTGATTGCTTTGTCGCTTCGCTCATTGCAATTGTAGAACGAAATTT
AAAAGTATTTAGAAAACGAATTACTGGTAATAGGATTTCTAAGAAAGGAGAAGGAGATGGAAGAATTTAA
AGGTAAGAGGCTTTTTCTTTACTGTATACGTTGTTCCCTACCTTGCCTTAATACCTGAATTAGGGCATAA
TGAGAAAGCTCGAATTGGCATAACCACAGCTCAAGGATACTTCTCCCTAATTGGTTCAGCAGTGGTAATG
ATTGGCGGTCCTCTACTTTTGACTTTTTTTAGACAAAACGCTAGTTATGTAGAATCTTACCGGAAAATGG
TTATTTGTCTGGCTATTCTTGGGGCTCTATTATTATATACGGCTGTATTTGTTGTAGATGAGAAAAGATT
TTCCAGTGCCAAACCCAGTAAAGTTCCTCTTATTGACTCTTTTAAAAAAACGGTAAAAAATAAATTTTTT
ATCATCTACCTTCTGGCAAATATGTCTCTATGGTTTCTTTTTAATATTGTTCGCTCATCCGCCATACCTA
TTGTGATTACTCTAATGCGAGCTGATGAGGCTTTTGCCAGTAATATGTTTACTATCCTTTTTATTGTGGC
TGCTATCTGTTTTCCGATTGTAGGATTCTTAACGAAGACTTTTGGGAAGAAGGTCATAATGATTGTTAGC
CTTGGCTTATTCTCTATATTTTCTATTCTCTTATCTCTTACCGGTCTGGTTCCGGTTAACCCTAAATTAT
GGGGACTGGTCGTTACAGGACTTATGGGCTTCCCCACAGCAATTCTAATAATTATTCCCAAAGTGATTCT
TTCTGAACTTTGCGATGTTGATTATGAAAAGACTGGCGAGAGAAGAGAAGCTATGTATTTTGGTGTCCAG
GGCTTCTTTATGAAACTCAATTTAGGGCTTTCTACTGCAAGCCTTGCTCTTTTATATTCTATTTTCGGAA
AAGATGTTAGTAACCCTATGGGAGTAAGATTAGCTCCGGTATTGGGAAGCATAGTAGCTCTTTTAGGATT
TATAATTATGACCCGGTATCCGGAAAAACAGATTAAAGATTTATTATCAAAGTAATTTTCTTATGGATTC
CGTATCAAGTGCGGAATGACCAACCAAGTGTTACTTCCGCTCTACCTATGGCACTTACGCTACACTATCT
ATTGGGGTAATTTGGTAAATATTTCTCCTATAATTTTCCGAAAAAGAAGGATTCCCCCACCCATTTGTCG
TATTATTAAAATTAAAAGGTAGGGGTCAAATTCATCTGACCTGCTCTGTCATTGCGAGACTTGGTATACC
AGGGCGTGGTAAAAGGGGACAGACTTATTTTGTTCTCCCGCATTTATACTAAGAAAATAAATAACCTGCC
CCTCTTTAAAAAAATTACAAGAATATAATTTTTTCACCTATTGTTGCCATAATGTAGTCAAATCTCTGTG
ATATAATTATAAAAAATATTTTTTATAGGAAAGGAGCTTTCTGTGTCCATTTAATAAGGAAATATTGTAC
AAATGCTCTATCTTGATATTAAAGAAAATGGAGTGCGTAAAGAGTGATATTTCAAAACTTACCCCTATAT
ATAAACTCCTAAAAAAGAGAAGTATGAGATGTTGTTTTGTCATGCGTTTTGAAATAAACAAGTGACTGTC
CCTATTTTTTTATAGAAAATAAAAATGGTTTAATTCCTTAAAAGATTAATTAATTTTTAAAATATATTCA
TTAATTTTGATCAAAAAAGAGGATTTTTAAGATCTTTGTAGTATACCAATAATATATGAGGTTAATAAGA
ATTGTGGCCTTACAACATAATTATAGCTAAAAATTCATAATTTGTTATGAAACTTCCGTAACTTATCATA
TATAAAACCTGATGGAAATACTATTATATAAATAATTATATATTCCTATAGAGGCATAAAAAAATGAAAG
ATATGAAAAAGAATAAAGCACAACTTAAGGTATTAACCAAAGTTGCTCTTGCGCTTACCTCAAAAATCAG
CCTTACAGATGTATTAGAGGAAATATTTCAGCAAACAAAACTCCTTATTCCTTATTCTGCTTGTAATATT
AATCTTATTGAAAAAGGGAAAATATACAATGTTTATTCAATTGGATATGATAAATATGGTGGTAAAAAGT
TTGTAAATAGTTTTGCTCATTTATTGGAGGAACTTCCTTTAGAAAAAAAAACAATTGAAAAAGCAAGGCC
CCTGTTAATTTCAGATACTTATAAAAATCACCAATGGATTATTTTTAAGGAAACCAGCTGGATAAAATCA
CGTTTATCTATGCCTATCTGTATAAAAGGAAGAGTTATTGGGTTATTGAATTTAGATAGTCATATTCCAG
GTAAATTCAAGAAAGGTGATATCAAAAAATTACAACCTTTAGTTAATATAGCTGCGGTCGCTTTAGAAAA
CACCCGGTTATTTGAAAAATTTCAACAAGCGCTAACCGAGTACCAGAAGATAGAAGGAGCCCTGGTAGAA
TCAGAAGAAAGATATCGAACTTTATTTGAAAATACCGGTACTGCTATGATAATTATTGAAGAAGACACAA
CAATTTCTATGATTAATAAAGAGGGCGAGAAATTAAGTGGATATACTAAAGATGAAATTGAAAACAAGAT
GAAATGGACAGAATTTATTGTTCCAGAAGATTTAGAAAGAATGAAAAAGTATCATAGTGAAAGAAAAAAA
GCCGAAGACGAAGCACCAACAGAGTATGAATTTCGTTTGATAGATAAAAAAGGCAGGGTAAAAGACATAT
TTGTAAGAATAGTGGTAATACCTAATACCAAAAAGAGCATAGCTTCTTTAACGGATATCACCAAACGTAA
GCATGCGGAGGAAAGAATAAAGAAGACTATGAATGCAGCTATCGATAGTATGTCCAAGATAATAGAGACA
AGAGATCCCTATACCTCCGGTCATCAGCATAAAGTCTGCCAATTAGCTGTTACCCTTGCCCAGGAATTAG
GTCTTTTTGAAGATAAGATTGAGGGGATAAGAATAGCCTCTTTAATCCATGATATCGGGAAGATTGGTCT
GCCCACTGAAATTTTAAGTAAACCTACCGAATTAACTAATGTAGAATTTAGCCTAATTAAAGGACATTCC
CAAGTAGGATATGATATCTTAAAATCCATAGAATTCCCCTATCCTATTGCCCAAATTATCCTCCAACACC
ATGAAAGGTTAGATGGTTCAGGATATCCCCAGGGTCTAAAGGGCGAGGAGATCCTCTTAGAAGCCCGCAT
CTTAGGGGTAGCTGATGTAGTAGAAGCAATGTCCTCTCATCGTCCTTATAGACCAGCTCTTGGAATAGAT
AAAGCCTTGGAGGAAATCTCGCAGAACAGAGGCATCCTCTATGACCCGGAAGTAGTAGATGCCTGTTTGA
AGCTCTTTGGGAAAAAAGGATTTACTTTTAAATAGGGACATATTCCATTTTCTTCTGAATACCACAGGGA
ATATTGATAACAGCTTAGTAATTTACCAGTTTTTAACGTAAATTCAATAAGGTTTAATAGGACTTGAGGA
ATTTCTTGACTGGTTAGTTGAAGTTTTAGGGATTTAGTGCACCTTCAGAAACGTTCCCGAGATACATACG
GAAAGTGGTGCCTTTGCCTGCTTTTGCAAGTATAAATCTTGAGGCTTAAATTTTTTAAAAATGGGCAATT
AAGTACCGTATTTTAAATAAACAGATGTTTGTCCCTGTTTTTTTATATTTTTATTAAGGGCAAGAGGTAA
AAAATGGTTGTTTCAAAAAAAGGAATATTATTTTTATGCAGCGGGAATTCTTGTCGCAGCCAGATGGCAG
AAGGATTGGCTAGAAAGATGCTGCCCAAAGATAAAAAAATTTTTAGTGCAGGGTTAGAACCGAAGGGGAT
ACATCCTATGGCAATAAAAGTTATGCATGAAATAGGCATTGATATCTCTTCTCAAAAATCAAAAAGTTTA
TCAGACATCCCTATTAATGAGATAGATATGGTAGTTACTTTGTGTGGAGATGCGGCTGAAAGATGTCCTA
TTTTCCCAAGGAAAGTCAAAAGAATCCATTGGGCAATAGAAGATCCTGCTAAAGCTCAAGGGAGCGAAGA
AGAAGTTGTTCAAGCATTTCGGAAAGTACGAGATAAAATAAAGTTTTATATAGAAAATAAAATGGTTTAA
TTCCTTAAAAGATTAATTAATTTTTAAAATATATTTTATTAATTTTGATCAAAAAAGAGACCTGCTACTG
TAATGGGTGACGAAAGCTGTAATAGGCGCCACTGTCCAGCAATCAGAATTAATTGCTGATGGGAAGGCAC
AGCGATTAGATTGACCCCTGAGCCAGGAGACCTACCAGTTTATAAATATAGAATCATCTCTTCGTGGAAA
AAGAGACTGATATTTTTTATTATCTTTTATATATGATTGTAACTCAAAAAGTAGACAAAATAGTAATGTA
GGGGTATGATGTCTCGTTAAGGTAGGGGCACGATGCATCGTGCCCACAGGGGAAATTAGGTAATAATATT
AAGAGGGCACAATTCATTGTGCCCCTACAACTTAATTATGACTAAAATTATAATTTACTATGAAATTATT
ATCTGCATGGTATCCTATATACAATCTGTTGAAAATATTTTAGCTTTTTGGGAAATAACTATATATAAAT
TCTTCTGTAATATAGAACAATAAGAAAAGGAGAGCGCTTATAGTAATGGCAATAAAGTTAATTTTGATTC
GTCATGGAGAGAGTAAAGGTAATGTCCAAAGAAAATTTTCTGGGTTTCAAGATGTAAATTTAACTAAAAA
AGGGATATGGCAAGCGGAGAGATTGGCCTACCGTTTGAAAGAACTACCTGTGGATGTAGTTTACTGTAGT
GATTTAAAGAGGGCTCGACATACTGCAGAGATTGTTTTCAGGTCTCGAGGAATAGATATTATATCAAATT
CAAATTTAAGAGAAATGAATTTTGGGATATGGGAAGGGTATACCTTTGAGGAAGTTATGGCCAGATATGG
GAATGGCTATGAAATCAAATCTTGGTTAGAAAATATTAAGGAAGAAATCAACATTCCTCAAGGAGAGAGC
TTAGTGGACTTAAATAATCGGGTGATGACCGAATTAAACAAAATTTTGGAAGAGCACAAAAAGACAGATA
AAGATAAAACAATTGGGCTAGTCTCTCATGGTGGGACTATACGAGTTATCCTATGTAATGCCTTAAATAT
GGAATTGAAATATATGTGGAATATAGAGCAATATTCAACTGCTTTAAATATTATAAATTATTACGATTAT
AATAAGCCCGTTGTTACTCTGATAAATGATACTTCTCATCTTGAAGATTGGTGGGGAAATAGTTTAAATA
CTGACGTAGAGGAAAAGAAAGATGAATGAAAAAATAGCAGAAATTATTCAAAATATTAAACCAATTAATT
TTGAATTGATGAAAAGAGCCCAGGAAAAATTGGATAACCTTACCAAGCCCCAGGGAAGTTTGGGGAGATT
GGAAGATTTTGCCAGCCAAATAGTAGGAATTTCTGGGACTCTTTTGCCGAGAATTAAAAGAAAAGTAATA
TTTGTGATGGCTGGGGATCATGGAGTTGCTCAAGAGAGGGTGAGTGCCTTTCCCCAAGAAGTTACCTTTC
AAATGGTGTATAATTTTATTCGGGGAGGAGCGGGTATCAATGTATTAGCCCGACATATAGGAGCAAAAAT
TATAGTAGTAGATATAGGAGTAGCTAATGACTTTCCTCTTGACCAAGGGATAATTGTAAAAAAAATTGCC
TATGGTACAAAAAACATAGCTCAGGGGCCGGCTATGAGCAAAGAGGAAGCGGAAAGAGCAATAATTGCCG
GAATTGAAGTATTTGAAGATGAATTAAATAGAAATGGAATTGACATTATAGGTTTAGGAGAAATGGGAAT
TGCTAATACTACCCCCAGTAGTGCTATAGTAGCTTGTTTGACTAAATCTAAGGTTGAGGAGGTTACCGGT
CGAGGGACCGGGATAGACGAAGGCCAACTTAAAAATAAAATAAGAGTGATTAAACAAGCGATAGAAGTTA
ATCATCCTGACCCGGAGGATGGTCTCGATGTTTTATCTAAAATAGGAGGTTTGGAAATTGGTGGCTTAGT
AGGCTGTATTTTAGCTGCTGCTTCCCATCGAGTTCCTATTGTAATTGATGGATTTATTTCTTGTGCAAGT
GCTTTAATTGCCATTAAATTAGCACCGGTAGTTAAGGATTATATATTTGCGAGTCATAATTCGGTGGAAA
GAGGGCATAAAATTGCTCTTGAATATTTAGGAAAGGTTCCGATGTTTGATCTTGGTATGCGACTTGGAGA
AGGAACCGGTGCAACTTTAGGTATCAGTTTTATTGAGGCTGGGGTTAAAATATTAAATGAAATGGCTACT
TTTGAAGAAGCCGGAGTAGATAATAAAAGACCATAAATTAGTCGTTAGTGAATAGGAAAAACAGTATCGA
GTATATAGTATCGAATATCGAGTTAGAATGCAGTGATCAGTAATAAGTAATGAGTAATAAGAAAAGAGCT
AGATAGTTAGTCGGGTAAGAAGGTCAGACACTATCATCCTTCCCGGAGGACAGGCGTCTTTCCTGTCTAT
GTAAATGTAGGGGCTTGATTTATCAAGCCCGGTAATTGTATGATAGGCATCTCGTCTACCTAAATTTACC
CATTATATTAAGATGCCAACTGTAGGGGTGTATTGCAATACAGCTAAAAACTAAAAAATAGATTTCTGAA
AGAATAAAAAGAAGAAGGTATTTTATGTCAAGAGGGAAATTAATCTTTATTACTGGGGGAGCAAGGAGTG
GGAAGAGTAGTTTTGCAGAGAAGATAGCTGCTAAAACAAGCAAAAAAGTGGTTTATATCGCTACCGGTAA
ACCCCTGGATGAAGAGATGGCTTTTAGAATAAAAAAACATAGAGAAAAGAGACTAAACACCTGGAAGACT
TACGAAGAGCCGATAAAAGTTAGAGAATTGGTGAGTCGTTTAGGTTTTGAAAAAGAAGTTATACTCATAG
ATTGTTTGACTTTATTAACCTCTAATCTCTTATTAAGAAAAGAAGATGAGGTGGAAGACTCCAGTTGGCA
AGAAGAAATTTTAGTAGAAATTAAGAAATTAGCTGAAATTTCCTATAAAGTGCCTGCTCAAGTAATAATT
GTATCTAATGAAGTTGGTATGGGTTTAGTTCCAGATAATCCTTTGGGAAGAGTTTATCGGGATATCCTGG
GCAGAGCAAATAGTATAATTGCTAATAAAGCTGATGAAGTTTTTGTAATGGTCTCAGGAATACCATTAAA
AATAAAGGGCTGATAAAAATATGAAAATTTTAAGAGATTTATCTTTGGCTATACACTTTTTAACTATTCT
CCCTATAGCTTCGTTCCCCCCTTCTAATAATACTAATCAAGATGAAGAGGGTTTAGCAGAAGATTTTGCC
AACTCTATGACTTTCTTTCCTCTGGTAGGGATGTTAATAGGATTATTACTGGTAGTTTTAAGACGGATAT
TTTATTACCTCCCCGTTTCTCCACTTATAGGTGATACTTTAATTCTAATTGTTTGGATTTGGCTAAGCGG
TGGGTTGCATTTAGATGGTTTTGCCGATAGCGTAGATGGATTTTTAGGGGGAAACAATAAAGAAGACATA
TTAAATATTATGAAGGACAGTTCTACCGGTGCTAAAGGGGTAGTGGCCTTAGTTTCTCTTTTATTATTGA
AGTTTGTCCTTCTGGTAGAGATGCCTTTATTATTAAAAGATGCTGTTTTATTTGTTACTCCCACTATAGG
ACGTTGGAGTATGGTAATAGCTGCATTTTTAGGCAAGCCAGCTCGTTTAAAAAATAGTATGGGTAAATTG
TTTATGGATTATGTTAGCTGGAGAGAGGTCATCTTTGCTAGTTTAACTTTGACAATTATAGGTAGTTTAT
TATTTAAATTATATTTTCTACCCCTGGTGATTGTCGGAATGGGGATAGTATTATTGATATTAAAATATTG
CCAAAAGAAGATTGGCGGTATAAGCGGAGATATACTGGGGGCAATAAATGAAATCGTGGAAGTTTCGGTT
CTTTTGGTTATCTGCTTATTAAGCCAGTTTCTTTCTCTTTCAGTATTTTTATAATCAATAATATAAGAAT
AAAATAGGGACACATCCCATTTAAATTTAATTGTTTTAAATGGGATATGTCCCTATTTTATTCTTATCAC
ATTATTACCTGGGGGACTTTGAGGTAAGGGTGGTCTATTAATATTGGTTTTACTCCATATACCTTTTGCA
AATTTTCTTCATTAAGTACTTCTTGAGGAGTCCCTATCTTCTCTATTTTCCCTACATTTAAAAGGATAAG
ACGGTGAGAAGCAATGCTTGCCAAATTCAAGTCATGAAAAACAGAAATGATAGTTAATCCCTCTTCTGTA
AGAGCTTTTTTTAAGAGATTTAACATCTCATATTTATAGTTTAAATCTAAATGAGAAGTAAATTCGTCTA
AAAGAAGAAGCTGAGGAGTTTGAGCTAAAGCTTTGGCTATAAAAACTCTTTGTCTTTCTCCTCCACTTAT
TTTTTGAATATTTTTTTCAGATAAAGGCAAAGATTGGGTTTTTACCATTGCTTCTTGTGATATTTGATAA
TCTTCAAGGGTTTCTCCTTTTAATCGAGAAATGTAAGGCAGTCTTCCTATAAACACTACTTCTTTTGCTT
TAAAACTAAAGGTAACCCACGTATCCTGGGGGACTACTGAAATAAATTTAGCGATTTTTTCGATAGAGAG
ATTATTTAGATTTTGATTTAATAAAAGCATATTCCCTTTATTGGGTTTTAATATCCCCGAAACAATTTTT
AAAAGAGTGGTTTTTCCTGAGCCATTAGGACCAATAATTCCTAATAATTCTCCTCTTGATACAGAAAAGC
TTATTTTAGATAGAGTTTTTTGGTTACCATTATAAGAAAAATCTACGTTTTCTATTTTTAAAATAGTCTC
AGAAATAGACATTTTATACATTTCTCCTTCTTAAAAGATAAATAAATAAGGGTGCTCCTACTATGGCAGT
TACAGCTCCAATAGGAATTTCTGTGGGGGTAATAATAGTTCGGGCAAAGGTATCACACAATATAAGGAAA
ATTGCCCCAAAAAGTGCCGATGTAGGAAGCATAACTCGATGGTCCGGACCAACTAATAAGCGGGTTATAT
GAGGGACTATAAGCCCTACAAATCCTATAAGACCGGTAAAGGAGACTATGCTGGCTATAATTATTGAACC
AATGATAAAGATGCGTATTCTCAATTTTCCAGTATCAACTCCTAAATGAAGGGCCTCTTCTTCTCCCAGA
GATAAGGCATTTAAATCTAAAGAGGATAAAAACAAAAATAGACTACCAACAATTGCCGGAATAGTGATTA
TAGTTATTTTGTTCCAATTAGCAGTGGATAAATCTCCCATAAGCCAGAAGATCATAGAGTGTAATTCACT
TTTAGAAAGAGCTAAGAGGACAGTTATTAAAGCAGAAAAGAGGAAATTTATAGCTACTCCCGCAAGGAGC
AGTCCAGTTGATTCCAGGGTATAACTAATTTTAGAGGACATATATACCAGATAAAGAGAGAACATCGCCC
CTGTAAAAGCAAATAAAGGAAGAAAAGAAGCTAAATAATATCCAGTAGTATATTGTAAAGCAATACCAAT
ACAGGCTCCCAGGGCAGCTCCCGCTGAAACTCCCAGGATATAGGGGTCAGCTAAAGGGTTTCTTAAAATT
CCCTGGAAAGCTCCTCCTACGGTAGATAAAGCTGCCCCAGCAAGAATAGCCATAATAATTCGAGGAATCC
TTAGTTGCCAGATAATTAAACTGTTAGTTTTATCTGATGAACTATTCCATATAAGGGAAAAAATTTCTTT
GGGGTGGATAGAGACCACCCCAAAGTTAAGACAAGCAAGGCTTACTCCCAGGATACCCAAGCTTCCTATA
AGAAGCATTAAGATTAATTTTTTTCGCCAGTTGATATAACTGGTGATTACTTTTGGTGATTTATTTATGG
AAAATTTCATATAACAATTCAAGTCCATCTACTAATCGAGGCCCAGCACGATAAAAGAGATCTTCATTTA
CTATAAAGATGTTTTGTGTTTTAATTGCCGGAATATTAGCCCAACCAGGACGCTGAGAGATATTTTCTTT
AATCTTTGATTCTTCTCCAGGATTCATTGCTCCCACAGGAATTATAATTATATCTGGTTCTGCTTCTGCT
ACAAATTCCGGGCTTATTTTTATCCAACCAGGAAGACTGGCAGCAATATTTTTCCCGCCGGCTAAAGTAA
TTAATTCATTAAGTAAAGTTCCTTCCCCCGGCGTGTAGATGGTTTCGTAAGTTCCTCCGATAAATACTTT
GGGGCGGTTAGAAATAGAAATTTTGGAAACTTCAGATTTAATTTTATTAACTCTTCGCGATAAATCTTCT
ACCAAAGTGTTTCCTTTTTCAGGTATTCCACAGACAGTAGCTACCATTTTTATACTTTTGAGGGTTTCCT
TAATGGTTAAAGGTTCGATAACTAATACATTAAATCCTAATTCTCGTAATCGAGGAATTTCTTTTAACTG
GAATCCTCCAAAAGCTACAGCTACAATAAGGTCTGGCTGCAGGGAAGCAATTTTTTCTAAGTTTAATGGT
GACATTTCTCCTATTTTTTCTACTTTTATTGCTTCTTCAGGATAATTGGCATAATTTGTTACTCCGACTA
CTTTATCACCAAGTCCTAATGCAAATAAAATTTCAGTATTATTAGGAGCAGCAGAGATGATACGCTGTGG
TTCTTCAGGAATTGTAACTGCTGATCCGGTATCATCGATTATAGTTAAAGGATAATTGACTGTAGCTGAT
GAACCCATTAATAAATAAAGATTTAATGTAAAAAATAAAAAAATAAATGTTAAAATATACTTTTTAAAAA
TATTCATAAATGACCTCCATATTTTTTGATTATTGAGTTAGTTACTTATTTTTTAAATTGGTCAATAGGC
TAATTGGTGAATTGGTAAATTATAAATTTTATAAATAAAAATATCACCCTCTTTCTCCACGAAGAAGTGA
CTGATTTGTCTAAGCAGGTAGGTCTCCTGGCTCAGGGGTCATCCTACTTACTGTGCCTTCCCATCCGTAA
TTTACTTTGATTGCTGGACAGTGGACTATTACAGCTTTCGTCACCCATTACAGTAGCGGGACTGCGGTGG
ATTTTCACCACTCTTCCCTTAACCTACTTATCTTTAGATATTTAATTTTTATTTAACAAAATTATAATAC
ATTAGCTGAAAAATTACAATGAAAATTATTTAAGTTCTAAATATTGTATAATATAAAAAAATCAATTAGT
GGATGATAGCGATATTTTAGTTCATCCTTAAGGTTCTTTAATCTGTTAATTGCAATTCCCAATTTGCAAC
CTTTATTTTAACTGATGAACCTGGTAACTGGCTAATCGGATAACTAATATCTTATCCGTTATACTTGATA
CTATATTAAGTAAACTTAGTGTGTTTTTTATTAAATATTTTGGTATAATAATTTTAAATGTTTTGAGTAA
GGTAGAGTTGGGGGATAGATAAGGTATGATGAAAGGTTTAATTCAAGTTTATACTGGTGATGGGAAAGGA
AAAACTACTGCTGCCTTAGGGTTAGCCCTGAGAGCAGCAGGTAGAAATATGAAAGTGTTGATAGTTCAGT
TTATGAAAAAATGGGATTATGGAGAACTTCATTCAGTTAAATTAATTCCTAATATTACTTTAAAAACCTT
TGGTACCAAAGAATTTATTTATAAAGGCAAAGCAAAAAAGATAGATTATGAGGAAGCTGAAAAAGCTTTT
TATTTTGGTGTAGAGGGGATGCAAAGTGGAAATTATGATATAGTAATATTTGATGAACTCAATATGGCCC
TCTATTATGAGTTGTTAGATTTAAAGGAAGTTGTCGAAAAGTTAAAAGGAAAACCTGATGGAGTAGAAGT
AGTTATCACCGGAAGAAAAGCACCAGAAGAGATAATTGAAATAGCTGATTTAGTAACGGAGATGAGAGAA
ATTAAGCATCCTTATCAAAAGGGTATTAAAGCAAGAATGGGAATTGAGTATTGAGATGTATGATGGATAA
AATAAATTATAATAAAAATTTAGGTTTGCGATTTATCGAATCCGGGGAAAAGTCTATAAAGAGAAAAGCA
CAAAGAAATAACTTAAAAGATAAATTAGACAATTTATATAATATTTTATCTGAAATGGGGAGTATTTTGT
TGGCTTATTCGGGGGGAGTGGATAGTACTTTTTTATTAAAAGTAGCCCGAGAAGAATTAGGGGATAAAGT
TATTGCAGTAACTATAAAGTCAGAAATTCATCCTTTAAGTGAGATAACTGTTGCTAAGAAAATGGCGCAA
CAATTTAAAGTGAAGCATTTAATTAATAATATTGAAATCTTGTCAAAAAAAGAATTTACCAGTAACCCTA
AAGAACGATGTTATATTTGTAAAAAAGAGTTATTCAACCGAATAAGTGAACTAGCAAAAGAACTTAATTT
GAATTTTGTGGTAGATGGTTCTAATTATGATGACCTTAGTGATTATCGTCCGGGGATGAAGGCAATTAGA
GAATTAAAGATAAGAAGTCCCTTACAGGAGGCACTTCTAACCAAAGATGATATCCGTTTCCTTTCTAAAG
AAATGAATTTACCCACCTGGGACAAACCTTCTAATTCTTGTCTGGCTACCAGGGTTCCATATGGAGAAGA
AATAACTTTAGAAAAGTTGAAGAGGATAGAAGAAGCAGAAGATTTTATTCATAATTTGGGGATTGAACAG
GTAAGAGTAAGACATTATAGTAATCTAGCAAAAATTGAAGTAAGAGAAAAAGATATGCTCTTCTTAATGA
AAAAAGATTGGAGAGAAAAGATAATTATTAAATTAAAACAATTAGGATTTATCTATATTACCCTTGATTT
GCAGGGATACCGAAGTGGGAGTATGAATGAAAGTTTTATGGAGAAAGGTAAGAATTAAATGGTAGAAAGA
AGAGAAATTGAGAAAATATTGCAGCAATTTAAGGCTGGTCAAATAGATATAAAAGAGGTCTTGGAAAAAC
TTAAATATTTCCCTTATAATGATTTGAATTTTGCCAAAATAGATAGCCAGAGGCAATTAAGGAAGGGTTT
TCCAGAAGTTATTTTTTGTCAGGGGAAAACTTTGGAACAAATAACTAAAATTGCCCAGCGAATAAAGGAA
GCCCGAGGTAGAATTGTTGCTACCCGAGCCACTCCTGAGGTATACCAAGAGATTAAAAAGATTATTCCGG
AAGTAACTTACTTTAAAGAAGCCAGGATAGTGGCAAGAAAAGAAAGGAAGAAAGTTAGTTCTAAGTTTAT
TTTAGTGGTCAGTGGCGGTACTGCCGATATTCCTGTAGCCGAAGAAGCGGCAGTTATTGCTGAGCTGATG
GGCAATAGGGTGGAACGTCTTTATGATGTAGGAGTTGCAGGACTTCATCGGCTTTTAACTAATTCAAAAA
AATTGCTGGCTGCTAATGTCCTAATTGTAGTTGCCGGGATGGAAGGGGCATTACCAAGTGTGGTAGGAGG
GTTGGTAGATAAACCTATAATTGCAGTTCCTACCAGTGTAGGTTACGGAGCGAATTTTAAGGGATTGTCT
GCTCTATTAACTATGCTTAACAGTTGTGCTCCAGGTTTAGCGGTAGTAAATATAGATAATGGATTTGGAG
CAGGCTATATGGCCAGTTTAATTAACCAGTTGAATGAGGTGAAAGAATGAAAATTGCTTATTTTGATTGT
TTTTCAGGTATCAGTGGGGATATGACTGTGAGCGCCCTGCTTGATGCGGGACTAAAAATAGAAACATTAG
AAAAGGAATTAAAAAAATTAAGTCTTTCTGGTTACCGATTAGAGGTAAACAAAGTAATAAAAAAGGGAAT
TTCCGCCACTCAATTTAAGGTAGAGATAAAAGAAGAAGGAGTGGAAAGAAGGTTTAAAGATATTCTAGAT
ATCTTTGAGAAGAGTAAATTGGATGAAGAGATTAAAGAGGAAGCCAAAAAGATATTTCTTAATATAGCTC
AAGCTGAATCTAAGATTCACCAGAAAGATAGAGATAAAATCCATTTTCATGAAGTTGGGGGATTGGATTG
CATTATCGATATAACTTCCACAGTTATTGGGATAAATAAATTAGGAATAAAAGAAGTATATTCTTCTGCC
CTTCCTCTGGGTAAAGGTTTTGTTGAATGTGCTCATGGAGTTATACCAGTTCCTGCCCCGGCTACTTTGG
AATTGTTGAAGGATATTCCAACTTATAGTGGTGAGATAGAAAGTGAAATGGTTACTCCTACGGGGGCAGC
AATTGTCAGTACCTTAGCAAAAGGCTTTGGAGGGAGACCTTTGATGAGGATAGAAAAGACGGGATATGGG
GCTGGAGAGAGAGAATTTCCCATTCCTAATCTTTTAAGAGTAAGTATCGGTGAAAAGATATTAAAAGATG
AAAAATTAAAAGATGGCTATGTTAGTGATGATGCTATATTGGTAGAGACTAATATTGATGATATGAATCC
GGAATATTATGATTATATTATGGACAGATTATTTTCTCAAGGAGCTTTAGATGTATTTTTGACTCCCATT
CAGATGAAAAAGAACCGTCCTGCCCATATGCTTAGTATTATTGTATATGAGCAAAATCTTAAGGAAATAC
TGGAGGTATTATTTTCCGAATCCACTACTTTAGGAGTAAGGATAAGAGAAATAAAAAGATTGAAATTAGC
TCAACGGAGTTTTATTGCTGAGACAAGGTATGGTAAAATTAAGGTTAAAGTCGGTATTGTAAAAGGAATA
ATTAAAAATGTTGCCCCCGAATATGAAGATTGCAAGAAGATGGCCAAGCAGCACCAGGTTCCCCTTAAAG
AGGTATATGAAGAAGTTAAAAAAGTTGCATATAATAAATTAAAACCTGTTTGATAAATTCAATAGCATAT
TATAACGTTTAACGGGTAGTGAATAGTAAGCAGGGAATAATTACTGTGTAGATGGACCGCCCTTCTACAA
TTTAGAAATTTATAACTAATATAGTATGTAAAAAATTAAAACATATTGGTTTTTTAAAAAACCAAATTAG
ATTCTTGGTATAGCATGAGGAAACTCAGTCACATTAAGACCTCCAAGAATTTTTAGAAACAGAAAAAATC
TATAAAGAACCTTAATACTTGAGTAGCATTTTCTTTAAGAAAGCTCTAAATTCTGAAAAAGACATTTCAC
AAAATGACCTTTTATCTTCGGTTCGGTCTAGTGAAATACCGGTCTTACTTCTAGGGTAGGCTTCATAATA
CGAAATGATTCTTCCATCTTCCAGAGGGCAATAAATTATTAAAAGATAGTCTGCCTTTTAAAAATAGTTT
AAATCCTACAGCCAATAAACCTCAACTTAATAATACATCAAAACAGATATTTCTTTTCAGGAAAACAGTT
GTGGCATTAATGCTACATATTTAACTTCACGGTTAAAGCAGCCAGTATATCTTGTCTCTGAGCAGCATGT
TGCAAATGTTTAAAGTGACTAATAAACCGTCTTTTACCAAAAAAAACGATAAAATATCATAAGCATCAGA
TTTTTGCTAAATTGGGGGGAAAAAATACCTCTGCAGCCATCGGAAAACTCTTGGGGTTTAGTTTAATTTG
TAGTGAAGATAATAAAAAAATGGGTTAATTTAATCAACTAAAATATAAAAATTAAATAAATTAATGCTCA
ATTCCTATACTATAGTATAGGAATTTTAGTTAAAGCAGAAAAATTTATACTTTAGTATAGTGACAAGGAT
TAGAGAGATTGTATATTATTGTAATATACTACACCAAGTCTTCAGAAAAACCCCTGCTCTTTAAAAATTA
GATATTCGAAGGAAAGATTTAATAAAGCGAATCTTATCTTTGTAGCCTGTCTTAGCAGTGATATACAGTG
ATTAGAGACAGCCCAGCCCTCTATGTTCATATTTACAATCTCCCTCAAATCCAATTACAACTTCTATTTT
AACACATTACTGTTCCCTTACAACCCGAATTTTCGTAAATACCAAAAACGTATAAAAATTATGCCCTTTA
AAGCCTTATTTCATAGGCGTTTTAAGGCCTGCCAAATTTGAAAATCATATGGAGAGGTATATACTTAAAA
AAATATAAATATTGAGGGGGATTTAAATGAAAAAACTCTTCATTATAATATAGTAACAATTATAATAAAA
CCAACAATTATATAGTATTATGGCAGATTATTTATATAAAAAATACCATATAAAGTATCACTAGGGGGAG
TATAAAAATTTTCAAAAAAAAGAAGGATTTTTAAATATCGATGTAGTATATATATGTATATATGAAAAAA
TGATATAAAAGCATATCATCTCAGATTGGTTAAAGTAGGGAGAAAAGAGGTGAAAAAATTCTTGGGCCTA
CTTTAATTTAAGTAAAGATAATATAAAAACCAGTTAGTAATCTAAAAAGAGAAAATATTAGTGAGGGAAC
TTTGGATAATCAATTAATAAATTCTCTTTAAAGGTTAGTTAACTGGGAACATAAAAAAACCAAGGAGAAA
AAAATGAAAAAGTTAAGGACTGCTTTGATGATAAGTTGTTTTTTACTAATAACTGTATTGCTAGTATTTG
CAGATGAGAAGAATGTGCAAAAAAGAGGAGAGATAGAACTAAAGGGATTAGATCCCGGATGCTCCATAGT
AACCTGTGTTCGTGGTTGTGATTTTACGGGAAATTGATACAGATGTTACACAACGGCTGTAGGTAGGCGC
TACACTGATACTGGAATTCCTCTTTACTTAAGCGTTAAAGCACATTCCGAATGTACTGTAATTGTATTTG
GATCTGCTAGCTGTTCAAAAACAGTAACAAAGCAAGGTTATGGAAAGGTTTCCGCATCTGCATCCTGCTA
TATTACTAAATTTCTTACATTTGAAGGTCCTTGCTACACTTTTCAATCATACTGCAGTTGTTCGGATTAA
TATTTTTAATTCTTAAAAGGAGGTAATTGTGGTGAAAAGGGTATGTTTAGTTTTACTGTTTTTGTGTATG
TTCGTGTGTACCTCAGTTGTCTTAGCGTCTTCTAATGAGTTCATCGGATTACTCAGTGAAACAGTTTCCT
GGACAATACCCCCTGTCTGTAGTACAGATATCCAACTTCAAAAAACACCATTAGAAAACCTGAAGGGTAT
GCCTCAGGTTAAAGGTTTGTTGTTCGGTGCAATGAAACTGGGAAACGGAAAAGACAACCTGGTTTCCATT
GCGGTTCTACTTGAAAATCCTCCAAAATTGTGGGTCGATGCCAATAACAACGAAGACCTTTCTGATGATG
AGCACATCATGTGGGACTTTAGAACTGTGAATGGAAGTACTTATTTGTGGCATTACCTGAAAGTTCAGGC
AGAATACCAAGTAAAGGGCGAAACGATCTGGTTACCTGTTTATGTAGATATTTATGTATCGATGGATCCT
GTAAGAGGTGGAATAGGTGTTGATTATAGTGTTGTGAGTCATCGGGAAGGATTAATAGAAATAGATGATG
AGCTTTACCTTATTGCGCTTTCACTTATAGATAGTGCCTCGGATGCCATTTACAACAATTTAAGTGATCT
CCTATTTGGCATAGATATAGATAGGGATAATAAAATAGATGTTTGTGATGATTCTTACGAGCTTTTCAGG
GCAGATGAACCATTTTATGTAGGAAACAAAACATACGAAATAAAATTAGTCTCTCCTGATGGAAGAAAGC
TAGTGCTTGTGGAATCTAACCGACAGGCTGTGAGAAAACCCGTTTTGAGAAGAGGACATCCCTCCCCTGA
TTTTCAGACAACAACGTTGGAAGGAAAACCGTTTTCTTTATCAAATCTTAAGGGGAAGATCGTGATGTTA
TACTTTGCTCCTTCTTTTTGTGTTTTTCCCTCATTGAATAATGAAAACTATTGTTCTTCTTGTTCATATA
ATGTTCAATTTCAATACTACCAAAGGATGAGTGATCTTGAATCGCTTGTTGAGGTGAATAAGGGCAAAGT
TGTTCTTGTTTGGATACTAACAGATGAAGAAGAGCCGAAGCCAGATCTTATAAAAAAACTGCAAGAAGAA
ATATCGATAATGGTTTCGAAAGGGAGGTTGATAGAAGAGTTTCCCCTTGTTACGATGATTTGGGATCCTA
AGGTGACGGAGCTCTATCTATACCCTTGGGAAAGACTGTTTATACTTGATGAAAATGGAACGATAAGGGC
AACAGATGAATGTTGGTTTGAGATAAGAAACGGAAAAATTAAGGGGGGGTGAATAAACTTTTATATATCG
ATCCTATTGTAGAAGATATTATAAATAAAAAATAAACTTTTCACAGTTTAAACCAAATGTTTTTTAAAAA
ATATAATATGTTAAATATTGAGATCAGACCTCTTGTTCCTTATTTTTTAATTTTGTATAAAATAGGAGGT
AAATAAAATGAAAAAAGGGAGATATCTTGTAATTGGGGTGCTGATTGGAGTACTCGTACTAATGGTATCT
GTCTTCGCGTTGGGGGAGACAGGTGCTCAAGGTCAACCAAAAACTGCAGCCCGTGGAGGGGAAATTGTTC
CTTTGTGGGATGACTCAGGCTGTGTGTCAGTCTATTGCTATGGAAGCTGCGATCAGTGGGACACAGGCTG
GAAGTGCTGGACAAAATCGATCTATGAACGGTACGACAGCTCGGGTCAAGGTAAGCCTATTCGTGTGACT
GCCTATGCTGACTGTACTGTTGTACACCTTTGGACAAGCACCACCAGCTGTCAAACGTCTCGGACAGGGT
CAGGGAGAGTTACCGCAACTACAACATGTTGGATCGGTGTCCTCTTTGAAGGGCAAGGGTGGAATGATGG
GGGTTGCTCATGCCAAGAGTTATAGTATGTCTTATCCTTTTCGTCATAGTGAGTATCGTTCCTGTTTTTG
CAGATCAAGTTGGATATCTTGGGGAGATGAGGCCATGGCCTATGCTATGTGCGGGGGTTCCCGCATTACC
TCTTGATCTTTCAGACTCTCCGCTGGAAACGCTTGTCGGGCCTGTATGTGCCGGAGAATGCTCATATGCG
CTGATTCCGGTTGGGAACGGAAACGATCCTGGGATCAGTGTGGTTATTTGGAATGAAGAAGATCCACGCA
TCCTCGTTGACACAAACAACAACGAAGATTTGGGTGATGAAAGTGGTATTTACGTGCGAGAGCAGATTTT
CCCACACGCATTCACGTGGTTTGTGAATGTCGATGTGGAATATGAGGTGAAGGGGACAGTACATACGGTT
CCGTACCATCTGTCAATTATTGCCTGCTATTCGTATAAAACAGAGAAGTACCAGTTCCTGGTCGGAGGAT
TCTGTCAACGACGGGGAGGTATTGAACTCAATGGGTCTTTCGTTCCCATTGCGATCACAGATCTTTCCTC
TACAGCCATGTACAATGACCTATCACAGCTTGTGGTAGCAATTGACACGGACGGAGATGGCAAGCTCGAC
ACTCTTCCCGGATCTCATGAAGTCTATAAGCCCGGGGGTCCTCTTCAGGTGGGGGATGTTCTATATGAGA
TCACATATGTCTCTGTCGATGGTAGATCTATTGCCCTTAAGAAGATTGGAGAGACTAGACCTCGCGCAAT
CCTTAAACCAGGACGCCAGGTGCCAGATTTTGCAACCGTAACAATCGACGGTAGAGCATTCTGGTTGTCC
GATTTTCTGGGTAAGGTCGTTATTCTCCTCTTCCAGCCGAGAGTAAATGAAAATGGTTGTGTAAATTGTC
CCTCGACAGGATACGATCGACTCACAGTTATTAATAAGGACTTAGAGGAATTTAGCAATGAAGTAGTTAT
TATCGTGATAGTAACAGAGAAAAAGCCAAGCCAGGAACAGTGGTTAGCGTACGTGGGAGAAAGCAACATA
CTTGGGGTTTGGGATCCGGCCGTGACAGAGCTTTATCATTCCAAGTCTGGGCTTCTAATTGTCGACCAAC
ATGGAGTGATAAAAGCGATGGACGAAGCATGGTTTACGTATAAGCAAGGGCGGCCAAAAGGATATTACTA
CCAGCTTAACGAGATCGAGATATACGACATTGTGGAAAACCTCGTGAAATAATCGAATAGATGCTATAAA
AATATAAAGGGGTCTGGTCTAATAGGGGAAGCTAAAGACAGAAACAAAAGATTATCGACAAATTAATCAA
AACACGTTATATTATATTTGCGGGCGTTAACTACGTTGACAGCTCGCATTATTTTTTGGAAGGAAATTCT
TCAAGATATAGTTCGGTCGATTCTTTTAAATTAGAAATTGCTTCTTCAACTGTACGTCCTTGGCTAACAG
TCCCTACTTCAGGACATTCTGTAACATAGAAAAAATGGGAAAAAATAGGGACATCCCATTTTTCAAAAAT
GTACTTTGTATTTTATTTGTCTTATCTATAAAAATACTATAAAATTAATACGTACGAAAAAAATATTTTA
AAGGTGCGATGAAACTTTGTCAAGGGACAATGGTCCTTTTACAAAGTCTTTTCTTATAACTATTAGGAAC
AATTTTTAATATTCAAAGATATTTAATTTATGATGGACCTGGAATTCGAACTACAGTCTTTTTAAAAGGT
TATCCGCTTAGTGGTAGAAATTATTAGTAAAATAAAAATTAATTTTGTACTTATTCTTTTATTTTCAACT
TACACTATTAACTGGTTGTTTAGTTAATTAGTTAAGAATTCTGTATTAAACCAACTAACCAAAAGGGAGA
TTGTTATGTTAAAGGAAATTACCGTCCAAACTAATACTCAAACACAAATTTTAGATATAACTGCTCAAGT
TCAAAAGGTTGTAGGAGAGAGTGGAATTGCGGAAGGATTATGTTGTGTTTTTATCCCTCATACTACTGCC
GGAGTTACCATAAACGAAAATGCTGACCCCAGTGTTAAACAAGATATATTAATGGAGTTAAACAAAGTAA
TTCCTTTTGATGATGATTATAGTCATTTAGAAGGGAACTCCGCTGCTCATATCAAGGCAAGTATTGTTGG
GTTTTCAGTAAATGTCCCGGTGAAGAATAATAATCTTCTCCTGGGAACCTGGCAGGGAATATGCTTTTGT
GAATTTGATGGCCCACGTCGAAGACATTTTTATGTAAAAATTGTATAGAAAGAGTTAAATTTGTATCTCG
TATCTCGTGAATCGTATCTCGCAAATTAGCGTGGAGCGTACAGCGTATAGCGGATAGAAAAATACAGTGA
TGAGTAATAAGTAACAGGTTAAGGATTGCAAGTTTTTTATTCTTTTATTGCGAGGGAGTGAAACGACCGA
ATCAATCTCCAATAGGGATTGTTGCGCTTCGATAAATCGAAGTTCGCAATGACAGAGGAGATAACAGTTT
TATAACCGATTTCCTCTACTAACGACTAATTTAATTGGCAAATTGGCTAATAGGTGAATTGGTGAATTGA
CTAATCGGTCAATTGGGGAATAGGAGAATTGGTGAATTAACTAATTGGTGAATTTCTCCAAAGGAGAATA
AATGGAGACTATCCAGGGAACTATAGAGAAAATTGTATATAGAAATGAAGAAAATGGGTACGTAATAGCA
AAAATGAGCTTGGAAAAGCCTATTTTTGTGAAAATGGGGAATGAAGAAAAATTAGCTACTATGGTAGGGA
ATATGGCTTCGATAAATGTTGGTGAGACTTATAAGTTAGAAGGGGAATGGGTAAATAATCCCAAGTATGG
TTGGCAATTTAGTTTTAATAATTATCAACTAATTTTACCTACTTCTTTGCTTGGGTTAAAAAGATATTTA
AGCTCTGGATTAATTAAAGGGGTGGGCCCGGCAACTGCAGATAGAATAATAAAGCATTTTGGTAGTAAGA
CTTTAGAAATTTTAGAAAACGACCTTCATAGATTAACTGAGGTAGAGGGGATTGCTGAAAAACGGATAAA
AGTAATTAGTAAATCTTGGGAAGAACAGAAAGAAATTAAGAGGGTGATGATTTTTTTACAATCCTACCAA
ATCACTACTGGATATGCGGTTAAGATTTATAAGACTTATGGTAATTCTGCTATTGAGAAACTGAAAGAAA
ATCCTTACCGATTAGTAGATGATGTTTTTGGTATTGGTTTTAAAATTGCTGACCGTATTGCTCAGAATTT
AGGAATTGAATCTACCTCTCCAGCAAGGATAAGAGCAGGGATTAAATATATTTTAAACGAATTAGCTAAT
CAAGGTCACTGTTATGGAATTATTCAGGAAATAATTAAACAAGGAAGCGAATTATTAGAAGTTGAAAAAA
TATTAGTTGAAAAGGCTTTAGGTGTTTTAAAAAATAATAAAGAGGTTATTGTAGAAGAAGATAGGATATG
GTTACCACTTTATTATTTTGCTGAATTGGGGGTAAGTAAAAAATTAATTGAATTGTTAAAGTTTCCCCAA
CAGATAATCAATTTAGATGTGCCAAAGATGATAAAGCATTTGGAAAAAAGATATAATATTTCTTTTGCAG
AGGAACAAAAAGAAGCCATCAAGAAAGTCCTCTTGAATCGGGTGTTAGTATTGACTGGTGGCCCCGGGAC
AGGTAAGACTACTACTACTTTAGGTCTTATTGAATTATTTAAAGAATTAAAATTAAAAATAGTCTTGGCT
GCTCCTACTGGTAGAGCGGCCAAAAGGATGAGTGAAACTACTGGCCAAGAGGCTAAGACCATTCATAGAT
TGTTAGAATATAGTCCTAAAAGTGGAACTTTTACCAGGAATTCAGATAATCCCGTTAGAGCTGAGGTAAT
AATTTTAGACGAAGTTTCTATGATAGATATTTTATTGATGAATAGTCTGCTAAAAGCGGTTCTTCCTGGT
ACTTTTTTAATTTTAATTGGGGATGTAGACCAATTACCTTCTGTGGGACCGGGAAATCTCTTAAGAGACA
TTATTGATTCGGAAACTATTCCGGTGGTAAGGTTAACCAAAATATTCAGGCAGGACCGAAGAAGTTTAAT
TATTGTTAATGCTCACCGAGTTAATGAGGGGAAATATCCTATTATTAAAGGAGAAAGAGAGAGAGATTTT
TACTTTATAGAAGAAGAGGACCCTGGGGTTGCTGCTCAGAAGATAATTAACTTGTGTACCGTTCGCCTTC
CTGTTAAATATAAAATAGACCCTATAGATGATATTCAGATTCTTTCCCCTATGTATAAAGGGGAGGTAGG
CGCAGATAACTTAAATTATAGATTAAGAGAGGCACTAAATTTAAAAGGTAAACAAATTAAATATGGAAAC
CATTCTTTTAAAGTAAATGATAAGGTTATGCAAATTAAGAATAATTATGATAAAGATATTTTTAATGGAG
ATATAGGCAGAATTAAAAATATAGATACCGAGGAGCATATTTTAGAAGTAAATTTTTATGGAAGAAAGGT
AAATTATGATTTTTCCGAATTAAATGAATTAGTATTAGCCTATGCGATTACTGTTCATAAAAGTCAAGGG
AGTGAATACCGAATAGTTATTATACCAGTGATGACCCAGCACTATTTACTACTTCAAAGAAATTTGTTAT
ATACTGGAATTACTCGGGCAAAAGATATGGTAATATTAATTGGGACAAAAAAAGCTTTATGGATTGCTAT
TAAAAATAATAAAACCTTTCATAGAAATACCTCATTAAAGCAAAGACTGAGAGAAATAAGTGAAGAAAAA
AGAAAACTAAAATAAGGAGAGATAAAAATTATGGTAAATGAAGACATTATGAAATCATTGGCCATTAAGA
CTGAATCAAAAATTGTTCTTGTAGTGGCAGATGGAATTGGTGATATCCCCTCGAAGAATAATCAGACGGT
GTTAGAAACAGCCTCGATTCCTAATTTAGACAGATTAGCTTCTCAAGCTATTTGTGGGTTAACTGATCCT
GTATCTCGAGGAATTACCCCGGGTAGTGGGCCAGCTCACCTTGCTTTATTTGGATATGACCCGCTTAAAT
ACCAAATTGGGAGAGGAGTTTTAGAGGCTTTAGGAGTAGGAATGGAACTTACCCCCTACGATTTAGCCTG
CAGGGGTAATTTTGCCACTTTAAATGAGGAGGGTATAATAACCGACCGTCGAGCAGGGAGAATTGCAACT
GAGGTAAATAAAAAAATATGCAGAATTATGCAAGATAAGATTAAGCAGATAAGAGAAGTTAAGGTAATAA
TTACCCCAGGGAAGGAACATCGATTTGTGGTGGTATTCCGAGGAAAAGATTTAGAAGAGGGTCTTTCTGA
TGCAGACCCTCAGGCAGTAGGAAAAAGAATAAAATTTGCCGAACCTTTACATCAAGGTGCTAAAAAAACT
GCTGAGGTAGTAAATGAATTTATTAATAAAGCTACTGAAATATTAAAAGAACATTATCCTGCTAATACTG
TTTTATTAAGGGGATTTGCCAAACACCCAGGTCTACCCACTATGAATGAATTATTTAAATTAACTCCAGC
TGCCATAGCTACTTATCCTATGTATAAAGGATTGGCTAAATTGGTGGGTATGGAAATATTAGAAACAGGC
GAAACAATCGAAGAAGAATTTGAAACATTGAAGAAAAATTATGAAAAATTTGATTTCTTTTATGTTCATA
TAAAAAAGACGGATAGCTATGGGGAGGATGGAAAGTTTGAAGAAAAGGTGAAGGTAATTGAAGAAGTAGA
TAAATTTATTCCTGAAATAATTAATTTAAAACCAGATGTTTTAGTAGTTACAGGAGATCATTCTACGCCG
GCCTTATTAAAGGGGCATAGTTGGCATCCCAATCCTTTTATGTTGTTTTCTAAGTATATCAGGGTTGATG
AGGTGAAGCAATTTAATGAAAACGAATGTGTTAAAGGAGGATTGGGAAGATTCGCAGCTGTAGAGGCACT
TCCTTTAATGCTGGCAAATGCTTTAAAATTGCAGAAATACGGAGCATAGATTAAATTTAGGAGACCTTTA
TAAGTAAGATGAAAAATTTAGAAGTTGTATTTACTCCAGAGGAGATAAAAGATAGGAGATTAACCGATAA
ATTAGTGGTAGTTATAGATGTTTTAAGAGCTTCCAGTACCATAGTAACTGCTTTAGCTAATGGATGCGTC
GGTTTTATTCCTATTTTTTCCCCTGAGCAGGCTGAAAAAAAGGCACGCGAATTTACCAAAGAAAAAGTTT
TACTGGGAGGAGAAAGGAAAGGTAAAAAAATTAGGGGATTTAATTTAGGGAATTCACCTAGAGAATATGA
GAAAGAAATCGTTAAAGATAGAATAATTATTTTTTCTACGACTAATGGTGTAAAGACTTTGGAGATGGTT
AAAGGTGCTTACCAAATAATTATTGGGAGTTTTTTAAATTTGCAGGCGACCTCAAATTATTGTTCTAATT
TTCCTGGTGATGTGATACTGGTTTGTGCAGGGAGAGAAGGTTGCTTTTCTTTAGAAGATTCTGTTTGTGC
TGGTATATTGGTAAATTCTCTAAGAGATATTTTCCCTCCCAATACTTGGGAAGTAGATAGTAACATAACA
GCTCAATTACTCTATGAAAAGTTTGGCAATAATATTTTAGAGCTGTTGCAAAAATGTTATCATGGCAGGT
ATTTAGAGAGTATCGGATTAGGAAAAGATTTAGAGTTCTGTTCTCAAACAAATATTTTTAATATTGTTCC
TGTATTTAAAGATGGTATAATATCTAATATAAAGAAATGAGATAAGATAAAGAAGAAATAGGTTTTTAAT
CTTTAAAAAATAAAAATAAAAGGAGATTTAATTATGGGTAAAAAAATAATGATGATTCCTGGACCTACTC
CAGTAGAACAGTCTATTTTAGATGCTTTGAGCAAAGAAACAGTTTCTCATTTAGATCCACAATTAGTGGG
AACTTTGAAAGAAACTCTAAAGGATTTAAAAACTATTGTTATGACTGAAAAGGGTCAACCTTTTACTATT
CCTGGTACCGGAACATTAGCAATGGAGACAGCTCTGGTTAATTCTTTAAAAAAGGGTGATCGTTTACTGG
TTGTTTCCCATGGTTATTTTGGGGATAGATTTGTGGAAATTGCTCAGAGTTATGGTTTTGAGGTAGAAGT
TTTAGCTTCTGAGTGGGGCAAGATTGTTGAGGTCGAAAAAATAGCCCAAAAACTAAAGGAGAAAAAATTT
TCTGCTATAACTTTAACTCATGTAGACACTTCTACCGGAGTCTGTGCTCCCCTAAAAGAAGTGAGTGAGG
TAGTAAAAGAATTTCCTGAAACTTTGTTTATTGTAGATGGTGTTTGTGCTACTGGGGGAATTGAAGAGAG
GATGGATGATTGGGGGATTGATATTCTTTTTGCCGGTAATCAAAAGGCATTTGGCGTACCTCCTGGATTA
GCAAATTTAATATTCAGCGAAAAAGCTTTAGAAAGAAGAAATAGTTTAGGGAAAATTTCTGCTTATTATA
TGGATATTAATCGATGGTTGTCTATTATGCGCGACCCGGCCAGTGGTTACTTTGCTACTCATGCTGTAAA
TATGGTGAATGCTCTTCACCAAGGTCTTAAAATCATATTAAAAGAGGGTTTAGAAGAAAGATTTAAAAGA
CATAGACGGTTTGCCCTGGCTTTCCAAACAGGTTTAGAAGAATTAGGATTTGGTATACTCCCTTCCAAGG
AACATAGAGCCAACACAGTATCAACTGTTGTATATCCTTTTGGAATTGAAGATTTATCTTTCAGAGAAAG
ATTATTTCAAAATGGTGTCTTGGTATCTGCTGGCAAAGGAGTATTAGCAGGCAAAATTTTCCGTTTAGGG
CATATGGGCAATATCACAGAGAATGAAGTAGTAGCTACCTTGAGCATTATTGAAAGGACTTTATCTGAAT
TTAATTACAATTTTAAATTAGGTTCAGGAATTGGAGCTGCAGAAGAAATTCTATTTAAAAAATAGATATT
TTTAAAGTTAGGTGGTATTTTGAGAAGAAAAATATTTCTCTGGGCACTGCTAATCGTTTATTCCATTGTG
ATTTTTATCTTTTCTTCCCGACCAGAAGTTGGAATAGAGCAGCTTTTTTACGGGCAAGATAAAGTAATAC
ATTTTTTTACTTACGCTATCCATGCATTTCTCTGTTTGGCAGCTTTAAGTGATAAAATACTTTTGTTAAA
ATTTATTCATTACCGTTTATCTTTAATATTTTCTATTTCTTATAGCATATTTAACGAAATTTACCAATAT
TTTGTACCCGAAAGAGAATTTTCTATAGGGGATATTATAGCCAATATTTTAGGCATAATCACCTGTCTTA
TCCTGGTTTATAGAATAAATGTAAAAAAAGGTGCCTGGCACTAAATTTTACATTAGGAGAATATTATGAG
GAAAAATATATTTGTTCCTTCAAAGGGAGAATATGTTAGAGGCAAAAGACCAAAAGTTGAGTGTATTTTA
TGTTCAATTGTAAAGGCTGACCCTAAAGTAACAAATTTAGAAGTATTTAGGAGTAAAAGTTTTATTATAG
CCGTTAATCTTTATCCTTATAACCCAGGGCACCTGATGATATTCCCCTATCAACACATTGAAGAAATTGA
AAAATTATCACTTTCTGAAGTTGAAGAATTACATAAGTTAACTGTAGTATCCTTAAAAATTCTGAAAAAT
ATCTATCAACCTCATGGATTTAATATTGGATACAATTTAGGCAAAGGGAGCGGGGCAAGCATTGAACATT
TGCATCTTCACATTGTACCTCGCTATGAAAATGAACTAAGCTTTATTGATGTGCTGAGTGGTTCGAAAGT
AATTGTAGAAGAGCCTAAAGATACTATGCAAAAGTTAAAAAACGAGTATAAAAAACATACTCATGAATTA
TTAGATTAGAAAAACAAAAATAATTTTAGTTTGCAGGTTGTTCTATAACAAAGAAGTAGTGATTTATGAA
AAACATTCTAATTTGTGGTCCTCCCGGAGTAGGTAAGACTACCTTGATAAAGAAAATATTAAAAGAGTTA
AAGTTAAGAGTAGGAGGATTTTATACCGAAGAAATAAAAGAAAGTGGCAATCGAGTTGGTTTTAAAATCA
TTTCTCTTGCTCACCAGGAGGGAGTTTTGGCTCATATCAACATACAAGGACCGAAAAGGGTAGGAAGATA
TGGAGTTAATATCTATGATTTGGAGAATATAGGTGTAAAATCTCTTGACCAGGCCCTTAAAGTTGATGAT
CTAATTATAATTGATGAAATTGGTAAGATGGAAATCTTTTCAGATAAATTTAAAGAAAAGGTTAGAGAAT
GTTTAAATTCTGAAAAGCCCGTTCTTTCAACTATTGGAATCGGAGGGGATAAATTTACTTCTCAAATAAA
AGAGAGAGACGATGTTATAATATTTAAAATAAATCTGAAAAATAGGGATGAGCTGATGGAGAGGATATTG
CCTTTGATTTTAAGGAAAAATTTAAGATAAAAAATTTATATTTATAAAATAAAAAAGGAGGAAATAGAAA
ATTGGATTTATTAAAGAAATTGTGTGAGACACCGGGAATTTCTGGCTATGAGGAGAGGATACAAAAAGTT
ATTAAGGAAGAATTAGAAAAAGTAACTGATGAAGTGAAGGTAGATAAATTAGGAAATGTTATAGGTATGA
AGAAAGCTAAAAAAATGTCAGGTAAGTCGTCTCCTAAAAAAGTGATGATTGCAGCACATATGGATGAAAT
TGGCTTTATGGTAAGTTTTATAGACAAAGAAGGCTTTTTAAGGTTTGTGCCGGTTGGGGGATTTGATCCT
AAAACTCTAATTGCTCAAAGAGTAGTAGTACATGGAAGAAAAGATATTGGAGGAGTCATTGGTTCAAAAC
CCATTCATATTTTAGAGGAAGAAGAGAGGAAGAAAGTACCAAAAATTAAAGATCTGTTTATAGATGTTGG
ATTAAAGAAGGACGAAGTTTCAAAGATAGTTAAACCAGGTGATTTTGTTACTCTGGATAGGAACTTTAAA
GAGTTCAATAATAAGATAATAACTGCCAAAGCCCTTGATGATAGAGCTGGGGTGTATGTAATGATTGAAT
CCTTAAAACGAGTTAAAGATTGTGAGGTCGATATATACGCTGTTGCCACAGTTCAGGAAGAAGTAGGACT
TAGAGGGGCAATTGTTTCTTCGTTTTCTGTTGAGCCTGATGCAGGCATTGCTCTTGACGTGACTATAGCT
TCAGATCTTCCTGGGACAAAAGAAGAAGAGATGGTAACTAATTTGGGGGGAGGAACAGCAATATCTTTAA
TGGATTCCCATACCATTTCTAATAAAAAACTAGTAGATTTTTTAAGAAATATAGCCGAAGAGAATAAAAT
TAAATATCAGACTGATATATTGTTGGGAGGGGGAACTGATGCTGGAGCAATACAAAGAAGTAAGTCAGGA
GTCCCTGTTTGCACGGTTTCTATTCCTACTAGATATATTCATTCAGTAGTTGAGATGTGCAATAAAGAAG
ATATTGAGAATTCTATCAAGTTAATGGTTAAATTTTTGGAAAATGCCCCTAAGGGAGAATTTTAAGAACA
GTATATGGTATCAAGTATCGAGTATATAGTGAATATCAATTAGCCAATTCACCTATTTACCAATGCACCA
ATTAATTTATTGGTCAGTATATTAAAATTATCGTGTTTCTTATAAAAACTAGGTGTAGGAGCAGACCTTG
TGTCTACCCGAGATAAGTAATGTGTTGTAGGGGCACGATGTATCGTGCCCAGAGCAATCTGTCTTAATTG
GAGAATCGGCAAATTGGTGCATCGGTGAATTTTAAACATTAAAAAAAGATGCAAAAAAGAGATATTTTAT
TAAAAATTTATAAAAGTTTATATAATTATTTTGGGCCATTAAATTGGTGGCCCGGAGATTCTCCTTTTGA
GATAATGGTAGGAGCGATTCTTACTCAAAATACTGCCTGGGGTAATGTGGAAAAAGCCATCAATAATTTA
AAAAAAGAAAATTTATTAGAACCCCAGAAACTTTATCGAATAAACCAGAAGGGATTAGCCCGTTTGATAA
AACCTTCGGGTTACTATAATATTAAAGCCCAAAGATTAAAGAGTTTTATAACTTTCTTTATGAAAGAATA
TAGCGGGTCTGAGAAAAAGATGTTTTCAGATGATGGCGAGGAATTAAGAAGAAAATTATTAAAAATTAAA
GGAATTGGACCTGAAACAGCAGATAGTATTTTATTATACGCAGGAAATAAACCATTTTTTGTAGTTGATG
CTTATACCAAAAGAATATTTTCTCGTCATAAGTTAATCCCGAAAGATACTACCTATCATCAGATTCAAGA
ATTTTTTGTTCAGAATTTAGATAAGGATGTAAAATTATTTAATGAATTTCACGCTCAGATTGTAATGCTT
GGCAAAACTATATGTACCAGCAGAAATCCCGCTTGTTCTAAATGTCCAATTGCTTTCTTAATTAGTGAAT
AGTGAATAGTCGTTAGTGAATAGTAAAAAAAGAAGACAGAAGAAAAATTCGTATATCGTATCTCGTTAAT
TGTATCTCGGAATATGATATATAGTAAATAGGATATAGTGATGAGTAATGAGTAATAAAAAAGTTAGCCA
GTTTGCCAGTTACCCGGTTGGCCAGTTATAAGATATAAGAAACAGGATAAAGAGGTAGGACAGGCGTTTC
GTCTGTCTATTAATTGTTTTCTACTTGATTTCTTACTAAATACTATAAACTAAATACTAACGACTATATA
ATATACTATTTTGTCGGCTAACAGAGTAACTAATACTGGATGACAGATACACGATACATCAAGCAAAGTG
AAACATAATCAATTTCAAAACAAAGGAGTAAAAATATGTTAGAAATTGTCGAAACCGAGAGAAAATCCCT
TAAGGATTATATCGAAATTATTGGAAAAGAAGAAGTTGAAGCTATTAAAAAATTAGCTATACCCCTGAAA
GGGAAGAAGGTAGTACATATAAATGCTACTTCCTTTGGAGGAGGAGTAGCAGAAATATTATCAACCTTAG
TCCCTCTAATGAAAGATGTAGGTCTTGAAGCTGAATGGCAAGTTATAAAAGGTTCTGATGATTTTTTTAA
TATAACTAAGGCTATACATAATGGTTTACAGGGTATGGATGTCCCTTTTACTGAAAAGATGAAGGAAATA
TTTTTAAAAAATAATCGACTAAATGAGAAATTGTTCGAAGGGGAATATGACTTTGTGGTAATCCATGATC
CTCAACCAGTAGCGATATTGAAATATCGTAAGAAAAAAGTTGGGAAATGGATTTGGCGGTTTCATATCGA
CCCTACAAACGCACAGGAAAAAGTATGGCAATTTATCAGGCCGTTTATAGAAAAATATGATGCTGCTATT
TTTACTTTAAAAGAGTATGTAAAAGATGACCTTAAAATGGAAAAGGTAGCCATAATCCCCCCAGCTATCG
ACCCCTTAAGCCCTAAGAATTTGGATTTAAGCCAGGAGGAGATTAAAGATATTGTGGCAAAATATAAAGT
AGATGTAAATAGGCCAATTATAACCCAAGTCTCCAGATTCGATCCCTGGAAAGACCCTCTGGGAGTTATC
GATATGTATAGGATTGTGAAAAAAGAAATAAAAGATGTACAATTAGTTCTTATCGCTTCTATGGCTCACG
ATGATCCAGAAGGATGGAAATATTATGAAAAGACTGCTCGACATGCAGGAGAAGATTATGATATTCATCT
TTTATCTAATTTAAATGGAGTAGGGAATTTAGAGGTTAACGCCTTTCAAAGAGCTTCTGATGTAATTATC
CAGAAGTCTATAAGAGAAGGGTTTGGATTGGTGATTACCGAAGCATTATGGAAAGGAAAACCTGTAGTAG
CAGCAAATGTAGGAGGAATTCCTTTACAAGTGGATAATCGACGTACCGGATATTTGGTTGGTGATATTGC
AGAATGTGCTGAAAGAGTTATCTATCTTTTGAAAAATCCAGAGATTGCTAATAAAATGGGTATCTCAGGG
AAAGAATATGTTAGAAAAAATTTCTTAATTACCCGTCTATTAAAAGATTATTTAAGTTTATTCAATAGCT
TAAAATAAAAAATACTCATTTCCTTTTATTAAAAATTAATATCTTCTAATTCACTTCCCTTTTTTCAATT
TGAAAAAAATTAAAAAAAATTGAAAAAAATTTTCGAAAAAAGAAGGATTTTTTATAAGCGGTGTAGAATA
ATAATATAAGATACTTGCTTCAGTGAAGAAAGTATCTTATAATCTTATAAGAGTTTTAATAAATAGAATG
GAGTATAAAAGTAGAACATCTTAAATTATGGATAATATTCGCCGAGGGAATAAACAATTAATCAAAGAAT
TAAATAGAGCCCTGGTAATTAATACGATTCTAAATTATGGGCCTCTTTCTCGTACCAGGATATCTGAGAT
TACCGATTTGGGGTTGTCCACTGTTTCTAATATTGTAGCAGATTTAATCAAGAAAGAACTTATATATGAA
ACAGGAGAAGAGGAATCCAGTGGAGGGAGAAGACCGATTCTGCTTGAATTTAATTGCAATGATAGATTTG
TACTGGGGCTAAAAATTGGATTAGATGGTATTATTATTGGCTTGATTAATCTGAAGTCAAAAATTTTAGA
TAAGAATTTTATTCCTAGTCCAGTTAAACAAGATGAAAAGATGATACTCGGAGTTTTAATCAAAGCAATA
CAGGAATTAATTAATAGAAATCATATTATGCCGGAAAAGATAGTTGGTTGCGGAATAGGAGTTTCTGGTT
TTGTTCATCAGAAAGAAGGTGTTTTAGTATCGTCTAAAATATTAGGTTGGAAGGATATAAGATTCAAAGA
AATTCTCGAAAAGAAATTCAGTTTTCCCGTTTTTGTGGATAAAGACGTAAATACTTTAACTTTAGCAGAG
AAACGTTTCGGAGCAGGGAAAAAAATAAAAAATTTTATTTGCATTACTATTGGTAAAGGAATTGGAGCCG
GGATTGTAATTAATGGAGATATATATCATGGTAGTTATGGGGGAGCAGGTGATTTTGGTCATATAGTTGT
AGATAAAGATGGTCCCTTATGTTATTGCGGAAAAAGAGGTTGTTTAGAATTATTTTCTTCAGACCAATTT
ATTATTAGTAAAACAAAGGAAACTATCCTGAATAATGAAAACACCTTATTGAGGGTTTTATTGAAAGAAG
AAAATAGTTTGGATTCTGTTTCAGTGGAAATGACTTTAGAAGCAGCTCAAAGAGGGGATGTAATTGCCAA
AAATATTTTCCAGGAAGCAGGGAGAAATTTAGGAGTTGGTGTAGTAAATCTCATTACTCTTTTTGATCCT
GAGTTAATTTTGGTAGGTGGGGAAGGGATAAAGGCTGGTGAACTAATCCTGCAACCTATGCGAGATGTGG
TTATAAATAATTTTCCCCATAGGAAAGAAATTAGGATTATTCCTCTTCAATTTGGTGAAGATGGCTGGCT
TATTGGAGCAGCTGAATTGGTATTAGGCGAAGTTTTTAAAACTCCAATTTTTAAATCTAAAGGAAAAGTA
GCCATTAAATCTGCTTTTCATTGGTGAAAAACTAGCGTATAGTGGTTAGCGTTTAGGATATTAGTTATCC
GGTTACCCGGTTGGTCAGTTATAAGATATAAGAAACAAGATAAAACTATAGGACAGGCGCCCCCGTTCCC
CGTTTTTACGGGGACAAGTTTCACGAGGGCAGGCCCGTTTGTTTCTGAACTAATGTAGGGGCACGATGAA
TCGTGGCCCTACACTTAAAACCTTGTTTCTTTAATGCGATACGATTACGCAATACTAACGACTAATTTAA
AAGGAGGTGTTGCCTGTTAGAAGTTAAATCAATAAATAAAAATAGAGAAGAAAATATTTTAAAAAATAAA
AGGAGGATAAAAATGTTTAAAAAATTAACTTTTTCATTATTAGTAGTTTTGTTAATAGGAATATTTGCTG
TAAATACATTTGCTGCTTCTGGTAGTGTAACTGTTCTTGGTGTTTGGACAGGTGGAGAGGCTGAAGCTTT
TAAAAAAATGATTGCTCCATTCGAAGCAGAAACTGGGATTAAAGTAGAATTTACCGGAACTCGAGATCTT
CCTGCTGTTTTAACTACTCAAGTAGAATCTGGTAACCCCCCAGATGTATCAGCTCTACCAAACCCGGGGC
AGATGGTAGAATTTGCTAAAGCTGGAAAATTGGTGGATTTAAGCACCTTTATGGATATGGAGGTACTACA
AAGCGATTACTCGCCAACCTGGTTAGACCTGGGAACCTATAAAGGAAAATTCTGTGGAGTATTCATTTCT
GCTGATCTAAAAAGTTTAGTATGGTATAATCCTAAAGAATTTGCTGCTGCTGGTTACACCGTACCAACTA
CCTGGGAGGAAATGATTGCTCTCTCTGATAAGATGGTAGCAGATGGTAAGACCCCCTGGGCTATTGGATT
TGAATGTGGTGCAGCGAGTGGATGGGCCGGGACGGACTGGATTGAAGACATTATGTTACGAACTGTGGAA
CCTGAAGTCTATGATTTATGGGTTTCCCATGGAATTTCCTGGCTCGATGAACGGGTGCAAAGGGCTTTTG
AACTATTTGGACAAATTGCCTTAAATGAGAAGTACGTCTATGGTGGCTCAAATGCAATACTTACCATTAA
TTTTGGTGATTCACCAGATGCTCTATTTACTACTCCGCCAAATGCTTATATGCATAGACAGGCAACCTTT
ATTAAAAGCTTTATACTTGACCATTTCCCCAACTTGGTCCCAGGTGAGGATTTTGACTTCTTCCCCTTCC
CTCCCATTGATCCTGAATACGGAATTCCTGCCTTAGGAGCTGCTGATTTGTTTGCAATGTTCAATGATAC
TCCCGAAGCCAGAGCCTTTATGGAATATATAGTTTCTCCCGAAGCTCAGGAAATATGGGTTGGTGAATTA
GGGAAACTCTCTGCTAACAAACGAGTAAATCCTGCCGCTTATCCTGATGATTTGACCCGTAAGGCTGCAA
AGATCTTAAGTGAAGCTTCAACCTTCCGTTTTGATGGTTCTGATTTAATGCCATCAGCAGTTGGTGCAGG
TTCCTTCTGGACTGGAGTATTAGACTATGTAAGTGGGGTACCATTAAAGAATGTATTAATGACCATTGAG
GCTAGTGCCCTGGATGCTTATCGGAAATAAAAGGATTGAATCTGTCATTACGAGGGGAGCACTCAATATT
ACTTGAGTGCTCCCAGTTGTAATATCGGATTAGGATTGCTTCCAATGCTTTAGTTGGGGCAGGCTTGCGT
TGCTCTTTGCAATAATAAAATCTGATAATTACATTAAAATATTTTATATAAGTTAATTAGCAGAAAGGAA
AGTTTTATATGCGTACTAAAAAAATTACTCCCTGGTTATATATCACCCCTGCAGCATTCCTTTTGTTCTT
TTTTTTAGTTTATCCTTCGATTAATACAGTATACATCTCCTTTTTTAATTATAATTCAGAAAAATTTGTA
GGTATAAAAAATTATCTATATTGTTTTAGTAATGAGATTATGCTTAATTCTTTTCGAAATAACACTCTAT
GGGTAGTACTATTTGTTCCTTTGACGGTATCATTAGGGTTGATTATAGCGGTATTAGTAGATCGAGTTAA
ATATGAATCGATAGTGAAATCAATAATATTTATGCCTATGGCTATTTCCTTTGTAGGCGCTGGAGTAATT
TGGAAATTTGTTTATGCTTATCGGCCTGCTTCAGCTGCTCAAACTGGTATTCTTAATGCATTACGTTCAT
TTTTTCAATTGGAACCCTTACCCTGGCTAATCATTAGGCCCTGGCTTAATAATTTTTGTTTAATTATAGT
AGGAGTTTGGATATGGACTGGATTCTGTATGGTAATATTATCAGCAAGTTATAAAGGAATACCTCGAGAA
TTATTAGAAGCAGCACGAGTTGATGGCGCTACAGAATTTAAAATATTCTGGAAAATTATTTTACCTTTGA
TGAAACCTACTATTGCGGTAGTAGCTACTACTATGACTATTAATGTTCTTAAAGTATTTGATATTGTCTA
TGTAATGACCAATGGTAATTTTAATACCGAGGTTATTGCCAATAGAATGTATAAAGAGATGTTTATTTTT
AGAAATTATGGACGAGCAAGTGCAATAGCGGTTATTTTATTAGTACTTATAATTCCTATGATAATAATTA
ATATCCAGCGCTTTAGGGAGCAGGAGGCTATAAGGTAATGAAAAAGTTAATTTCAATATTTTCAGGTATA
CCACTTCACTTAGTGATAATTACGATAGCTTTAATATGGATACTTCCAAGCGTTGGTCTGTTAATAACGT
CTTTTCGGTCTTCTGCTGATGTTGCAACATCTGGTTGGTGGACTGTTCTTCAACACCCTTTTAACTTTAC
CTGTTATACTCTGGAAAATTATAGAGAAGTTATTATTAGAATTGGTATAGGTAAAGCCTTTTGGAATACA
TTATTAATTACTATTCCTGCTACAATCATCCCCATATTAATTGCTTCCTTTGCTGCTTATGCCTTTGCCT
GGATGGATTTTCCAGGGAGGAGGCTTTTATTCGTAATTTTAGTGGGCTTATTAGTTGTTCCCCTACAGAT
GACTATGATACCTATCCTTCGGGTTTTTAATAAGTTAGGATTAGCTGGTACTTTTCCGGGGATATGGTTT
GCTCATACTGGATATGGTCTCCCTCTTATAATATATTTATTATATAATTTTATTTCTGGATTACCTAGTG
AGTTATTCGATTCTTGCTCTATCGACGGTGCTACTCCCTTTCAAATATTTAAAAAGCTGGTAATACCGCT
GTCCTTGCCTGCACTTGCTTCTGTTACTATCTTCCAATTCTTATGGGTTTGGAATGACCTTTTAGTAGCC
TTGGTTTATTTAGGAGGGACTCCTGATGTTGCCCCCTTAACTGTACGTATAAGTGCATTAGTTGGTTCTT
ATGGTCAGGATTGGGAGCTTCTCACTGCAGCAGCGTTCGTCTCTATGATTCTCCCTTTAAGTCTATTCTT
AGGATTACAACGTTATTTCGTAAAAGGTATTTTGGCCGGGTCAGTGAAGGGATGAAATTAATTCTCCTAT
TCCCCTATCCCCCAATTGACCAATTAATTGTTAATGAATGGTCGTTGGTCGTTAGTATATCGTATTGCGT
ATTGCGTTACAGAAAATAAGATTCAACATAGGGGCACAATGAATTGTGCCCTTTTTTTCTAAACCTGCAT
CCTGTTACTTATTACTTATCACTATTTACTAACCAATTACTCTTTTCTTATTACCCATTATCCATCACTC
ATCACTGTATTTCTAAACGCTATGCGCTGCACATTCCACGCTAATATACGAGATACGAATAAAAATATAC
TTGCAGAATCCATCACAATTTTATACAATAAAAAGCACAAATCCCTTATCATTAAAAATAAAGAAAAATA
AAAAGATTTTTTTATAATATTTTCATATTTTGTTTGGGAGAAAAAAAGATGGACAAAGAGGAATTTAAAA
AAGAAATCCTTGATTTCGAAGATAAATATCTTTCTCCATATGCCACGAAAAACTATGAGGCGAAAAGAGA
ACGTAAAATTTCTCATCCCTTTAGAGGACCTTATTCGAGGGACCGAGATCATATATTATATAGTGGGTCA
TTTCGTAGATATGTGGGGAAAACTCAAGTCATTTATTTTGCTGCCAGTTTCGATGAGCAATTATCTAATC
GAAGCATTCATACCTTGCAAGTTTCTCAAATATCGAGGTCAATAGGGAGAGCCTTAAAATTAAATCTTGA
TCTTATAGAAGCAATCGCCCTTGGACATGATTTAGGGCATACTCCCTTTGGTCATGATGGTGAAGAAATT
CTTCAAGATATTTGTCGAAAAAAGAAGATTGGTTTATTTTTTCACAACATTCACAGTCTTAGAATAGTAG
ATAAACTTGCCGATGCCTGTAAAGGGATGAATTTGACCTTTCAAGTAAGAGATGGAATTCTTTCCCATGA
TGGTGAGATTAATGAGAAATATCTTAAACCGTATCGAAATAAAACTGAATCTGATTTAATAGATTATTGT
CAGAGAAAATCTCAAGGGGAACAAGTTCATATAGTTCCTGCCACTTTAGAGGGATGTGTTGTCCGAATGT
CAGATGCAATATCTTATGTAGGACAAGATTTTGAAGATGCGATACGCGTAGGAATTTTAAAAAAAGAAGA
ATTACCAGAAGGAGTTAAGAAAGATTTAGGGGGAAGCAATACCGATATTATAAATTCCCTGGTAACTGAT
ATCATCATTAATTCTTATAATCGGGACGAGATAAGCTATTCATCTAATATTGCTAAGAGACTTTTTGAAT
TAAAAAAATTTAATACAGAAAGGATATATAAAAATCCGGGGTTAAAAGCAAAAAAAACTAGATTTAAAAC
TGCTTTTATATATCTTTTCGATAAATTTCTTGATGACCTTAAAAAGGGTAACGAAGATTCTCTAATTTTT
AAAGAGTGGATTTTTAATAGGGGTAAAAATAAGGGAGCAGATTATGTAAGTAATAATTTACCTGAACAAG
TTGTAATAGACTATATTGCCTCTATGACAGATAGGTATTTTTATAATATTTTTAAGAAATATAGAAAATA
ATTTACTTTAGAGGTTGGAAAAATTTTGTTAAGAAAAAAATACTACCATCATTCTTATATTTTTCCATCT
TTCCACAAAAAAAAGAGGAAAAAAAGAATAAAATTACTTATTGGTGGATTATTTATTTTATTGTTAGTTA
CGGGGACAGTTTATTTTAAGATTCTTCCTTTGTTCCACCCAAAACAAGATGATGATACATTTCTTGCTTC
TTCTAATTCAGAGGTGGCTTTAGATTTCGGGAGAGATGAAAAAGAGATGGATTCGGAAAAACTTTCTGAA
GAAACATTTTTGCAGCAAGAGAGGGAAGAAGGTGAAAAACAAGAAGAGGAAGAAGCAATTATTGTTAATG
GTAGTTTGCAGGCTGGGGATACTCTTTACGAATCTCTGATTAAAAAGGGAATTTCAGCAGCTGAAATACT
TAATTTACAAGAAAAAATTAAATCTTTAGTAGATTTTAACTATCTTCCCGTTGGCAGTGAATATTCTTTA
AAATATAATCCAGAGGGAAAAGTAACAGAATTTATTTATAAACCTAATCCTATCGATATTTATTGTATAG
ATATTCCTATCTCTGATTCAGAAGATATAAAAGTAACCAAAGAAGAAGTTTGTACAGAAGTTGTTCGGTT
TGAAGGAGAGATTAAAAGTTCTCTTTATGAGTCTATGATGGAGAGTGTAGATTCACCCCAGTTAGCCCTT
CAAATAGCTGAAATATTTGCCTGGCAGATTGATTTTCTTACGGAATGCAGAGAGGGAGATACTTTTAAAA
TTTTAGTAGAGAAACAGTATAAAGGGGATTTTTATCGTTGGGGCAAGGTACTTGCTGCTATGTACGATGG
TGAACTTCTAAGTAAACATACTGCAATTTTGTTTAAAGACCCCTCTGGATATGTAGACTATTATACTGAA
GAAGGTGAATCATTAAAAAAAGCTTTTTTACGAGCTCCCTTAAATTATAAATATATTAGCTCACATTTTT
CTTACAACAGACTTCATCCCATATTAAGAATTTGGCGTCCTCATCTGGCTATCGATTATGCTGCTCCTAC
CGGAACCCCAGTTTCAACTATTGGGGATGGAACAGTTATTTATAAAGGATGGAATGATGGATACGGAAAC
TATATAGAAATTCGCCATCCTAATAATTATGTGAGTGGATACGGGCATTTATCTCGCTTTGCGGATGGTT
TAAAAAAAGGTCAAAAAGTGAAGCAGGGTGAAATAATCGGATATGTGGGTGCTACTGGTTTAGCCACTGG
CCCACATTTAGATTTTTCCATTAGTAAAAATGGGAAAAAAGTAGACTTCTTAAAACTTGAACTTCCGGCT
GCGTCTTCAGTTGATCCTCAATACTATTCTCAATTTAATGAGGTAAAGCGCAAACTTCTAAGTGCTTTGG
AAGGCAGAGGAGAATTGAATATAAATTTAGAATTACAGGATCTATATTTTCAGGCTACCGAAGAAAATGG
TAAGTAAAAAATCCATTCCTTTATTCTTATATTCTTAATTAGAAGGTAAGTTACCAATTTTTCCCTTTTA
TGAATTGTCCCTGACCTTGCCATGGCCTGATTTCTGTTGCCTCAAAAGTATTATCATCCATTAATTTACC
TATAAGTTTTATTTTTAAACCCGGGGTAGGGGTTAATTTACCTTTCCAGATTGCTTTGTTAGCCCTGATT
TTCCACTTATTATTATTTAAATCTTTAAGGATAAAATTATTTTCAGGGAGTTCTATTTCCATAATTGTCC
CGGCTAAAAGATCTCTTTCTGGCTGCATCCATTGCTTTTCACAAGTATAAACCAATCTATTATAGTAGGG
AATTTTCTCAAAAAAGATGTTTCCTAAATTTTCGCTAAAACCATTAGAATAAAGGACAGAGCCTAAAGTC
ACACTAATTACCAAGCTTATTAAAAGAATTGATATAAACTTAAATCTATAACCCCTTTTAGTATGGATAA
AGTTATAGTAGGCTACCCCAATAAATAGGATGAGAAATATTAGCCAGAGGTAGGGCAAGCTTATAAAAAC
AGTTTTTAAAAAACTATCTCCAAGATAATGATAGATATCCCAATCAAGTTGTTTAATAATAAACAAAATC
ATGCTAAAAGCAAAGCTTCCTAAAATTACTGAAATTCCAAACATCGACCAGATAAAGTAATTTTTAGTTA
AAAAATACCATCGAGGTTTTGGCCTAATATTATCCTTTTTTATTCGTTTTAGTACTTGTTCACTTATATT
TTTCATATTTTAGAGTTTAATGCCCTCCTTAAATAGTTCTTGTTTAAGGGATTTTTTAGCACGGTTTATT
AAAGTAGCTATAGTACCTAATGGTTTATGTAAAATATCACTTATTTCTTTATAATCTTTATTTTCAATAA
ATTTTAAAATCAATATTTCTTTATATTTTAGAGGTAAACGATTGATAATACTCAATATCTGCTCATAAGT
TAATTGTCGAATAGTATCTTTTTCAACATTATAAGTGGATTCCAATATGTTAATTAATTCTTCATTATCC
CAGGAGACTGACTGAGGTTGAACATTTTTCTTTCTAAAAATACTGATAGTCGTATTATGAGTTATACGAT
ATATCCAGCTGGAAAATTTTAAATTTGGGTCATAATCATTTAAGTTTTGATAAACCTTGATAAAGACTTC
CTGAAGGATGTCTTCTGCATCTTCTTTATTTAAGTTGGATATTTTTAAAATATAATTAAGAAGTTTATTT
TCATAGCGCTTCATTAAACACAAATAGTATTCCTGATTTTTTAAAGTCAAGAAAACTAATTGTTCATCTG
TTTTTTTAATACACTCCTCGGTTGTTACCATAAACTTTTATTTTTTCCTATTTTTAAGATTGGCAAGTAT
TGTTTTTCGTTTTTTTAGAATAAATATGGAATATAGATAGATAATATTTTAAGTGCCAGAGGGCATGAAA
TACCCCCAATAGAGCCATAACGATAGAAAATTCTACATGCCAGAATAAAAAGTCAAAATCAATAGATTTA
AACCATTCAAAGTCTCTAATAAATACTAAAATCATTCCTGTTCCGGCTGAACCGATAAAATTGACTAATA
ATAAGGTATTCCAAAATTTTCTTTCCCGACATGCGTTTATCCCTGATTTTCGAGCTAATAATTTCCCACC
AAAATATATTAGGAGAGTTATAAAAAAGATTTCCAAAAAATTATAATCTGGTAGAGATTTCCTCTCAGTA
GATGGAGAGTCGGAGACTGCTTTTTGACTATTGGCAGCTTCTGCAATAATTAATCCTCCCGTACCCTTCT
CCTTTAGTTCTTCAGAATAATTAATATCATTTTTTATATTCTCTTCTATATTATTTATGTTTAAGACCAT
ATTTTTATCACGGTCTTCAGGAGCCGGTTGAGAACGATCGCAAATACCATCTCCATCTGTATCGATATAT
CTTTTGCATTCCCCAGGATAAGGGTCATCTTCTAAACCATATGGGCAGTTATCCCAGGCATAAGCATATA
TTGAGTTAAAAGCCATCGAAATAAAGATTATTATAGATAATATAATGTATTTTCTAAATCTTTTTACCAT
ATTTTGTCTTTCATTTACAATTTATTATAACCTATTAAATAGAATATAGGAAATTTTGTTAGTTAAAAGT
TCCCATATTCTAATACGCTAGCCAGAACAATTTTCTTTCATATAAATAAAAAATCTCTCTTTAATATAAT
ATGGTTATTTCCCAAAAAGCTAAAATATTTTCAACAGATTATATATAAGATACCATGCAGATAATTTCAT
AGTAAATTATAATTTTAGTCATAATTAAGTTGTAGGGGCACAATCTCTATATTATTACCTAATTTCCCCT
CTGGGCACAAGGCATCGTGCCTCTACCTTACTATTTTGTCAACTTTTTGGGTCACAATCATAATATATAA
TATTATAGACATACTCGATATAAATATTAGCTGTAGCTTTGGTGAGAGAATTAGAAGAAAGAAAAGAATA
GTTATTGCTCTTGTTTTTTTATCTTTTTTTCGCTTTCTTGCCTTGACACTCGATATTATATACTCGATAC
TAATGGTAATGATATAATTAGTATAAAGATTAAAAGGAGGGAATAAAGATGAAAAAGAAATATCTGAAAA
TGTTTTTAATATTAAGCTTAATTATTTGTGGATTATTATCAGTACTTAGTTTTGCAACTGGTCAGGAAAA
AGCTACCTGGGAGACTGTTTCTCAAGAAGCATCTGATTACCTGGAAATGGCTATAAACAAAATGGAAGAG
GCAATTAACACTTATCAGGGGATAAATTATCCTAACAAAGAATTATGGGTTCAAGCTATTGAATATGGTG
AAAAAGCTGTTGAGGCTGACCCTAATTTTATAGAAGCTCATTACTATCTTGCTCAGATTTATCAATATAC
TAACTGGTATTATAGAGAGGCAAGGGAGTGGGAGAGATATATAGAGCTTATTCAAAAAAAGAAGGTAATT
TCTCCGGAAGCCCAAAAAAAATTGGCTTTTGCTTATTATCGATTAGGATATGCAGCTTATCAAAGGGAAG
ATTATGATGACTGTATTCTATATTTACAAAAAGCAGTTGAAATTGATCCAAAAATGATCGAAGCCCAGTA
TTGGTTAGGCAGAGTATTCTATGAAATTGGCAGATTGAATGATTCTCTTTCTTCCTGGCAAAAAGTGTTA
GAGGTTGACCCCTATTATCCTCGGGCTCGATATTTTTATACCAAAGTAGAAAATTCTATAAAATACGGGA
AAGAAGCATATTCTCATTACGAGGCAGGATATAATTTTTATGAACAAAAATTATATGAAAAAGCTCTATA
CGAATATCGTCAAGCAGTCAGGTATAATCCTAATTTTTCCTCAGCTTATTACTGGTTGGGTAGAATTTAT
TACGAGCGGGGAAATTATCAGGAAGCAGTAAATAATTGGATGGAAGTTCTAAGTTTAGAGCCAGACAACA
AAAAGGCAGAATATTGGTTAAAGCAGGCGGAAAAGCAACTGAAGTAGTCGTTAGTAAATAGTGAATAGTC
ATTAGTATTTAGTTAGCGTGGAGCGTACAACGTTTAGAGATACAGTGATAAGTAATGAGTAATAAGAAAA
GAGTAATTGGTTGCTTGGTCAATTGGCTAATCGGTCAATTATTCCATCTTGTAACCTGTATTTTAACTGG
CAAACCGGGTAACTGGCAAACCAACATAATTGGTAAATTGGTCAATTGGAGAATTGGGGAATCGGTCAAT
TGGTCAATTAATCTTTTTACTATTTCGGTTAATTAATATATAATAACTACAGAACAATTCAAATTTATGA
AAGTAAAATTTCCTAAAATAATATTCTAATCTTAGATTACGGAGAAAATTAAATGAAAATTGCTTTTTTT
ACTAATTGTTATAAACCATTGGTTAATGGAGTTGTGACCAATATAGTATCTTTAAAAGAAGCTTACGAAA
GAAAAGGGCATGAAACTTATGTTTTCGCTCCCCAGGTAGAGGATTATATTGACCAGGGGAAAAATGTATT
CAGGTATAGATCACTAAACTTAACTAGCAAGGTAAAATATCCTATCGCCATACCTTTGTCGCTTAGAGCA
AGAAAAGTAATAACCGAATTTAATCCCGATATTATTCATGTTCATCATCCTTTTTTATTAAGTTCACAGG
CAATAATGTATGGAAAAAAATTGGGCATACCCAAGGTTTTAACTCTTCATACTCAATATGAAAAGTATGC
TCATTATATTGCACCTATACCAGAAAAATTAACTCAAGAAGCAATTAAGAGAATAATATTTAACTTGGCT
TACAAGATTGATTGTATCACTACACCCTCTGAGTCAATGAAAGAATTAATAAAAAGTTATGGAATTAAAA
ATAGAATTGAGGTTATTCCTAATGCAATAGAACTAAATTCATTTAGACAGAAAGATGAGCTAAAGTGTTT
AGAAATTAAAAAGAGGTATAATCTTAAAGAAGATGATAAAATAATTCTTTATGTGGGCAGGGTGGCTTAT
GAGAAAAGTATTGATAAGATAATAGAGGCATTAGCGATTATAAAGAGAAAAGGTGTTAGTAATGCGAAGT
TGTTGATAGTAGGGAGAGGTCCAGCTATGGAAGAATTGAAAGAACTGGCTAAATCTTTGCAAATAGAAGA
TGAGATAATTTTTACTGGCGAAGTAAAAAATGAAGAAATACCACATTATTATAAAATCGCTTATCTATTT
ACTATTGCTTCCACTGCCGAAACATTTGGCATAGTAATTATAGAAGCCTTAGCTTCAGGTGTTCCTGTAT
TAGCAGTTAAGGCTCCTGGAGCAGTAGATATACTAACTAATGGAAGGGATGGATTATTGGTAGATAATGA
TGTAAAACAATTTGCTGAGACATTGGAAAAAATTATTAGAGAACCAGAATTAAGAGAAAATCTATCTAAG
GGGGCGTTAAAGACTTCGGAACAATATAGTATAGATATAGTTTCTGAAAGAATGTTAAATCTATATCGAG
AAGTAATAGAGACAAAAAATCAAAATAAAATCTAATCTCTATCTCCCGTTTTCACGAGGACAAGTTTCAC
AGAGCTTACTCATGCGAAAGCAGGGGGCAAGATTCAGGAGAAGAAAGTTTTATGAAAAAAACTCTAATCA
TAAATTGTGGAGGGAAAATAAAAAATGAAAAACAAAGTGATTAAACATATTGTTTTAGTATTACTATTTG
TTTTAATTTTAACTTTAATAGGGCAAGCAGCTACCGAGAAGCCATCAGAAATAATCAACGAAGCTATTGA
AGTATTAAAGGAGATGTCATCATCAGAGGACAGCGGGGCTTTTGGAGCTCTTTTGAAAGAAGCAGAAGGC
ATAGCTATTTTTCCATCTATAATTAAGATAGGATGGGGAATTGGCGGACAATATGGTAAAGGCATAATAT
TCAGAAAAGATAGCAGGGCAGGGATATGGTATGGACCTGCCTTCGCAAAGATTAAAAGTATAAGTGTCGG
TCCTCAGATAGGTATTCAATCTATTGCCCTGGTTTTAGTTATTTCCAATGAACGGGGGATGGAAGGATTT
ATGGAAGATAATTTTACCCTGGGTGGTACCGCTAGTATCACCGCAGGTCCACTGGGAAGATCTCTTTCAG
CAGATACAGATTATAAGCTTAAAGCCTCAATATATTCTTACTCTATAAGTAAAGGCGCCTATATCGGAGT
CTCCTTCCAGGGTTCAGCTATCGAAGAAGACAGTAAGGCGAATGAATTATTTTATGGGAAGGCTATATCT
AATCGTACTATATTGGAAAATAAAATTTCCGTAAATCCAATAGTATTGAAGTTATTGTTTCTGATTAACA
AAATCAGCAAATAATACTTCAATATAACAAAATATCTTATAAAATATAAAGACATAATAAATAATTTATA
AAATGTTATATTTTATTTTTTTAAATTTATTGTACTAATATAATAATAGTTTACTTTGCTTATGTCTAAA
TAAACTAAAAAAAGATAAAAAAATATGCTAAAATTTATAAAAATTATTAAAAAATATACGATTTAATGTC
TAAAATTGCTTGGCTTAAGGAATAATATAATATAAATAGAGATACAAGTAAAGAAGGTATTGATAAAGCC
CTGAATTAATAAGAGGGGTTATATTATTAATAGGAGGTAACTTGAATAAGCAAAATTCCAAAAAGTTGAA
AAAGGTAAACTGACCGAAAGGTCAGGACGCAAAGTCATGGGTTTAAGGCACTTATAGTGCTATAATCGCC
AGACTGCCAAAAATTAAAAATTGCAGGAGGCGATTTAAAAATGAAACTAAGTACTAAAATAATTTTACCC
ATAATTTTAATTTCCGCATTGTTAATCTTACTTAATGGATGCTTCGGTGTTCCCACCGATGAATCACCAG
GGTTTACCCCCGGAACCATTTCGGGAATAATAGCAGCACCATGTTGTTCCACTTCAGTTGAAAAGGTTTC
TGAAACCTGTTGTATTGCTCCAGAGTATTGGTGTTATTACTGTCAAAAAGAGTGGAAACTTCAAGATAAT
GTTGAAGTAGTCCTTACTTACGGAGAAGATGAAGTTGCTACAACTACTACTAACGATAAAGGTGAATTCA
CTTTTATCAATGTACCCCCGGGGAAGAATTATGTTATAACTGCTTATTGCCCGGATTATGATGATGACAG
ACCTCTGGTCAAGGATGTAGCTCTCGAGCTAATCGAGGGTGGATCTTTCGATACCAAGATTACAGATCTA
GTTTCTACTTCCCTTGGATTAGTAGTAGATTTTCTGGTAACCTATACCGAATGGAGTCCAGAGGATATTT
CTCTAGATGAGGTTATAGCCAATAAACCTAACTTCTATGCATTCCCTACATCTCCTCCACCAGGTCCTTG
TGCTCTGGCAATATTGCACCAGTTGTTAATAAAATAGAATATAGTGATGATGGTGTAGTCTTTACAGAGA
TAATCGAAGGAAGTACAATTCATGTCATTAAGGGGAAAAGTTATGCTGTTAAGGCAATTGCTCGACCCAT
ATCATTATATAGAATCAAATCCGTCTGGAATATCTGGAACGATAGCATTACAGCGGTTGACAGTAACTAA
TACAAATTTAAAGAGTGTTCATTTTTTTGCTAACGTTGATGCTGGTGATAATGTTAGTTATAAATACTCA
ACCAATATGAACGGTTCAGCATTCACTGGTTGGATTTATTTAGGTGGCGGATATGTTAGTTCTGAATGTA
TAGAAATACCAGGAGCCATTGAAAGTCCACCAATATATTCTACTAATTTTTACATAGAAATTAGGGTAAA
TGGCGTAGATACCTGCACGATTAATATCTGGCAAAGAATGATTATTGTAGTATAAACTTTACAAAGCAAG
AAGTTATTACCCTCCATTTTTCCTTCAAAGGAAAGATGGAGGGTAATACTTTTTATGATTGGTAAATAAG
GAGGATTGACAAATTAATTTGATTGTTAACTAAAATTTATATTTAAAACTAAATACTATCTACTGAATTA
ACTAGCAAACCAACTAACTTATCTTGAATCTTACATTTTAATGCTAACGACTAAATCAACTGGTCAACTG
AGTTTTAGACATAGTTTTTAAAAATATTTTAATTATTTTTAATAAATTTACCAGATTAAAAGATTTTTTT
ATGGATTCCGCATCAAGTGTGGAATGACAAAGAGTTAGATTAAGTTTCTTGTTTATATTTCTTTAGCACA
TTCAGAGTATAATCGATATCATAAGGAGTATGGTCAGCATTGATTTGAAATCTTATTTCTTCATCTCCTT
TGGGAACTACCGGATAATTTAACCCGGTAGCAAGAATCCCATTTTCAATAAGATAATTTACTAAATCAGT
AGTCTTTTTGGTATCTCTTACCATTAAGGGGACAATAGGATGATCACTTTCAATAATTTCATATCCCAAA
TCAAGAAGGCCTTTTTCAAATTTTTTGGTCATCTGGTGAAGATGGGTTAAAATATCTTTCCCTCTTTCAC
TATCGAGTATTTCCAAAGATTTTAGAGCTGCGCTCGCCTCAGCAGGGGAGATAGGGTTGGAATAAATATA
CATCGGTGCAGTTTCTCGTAAATATGTAATGATGGTTTGATTGGAAGTTACATATCCGCCATTTACACCA
AATGCTTTACCAAGTGTTCCTACTAATATATCTACTCCTTCAGCGTTAGTATATTCTTCTGTACCTCGTC
CAGTCTTTCCATAAGCCCCAATGCCATGTGAATCATCTACCAATAGCAGGATATTTTCCGGGAATTCCCG
GTCGTATTTTTTGGAAAGGTTGGAGATAATATCCAGAGGGGCATAATCACCTCTCATGCTGAATATCCCG
TCTGTTACGATAATTAATCTTTTTGCTTGGCCAACAGATTCTTTTATTCTATTTTCGAGTTCATTCATAT
CCAGATGTTTGTAAATTTTTTTGTCTTTTGGTCGGGCAAGCCGAAGGGCATTAATTATGCAATTGTGGTT
TAATTCATCACTTATTACAATAGTATCAGAAGTTATGAGAGGGGTTAAGATTCCTACTACTGTTGAATAA
GCTGAGCTGAACAACATAGCATCTTCTCTCTGGTGAAATTTTGCTAATCTCTTTTCGAGCTCTCGATGAG
TTTCAAATGTTCCGCTGATAAAACGGACTGCTCCTGGCCCTACTCCAAATGTTTCAGTTACTCTTTTTTC
TTCCTGGATAATTTCTTCTCTTAAAGACATACCCAGATAAGAGTTAGAATTCATTCTGATAAATTCCTGT
TCGCCTTTCCCTTTAAGGAAATATCTTGGACCTTTACTACCCTCAGGTCTTTTTACTTTTGTGATAATGT
ATTCTTTTCCTTTTAATCGTCCTTCATCTTTTAATTCTTTTAAGGTTTGAGAAAGAAATTTCTCTAAATT
ATCTAATCCCATTTTCTTATTCCTCCAAATTAATTAATTGACCAATTTACCGATTACCCAATTGACTAAT
TAAGACAGTATCGAGTATATAGTATCGATATCGCGTTACAGAAACTAAGATTCAGGTGTAGGGGCACAAT
GAATTGTGCCCTTCTTTTGTAATTAACAGACAGGCGAGACGCTTGTCCTACGGTTTATCTTGTCTCTTGT
ATCTTATAACTGGCTAACTGGCTAACGGTCATGTGACAAATAAAACCTTACCATTTATTAATACCAGAAT
TCATGCTAAAATACAAAAAAATATCTTAAAAAGATCTCTACCACCTTTAAAGAAAAGAGGTAATTATGTT
AAAACCTAA
>NODE_67_length_93838_cov_76.287960
GTAAAAGTTCCATGGCTGCCTCTATACCCATAATATTGGGGGGATTATGCAGGGGTGCGAGAACGGCAAG
TTCTTTAAAGGCTTTTAAGACCTCCTGGTTGATGATTACCGATTTGGAGAATTTCTCTCCTCCGTGGACT
ACTCTATGACCTACAGCCGAGATAGCGGATAGATTTTCTATAGCTCCATACTCAGGATGGACCAGGGTAT
CTACGATTAATTTTATAGCCTCTTTATGAGTGGGGCAATCGTGTTTTAAGGTAATCTTCTCTTTATGATT
AACCTCGTGGACACAGAAAGAATCTCCTATGGTGACTCTTTCTACTATCCCTTTAGCAATTATCTCTTTT
TTATCCCAGTTGTAAAGTTGGTATTTTGCTGAGGAGCTGCCACAGTTTAAAGATAAGATGATCATAATCA
CTTACTCCTTTTAGATTTTGTTATGCAATTTAAACTATAATGAACCCTTGTATTTTTTACAAGGGTTCAT
TATAGTTAGTTAATATATTTTCTCTTATAACTATATTATTTAGATTCTGGCTACTCCACTTTTTATTGCC
GCTTGAGCTACCGCCTCTGATTCTCTCTCTACTACCAGAGGGTTAAAGACATTGGGGATGATATTATCTT
CGGTTAGCTCATCATCAGGGATGATAGAGGCAATGGCCTGGGAGGCAGCTATCTTCATCTCTTCATTTAT
ATCTCGAGCTCTTACCTTCAGAGCTCCTTTGAAGATAGCTGGGAAACCGAGACAGTTGTTAACCTGGTTG
GGGAAATCAGAACGACCAGTGGCTATGATACGGGCACCGGCAGCCTTGGCTTCATCAGGCATAATCTCAG
GGACAGGATTAGCCATAGCAAAGATGATGGGGTCAGAGGCCATTGATCTTACCATCTCTTGGGTAAGAGC
TCCCGCTACTGATAAGCCAATAAACACATCAGCTCCTACCAGGGCATCAGAAAGGGTACCTTTCAGGAGC
TCTCTGTTGGTAACCTTAGCCATCTCTTCTTTAGCCCAGTTCATATTCTCTTTTCTCCCTTGGTAGATGA
TCCCTTTGGAATCACAGAGGATGGCATTTTTTACCCCAGCAGAGATAAGGAATTTTAAGACAGCGATAGC
TGCTGCTCCTGCCCCATTTACTACTATCTTGACCTGGTCTATCTTCTTTCCTACTATCTTTAGGGCATTG
AGCAGGCCAGATAGGACTATTACCGCAGTACCATGTTGGTCATCATGGAATACGGGGATATCTAAGGTCT
CTTTTAATTTTCTCTCGATCTCAAAACAGCGGGGGGCAGAGATATCCTCCAAGTTGATACCGCCAAGGCT
AGGGGCTATTAAAGTTACAGCTTCCACAATCTTATCGGGGTCTTTAGTGGCAAGACATATAGGGAAGGCA
TCTACTCCGGCAAAGTATTTGAAGAGGACGGCTTTCCCTTCCATTACGGGAAGGGCGGCCTCTGGACCGA
TATCCCCCAGACCCAAGACAGCTGTTCCGTCAGTTACTACTGCTACCATATTCCCTTTGGTGGTATATTT
ATAGACATCAGCTATATTTTTATGGATCTTTCGGCAGGGTTCGGCTACCCCGGGGGTGTAGACTACAGCT
AAATCATGCATATCTTTTATCTTGGTCTTGCTTATTACTTCAATCTTTCCTTTGTTCTCTTCGTGTAGTT
TTAAGGCTTCTTCATTTAGATTCATTTTTATTTTTATCTCCTTTTCTTTTGTTATTATTTTTTGTATTTT
GGTGGTTCTGTTTCATAAAGGTTATTACCCTCACAATCGATTATCACAATAGCCGGAAAATCTTCTACAT
AGTAACGATGAATGGCCTCTGCTCCTAAGTCATCATAGGCTACCACTTCTGATTTTTTGATACTGCGGGC
AATGAGGGCAGCTGCTCCTCCTACAGCGCCCAAATAGACGGCTTTGTTCTTCTTCATACTCTCGATTACC
TCTTGAGAACGGGATCCTTTACCGATCATCCCCTTAAGACCTCTATCTAAGAGGGAGGGGGCATAGGGAT
CCATGCGGTAGGAGGTGGTAGGACCGGCTGAACCACAGGGGTATCCTGGTTTGGCCGGGGCTGGACCTAC
ATAGTAAATTACCTGACCTTGAATATCGATGGGTAGTTCTTTTCCTTGTTCGATCAGTTCGATCAATCTT
TTATGGGCCGCATCTCTACCGGTATAGATATAGCCGGTTACCAGTACCGAATCTCCGGCTTTTAATTGTT
TTACTTTATTATCATCTAAGGGGGTGGTTATCTTCTTTACTTGGGTCATCTTTTTTCTACTCCTTCCTAT
AATATTCCTTCGGCATGGCGGGCAGCATGACAACAGACATTTATAGCTACTGGCATACCAGCTATGTGGG
TGGGAAGATAATCTATGTGGACTGCTAAGGAAGTGGTCCTACCTCCCAGGCCAGCTGGACCGATACCTAA
GTTATTGATCTTCTCTAAGGCCTCTTTTTCCATAGAGGCATATCTTTCGTTCTGGTTGTGTTCACCCATC
TTACGGGCAATGGCTTTTTTAGCTATGACCATAGCTTTATCGGCAGTCCCTCCGATACCTACTCCAATGA
TGGTAGGGGGACAGGGATTGGGACCGGCTTTTCTTACCGTCTCTACGATAAAGTTTACTATCCCTTCTGG
ACCATCGGCTGGTTTTAGCATCGCCAGGGCACTCATATTTTCACTACCAAAGCCTTTGGGCAGTACGGTT
AATTTGATTTTATCTCCGGGGACTATATCGGTATAGATTATTGCTGGAGTATTGGTCTTGGTGTTCTTTC
TTTCAAAGACCGGGTCATCTACTACTGATTTTCTTAAGTATCCTTCCTGATAGGCCTCTTTGACTCCCTG
GTTTATGACCTCAGCAAAGTCACCACCTACAATACAGATCTGCTGTCCTAACTCCACAAATACTACTGCT
AATCCGGTGTCCTGACAGATGGCAATCTCTTCAGAGGAGGCAATCTTATTATTTTCTATAATCATCTGCA
GGACAGATTTGCCTATAGAGGAAGTCTCTTCTTTCAGGGCCTCTTCTAAGCGCTGCATAAGATCCTGGTC
GATATGATAGTTAGCTTTAAGAAAAAGTTCTTTTACTTTGGATTTGATCTGGGTCGTATTTATCTCTCGC
ATTGGATTTGTTTGTTTTCTCCTTTCTTAATTTCTTTCATTAACAATTATTTTTAAAGTAAATGCTTACA
ATTGGGACAAACTGGGGGATCTCCGATAAAACCATGGTAAGATTTTCCACAATAAGGTCAGGTATCATGC
AATCCACAATTTGCTACCATCTCTAACTTACTCCTTTGACTACCTTGTTAATTTTATTAAGGTATTATCT
CAGTAATTTTAATTTTTATAGCCGCTTTAGGTTTAGGGAAGCCTCTCTTCAATTCTTCTACTTGTTTTGT
TATTTTTTTATAGAGTTCCCCTTCTTTTATTACTTCTGCTCTCCCGCGAAGGCGCACCAACTTTTTTGTC
TCCCTATCCACAGCAACTACCATTATTGCTTCAGGATTATCTAAAATATTTTGTAAAGTGGTTTTACCAA
ATATCTCAGCATAGACTAACTCTTTGTCATTTAAAACTCTCATAGTCCCCTTGGGAGCAACATCAGGTTT
TCCTTGTTGGTTAACTGTGACAATAAAGCAGAGTTGTTCATTAATCACTTTGGTCATTTCAGGGGTTAGC
ATTGTTATCTCCCTCTTTTTTTTAGATTTGCAATCTTTATTTTTACCAACTAATTATTCTCCTTATTTTG
GTGGTTTACTTTGATATAATTTATAGAGATGTAAAAAACTCTGTTTTTATCTAATTTGTTTTCTTATCTG
CATCTTTCTTATTTACTTCTTCGAGAGAAGAGTAGTTCAATTCTTTAAACATATATTCATATCCTTCTAG
GGCCAGATTCCTTCCTTCTTTCTCAGCATTTAATACATCCTGGAAATAATATTCAATTGTTAAAGGCGGA
TAAGTTTCTAATTCACTTTTTAAGTATTTTTCAAAGTTAAGACCTTTACTTCTATCAGCTTTAGTTTTAA
ATATGTTGGGATATTTCTCTTTTAATTCAATTTGCCATTTCGATTCTATTTTAATAATTTTCTGAATAAG
TATTTTATGTTCTTCATCCAAAGAATTCAAATTATCCGGAGGACCCTCTACATCACATTGAGTTTTACTT
CTTTCGTATCCCATTTTTAAATTTGAATCTACTTGTTTCATATCTTTAATATTTGAACTTTCATCCATTC
TTAAATATTTTTCTTTTAACAAATTTCTCCCTTCTACTATTGCGTCTTCTAATCCATTCAGGTACGACTT
TAAAGTATTGTAAGACAAGGGTTTAAAAACACTTTTTCTTTCTAATATAAATAGTTTTTCACGTTCTTTG
CATTTCTCTCCCTGTGTATTTGTGTGGATTTCCCGAAACATCTTATGTTCCAGTTTCACTATTCTTCTAA
TCACACTTTCTTTACTTTCCATAGTCATATTACTATCACCTACCTTCTTCTTTAAAAAATAATTTTAAAA
TATTCATTAATATTATATTTTTCACTACATTTCATATTATACCACTGACAACATCTTCTTTTTAAGTAGT
TTTCTCTTGAGTATTGCTTGAATAATTTGTGGTAATTTTTCATAATTCTCCATTATTATAACTCGACCTT
CTCCATACTGTTCTTTTAACCTTCTTATTTTCTCCCCTTTTCCTATAACTACCAGATCTATATTTTTCTT
CTCACAATAATTAATAGCATGATTGTAACCAACCCCTACATTACATAGACCATCACTTAAATGTAAGAGG
AGATTTCTTTTACCTCCCCCTGTTAGTTTAGCGGCCCCAAGACAAGCTTCGCCGGAGGGAGTATTCCCCT
GAGGAGAAATACTGAATATTTTATTATGGTGAAATAAACGGGTTAGAACACATATTTCGTTAATTTCGTT
GTAGGCCAAAATCTCCAGCTTATGATTATATGGTATTATAGCTTGAAAAATTGCTAAAAATGTTTTTTCT
ATCAAACTCCAATTAGTTATCATTGAACCGGAGGCATCAATCAACAAAGTCAATGACCATTTATCATTTT
TTATAGTATCCTTTTGCTTAAAAGAAAGTCCTGTTGTATAAGCTCTATATAATCTCGAAGTATCAAGCTT
ACCATAAGGTAAACCTCGTGATATTCTTAGAGTATCCTCTCGGTGCATCCTAAATATTTCTTTTAATTCT
CCAACTATTATCGGATCTGGATAATACTTTGGTAGAATATTTGACTCTTCAATAACAGTTGAGTAAATTA
ATTTTTCGTTAATTCTTAATCCCATCAATTCTAAAGCATCTTTAATTTGTAAGGTCATTTCTTGGGAATT
CTTTTCAATAGCACTATTAACTGCCTTTAATAGTTGGGGGTCAAAGGGGGCAAAATGTTGAAGATCTATT
TGATTTTCTTCTCTTTTTGCTCCTATTTTTTCTTTTGGACCAAACTGTTCTTCCCATTCAAAAAGATATT
TCTGTATTTTTGACCATAATTTATCATACAATTTAGCCCGAGAATCTTCTTTGGTAATTATAATCTCATA
AATGTTTTCTAACAATATTTTTAAAGGTGCCCAGTAGAGTTTATTAACCTTTTTAAGCTTATTCTCTAAA
TTGTGTTTTATATTTATCGACTCAACTGGTAACACATTTTCGAGACCATCTAAATTCAAGGTATCTCTTT
TTTTAAAGTATTCCGAAATGGTTTTGGTAAGATCTAAATCCGCATTGGCTAATATAATATCCAAGGCAAT
ATCTTCCCATAAGTAAATTAGTTTTTCCGCGGTAGGTATTTTAGTCTGGTAATCAGAAAGCGAAGGATTA
AGGTTTTCTTTAAACCACTTCCGATATAAACGCACATAATTCCCTAAAATACCCTGGGCAATGGCGACTC
CGTCTACATGGATATCTTCCGCTACATCAAAGAACCTTCTTAGAAGCAACCTATCTCTTATTCCGGTATT
GAGCGAAATTAGGGAAAGAGCTACCTTTTCCTCTGTTTTTTCCTTAAAATGAAGTGCGTGGTGAATCACA
TAGCCAACCAAGATATCTACTTTGTAAAAAGGGACAGGATATTCTCCCATAGCCAACTGGATAGGAACTT
CAATTTTACGCTCTTTAGTGGCAAGAGGCATTTGTCCTATCCAATCCATCCTAATATCTAAACCCAAACA
ACCAACTACTTTTCTCAGAGCAACTAATACATTGGCTAATTCCACATATTCAATAGAAGATCTATTAACT
CGCCAATAAAATGAGTAACATTTATATTTTATTATCTCTCTTTTTATGCTGTTTACTAAATTTTTTTGTT
TTTCTAAAATGCCTATTCCACATTTCCAGCAATGGAATTGTCTTATATCGGTAAGTGCTTCTTTAATCCA
CTTCTCTTTATCTTCTGCTTTTATCGTTCTAAGCAGAGCAAACCAACGATCACAACCATAATTAGATTCT
TCTTCATTTTTGAGCCAATAGTCAACAGCTTCATAAAATTTTTCAAAACTTTTATCTTCTACTCGGTATA
ATTCAATCATTCATATTACCTCGTATTTTAAACATATTTAACATAATGGTGATTGTCACTTATCTCCTCT
TCACCTTCTGCCAAATGCAAGGAAATTAAAGCGCTTTCCAAAATACTTTTTTCTATTTGGATACTATAAA
CCAAAGCATCTCTAATATCTGCTCCCTCAGAAGCAAGTTCTGCTATCATCAAACTGTGTCTAGTGGAAAT
AGACAAAGGCATCTGGGCATTATTTCTAAGAAGATTTACCACCTTTACAATTTTTTTGGCTATTTCCCTA
GATACTCCTGTCTTTGAACATAGTATTTCTTCTTCAATATCAGCAGGAGGATAATCTACTTGAATGATAT
AAAATCTGTCTCTTAGGGCAGCATCCATCATATCGATACCCGTAAATTCAGCACCTTCGTTTAAAGTGGC
AAAAAATATTACTTCCTCTGCTACCTTAACTAACCCTAATCCTTCTACCCATATAGATCTATCTTCTGAT
AATACTGAAAACAGATCATTTAATGCTTTCGGATGTTCTGGCCGATTTATTTCTTCTAAGTGAATAACAC
TTCTTGGTGTGGATATTGCCTGGGGGAACAAATATTCTTCAAAAAATGTATTACCTTCTTTTAACCCTTT
TTCCCCAAAAAGTTGTCCTGGCTCAGACAATAATCCTATCTGAAAAGTCGATAAAGGTCTCTTATTATTA
GCCGCAAACTGTCTTACTAAACTTGATTTACCACACCCTTGTTTCCCCACAACTAAGACATTAACTGGAT
GCCTTTTAGCCAATTTCTCAATGCGATTTAGATTTTTTATTATCCCCTGGGGTAAAAAATAATTAGGGTC
TTTTTCCGGTATCATCAATTTTACATCTCTATCGTTTATCATGTTTATCATTTTTAAAATTTTCTCCTAT
TCTAATCTTAGGTTATATTCTATTTTTATTTACCTATATGCTATCTCTAATTTAGTTATTTTTATTTTCA
TCCTCTTAATTTCTTTGTAAATAATTATTTTTCGTAATTTATGACTCTTTCTTTATATATTAGCTTAATT
TTTATCTCATCATTGAAGGCAGCCACAGTGCTAATTTTGAGAAAAATAAAACTAAAATTTGGGTAAGTAA
GTACAATAACATAAAAGGCACTGTCCCTTTAATGGCAATCATCAAGTTTGAAGGAAAACCTAAAGATTTA
GCAATCCCATCTACCGCATAAATATTAAGCCCTACAGGTGGAGTGAGTAAACCAATTTCAATCCCAATTA
CTAATATTACCGCATACCAAATAAGATCAATTTGAAGTCCTATTAAAGCTGGCAAAAAAATTGGTAAAAC
AATAAGCATTATAGAGGCTCCTTCTAAAAACATACCCATAATAAATAAAATAATCATAGTAATTATAATG
AAAATTATTGGTGTTAACGAAGAAACTGCAAACGATGAAATTATTTCAGAAAGGCCTATTTGGGTGGCTG
CATTGCCAAAAACCATTGCCCCACATATTATAAATAGTACCATTACCGAAGATAAAACACCCTCTTCTAA
AATTGGTAATATATCTTTAAAGGTAATCTCTTTATAAATAAATAATCCTACAATAAGTGCAAATAATATA
CCTAAAGCTGCCGTTTCTGTAGGGGTAGCCCAACCAGCATATAGGGGTACAATTATCCCAAGGGGTACTA
ATAAACCCCAAATACCTTCTTTGGTTGCCTTTATTCTTTCCCTCCAGGTAGCCTTTTTAGATTTAATTCT
CTTTTTGTCTCTTCTATAAGCAATTACTGTATATATACTGAATAAAGCTACTGCTATAAGTCCTGGAATG
ATTCCGGCAATAAATAATTTCCCGGTGGACTCTTCTGAAAAAGAACTATATATAATCATAGGAACACTTG
GTGGAATAAGTATTCCCAATGCTCCTCCACCAGCGATAATTCCCATACTTAAAGGCAGACTATAACCAAA
TTTCTTTAAATTAGTAAATGCAAAGGCACCTACCATAGCAGCAATGGCTACACTTGTTCCACACATTGCT
GCTAATACTGCACAAGTTAAGAGTGTAGCCACCCCTACGCCACCAGGAATGTGTCGCAAATAAGCATCAA
ATAAATTATATAATTTCTCACCAACCTGACTTTTAGCAAGCACAACTCCCATGGTAATAAAAAGGGGAAT
GGCCAATAATATAAAACTTTCTAAGCTGGAACCCATTATCTGTGCCGCAATAGTTAAAGCAGAACTCCCA
AAAAATAAATAACAACCAAGTATGCCACCCATACCGAGACTAACTGCCACTGGCACACCCATAAACAACA
TCACTACCATTAAAATTGCAGATATAATTAAACTTCCAGACATAACCGATCTTTTTCCTTTCAATTTAAT
TTTTGAATGTTTTAGAAAATAAAAAATACATTTTTTCTCTTCATAAATGTTATGGATGCCTCTATCTAAA
TAGGATAGAGGCATCATCCTTTTATAAATTAATTTACTTAACTATTTATTAGGTTCATCTAAATTTTCAA
GAGTTTCTACTTCTTGTTCAACTATTGCTTCAATACTTACAGGGGTTGCAACTTTTCTTTCGTTTATAGT
TAAAACAACTTCTCTAATTGCCTCAATTGCAAATAAAATCATCCCGACTGGCATACCTATATAGATTATA
TACAGAGGAATATGTAGAATTAATGAGACTTGTTCTATCTCATAGTACATTTTTATTAACTTTATTCCTT
CCCAAACAAGAATTAAGCTAAAGAATACACAAATTGTATTACCAATTATTAAAAATATAGTTCGTACCTT
TTCTGACAAATGGCGATAAATAATATCAACCCTTATGTGTCTTCTTTTTTTTAATGCATAGGCTATACCG
AAAAAACAAAGCCATATTATTATATAACCATCTAATTCTACTATTCCTTTAGTACTAACACCCCCTAATC
TTGCAAATACCTGATACCATATTGTTATGATAATCACCAGCATTAGCAAAGCACTAATTTTAAAAATAAT
TTCCGTAGCCTTATCTAACACTTTCCATATTTTGCTATTTAACTGTCCAGCTTGGTTAATCTCTTCTGCC
GGTTTATTACTCATAAATAATCTCCAATATTTTTATAGTCTATTTTTTATTTTAGGTTTTGTACTTCCAT
AATCAAGTCATATACTTCAGGGGTTTTAGCAGTCATTCTCTTCCAGAAGTCTTCTATATCCTTGGTCCAC
AGAGCATATTCCTCAAGAGTAGGTATGTATACTTCTCCACGTCCGGCGATGGCTTCTTTGGCTTTTAAGC
TATATACTTGATAAACATAAGCCGATTCCTTATAGCTTTCCTGCTGTATCTTGGCAGTTACATCATCTAT
TACCTGCTGTAAATCCTCTGGTAATCTATCGTAAAAATCTTTGTTCATTATTAAGACATTCGGGTATGAT
GCTACGGGGAATAAACAGATATTAGGTGCAACTTCGTGTAATTTCCTATCAACAAGGTGGCTAAAGGTCG
CTACACTGGCATTTAAAGTCCCTCTTTGCATAGCCATATAAAGTTCAGCGCCAGGAACCATAGCTGAACT
TGCCCCGCAATATTCTTCAAAATACTGAGCCTGTTCTGGGCCCATTGATCTAACTACCATCCCTTTCATA
TCAGAGGGCACATGTATGGGTTTCTTTGAAATAATTCCCATTTCTTCTCCACCAATAGACCATACCACCC
AGCCTAATGGCTTAATACCTTTTTCTTCTGTTTTTGCAAAGAGTTTTTCCCCTATATCTCCTTCTATTAC
TTTGAGTAATGTATCTCTACCAATAATTACTGCAGGAATTACAAAGATTTTATACTCGGGAACAATACTT
GCCAGATTAAAGGTATAGACTGATCCCATTTCACAGGCGCCGGTTCTTACCGCTGAAATCAGGTTTGTAT
CAGTATAAAGCTGTCCTCCTGGGTATATTTTCACATTTAATCGCCCGTTGGATTCTTCTTTTATCATCTT
CGCCCAATTAGCATATTCTATAGCTACATGATGAGTACCAGGTAAACCATGAGCAAATCTTATGGTATAT
ACCTTGTCAGCAGCAAAAGCAAAAGCCGATCCAACTAAAAGACAAATAGCTAATACTAAAACAGAAACAA
TACTAATTTTTTTTACTTTTATCATTTTTTTTAAACCTCCTTAAACATTTTCTTCCATTTTACTATAAAC
TTGCAATTAGTTAATCACTATGCTGTTTTACTTAACAAATTAACAATATTTGATAATTGACCAATTTACC
AACCCCCTTTTTTTCTTTTATTTTTTTATACACCCACTATCAAGTAATTTATCACCAAAATATCTAACAA
TTATGTAGGTATATAAATAAACTCCTAATTATATTAAATTATTATTTAGTGGTCTTGGCGGTTGTTAGGA
AATTAAGGCAGCACCGCTAGAATTCGAGCAGTCCCCTGAGCACCATCTACAAAATTAATTGGAGCGGCGA
TAATAAGTGCCCCGCTTTCAGGAAGCTTCTCAACATTAGCTAAATACTCAATTATGATCACATCATTGGG
GGGACACTGCACTATATCACGTACAGGAGCTGATCCAAACGCACGCTCTGTCTTGATAGTCCTCTTTTGA
AGAGCGCTTTCAGCTGTCGGGCAATCTGTAGCCATCATACTAATGTGTCGATCCTTCACAAGAAATTTAG
CCGCCTCTATTGAAAAACCAGGGTAATGGGCCTTCCCTTCTGCATCCATACCAAAATAAGTTTCTTTGTC
TCCCCAATATTTACCCCTTCCAGAGAAAAGTATAACGCAAGCACCATCAGGTATCTTCCCATATTTCTTC
TCCCACACACGAAGATCTTCAACCGTTATCTCATAATCTGGGTTTTTTACTGCTTTAGCTTCAATATTTA
TAACCACGGCAGGACCGATAAAACGTGATAAAGGATAGTCGTCAATATTACGACCAAGCTCTCCAAAACC
ATGAGAAGAAGCCTCAACATGCGTACCATGCCCTTCAAGCATTCCATATATCTCCCTAGCATAGAAACCA
TTTACTGGATAACCATTGTCATCTACAGTTGCGGGGAAAGGGATGGTCTTACTACCCAATGTAATCTCAT
CACGAATATCGAGAGGAATATAAACATCGGACATGCTCATACCTTCATTATTTTTGTAAAGTGGATAGCT
CAAATCAATAACATTCGTAGCCCCTAACTTTATCGTCCAATTTGCTTCTGAAGAGGTACATAAAGCTACG
CCTATTATAAGAAGGCATATTAGCATGCATATCAAACCGCTTGTTATTATCTTCCTCATTCTCATTTTTT
ACCTCCTTCCCTATTAAAATACTTTGAGCTTTTTCAAACACTATATCATTCTTATTTCTTTTCTCGAATT
AGCATTTAGTTTGATTTATTAGCTCATTTATAGATATTATCTAAGCACCTGATCTTTTAATTATGTTTTG
AGTATTTTCAATAATTTTGTATAGTTCCCTTAATATTTTTTTAAATCAATTAATCACTATGTTGTTTTAC
TTAACAAATTAACAATATTTGATAATTAACTAATTTACCACCCCCTTTTTTTATTTTTTATATACCCATT
TTCAAGTGATTTATTAGATAAGTACCTAAAAACTATACAGATATATAAAGAACGTCTTAAGTATATTTGA
GTATTCGGCTAATTACGGCAGCACCGCTAGAATTCGAGCAGTCCCCCTGAGCACCATCTACAAAATTATA
GTTCATTTTTTAGCAAAAAAATCTATTTTGGGACGGAATGATGGGCATCCATCATTTGCAGAAACAACTT
TCTTATCCTTCACAGACATTATTTTCCAACAATATCCCTTCTCCTTATCTTCAACGTCTGGTTGAAATAA
ATCACAATCTTTACAAACCATTTTATCAAATATATTTTCCATTTTTTACCCCTTTCCTTATTTTTTAATT
TAACCCATCAAATTAAAGTGTCTGTGTAATATTATCTTCCCAGCCGCTAGATGGCTCAAACTTATCACAT
TTCGGATTATCTCCTTTGATTAACTTGCCAGGAATAAATGTTGAGGTAGCTTGGGTATCTGGTAATTTCT
TTCTATTTACTGTGCAAGTTCCTTTAAAAGGATTCGTAGGTGCAACCATAAAATATTTACAATCTTTACA
AGTTTTCTCTTTATTTTCCATATTTTCCTCCGTAAATAATTTTTTATAGTTTTACATATTTTAATTGAAT
TCCACATGTGAGATGATGGTTATTAATTTTTATAATAAAACCATCATCTCACTATTTAACTTTTCTTGTT
ATCCGGCTAATTCTTGTTCTGTCCGAGCAATGATAGTATCTTGAGCATATACTGAAAGGTCTATAAATCT
TGCACTATAACCGGCAACTCTAACAATCAAATCCGGATATTTCTCCGGATGCTTTTGAGCATCTCTCAAT
TGTTCATGGTCACATACGTTAAACTGTACATGATCTATACCCAGCTTGTGCCAGGTTTTCATATAGGCAA
ACCATAATGGAAAACCTTTATCGCTGTTCATCACATTATGATCTAACTTTTGATTAAGTAGACAACCCTT
TTGCAAGCTATAGTCGATCTTTGCGCAGGAATTTAAAACCGCGGTTGGTCCCTTTTTGTCACAACCAATA
TATGGTGAGCTTCCTCCATCATCTAATACCTCTCCATGTCTCCTTCCATTAGGAGTTGCTCCAATCCTTG
GTCCTAAAGTCCAATATATTGCTACATGTTGGGGAAGTGGTTTGGGATGAGCTCCAAAAAGATTGGTATT
CTGTTGAAGTTCAAGGGAATGATATCTAAATAAATTTTTTGTTACATCGTCTACGTAATCATCATCATTC
CCCCATTTTGGCGCATTCCAAAAGTCCAATCTCATCTCTTCATAACCTTCCCAATTTGCCCGAAGAGCCT
TTACTAACTGTTCCATAGTATATTTCTTCTCTTCAAAGACCAATTTTTTTACCGCAGCTAAGGAGTCTGC
TACTACCACATCATCCATTACGTTAAACCAAGGATTACAGAATTCGTCCCATTCAATACCATCGAGACCT
CTCTCCACACACTCATCATCAAGACTGGATAAAAATGGAGATTGGTAGAACTTTGCTTCTAAATATCTGG
TTAGATCTCTGGACCTGGTAATTGCCGAATGAACATATTGGTATTGAATTTTGTAAGCCTGCAGTAAATC
ATCAAAGGTTTTAAACTTAGTAGGATCTCCGGTCTTTGGTCCTATTTGCATATCGGTGTAAGAATAATCA
TAACCATCACTTAGAGCTAATTCTAGACACTTTCCAGTATAAGAGGAACAAGCCCACCTCGTTCTCAAAC
CACCATGTCTTCCTGTTGGTCCCGGAGACATACATAAACACAAAGCCCATCTCCTGGCATCTTGTATGGA
AAGCGTGCCACTTCCAAAACCCTGTACTAGTGAATTGATTGCAACTTCATCATTTTTAATTGAGGGGAAA
CCCAGTCCTCTTTTTATACATTCATAGGCATAACGAGCAGTTAGCTCAGGCATATTTTCGTGCCATCTAA
GTCCTAATGATGGCTCAGTAGTCATCGCAGTTGCTGCTGCTTCTAATATAACATTAGTTAACTCGTTGCA
ACCATTACTGCCATCTGGTTCTACGCCTCCGATAGTAATAATAAAGAGGTCGTTTGCCCCAGCATGAATT
TCCCTATACAATCTACTCTTTATAACTCCATGTTCTGAAACTTTTAATCTATGCAAAACTACCAGCTCTA
CTGCTTCTTCTCTGGTCATAGGTTGTTCTGCCTTATCTATAACACTTCTCTTATAATAGGGCCACCACAT
TGTATCCATCTTGCAGGACATCCCACTTCCATAACGCTCTAAAGATTGAACAATCAGATAGGTAAACCAT
TGGGCTTGCACTGCATCTCTAAAACCCCGACAGGGTTTTGCCGGTACATGGTCACATATATCAGCAATCA
TCAAAAGTTCTTCTTTTCTTTTGGGATTTTTCTCTTCTTCAGCCATATATCTTGCTAACCTGGCATACCT
TTTTGCCCATCTTATTACGGCTTTATCGGCAATTAACATTGCCTTCCACTCATCCATCTTTTTGGGCAAA
GTCATAGCTTCCGGTCCATTCCAGGGATTTTGGTGTAGAAATTCATCTTGGGCTTCTTTTAGTTTTTTCT
CTATACGCTCAATTCTACCTTCTAAACCATCTTCGAATACACTTTCGTAAGAAGGAGTAGGACTTGAATA
ACCAGTCAAATAGCCCGGGGATTCCATTGATGCATTAGCGCTCTGAAGTTCTTTTTCCTCTTCGTCGATA
TATTTTTCCGCTTTAGCTTGAAGAGTATGGGGCTTCCACCATTCTGCAATTTCTCTAAATTCTTCTTTTT
CATCAGGACAATATGGACTATTCAACAAATCAATATTTAAAAAATAGTTACTTTCCTGATAGATGGGCAT
AAGGTTGGGCTTCTCAGCATGATCACCCACTAACAGCTCGTGGTCCTTTATAAAGATAGTCATATTATCT
AACACATTAGCCAGGGCTTTCGCTCTTCTTATTACCCACTCTTCACCATCGGTCTCTTTAAAAGATTGGG
TCATATATCTGGCTCTTTCTATTCCTGCCTTAACTCCCTTTTCGACGTATTCTCCTCCTCTGGTATGCTT
CCACCAGAGAGTATCTTTTAATTTTCTTGCTCGCTCAGTCATCGGTTTAATCAATTCATCTTGTTTATCT
TTTTCTGTGATATTTTTCATTTTAACCTCTTAACCTCCTATTTTTTGTTAATAAACATTTTATAGAACTA
AATCACTTTTTCTCAAATCTATCACATGCTGTCATATCTTCCTTAACTGGTTTTGCTGTCCAATATTTGC
ATTTTTCATCCTGTTGAGGTAAAAAACAATCACCTTTACCTTTCGCATAATCCAAATCACTCTGTTTTAA
TGGTTTAAAATTTTTACATTCTTTGCAAACAGCCATCTCCCCACCTCCTTACTTTTTATTACTCTTTTTT
CTTTACTTTTCGACGCCAATAAGCCCACCAATAGTAGTGGTAATATTATTCTTTTCCAAAAAATTCTCAA
TCCACTCTACCTGTTCCTTTTCCATAAATGGTTCACCTCTATAGATATAATTTAAACCTAATTGGGTGTA
TTTCTTCTCTGCAGAATTGTGGAAAGGCAAAAGATCGACTGCTATTGTCGGATTTTGAAGGGCTTGAAGA
TAATCAACCATCAGACTAAAATTTTCTTTATTATCATTAAATCTGGGAATAACCGGGACTCTAATCCTGA
TATTTGCTTTTAGAGCGGACAATCTTTTTAGATTATCTAAAATCAGTCTGTTATCTACCCCGATAACATC
TTTATGTTTAATTGAATCCATACACTTTAGGTCATACAAGAATAAATCTGTATATTTCGTTATTTCCTTT
AAAATTTCCCATTTACTATACCCAGAAGTTTCTACTGCGGTATGGATCATTTCGGCTTTGAATTTCTTTA
ATAATTTAAGGCTAAATTCCGGGAAGAATAAAGGATCGCCCCCGCTTAGGGTGACTCCGCCATTTGAGGT
TTCATAAAAAGGTTTGTCTCTTAGTGCTTCATCAACAATTTGCTCAAAAGCCAAAGCTTGTCCTACTTTT
TCTAAGGCTTTAAACGGACAGCCTTCGACACACTTTAGACATTTATTACATTTTTCTTTATCTATTAAAA
TAGCTTCTTTTTTGGGGGACCTCCAACTTATTGCTCCTTGAGGACAATTTTCAATACACCTTCCACAATG
TTGGCACTTATCTTCATGGTAGTAAATATCTACTTTTGGGGATTTGCATTCAGGATTATGACACCAGGGG
CAATTTAGACTACAACCTTTAAAAAATATTACGGTTCTTATTCCGGGACCATCATTAGCACAGTACCTCT
GTATTTCAGTAATTAAAGGAATTTTAAGCATTTGTTACTCCTCATTACATTTATTTATCAAATATTGCAA
ATATCATTTTTGTAAACAACGTTCACATCGTCATCTTAAAAAAAATAACAAACTTTTTAACTTTTTTATA
TTAATTTGTTGCACAATTAGTCATTTAGTCATTTATCTATTGAATCTCTTAGGGTTCATTCCCCGCAGCT
CTGCTGCGAGGAGTTTCATTAATTTGGCATAATAATCCATTACGACCATTCCCACTTTAAAAACCCTATT
TGGGCAGAAATTTTTTCACCAGCAGCTAATATTTTTGATATTAATTTATATTTACCTTGTTCATTTTCTT
TATTATAACGAATGTTCGGCCCACCTACACCCAGGACTGCTACTAATTCATTATAATTATTTAAGATTGG
AACAGATATAGCATTTACCCCAGGATACACTTCTTCTTTGCTGATGGCAAATCCTCTCTTTCTTACTATT
TCCAACTCCTCTTTTAATTTGCTCATATCTATTTTATATTTATCTATTACCTCTTTTTTCTTCTCATCTG
GTAAAAAAGCTAAAAATATCCTTGCTGAAGATCCTTTATCTAACGGCAATTCTGTCCCAATATCTAAGGT
AAAACGGAGGGGTTGTGGTCCATCAACTTTTTCTATAATTATATTTCTATTATCAATTATTTGAGATAAT
ATTACTGTTTCTCCTACTTCTTTAGCTAAGTTTTTTAATACTGGCCTACTAACTTTGACTAAATTTACAT
TACCATAATGGGCTAAGGCAAGTTTTAATAGTTCATCTCCACAAAGATATATTTTTTTATCTTTGTCTTT
TTCTAGTAAACCTTCTTCACATAAGGTATTTAAAATTTCAAAAATTACACTTTTTGCTAATCCTAAATGA
GAGGCAAGTTCAGTTATCCCCCAGCCATTTGGTTTTTGAGTAAAACATTTTAATACTTGCGCTACTCGCC
TTATATTAATATTTTTCCTTTTTTCAGTCATTTTTTAAATCCTTTATTTGTGAACACCTTTCACATTATA
TTTTAACAAAAACAATTTTATTTGTCAAATAACATTTTTATTTTTTTTACTTGGGTAAAATATTTTTTCA
CTGAACAAAAATAATTACATCCTAAATCCTTTCCATTTTAAAATTGTTATTATTCATTATTCATGCAAAT
TTTAACTAAATAATCTTTTCAAAAGTATTCCAAAGTTATCAGTTAATCTATAAAGATTATTCATCCCCTC
AATATCTTTTATTATTGCTCCTCTTTCGTTTCCAAAAATTGTATTCTCATAACAAGAGCCCACAACTTGC
ATCTCATTAACCAACATAAAATTATTCAAATTCCACAAAGCCATACCACCTCCTGCCCGACGTGCAACAG
TTATGGCTGCTCCTACTTTACCTTTTAAAGCTGAATATGGGATATTTTTATAGGTAAAACCGGGATTATT
AAAATCATCTTTAATGACAGATTTAGCTAGGATATGAAAATATCGGTTACCCCGGGTTATTAAGTCTTGC
ATTAAGGGGGTGATATTAAAACTATATATGGGGCAGGCCAAGATAATTCCCTGAGCAGTTATCATCTTCT
CCATAATTTCCACAAGGTTATCATTAATAGGACATTTCCTTGTTCTTTTACAATTATCACAGGCCCGACA
ATGTTCAATCTTTTTGTTAGCCAGAGTTATTATTTCAGTCTCAATATCAATCTTGGATAATCTTTTAGAC
ATAATCTGTAAAGCTAACTCTGTGTTACTATTCTTACGATGACTACCTGCAATAGCTATAACATTAATAG
ACATATTCCCTCCTCTGTTTCTATAAAAAAGATAATAATTTAGGAAGAATGATAAGGATAAATGTCATCA
CTGTATTTTTTCTTAACATAATTAGATAGAGGAATTGAATATTCTTCCGGATATCTGTTACCATTCTCCT
TAAATAATACCATTAAACGACCTATTTCCCATACAGATTTCATTGCATATTCATTTTTAATTACATCACC
GGGTATAGTACCATAGTGAGCAACACATTCGACACATAACATATGAGAATATATGAAAAAGCGCCGCAAA
ACCCCAACTGCTGTATCCACCGCCACTCTTGCACCTACTGCAATTCCTGCTCCTACCTTGTTAGATAGTA
TTCCAGAAGCAGTATAAGGTAACAACCTATCCAAAAAAGCAACCCCCATACCACCAATGGTCCAATAAGT
AGGAACTCCGATAACTATGCCATCAGAAGTTACCAATTTTTCGCCAATCTCTTCCATATCATCAGTTAAG
TGACATTTTCCAGATTTTATACACTTCATGCACCCATCGCAAAGTTGTATTTTTTTATCTCTAACGAAGA
TAACTTCGCTCTCTGCTCCGGCTTTTGTTGCCCCATCCAAAATTTGTTTTACTAAAACCTCTGAATTTCC
ACCGACTCTCGGTGTGCATACTATGCCTACAATTTTCATTGTAATTACCCCCTTTTTTTCATTAAACCTT
TTTATAATAAAAAAACATTTTTGCTAACAAATATGTATCTCTGGGAGAAAAGGGGATTATAGATTAATAC
CTCATTAATACCCCTTTTTCTCCCAAAAAAAAATCTTCCCTTTAATTAAATTTCAAACTATTAATTTTAA
TTTTTATTTTATTACTCCAACTTCTTTGAAATATTTCTCTGCGCCGGGATGTATAGGAACATTTCCCCAT
CCCGCAATAGCACTTCCGGCTAACTCTAATGAATTAAAACCATTGTGTGCCGCTTTTAGCTCATTTAAGT
TATCCCAAACAGATTTAGTAAATTGGTAAACAAGTTCAACGTCTAAATCTTTATGGGCAATAATCATAAT
TGGGAAAGCTAATGTTTTTACAGTTTTATCTACACCTTTATAAGTGCCGGCAGGAATTGAGGTAGGCGCC
ATTATGAATCCCATAGCCTCATTAAACTTATCGGCATTTGGTCCATCTAATGGCAATAAATCTATACTTT
TAGTAACCGCAACCGAAGCAATGCTCGGCATTGGTGTATTGGCAATAATAACAGCTGCATCGATTTGCCC
ATCTTTTAAAGCATCAGCAGATTCTTTGGTACTCAAAGATGATATTTTATAGTCACCAGATTCTAACCCA
TAGGCTTCTAACATAGCTGTGGCAATCCCTCTGGTAGACTGGCCTGGAGCTCCTATATTTATTCTCTTTC
CCCTTAAATCTTCAATGCTATTAAAATTATCTTTAGCATTTACTAAAATGTGTATGGGACACATTAGAAA
GTTGAATAAACCCCGAATATCAGGATATTTAGCATAACCTTTAATTACAACATTATTACTTGCTTCAGCA
ATAGGTATTGTTTGGTTAGCGATTAAACCTATATTCGCCTCAAAACCTTCTGTAACTTGAGGGAAAATTT
TCAAGCCGTCTAAATGTTTATTTGCTACGTCAGAAAAAACCCCCCCCATAATATAAGGAGAAGATCCGGA
ACCAGATGTACCTAACGTCCACATAATACCTTCAGCTTTTACCTGAATATTAAAACTACAAGCTACTATA
GTAAAAAAAAGTAAGCCTATCAAAAACGGTTTTAAGATTTTTACTTTAATTTTCATTTTTTATACCTCTT
TTTTATTAATATTAATTGCTGTAGTTAAACTTAATAAATATTATCAATTTAAACATTTTTTTATTTTAAT
ACTTAATTACAATCTTCTATATTTTGTGTACTATACTCCCTATTCTTATCCCCCCTAACATTCATTTTAA
ATTTAATATTCTTTAACTGGTAAATCACCACAATGAATACTAATAATAATCCGCTTATAACCATTAACCA
CCCCCCTTTTAGATTCATTACCAAAAGACCGGCTATAAATAGAATTATTCTTTCTATCCAGCTTGTTTTG
TTTATAAACCACCCTTGTAAGCTACTTGCAATTGCAATAACTCCCATTGTTGCAAGCATGAAAACCAATA
ATATTTCATACCAACTGCCCACCATTAATAATTGAGGGTTAAAAATCCATATATACGGAGCAATAAAAAC
AGCCAAAGCAAAACGAGTTGCTGTTAAACCTGTCTTAAACCAATCTGCTTTTGCTATGGCAGCAGTTGTA
ATCGCAACCAAACAAACTGGTGGCGTTAACCCCGATAATATAGCGTAATAAAAGACAAAAAAGTGTGCAG
CAAATGCTGAAACGCCCAATTGCATCATTGAAGGAGCAATAAAAATAGCTGTTAATAAATACACAATAGG
AGTAGGCATACCCATACCTAAAATCAAACTCATAATCATCGTAATAAATAATAGTAAAAATAGATTCCCC
CCAGCTAAGGCTATCGCAATACTTGAAAAACGCATACCTAATCCAGTTAAGGTAACCGAGCTAATAATTA
AGCCAATCCCTGCACATAATATAGCAATTTTCAGAACAGAATAAGCGCCTTCTTCACAACTTTGCAAGAA
ATTTTTCCAGCCAAAGTGATTTTCCTTTCGAAAGTAAGTAACTATAATACAACAAATTATGGCTATAAAA
CCAGATTTTGTAGCACTATAACCTGCGATCATCAATGTATAAATTAATACCAATAGAGGTAATAATAAAT
ACCCTGAAGATAAAACTACATCTTTAAATTTTGGTAATTTATTCTTATTTAGACCTTTTATACCACTACT
AAGTGACTCAAAATGAATTATTGAAAAGACATTTATGTAATATATAACTGCCGGGATCAATCCAGCTAAA
GCTATCTTCCCATATGGGACCCCAATTATCTCAGCCATAATAAAAGCTGCTGCTCCCATAACTGGTGGCA
TTAATTGCCCCCCGCAGGCTGAAATTGCCTCTATTGCAGCAGCCACATGGCTTTTAAATCCTTCTTTTTT
CATCATCGGAATTGTAAAGGAACCTACGGCTGCTGCGCTACCAAGAGAACTACCTGTTATAGTCCCCATC
AAAGAACTACTAATCACGCAAGACTTTGCCATCCCACCTGAGTACTTACCCACTAATGAAAGGGCTAAAT
CGATAAAGAAATCTATTACCCCAGTCTTTCCCAAAAATACGCCAAACAATATAAAAATATATAGGTAAGT
TGAAGATACTGCTAAACCAATACCAAAAATTCCCTCTGAAGAATATGATATTAAATAGATTAATCGTTCC
CAAGAAATCCCTGGATGGGCAAAAAGTCCTGGAAAATATGGACCAAACAACATATACGCTAAACCAAGGA
GCATAAGAAAAAAGAAAGTACGATTTGAACGCCTGTTTGCCTCTAATACTAATAATATAACAATAATCCC
CACAAAATTATCTAATTTTGTTAAATTTTCCAGGTTCATTACTCTATTAGCTACTGCTTCATAAAAAAAT
ACTATATACCCAACAGAAAACAAGGAGATAAAGACAAGAAGATAGTCAATTATATCTCCTATTTTATTTT
GATGATTTTTCTTGCTTATTGGATAAATTATGAAGAACAAAACTAAAATAAAAATTAAATGTGCCGCCCG
ATGAATAATGGCAGTCTTATAAATACCAAAAGCAGCCGTATATAATTGAAATAAAGAAAGACTGATAGCC
AAAACTGTTACTAATTTCTTAAGGTTGCCTGCAAGCGGCCTCTTGATTACCTCTTCACTTTGCAAATCAA
TATTTTTTTTCTTCTTTTTAAATATATTCAAATTATTTTCACCGCCATCTTATTAAAATTTAAACTTGTA
ATCCTATTTTAAATCCCTCATGTACCGCATCCATAATATTGCCAGGTTTTTGGCAATCCCCCACACAGAA
CAATTTTGATACAGCACCCCTTAATCTATTCTCCAATTTATCTTCAGCCTTCACTCCCACAGCAATAACA
ACTGCATCTGCCTTGATCGTTTCTTCTATCCCATTTCTTTCCATTATCACACCATCGGACTTTATTTGCT
TTACACGAGTATTGGTATATATCTTTACCCCATAATCTTTTAAACTTATCATTAGCGGAACTTTAACAGC
GTGTACCATATCTCTTGCCACTTCAGGAAGTATTTCAATAACAGTCACCGTTTTCCCTTTTTCCGCCAAC
CATTCAGCAGTTTCTAATCCTACTTCTCCTCCCCCAACAATAACTATTTCTTGCCCAATATCTGTATAAT
CATTTTTGAGTAAATCAAGTGCCCAATAAACATTCTTATTTCCCTTAATTCCTTTAATATCTGGTATAAT
CCTATTGCCACCCGAGGCTAAAATAATCACATCTGCTTTAAATTCTTTAATCATTTTTTCGTTTACTTCT
TTTCCTAATTCTACCTGTATATTTAATTGATTAATCCTATTTTTAAAATAATCAACAATTTCATTTAACT
CTTGTTTGCGGGGAGGCTTAGCAGCTAATACAATTGTTCCACCTAATTTTCTTTCCTTTTCCCATAGAGT
AACTTTATGTCCTCTAGTCGCCGCGGTAATAGCTGCTTGTAGCCCTGCAGGACCACCACCAATTACTAAA
ACTTTCTTTCCATCCCTCTTATTTACGGGTACATACCTAAATTCTTTTTTACCTTCCTTTCCTGCTAACG
GGTTTAAAATACAGGTAATTGGTGTACCTTTAAGCACATTTCCTACACAACCATAACAACAGGAAACACA
AGGTCGAATATCCTGATATCTACCTTCGGCAACTTTTTGAACCCAATAAGGGTCAGTAATTAAAGGCCTA
CCCAAAGTAATCATATCTGCTTGATTTTTTTGCAAGACATTTTCTGCAAACTCTGGATGGCGAATTTTAT
TTCCTACTGCTACTGGTATTGTTACTCCTATTTTAATATTTTCTGCTAAATTAACAATGCATCCCTCGGG
AGTACCTATCGGTGCTTCTGCTGAAATAAAATTTTTTTCGTGGAGAACAGCCCCAAACCCAGTAGAAACA
CTAATAGCTTTAATTCCTGCTAATTGCAGTCTTCTTGCAATTTCCCGAATCTCTAAAGGTGAATTTCCAC
CCTCAGGTTCCTGGCCATTCATACGAGCAACTAAAGGAAAGTCTGAACCTACTAAACTTTTTACTTTTCT
AATAATTTCTAAAACAAACCGCATACGATTTTCTAAACTCCCCCCATACTTATCCTTTCGTTTATTAGCC
CAAGGGGATAAAAATTCACCACATAAATACATATGGGCACAATGTATACTTATAATATCAAATCCAGCCT
CAACTGCCCTCCTCGCCGCCTGGCCAAATTTTTCTATAATCTCTTCAATCTCTTCTTCGCTTAGCTCTCT
GGGGGTAACTTGTCCGGGGAAGGGATGGGCGATCATTGAAGGTGCAACTGGTATTTGACCACGAGTTACT
TCTAAATAGCCATTTTCTAAAGTTACACGACCTGCTCTTCTCCCCGCATGAGACAGTTGAATCGCTGCTT
TAGCACCATGTTTTTTTATAGCTGAACTAAGTTTTTTAAGCATAGGTATATATTTATCATCATCAATGGC
TACAGGGTTTTTGGCATTATTTCCTAAGGGAAAATCAATTATACCATCTTCGACTGTAATTACACCTACT
CCTCCTCTTGCTCGCTCTGCATAAAAATCAATCATCTGCTCAGTAATAAACCCATCTTTAGCAAAATTGC
AAGTCATTGGTGCCATAACTACTCTATTTTTAATTTCTAAATTACCAATTTTAATTGGTGAAAGTAACTT
CATTTCTTATCCTCCCTGTTATTACTTATTTCTTGCGATTTTCAAATTTTGAAACTTTAATAAGAACGCT
GTTCACATTTTTATATATTATATACTACATTTATTTAAAAAATCAATCTTTTTTTGAAAAATTTTTAATT
TTTTCTTATTTTTTGATAAAACCCTGTAAAACCTTATTTTAATCGCCTTTCGTAATTTTGTAGTAGAGTA
TGCTATTATAAAAATAAATGATATAACTTTACGGGAATGGTTGAACTTATCTTACTTTTTTTTAAACCAT
TGTTATAGTGTTTGCTTTTTTTATCTATATAATAAAAATAAAGAAATGTTTTTTGGGGAAATAAAGAATG
TAAAACACAGAAGAACATAGAATGGTTTTTGAAGGTTTTATGGCAGTCAAGGATATTCTTTTTATTCCTA
TCCTGCATAAGATTCTTAGTTGTAAATTGTTTTCTTTTTATAGGATTTGTTGTTTATTCTATTCAGATAG
TTTATGAACAAAGATACCACTGCGTAATTTCGGTTCAAACCAGGTCGACTTGGGAGGCATTAATCTTCCT
GCATCGGCAACTGCCATTAATTCTTTTATGGAAGTAGGGTAGAGTGAAAAGGCTACTTTCATCCCTGCCT
TCACTTTTTTCTCTAATTCCTCCAGACCTCTGATTCCTCCTACAAATTCTATTCTCTGGTCTGTCCGAGG
ATCTTTAATTCCTAAAATAGGGTCAAGCAGATTATTTTGTAATATCGATACATCGAGGCTTTCTACTACA
TCATCTTCGTCAAAAGACCCCAGTTTTGCAGTCAGTTTAAACCAGCAGTTATTTAAGTACATACCAAAGG
TATGGCTTGCTAATGGTCGGTAAGGGTCTCCTCCGCTATACTTTTCTACTATAAATTTTTCAGATATTTT
CTGGATAAATTCTTCTTCAGAATTTCCTGCTAAATCAGCTACTACCCGATTATAGTCCATAATATATAGC
TCATCATTAGGAAATATAACTGATAGAAAATAATTAAACTCTTCTTTTCCGGTATAATTTTTCAGTTGTT
CTCTTCTTTTTAATCCTACCTTAGCAGCTGCCGCTGCTCGATGATGACCATCAGCGATATAAAGATAATC
AATTTCAGTAAAGGCTTCTATCAAGCTTTTAATTACTTGTTGGTCATCGATTACCCAGCAAGTGTGAGTA
ATTCTATCATCTGAGGTAAAGTCATATACTGAATCTTTTTCTTTAGCCCAACTTCTTATAATCTGCTTTA
TTTTATCTTTTGCTTTATAAGTAAGGAAGACAGGGCCAGTATTAGCATCAGTAAAATCAATATGATTTAC
TCGGTCCTCTTCTTTGTCTGCCCGAGTGTCCTCATGTTTTTTAATTCTACCTTTAAGATAATCATCTATA
GAAGTACAAACAACTAACCCAGTCTGTGCTCTTCCTTTCATTACTTGTCGGTAGATATAAATACTCTCCT
GTTTATCTTGCAGAAAAATCTTTTCCTTTATCATTCTATTAAGATTCTCTCTGGCTTTTTCGTAGACCCT
CCGATCATAATGGTCTAAAGAGGGTTCTAAATCTATCTCAGCTTTATTAATATGTAAAAAAGAAACAGGA
TTATCTTTTGCTAATTTTCGTGCTCCTTCTGTACTTATAACATCATAGGGAGGTGATGCTACTTTAGCTA
TTAAATTTGGTTGTGGTCTTAAAGCTTTGAATGGTTTAATTACTGGCATTTTTTTCTCTTTTCATTTATT
TTAAATATATAGAAATTTCCTTTCCTGTAAACTATGATTCGTATCTCTTTAAGGTAGTTAGCCAGTTAAC
TGGTTTACCGGTTTTAAGAATTAAAATTAACTGTTTAACTGGCAAACGGGATAACTGGGTAACTATATAC
GCGATACTTGATAGGCAATGCGCTATACCATATACTAACGACTATTCACTATTCACTAACGACTAATTCA
AATATTTTCTTTGATAATAGAAACAATCTCAGTCCCGATTCTTTTTTGTGCTTCCTTGGTAGAAGCCCCT
AAATGGGGAGTTACTGATACTCTTTCATGTTTTATTAAATCGAAATTGCTAGTTGGCTCCTCAATAAAAA
CATCTAACCCCGCCCCGGCAAGTTTTCCGGAATTTAGCGCCTCTAATAGAGCTTTCTCATCTAATACACT
ACCTCGGGCACAATTGATGAGATATGCACCCTCTTTCATTTTAGAAAATTCTGTCCTACCAATCAAAGGA
GATTGTTCTTTGTGCCCAGGCACGTGCAAGGAAATAAAATCAGATTTAGCTAAGAGTTCATCAAAAGGAA
CAAAAATATATTCAGGGAATTCTCTATTCGGACCTAACACATCATTATAGAGAATTCTCATTCCCAAGAC
ATAAGCTTTTTTAGCTAATTCCTGACCAATTCTACCAAAACCAACAATCCCTAAGGTCTTGCCATAAAGT
TCGATTCCTTCATATTTCTTTTTATTCCACTTTCCTTCTCTCATAGTAACATTGGATAGTCCAATGAATC
TAGCCAGAGAGAACATATGCCCCAAGGCCAATTCTGCTACCGCTAGGCTGCTGGCCTTAGGTGTATTTCT
AACCTTTATCCCTTTTGATTCGGCATAAGAGACATCTATATTGTCTAGCCCTACTCCACCCCGAATAATT
AATTTCAAATTTCCAGTCTCAACTGCAGAATCTATTATCTCTTTCCTTACTTTAGTAGCCGAACGTACCA
CCATTACATTAAAATTCTTAACTTGTTCTTTCAATTCTTCAGGTTCGAAAAATTGCTCTACTACTTCATA
CCCCATATTCTTTAAGGTCTGAATAGCTTTTTTATCCATTCCATCAGTTACTAATATCTTTACCATATTT
ATCACCTCTTATATTATAATTCTAAAATCTCATCAATATTGGCAAGAAGTTCTTTAATATCGTTAAGGGT
AAGTTCTGCCATATGGGCTATTCTAAAAGTCTTTTCTTTTAGCTTGCCATAACCATTAGAAATCATATAC
CCTCTTTTACCTAAGGCCTTGTTTAAATCACTCACCTTGATCTCTCTGGTATTTTTTACACAAGTTACTG
TATTGGAAGCAAAATCTTCTTGAGCAAAGAGGGCAAATCTATCTTTAGCCCAATTTCTTACATACTCTGC
CATCTCTAAATGACGGGCAAAACGATTATCTAATCCTTCTTTTAATATTTTATCTAATTGATAATCTAAG
GCAAACATATGAGAAAGCGAGGGAGTAGAAGGGTATTGATAATCTTTCTTTTGGATATACTCATAAATTT
GTAAAAGATCAAAGTAAGTTCCTCTAAATTTAACTTTCCTGGCTGCCTCTAAGGCCTTTTCCGAAATAGA
GCAAAGAGAAAGACCAGGAGGTAACCCCAAACACTTCTGACTGGAAGTTATACAAATATCAATACCTAAT
TTATCCACTTCTATCTTAGTTCCACCCAAAGAACTTACTGCATCAACACAAAATATTACTTCTGGATATT
TCTTCATCACCTGGGCTATCTCTTCAATTGGATTCATTACTCCTGTTGAAGTTTCATTGTGAGTTACAGT
GATAAGGTCATATTTGCCAGTAGCTAAAACCTCTTCTACTTGCTCAGGAAGATTAGGGGTACCCCATTCT
ACTTCGAATTTATCAGCAGGAACATTATTCTCTTCTGCCATTTTAAACCAGCGATTACCAAAATTACCAC
AGGAGAAGACAGCTGCCCTCTTTTGGGTGCAAGAACGGATAGCTCCTTCCATCAGACCACTACCTGAAGA
AGTAGATAATAAAATCTCCTTTTGAGTATACATCAGTTTTCTTAATTTATCACTGATATTCCGCTGTAGA
GTTGAAGCTTCCTCAGTTCGATGACCAATCATTGGAGTAGCCATTTTTTGTAGAACATCATCAGTAACGT
GAGTAGGCCCGGGGATAAATAATTTTTTATACATTTTCTTCTCTCCTTTCAATTTTAGATCTATTTGTTC
GTCTATTTTAATTATCTTAAATACAAAAAATCCCCATTAACCATCAAAAGTTATTTTACCGATGGTTAAT
GGGGACGAATACAAATTCCGTGGTGCCACCCCAATTCAGTGAGAATTTTTCTCACTCTTACTTCTAGATA
AGATGTTAACGCCATCCTTTATACGTCTTAAGTTACTTGAACAGTTCTTTCGCTTAAGCTAATACTGGAA
GGATTTCAGTGAATTTGCCTTACAATAAATAAATCACTTACTATTCCAGTAAACAATTTTTATTATTTCT
GTAATTTTAATCGTGTGTACATAATTTAGCACAAACAATTTTTTTTGTCAATAGATGGGGGAAAAAATTA
TTTCTTTTTTTTCGATAATCTTCCCAGAATTAGTTTATAACCATCAGCTCCATAATTTAAATATTTCTTT
ACCCTGCTAATAGTTGCGGAACTTGCCCCTGTTTTATGGGCAATCTCTTCATAGGTAGAGCCTTTACTTA
ACATTCTGGCCACTTCCAGCCTCTGACTAAATTCTTTAATTTCATTAATAGTAGCTAAATCTTCAAAAAA
ACTATAACATTCCTTTTCGCTTTTAAGGAGTAATATTGCCTTAAATAATTGATCAGTTAGCTCATCTCTC
CAACGAGGATAATCTTTCATTTTATCACCTCATTTTTTTAATTAGTCATTAGTTGATAGTGAATAGTATT
TAGTAAAGATAAAATATTAATTTTATACATACACTGTCTTTTTTCGCTTATAGAGGCACAATAAATTGTG
CCCTTTATTGCAATTCATTTTCTTCTTCTTTTTAATTCTTTAAATATCTCCTGAGGAGCAATATTATAAT
TGCCCAAAGCTACTAAAGTATGAAACCATAGATCAGCCACTTCGTATATTATTGCTCCCTTATCTTTGTC
TTTAAAGGCAATAATGACTTCTGCTGCCTCTTCACCTATCTTTTTAGGTAATAAATCCTTAGAATTAGCT
AACAATTTACAAACATAGGAACCGTCTTTATAACTTAATTTTCTATCTTGAATTACTTGATATAATTCAT
TAATAATTTCACCATCATCTTTTTCTGATTTCTCACTCTTACTCTCCTCCTGGAGGGATTTTGCTTCACC
TGCTTTTTCTTTTCGTAAAAGACGAGAAGATTCGATACTAATTTTTTCTATTTTGTCACCTTTAATCTCT
TTAAAAAAGCAGGAATAATTTCCAGTATGACAGGCAACTCCTTTTTGCTTTACTAAAATTAACAGGGCAT
CATTGTCGCAATCTAAAACGATTTTTTTTACCAACTGAGTATTTCCGGAAGTATTCCCTTTAAACCATAA
CTCTCTTCTGCTCCTGCTGTAAAAACAGGTTCTCCCTTCTTCTAAAGTCTTTTCCAAAGATTCCGTATTC
ATATAAGCCAACATTAGTACTTGTTTGCTTTCTTCGTCCTGAACTATAACAGGTATCAAACCTTCTTGAT
TAAATTTTATTTGATTTAAAATTTCGTTTTTATCCTCTATTTTTCTCACCCTTCGCTTTCTCCTTCGCTA
ATCTTACTTCTACTCCTCTTTGCCTTAAAAATTCTTTTACTCTTGGTATAGAATATTCTCTTCTATGAAA
TATAGAAGCAGCTAAAGCGGCATCAGCCTTCCCATTCACCAACACCTCATATAAGTGTTCTGGCTCACCA
GCGCCACCAGAAGCAATAACCGGAATATTCACCTTTTCAGAAACTGTTTTAGTTAACTCAATATCATAAC
CATCTTTAGTTCCATCTTTATCCATACTAGTAAGTAGTATTTCCCCCGCTCCTAACCTTTCCACTTCTTT
AGCCCAGTCTACTACTTGCAATTTAGTCCCGGTCCTTCCTCCATTAATCACTACTTCCCAATCAGAATCT
ACCTTCACGGCATCAATAGCCACCACAATAGTGGAACTACCAAATTTCAAAGAAGCCTCTCGAATTAAGA
AGGGATTTAAAACAGCTGCTGTATTAATAGAAACTTTATCGGCACCCGCCCTTAACAAATAATATATATC
TTCCAAATTCTTAACCCCTCCACCTACTGTAAAGGGGATGAAAACCTTTTCAGCAGTCTTTTCCACTAAA
TCAATTATGATATTCCTTTTTTCCCAGGAAGCAGTGATGTCAAGAAAAACCAACTCATCTGCCTCTTCTT
TCTCATAAAAAGAGGCCATTTCAATGGGGTCTCCTTCATCTACTAAATTAATAAACTTAATCCCTTTTAC
CACCCGACCTCTATTTACATCCAAACAGGGTATAATTCTCTTGGTAAGCATTATCAATTCCTTTCTCATT
TTTAGTTAGTTGGTTACCTGGTTAGTTAGTTATTTAGTTAAAATACGGTAACAAGTAATATGTAAATAAG
TAATAAGAGTAAACTTCTAAAATTATAAGAACCGATACTTATTACAGATTACACATTACAATACTTGCTG
GTAAACCGGTTAACTGGGCAACTAAATCATATTACAACTGTAAACTGATTTTTCTTATCTAAAAACTATA
AACTAATAACTTATATTAATGTTATCGACTAATTTGAGTGCCTCTTCCAATAAAATCCTCCCTTTGTAAA
GGGCCTTGCCAACAATAACCCCTTCCAAACCTAAGGCCTTAAGTCTCATTAACTTTTTGATATCATCCAG
GGAAGTAATTCCTCCAGAGCAAATAAGGGGGATATTAATATTTTTTAACATTTTTTCTATATTGCTTACA
TTGGGGCCTATAAGGGTCCCATCTCTTTTAATATCAGTATAAATTATTCGCCTGGCACCCAATCTCTCCA
TCTCATCTGCAAAATTCAGGGCATCAATAGAAAGGACATTCTGCCACCCCTCTATAGCTACCTTCCCATC
TCGGGCATCAATACCCGCTATTATCTTTTCTGAAAAATCCTCAAATAATTTCTTAGCCAAAATTTTATTT
TTCCAGAGAATTGTACCTAAGATTACCCGGCTAACTCCCAAGCAGATTAATCTTTCTGCTTCTTCGTAAC
TCCTGATTCCTCCTCCAACCTGCACAGGAACATTAACCTTTTTTACAATCTGCTCCACCAGAGAAATATT
AATTAATTCTCCATATTTGGCTCCATCTAAATCTACTATATGAAGCATCATCGCCCCTTTATTAACCCAC
TTCACTGCCACCGCTACTGGGTCATCAGAAAATATCTCCACATTCTCAAATTTACCCTCAGTAAGGCGAA
CACATCTACCTTCTCTAATATCTATAGCAGGGATAATTAACATTTGCTCAAATCTCCAAAATTCTTTAAT
ATTTTTAACCCTAAAGTACTGCTCTTTTCAGGATGAAATTGTACTCCAAACAAATTCTCTTTCCAGATAG
AAGAGGGGAAGGTCAGATCATAATCAGTTGTTGAACATATTACCTCCCGATTATTTGGTTCACAATAATA
AGAATGAACAAAATAAAAATAAGATTCATCTGGAATATCCTGAAAGAAGGGGTTCGTATTACTATTAAAA
TTATAAGTAAATTTTATTTTATTCCACCCCAAATGAGGACATTTCACCAAAGAGGGAAATCTCCTCACTC
TACCCGGTATAATGTCCAACCCCTTAAAAAGACCACCTTCTTCGCTAAAAGAAAACAATAACTGCATCCC
CAAACAAATCCCCAAAAAAGGTTTACCCTTTTCTATAGCTGCAATTAATTCTTCATCTATTTTCTTAACT
CTTAAGGATTTTATAGCATCCCTAAAAGCCCCTACTCCAGGAAGCACTAAGGCACTGGCTTTTTTAATCT
GGTTTGGGTCATCAGTTATCATTGTTTTATATCCAACTTTAGTAAAGGCATTTTCTACACTCTTCAAATT
CCCCATCCCATAATCTATTATCACAATCATCTTCTCTACTTCCTCAAACTTATTAATCAATAACCCCTTT
GGTGGAAGGAATATTATCTAACCGATTATCTTCCCTGGTTGCCTCATCTAAAGAGCGACCGAAGGCTTTA
AATATTGCCTCAATAATGTGATGGGAATTTTTCCCGTAAAGCAGATTTATATGTAGAGTCATTCCGGAAT
GATAAGATAATGCCTTAAAAAAATCCTCTACCAAACTAACTTCAAAAGTACCCACCCTTTCCTGTTCAAA
TTGAACTTTATAGATTAATTGTCCTCTCCCACTTAAATCTATGGCTACCTGTACCAAGGATTCATCCATT
GGTAAGATAGTAAACCCATATCTTCTTATTCCTTTCTTATCTTGCAAGGCATCCTTAATAGCCTCCCCCA
AACATATTCCTATATCTTCTACCGTATGATGGTAATCTACTTCAAGATCTCCCTGGGCCTTTACTTCTAG
ATCAAAAAAACCGTATCGGGTAAATAAGGTAAGCATATGATTTAAGAAATATACTTCTGTCTGTAAATTA
CTCATCCCTTTACCATCTAAATTTATCTTCACTTCTATTTCAGTTTCTAAAGTTTTTCGTCTATATTCAC
CCTTTCTCTCTTTCAAAATTATCAACACCACCTTTTTTTCTTTATGATTTTCTATTTTTCACTCTTTCTA
ACCATTCCAAAACATGATTAACATCTTGTGCTAATAAATCCACACCTTCATTCAGGTAATACTTTACCAT
ATTGTTTTGCAAATTTATTCCTTCCGCCAAAACTATTGCTGATAAAAACTTTGTTTTCTTTACTTCCTTG
TTAAAATTCTTCACAGTAATCATATCATCCCAAATATCCCCCACATAGATACCCAATTTAGTTTTCAAAC
TGTTAGCTATTTTTTTTAATCCTTGAGGATGAGGCTTTTCTACCCCATCATCAGCAGTGAATATCTTTTC
TTTAGAAATAAGATCACTCCATTCCAATCTTTCTAAGGCTATCTTGGCTTCTTTTTCGGTTCTGCCCGTT
ATGATACCGAGAAAAAAATTTTGCAAGAAATCTTTTTTATTTTTATCTATAATGATTCTTTCCTGTTTTA
TTAAACCTTCTACTTTAGTCATGGAGGGATAAAACCCATAAAGATCATAACAGTATTCTTCCCCCGCATA
AATCTCCTGAAATATTTTAGTTATTAAACTCCTATCCCACAAAACTAATACCTCTTCTTTGATATCTCCA
TCTCTCTCGATCAGATCTATTACTTTAGCCAAACCTCCTCCTAAAGGAAGCATTTCAGTAGTAAATTTTC
TTATATCTGGCTCCATAGATCTAAGCACATCTATGTCCCTTAAATTATTTTTTCTGGCCTTCATCAAATA
AAATAAAACTACAGCAGAAGTTAAATCCCAATCATTATTAAATCCACCAGCCATTTTAAAATATTCAACC
TCTTCCGCGTTGATCAAATTCCGAGAACCTTGGAAATGCAGTATTTCTTTAAAATAAAATTGAGCTGTCT
GGCATATGGCTTCTCTATAAGAATTACGCACATCAATCAAGACACCATCGATATCAAAGACCAATGTATC
TACTTGAGAAATTCTCTCTAAAATCTTTTTGTTCAAAATAATATTTTTTTGAAATAAATAATCTGAATTT
AATTTTCCCGAAATTTGTAACAATTCAACCCCTCTTTCTTAATTTATTCGAACCGCCTTTATTACCCCCT
CTGTCATTCCCGTGGGAACAGAGATCTATCTTTCTTTATTACCTGCAGTCTATGAGCACGATGTCTTGTA
CCCCTAACCACTCACGAGACAACATTTAATTTAATTATTCGTTTGAATATCTTATCTCTATAGAACGGGC
ATGAGCCTCCAGCCCTTCCAACCTTGCTAAGTTTGCTATCTTATACTCGTCTTTTCTTAAGTTCTCTTGG
TCATAAAAAATTAAGCTACTCTTTTTAGTAAAGTCGCTTACTGACAAAGGCGAAAAACATCTTGCTCCCC
CAGAAGTTGGAAGGATATGGTTGGGTCCTGCCCAGTAATCCCCTAAAGGTTCCGGGGCATAAGATCCTAT
AAATATTGCTCCCGCATTTCTTATCGCTCCTAACATCTGCCACGGTTCTTCCACCTGCAATTCTAAGTGC
TCAGGGGCAAAACAATTTATAAAGTCTAAAATTAGTTCTCGATCTTCGGCAATAATTAACTTACCCTTCT
TTTCTAAAGCCTCTTGGATAATTTCTTTTCTGTTTAAACTCTTCAATTCGTTCTCAATTTCCTTCCTCAC
TTTATCAACTAAAGAGGAAGAAGTAGTTATTAAGATTGCTGAAGCTTCTACATCATGTTCAGCTTGAGAT
AGTAAATCGCAGGCCAAATATTGAGGGTTAGCTTTTTCATCAGCCCAAATAAGAATTTCACTTGGCCCAG
CAAGCATATCTATATCCACTTCTCCAAAGACGTTCTTTTTAGCCAAAGTTACAAAGATATTTCCTGGACC
TACAATTTTATCTACTTTTTTCACTGTTTCTGTTCCATAAGCTAGAGCAGCTATGGCCTGAGCACCTCCC
ACCTTATAAATCACTGATATACCTAATTCTTTAGCAGTAGATAATAAATAAGGATTTACTTTACCATTAA
AAGAAGGCGGAGTTACCACAACAATATCTTTAACTCCTGCAATAATTGCCGGTACTGTTGCCATAATAAG
AGAAGAGGGATAAACAGCCTTCCCTCCTGGGACGTACAGACCTACTCTCTCTATCGGATTTACTATCTGC
CCTAAAATAATACCCCTCTCTTTAGTGGTAAACCAGGAATTTTCTTTCTGATTTAAATGATATTTTTTAA
TTCTCTCTATCGCCTCTTTTATTACTTCTAATAAATCTTCACTCACTTCCTGATTAGCTCTATCCCATTC
TTCTGGATCGACCAATATTCCCGAGGGGCTTAATTTTACCCCATCAAACTTTTCAGTAAACTTAAGGAGA
GCTTTATCTCCTTCCTTTCTCACCCTTAATATAATTTCTCTAACCTTCTCTTCAATATCACTAATTAAGT
TATCTTCAGAATACCTCTGCCTGCAGATCTCTTCTATCTTTTTCTTATTTTTTTTATTTAAAAAAATGGT
CTTTATCAACTTTAAAGCAATCCCTTCTTTTACAATATTTCAAATGTTTTAAAAAATTTTATTTTTAACT
AAGATCTTTTCGGTATTTTTCAGCTTAAGATTTTCTACCATTCTGCAATTTTATCTGATTCTAAGGATAA
TAATTTTTTAATTTCCTGTAAAAGTCTGGTAATTCTTTTATGTTTAGTCTTATAACTAATTCGATTAACA
ATGAGTTGGGCGCTAAGAGGAATTATTTCATCAATTATTTTCAGCTTATTTTCATTTAAGGTACGTCCGG
TAGAAACTATATCAACAATCATATCAGCTAAACCTACTTGAGGAGCTAATTCTACTGACCCATAGAGTTT
GATTAATTCTACATATATCCCCTTTTCTTTAAAATAGCCTCCAGCAATACGGGGATATTTAGTAGCTATT
CTCAAACGATGTCCGTTATTTTTGTAATATTTTTCTCGTCCCTCTCCTTCTAAAGCAGCTACTACTAGCT
TACACCTTCCGAACTTTAAGTCTAATAGTCTATAGACATCCTTTTTTTCTTCTAATAATATATCTTCCCC
CACTATTCCGATGTCTGCTGCTCCGCATTCCACATAAGTGGGATTATCTTTCGGTCTGGTAATAATAAAT
TTGATTTCTTCTTTCTGGTCAAAAAAAGTTAGTTTTCTGTTTATCTCCCTACCCCCTCTCAAATTTATTC
CTATCCTCTCAAATAATTGTATAGAAGGTTTGAATAATTTCCCACTGGATAAAGCAATAACTAAATAATT
ACTATTATTTTCTCTATTCATAATTTATGATTTCCTCTTTTCCTGATACTACTCCAACTTTTTTGATTTT
ATTTGACTGATTATCATCTAATATCAATATAAATTTTATTCCTTTAGAGCGAGCATATTTTAACACCTCG
GCAAACTCTCTCTTCCCTACCTCGAGCTCAACAATCAGCCCCTTTTTTCTCAAATCTTTAGCTACCGCCA
GGGCTTTTCTAAAATTGTCTTCATTATTTTGGTAATACAATACATACTGTTCAGGTCTTTCTAAATTTAG
TGAATTTATATCCTCTCTCTCTAAGGACATTATTAATCTTTCTAATCCGATGGCAAAACCAGTAGAAGGT
AGATTCTCTCCGAATTTTGAACACAGGTTATCATATCTCCCCCCGCCACAAATCGGAAATCCCAGATAGT
CAGTATAGCCCTCGAATATAATACCGGTATAATAATCAAAATCACGTACAATCCCTAAATCTATCAAAAT
ATGTTCTTCTAATCCGTAATTTCTCAAAAGAGTATAAACTTTTTTTATTTCTTTCAAAGCAGATAGCGAT
AATTTATTGCTTATCATCTTTTCTGCTTCTTCTAATACTTCCTCTCTCCCTCTTAAAGTAGGCATCTTTA
AAATAAATTCTTTTTCCTTATCTTCTATGTCTTCAGAAGATAATATCTTTTCCAATAATACAAAATCTTT
ATTTAAAATTGCTTCTTTTGTCTGTAGTTTCCTTTTCTCTTCAATTTTTATTGATTGCATAATCCCATTA
AAAAAATTGATGTGTCCTATATCTATAAAAAATTTCTTAAGCCCGCAATTTTTCAAACACTCTACCGCTA
AAGCAATAACTTCTGCATCTGCCACTTCGCTATTTAGTCCTATTAATTCTATTCCTGCCTGGCAAAACTC
CCTTTGACTCCCCATTTTAAAATCATTATATCTAAATACATTCCCTATATAATAAAATCTTAAAGGTTTA
GGCTCCTGTTGCATTTTAGTAGAAGCCACTCTGGCAATAGGAGTGGTCATCTCGGGTCTAAGGGCAATAA
TATTTCCTTCGCGATCTAAAAACTTAATCATCTCCTTTTTCATGGTTGTTCCTGCGCCTTTGGCTAATGT
TTCGTAAAATTCAAAAGTGGGAGTAACTATCTCTTGATAGCCCCATTGGGTAAATAATTTGCTTATTTTA
TTTTCTAAAAATCTTCTCTTTAAAACTTCTCCTGGCAATAAATCATTTAAGCCTTTAGGAATATTCATCG
ACTATAACCTCTCTGTTAACTCTCGTCTTTACTTAATACAAAGGGTAAATTTAACTTTCGTTCTTTAATA
GATTAAAGAATTAAATAATGAAACTTGGAAAAAGTTTAACATTGTTTTTAGGTTCTGTCAAGGGATTTTT
GTAGATTGAATGCATATATATGTGGCTTTAGAAGAAATCTTTAAAGAAGAATGTCTATTTTGGTAAAATA
AAATTTTAACGGTTATATTTTTCTACAAAAGTAGCTAACTTTTCTTCCATTTCTTGGGTAATGTCCCCCT
TTTTGTATCGCCATAACCAATTATTGCCTCCTACAGTTCCCGGGTAATTCATCCTTGCTTCATTACCAAG
ACCTAAAATATCCTGAAGGGGGGTTATTACAAAATTTGCCTTTGACCTGTAAACAGCTTCAATCAGGGTC
CAACAAACCTGTTTTTCACTCATCCCACTGTTTATACCATAGTATTTCTCTAATATTTTTAATACCCTCA
TATTTTTTGATTGTCTTAATCCCCTGTACCAGGCCAGCAAGGTGTCATTATCATGTGTTCCGGTGTATAC
CACGCAATGTTTTTCATAATCGTCCAATCCTAATTTTATAGGAGTTTTTTCGTCAAAGGAAAATTGTAAA
ATCTTCATTCCGGGAAATCCAAAGTTTACCTTCAGCTTATTGACTTCGGAAGTTATAAATCCTAAGTCTT
CAACTATAATGGGCAGTTCCCCCAAGTACTGTTTTATCGAGGAAAACAGTTGGTATCCAGGTGCTTTCAC
CCACTTGCCTCTCTCTGCTGTCTTTTCTGAGGCATCGACCTCCCAGTAGGCTTCAAATCCCCTGAAGTGG
TCTATTCTAGCAATATCTACCTGTTTAAATATTTTTTCAAAACGTTTTCTCCACCACAAGAAATTATCTT
CCTGCATACATTTCCAATTGTAGTGAGGATTCCCCCAAAGTTGCCCTGTTTTGCTAAAATAATCTGGTGG
CACTCCTGCCACTTTTCGAGGATTGCCTTTATCATCTAAATCGAATAATTCAGGATGAACCCATACATCA
CTACTATCATGTGCTACAAAAATAGGCAAATCCCCTATAATTTTTATACCATTATGATTCGCATAATTTT
TTAATTCGCTCCACTGCTTGGAAAAAATATATTGCAGGAACTCCTGGTAGTGTATCTTATCTGCTAACTC
GCTTTGATATTTTTCTATAGCCTGTTTTTCTCTGAAGGCAATATCTAAATGCCATTGATTCCACACTCTA
TTGTCGAAGTATTCTTTGAGAGCCATATAAAGACAAAAATCTAGAAGCCAATATTCATTATCTTCTTTAA
ACTTTGCATGCTCATCACTTTCTGCTAATAAATTAAATCGATTAAATGCTTTTAGAAACAGCTCGTTTTT
AAATTTGATTACCCGGGGAAACTCAACTTTAGTTTCTGAAAATTTGGGAACATTAGTTACTTCTTCTGCT
CTTAATAAACCATCTTCAATTAACTTGTCTATACTAATTAGTAAAGTGTTCCCCGCAAAAGCAGAAAGAC
ATTTATAGGGTGAACCTCCCTGATCTGGCGGATTAAGTGGCAGTATTTGCCACAATTTTTGATTCGATCT
TTTTAAAAAATCTACAAAATTATATGCTTCTTTGCCGAAGTCGCCGATTCCATACAGGGAAGGTAATGAG
GTAAGGTGTAAAAGTACGCCACTTGCTCTATCAAATTGCATCCTGTTCACCGTCTTTTTCTAATCACTAG
GAAATTTCTTATTTTTTATACAATAACTCATAATAATCGTTTATCATTCTGTCTATGGAAAAAAATCTTT
CAGTCGATTTTATACTTTCTTTCATCATTTCCAGCCATTTTCGATGATGGTCATAATAGGTAGGGATAAC
CTTTTTTAGTAAGGTATCATAAAGAGCCTTTGCATCTCTTTCATCTTGTTCTTCAACTGTTTGGGGTACA
TTTTCATCCCCAATCGCCCAACCATTAATACCATCTTTACAGGCTTCTGCCCACCATCCGTCTAAAATCG
AACAATTTAGCACGCCATTCATCGCTGCTTTCATGCCAGAGGTCCCACTTGCCTCATTCGGCCTTCTAGG
GTTATTCAGCCAAACATCACAGCCCCTGGTAAGCATTCGTCCAATCTCCATATCATAATTTTCAATAAAA
ACTACGCTATTAGAATATTTCCTGGACATTTCAACCAAGTTTAACACGATTTCTTTGCCCATTGTGTCTA
ATGGGTGGGCCTTACCCGAAAAAATAATTTGGATTTTCCTTTCTCTTAAATATTTTTCTATTCGCTTTTC
GTCTTTAAATATCAAATCACTTCTTTTGTAAGAAGCAGCCCTTCTGGAAAATCCAATTAATAATGCATTA
AGGTTCAATCTAACTCCACATCTTTTCTCCACAAAATCGATTAATTCTTTTTTTAGTGCCTGATGATTAT
TCCACATTTCCCCTAAATTTAAAAACTTCTTTCTCATTCTCTCATCAACCCATGTTCCTTTATGAATAGC
ATTGGTTATCCCAATTATCTCAGCTCTATTTTCTATTTCTGCCCACATTTTGTTTGCTGTCTCCATATGT
AATTTAGATACCGCATTTGATATTTTAGATAATCTTAGTGCTGCTACAGTCATATTAAAGGGAACCTCAC
CAATACGACTCATCTGTTCTATTGAAAAACCTAAATTTGCTCCCATATAGATAAGCGACTCTATACTATA
ACTTTCATTTCCTGCCTTAATAGGAGTATGGGTAGTAAAAACTACTTCTTTACGGGTTGATTCCCAGGCT
TTTTCAAATGACTTACCTGCTTTCATCTTTTCATTTATCAGTTCTAATCCTGCCAAAACTGCATGCCCTT
CATTAAAATGATAGATGTCTGCTGGAATATTAAGAGCTCTTAAAGCTCTAACGCCACCTATACCCAATAC
CATTTCCTGGGCTATTCTCTCTTCTGGACCGCCACCATATAATCTTCCAGTAATCCAGCGATCACTATTT
TCTTCTATATCAGTATCTAATAGATATAAATCCGCATTTCCGAAACAGTCAACTTTCCAGACCTTGCAAT
AGATATCATTTTGTCTAATTTTTACTTTTACTTTTATTCCTGTATCCTTTAAAAAATTATAATTATAATC
CCGGAAACAGTCGTATATATTTCCTTCTTCATCTATTCGCTGTTCAACATATCCCTGTTTCCACTTTATT
CCTATCCCCACTACCGGTAAATTATTATCTTTTGCCCCTTTTAAATAATCTCCTGCTAAAATCCCTAACC
CTCCTGAATATATCTTAAAGCTGTTATCTAATCCGTACTCCATGCAAAAATAGGCAACTTTGGGTAACTG
GTCTTTCATTTATTTTTTTCTCCTTATATAAATAAAAATATTATCCCTTCACTGAACCCAGAGTCAAACC
AGAAATAAGCCATTTAGATGAATAAAGAAAGAGGACCATAACCGGAACTGCCACTAAAATAGAGGCAGCA
GCAAAGGAGCCCCATTCTACTCTAAACTGACCGGAAAAGGTCCATATTCCTAAGGGCCAGGTAAACATAT
TCTCTCTTTGCAACATAATGCGTGCCATTAACCAATCATTCCAGGCCATCATAAAATTAAATAAAAAAAC
AATAGCTAAAGCTGGAGTAGAGAGGGGTAAGATGATACGAAAAAATGCCGCCATCTCAGAGGCACCATCT
ATCTTGGCTGCCTCCTCTAACTCTCGGGGGATAGTGTCATAATACCCTTTTAATATCCAGATACTAAAAG
GGACTGAACTAACCGAATAAGCAAGGGCCAAACCTCTATAGGAATTAATAAGTTGAAATTTCACTGCCAG
AATATAGATGGGTACAACTAACATAGCAGCTGGAATCATTTGCGTAGTAAGTAAGAAAAATAAACCAGGT
TTCCGACCAGGAAAATTCCAGCGGGAAAAGGCATAAGCTGAGGTAGAAGCTAAAATAAGGCCAATAAAAG
CTGTAGTTATAGTAATGGCTAAGCTATTCCAAAGCCATAACAAAAAAGGTTTTTCAAAAATAATTCTGTA
ATAACTATAAAGTGAAGCATCTTTCGGGATAATAGCTAAAGATGTAGAAAGCAAACGGTCACCAGGACGA
AGAGATACACTAATAATACGCAATACAGGATAGATTGCAATAACACATGCAACTATCAAAATTAAGTGAA
TGATTAACCTCTTAAAAGGACTATCTCCACGGCTGGGTGATTTAAAAAACTGGGAAATATTGGTTTGCTT
AGTTTTATTTTTTGTATTCATTCATATACCCCCTTTAATCCCTGGGTTATTCGGATATAAATCGAAGCTA
TGACAAAAAGGATGATAAAGATTACCATAGCAAAAGCTGCAGAAAAACCGTAACGATGATATTCAAAAGC
TGCTCTAAATAAAGCAGTGACCAAAATATCGGTAGTTTCCAGTTCATTAGCATTAATCATATAAGGAACA
TTAAAATTATTAAAAGTCCAGATAATACCCAAAACAACTGCTGGAGTAAGTACAGGTTTTAGCAAGGGTA
GAGTAATATTCCGAAACTGTTGCCATCGGGAAGCACCGTCAATCTCGGCAGCATCATAGAACTCTAAAGG
GATACTCTGTAATCCTCCCAGAATAATAATCATCATAAAAGGTATACCCAACCAAATATTGGTAATGCAG
GCTGCCACAAAATTCCAGAAGGGACTGGCCATCCACTGAATGGGCTGCATTCCCACATTAGTTAATATTA
CATTGATAAAACCATATTCATAATGAAATTCACCTTTCCAGGCTAACACAGCAATAATCTGAGGGATTGC
CCAGGGGAAGACCAATAAGGTACGGTAAAGCCCTCGTCCCCGCATTTGGCGATTGAGAAGTATAGCTAAT
CCAAATCCTCCACTTACATGAAAAACTACATTGATAGCTGTCCATAAGAGGGTACGAAAAAGCAAAGGGA
AGAACTTAACCTGTTTTAATACTGGTTCGGAAAAAACTAATCCAAAATTTTTTAGTCCCTGAGTCCAGCT
TAAAGTATAACTTCGAAAATGTCGCAAACTCATATTGGTGAAAGCTAATCTCACTTCATAGCTAATGGGA
TAAATAATTAATATAGTTATACCAAAAATTGCTGCTATCATTAACATATAAGGTAAAGTATATTTGCTCT
TAAAAATTTTACCTAATACCACATAAACTAAAATCTCAAGAATTATAGTGCCTAAAATTATATAAAGCAC
CATACTCCCTAACTCTCTTAAGGTATTAATAACAACTTCAGCAGTTAAAAATCCCATTTTTCCTCTCCTG
CTCTATTCTAATTACTTTACTTGAAAAAATAGACGAAGGGAAAATACCCCTCGTCTATTTTTTACACTTG
AATTTATTCTAAACTTTTAATGCAGGATTCTGCGCTAGTTTGCATATCTTTGGCTGCATCTTCGGGAGAT
TTGGTGTCAGCTAATACTGCCAACATTTCTGGTTTCATAGAGTCCCAATTACAGCGCATCTCTAACACTG
TAGGCATCGGAGTACCAACTACCATCTGATCAGAAGAACCCTTAAGGATAGGATCCTCAGCAATCAATGG
ATCTTCTAAAGCTGCTTTTACAGCAGGTAAACGATTCAATAATTTGACCATCTCTAACTGTTTTTCTTTA
GAGGATACAAAGGCGATAAAATCTTGGGCGGCTTTCAGTTTGTCTCCGGAAATACCCTTGGTTAACATAA
AGTATACTCCGCTGGTATAAGGTTTAGGCCACTCACCGGTAGCAGAAACTTTAGGAATGCGAGCTACTCC
TAAATCATTACCTAAGGCAGCAATATAACCACTTAATGACCAGTCACCATTAATAATCATAGCCGCCTTC
CCTTCCTTGAAAAGGGTATCAGCAGCATCATAATCACATTCTGGAGGTATAATCTTGGCATCAAACTTCA
TCTCATGTAAGAATTTTAAGGTAGCAACCATCTCTGGAGTATTGAGAGTAGGGGTAACTCCATCTTCTGC
AAAAACCTTACCTTTAAAGCCACCCAACCAGGGTACTAACCAGAATGGTTCTGTCTGGTTCCATACTAAT
GCGTATTTTCCTTCTTTAGTTAATTCTTTGCCCTTGACAAATAACTCATCAGTATCCTTGGGCGCTTCAG
CGATTAGTTTTTTATTAAACAGAAGCATTAAGTGGTTGCCATTAGAAATAGGCACACCCCAGTACTTGCC
TTCCAGCTCTACAGCAGCCAGGGCTGATTCTACAAATATGCCCAGATCAAAGAGATTGTCAACTGGCTCG
ATAACATCAGCGGCGACAAAGGGTCCGGCGTGGTCGTTGACTGTCCATAGTAAATCTGGCGGGGCACCAG
CTAAGCTGGCAGTTAAGAAATCTTCACGTAGAACCTCTACATTGATTTTGTGAACTAGTTCGATATTAAC
TTCTGGATTGGCTTTCATAAATTCTTCCACCAAAGACTTATTCCAATCTAAGGCATCTTCTCCTTCTTTA
GTCCACATAATTAGATTTACTTTAGCACTTGCCATATTAACTAAGCCCATCAACATTACTAACACTAATA
AAACAGTTAAAAATTTTTTCATTTTATTTTCCTCCTTAAAATATAAAATTAATTTTAGTGAAACACCCGA
TTGAATTACTCTCTAAATTCTCTTTTTACCACCCCCTTTATTCTTTTTTTAAAGTCTCCACTTTTCTTGG
TGCACGACGCATCGTGCCTCTACCTTACCATTTTGTTTGCTTTTTGAGTTATAATCATTTTATTTAAATA
TAAATTAGCTATAAACGTTCGAAAATTTTAATCTGAAGCGAAGGTATGTCTATGGTGCCCTGGAATATTT
CTCTCTCCGTCAATGACCGCCAATTTCCCAAAGGTAATTTAAACTTTTCTGTTTCGGTACCATTATTGGC
CACAATCAATGCTTCACCCTTGCCTTGCTCTCCCCTAAAGAAGGAAAGTAAATGACCCGTCCCATAATAA
ACGCGAATTACACTACTGGTAAGCGCGGGTATTTCGTAGCGTAGTTGAGCCAGTTTTTTATAATGAGATA
TAAGATCTTCATCTGCAACATCCCATTGAATAGGATAACGATGGGCATCATAGAATTCTTTTTCTCCTAA
TATACCCCGCTCATCACCTTGAAAGATCACCGGTGCTCCCGGTAGAGTGTAAAGTAAAGTAGAAAGCAGT
TTTAATCTCTCTACTGCCTTAGGATCAGGTGAGTCTCCAAAATTTCCTCCTCCTAAGTCAGTCAGGATAC
GTCCTGTATCATGAGAACTCACTAAGTTAAAGCCCATAGCAGTAACATTTTCTCCGTAAGTGGCATAATA
ACGACTTAAATTGGCCAGAGTACTCTCTCCATTAATGCTCCCTTTGGCAAAATTAAGTAAAATATCTCGA
CCCAAGGCATAGTTCATCAAAGAATCAAATTGATCACCTTTCACCCAGGATGAATCAAGTTGCCAAATCT
CCGCAATCAGATAAGCATCTGGTTTCTCCATTTTGACAATCTGTCGCATCTCCTTAAAGAAGGCCTGTGC
CTCGACTAATTCATTGGGTACATCTACTCGCCAGCCATCTGCACCAAAGTTTAACCAATGGCGCACTACT
TTAAAGAGATATTCTTTTACTTGGGAGTTACCAGTATTTAATTTGGGCAAACTCCCTACCCCCCACCAAG
CATCATAGGCAGTGGAGTCGCCTGGAGTAAAGGGCCATTGATGAATAAAATACCAATCCCAATAGGGGCT
GTCCTTTCCTTTTTTTACCACATCCTGAAAGGCCCAAAAACCTAAGCCAGTATGATTAGGAACAAAATCC
AGAATTATTCGCATACCTCTCTTGTGAACTTCATCTAAAAGTTGTTGCAAATCTTCCTCAGTGCCGAATT
TGGGACTCACTTTCAGATAGTCATGGGTATCATATCCATGGGAACTTCCTGAATCAAAGATAGGATTGAG
ATATAAAGCAGTTACTCCCAACTCTTTTAAATAATCGAGTTTCTCTATAATACCAGCCAGGTCCCCACCA
AAATATTGATGACAACAATGTTGAGTAGAAATGGGGTCATTCCAATTGGCCAAGGAAGGACCTTCTTTGG
CCCATAGCTTGTTCTGACTCCACTGCTGGTTAAAATGGAATTCATCATTTTCAAGAGCGAGTGAGTCATT
TGCAGGATTGCCATTATAAAAACGGTCGGGGAAAATTTGGTAGATTATGCCCTGGCTTACCCATTTAAGT
TGAGAAAAATGGTCAATACCATCAAAGAAGAAAGACTGGTAAGGGTCTTCCGGAAGAGAAAACTCGGTGC
CTTCAATAGTATATCCTACAAAACGGTATTTCAGGGAATCTGGAAATTCCAGTGAAAGGCGAAAGACTTC
TCCGTATTCCCATTGTAATTGTCTTTCCATAGGCATTTTGCCTTCATCGGTAACCAAAAATACTTTTGCA
ACCTTATGGGGTGAGGTTTTTAACCTTATTACTAAAAGTTCATCAGCAATGCATAAGTAAGCCGGGTCAT
CAGGATTATGCACGAGAACTACTCCTTCTGTGACCTCTTCTTTAATTCTACATATTGCATTCTGACCACC
AAAGCCATCATTAATATATCCCACAGCATTTGGGTCTACCGGCCCTCCCTCACGGGCAGTCGACATATCT
TGAGGCCATTTTCCATTAATATAAAATTTATACTGATACTCTCCTGGTTCTAAATCCACAGTGATACTCC
AGGTGCCATCTGACTGTTTTTCCATAGGCCACTCTCCCCAACTATTAAAAGAACCGCGTAAACTTACTGA
GACTACTTCCTCATCTTCAAGAGGAATATAAGTAAAAGTAAACTCTGCGGCAATACTAACTATTCCTACC
ATAAGTATAATCATCCCACACAATACAAATTTAAGAATAGAACTTAACATTTTTTGCCTCCTCTGTATTT
GATTTTTTTCAAATATTTTTCTTTTTTGTCTTCACTTTCCCTGAGGATTCTCTTATTATCAACTGAGTAG
GTAACTCTATCTTTAGTGGCCCTTCCTTCTTCCCCTTTATTAATTGAACTAATAGACTTATAGCGGTAGT
TCCCATTTCATAGATAGGTTGTCGAACTGTAGTTAAAGTTGGTTCTGTATAGGAAGCTAACTGAATATCA
TCAAAACCAATAACGGCGATATCTTCCGGAATTTTTAAACCCTTTTCCTTTATCGCCTTCATCGCCCCAA
TCGCATCTAAATCATTAGCCACAAAGACTGCGGTGGGGATAGATGAGGCTTCTAAAAGTTTACGCATTGC
TTCATAACCACTTTCCTCAGTATTAATACTTTCCATAGTTAATTCTTTGCCATACTCAAGATTATGTTCT
TTTAATGCCTGAAGGTAACCTTCGAATCTTTCTTGATTAAAAACAAAATCAAATGAACCACCGAGATAGC
CAATTCTTTTATGCCCCGAATTTACCAAATAAGTTACTGCCTGGTAAGCTCCCTTCCTGTTTTCAGCATC
GACATAATTTGCTTTTTCATAATCTATTTTCCCTGTAAGTATATAAGGAAATTTGTTCTCACTTAATTGA
ATTATTCCCTTATCACCCCTGTTTACTCCTACCAACAAGAGGCCATCTACACGTCGGTCGTGGAATAGCT
GAGAGTAGTTGAATTGATGTTCGTTTATGAATAATAAAAGATCGTACCCTTCGATTTTAGCTTGATGAGT
AAACCCACGGAGAATCTCAGTGTAAAAAGGATTGCCAAAGGTTTTATCTTGAGGAGAAGGGATAATTAGA
CCGATTGTTTCGGCTTTATTGGTAGTAAGCCTTCTGGCTGTTACATTAGGATAATAACCAGTTTCTTTAA
TGGCTTTTATTACTCTTTCTCGAGTTTTCGAGGTAACTTTGGGGCTATTATTTATAACTCTTGATACAGT
AGCTTTAGACACATTAGCTAATTGAGCTATATGTTCAATAGTCTTTTTCATTTTTTGCCTCGATAAGACA
ATGTAGAAAATTTGGATAATGTAAGCGGTTACATTTATTACTATAAAAATAGTATACTATTTTATAAAAG
ATGTCAAGGGCAAGTTAGTATTGTGTATTGCGCAAAGAAAAAAGAATTCAGGAATCATAGGAGATTGTGG
CGTATGACTATACTTCTGAAAAACCATTTTTCCCAAAAAATTCATAAATACGATAAAAAGGCAGACGCTG
TGTCTGCCCTTACCAATGAATTCAATTGATCAATTAATTAGCTACAAATCAATGTTTAAAACATCTTACT
CCAGTAAAGACCATTGCCAGATTATGTTCATTGGCGGCTTCTATAACTTCTTTATCCCGCTTGGAACCTC
CGGGTTGAATAATAGCAGTTATCCCTGCTTTAGCTGCTTCATCTACACCATCTCTAAAAGGGAAGAAGGC
ATCAGAAGCAAGATATGAACCCTTAGAACGACCTTCTGATTTTATAACAGCAATTTTTACTGCATCTACT
CGACTCATCTGCCCAGCACCAATTCCTACCGTCTGCTTATTTTTGGTCAAAACAATAGCATTAGATTTTA
CTTGTTTGACCACTTTCCAGGCAAACAAGAGCTCTTCTAATTCATCTTTATTTGGCTTTCTTTTAGTCAT
TACCTTTAAATCTTCTACTGAGATTTTCTTTATATCCTTATCTTGAACCAGAAATCCACCTGGTATTTTT
TTAATATCTTTTATCTGAGCATCTCTATTTTCTAAATCTCCCACTTTTATTAATCGGCGATTCTTTTTCA
GCCTTAAGATATTTAGAGCCTCATCTTCAAAATCAGGAGCCAGAACTGCCTCCACAAAAGGTGTTTCATT
AATTAAATCAGCCAATTTTGTCCCCACCCTCCTATTTAAACCAATAATACTCCCATAGGAAGAAAGAGGG
TCACCCTGGTAAGCTTTTTGATAGGCCTCCTCTATGGTCGATGCACTGGCTAAACCGCAAGGATTAGTGT
GTTTTACAAAAACTACTGTAGGTTCTTGAAAATCTTTTACTATCTCCAGAACTGCTCCTAAATCTACTAA
ATTATTAAAAGATAATTCTTTGCCACTTAATTGTATTGCATCTCCCAAATTTGCCTCTTCTACAAATATT
TCTTTGTAGAAAGAAGCAGATTGATGGGGGTTTTCTCCATAGCGCAGGTCTAAAACTTTTTCGCCCAATA
AATTTAAAGTTCGGGGGGAAGAGATTAAGTCTCTGGTCAAATTTTTTCTTAGATATTGAGCAATTATTCC
ATCATAAAAGGAGGTGTGTTCAAATACTTTGACTGCTAATTTCTTTTTGGTATCCAAGGATATTTCCCTA
TTATTTTTCTTTAATTCTTCTAAAATTACTGAATAATCTTGGGGATTTATTACCACAGCTACATCTTGAT
AGTTCTTGGCTGCAGCCCTCAAAAGAGAAGGTCCGCCAATATCTATATTCTCGATAGCTTCTTCTAATTT
TACCCCTTCTTTAGAAACTGTTTTTTGAAAAGGATATAAATTTACCACTACCAGACTAATTGGTTCTATC
TGTTGGGTGGCTAATTGCTCTTGATGAAGAGGGTTATCGCTCCTGGCTAATATTCCTCCAAAAATCAAAG
GATGGAGAGTCTTTACTCTTCCATCCAATATCTCCGGAAAATTGGTTACTTCAGAAATTAATTTTACCTT
AACCTTTGCTTCCTGGAGTAATCGAGCAGTCCCACCGGTAGATATTATTTCAATACCTAACTCTTCCAAT
CCTTTGGCAAAATCAACAATGCCTTCTTTATCAGAAACGCTTATTAAAGCACGTTTTATTTTAGTCATTT
TTTCTTCTCCTTTATCTATCTTTAAAAGACAGGCGAGATGCCTGTCCTATGGGAATATTTTTATTTTAGG
GCTTTTGAAGCAATATCTTTTCGATAATACATTTCCTCAAAATAAATTTCTTTTACTTCCTTATATGCCT
TCTCTCTTGCTTTAGATATAGTCTCATCCCAGGCAGTTATTCCTAGAACTCTTCCTCCTGATGTAATAAT
CTTATTATCTTCGAGTTTGGTACCAGCATGAAAGACCATTATATTTCTCATTTTTTCTAATCTTTCTAAA
CCACTAATAACCTTTCCTTTCTGATATTTATCTGGATATCCCCCTGACGCCACTACTACACATACTGTGG
CATTATCTTCCCATTCGATGTTGATTTTATCCAGATTCTTCTCAATTACTGCAATTAATATATCTACTAA
ATCTGTTTTTAATCTTGGTAATATTACTTGAGTTTCCGGGTCACCAAAGCGAGCATTAAATTCTAAAACT
TTAGGGCCTTCTTTAGTTAATATCAACCCAGCATAAAGTACTCCTTTATACTCTCTTCCTTCACTCCGTA
ATCCCTTTATAGTAGGTTTTAAAATCTCTTCTAAAACTCTCCTTTCAAACTCATCAGGATAAAAGGGGAC
TGGAGAATAAGCTCCCATTCCACCAGTATTAGGTCCCTGGTCATCGTCAAATATCTTTTTGTGGTCCTGA
GAGGAAACCATAGGCACAACAGTTCTCCCATCACAAAATGCTAAAATGGATACCTCTTCCCCTTCTAAAA
ATTCCTCTATTACTACCTGCTTACCTGCTTCTCCAAATTTTTTTTCCTCCATTAAGGCATCTAAAGCATC
TCTAGCTTGAACCAGATCTTTTACAATAAATACTCCTTTACCAGCTGCCAATCCATCTGCTTTTATTGCT
AAAGGGAAAGTCTGTTGTTTTATATAATCGAACGCCTTTTCACTATCCTGAAAGACCTGATAATTAGCGG
TAGGTATATTATACTTTTTCATTAAGTGCTTGGAGAAAACCTTGCTTGACTCGATCTCTGTGGCCTCTTT
GCTTGGACCAAATATCCGCAAACCCTTCCTGTTAAACTCATTTACTATTCCTTTGGATAAAGGCAATTCT
GGTCCCACTACAGTCAAATCAATCTCTTCTTTTTGGACAAAATTAGCTAACTTATCTATGTTTTCTGCAT
CAATATCTATACACCGGGCTAATTGAGAAATTCCTGCATTACCCGGGGCACAATAAATTTTAGAAACTTT
CGGACTTTGAGCAATTTTCCACACCAGGGTATGTTCTCTTCCTCCACTGCCTATTACCAGTACTTTCATC
TCAAGTTTACCTCTCTTCTAAAAATCCTAATCAGTCCTTATTGCGGGCTCAATAAATCGAGCTCCAACTT
AATTTTTTTTATAAATGATTATTTAATAAAAACTTTTCTCCCTTTGACAATTAATCTACCCTGACAAAAT
AATTGTATTGCCTGAGGATAGATTTGGTGTTCTTCTTTTAAAATTTTTTCCGCTAATGATTCCTCGGTAT
CATCATCCTTTACCTCTACCTCCTTCTGTAAAATGATAGGGCCAGAATCTACTCCTTCATCAACGAAATG
AACTGTACAGCCAGAAATCTTCACTCCATATTCTATAGCTTGTCTCTGGGCATGTAAACCTGGAAAAGAA
GGAAGTAATGCAGGATGAATATTCATTATCTTATTTTTATACATTTTAATAAAATAGGGACTCAAAATTC
TCATATAACCAGCCAAAACTACCAGATCAACATCCTTCTCCTTCAAATATTCCACAATTTTTTTATCATA
ATCTTCCCTATTTTCAAAACTTTTAAAATTAATATATCGAGTTTCGATATTGTTTTGCTCAGCTCTCTTT
AGAGCAAAGGCATCGCGATTATCACTAATAACAATACTAATCTTTCCCTCAATTTTACCTTCTTTGATAG
CCTCAATTATAGCCTGCAAATTAGTTCCTCTGCCTGAAACCAACACTCCAATATTAATCATTAGCTCTTT
CTCCTTCAAAATGTAAACAAAAGTGCCAGGCACTTTTGTTTACATTTTTACTACTTGGCCAATAAGATAA
GAAAGAAAATTCATCTCATTGAGTTCTTTAATTATTTCTTCAGCATCATTTGACCTTACAATTAGTGCCA
TCCCAATTCCCACATTAAAGGTACGATACATTTCTTCATCAGAAATTCTTCCTTCTTTTTGAATTAAAGA
AAAGATAGGGGGTTTAGGCCAGCTTTCTCTATTAATCCGAATTGAAACTCCCTCAGGCAAAACCCTGTAA
ATGTTTTCCACCATCCCCCCACCAGTAATGTGAGCTATTCCTAAGAGTTTATACTTTTCCAATAAATGTA
AAATTGGTTTTACATAGATTCGGGTGGGAGTAAGTAACTCCTCCCCTAAAGTTTTCCCTAAAGAAGGTAT
AAATTCTTCTAAAGTATATCTCTTCTCTTCCAATAAAACTTTCCTAACCAAAGAAAAGCCATTACTGTGC
AACCCACAAGAAGTAACGCCTATAATTGAATCTCCTTCTCTAATCTCTCGGCCATCAATTATTTTACTCT
TTTCTACAATACCTACTGCAAATCCAGCTAAATCATATTCTCCTTCAGCATAGAAATCAGGCATTTCAGC
AGTCTCTCCACCTAACAAAGCACAATTCGCCATTTTACACCCTTCGGTAATTCCTCTTATAAGCTCAACA
ACTACTTTTTTTGACAGTTTACCAATAGAAATATAATCCAGAAAAAATAAAGGCTTCGCTCCACAAGTAA
TGATATCATTAACCGACATTGCCACTAAATCTATCCCTACAGTGTTATGTTTATTTAAGGCAAAAGCAAT
TTTTAATTTAGTCCCCACTCCGTCAGTACCAGAAACTAATACCGGCTCCTTATAATTTTGGCCAGTTAAT
GAAAATAATCCGCCAAATCCTCCTATATCACCCAATACTCCCGAGATAAATGTTTTTCTAATTAATGGCT
TTACTCCTTTTACTACCTGGTTAGCCAGATCGATATCCACCCCAGCTTCTTTATAAGATCTTGTCATCAG
TTTAATTTTCCTTCCTTTAATTAGCATACTCTCGGGCTCGATGAATCGAGCCCCTACATTTAACACATTA
ATTATTCCTGTGCGAGATACAAATTTAATTTTGTGCTTTATACTTTTCGTTTTTTACTACCTTAACTAGC
TAACAACCAGATAACCAATTAACTATATACGAGATACGATTCACGAGATAGAGATACGAAATCTATATTG
GATACTTCCCATCGAAACAGGCTAAACAAAAATTATCAGCAGGAATTTTATCAAAAATACTGCATAGCCC
TTTTATGCTTACATGACCTAAACTATCAGCTCCCAACCACTTTCTGGTTTCTTCTAAACTGTGATTAGCA
GCCCATAAATCTTTCTTGTTGGGAGTATCTATTCCATAAAAACAGGGCCACATAACTGGTGGTGAGCTTA
TTCGTAAATGAACTTCTCTCGCTCCCGCCTCTTTTAGAAGTTTAATAAGTTTTTTACTGGTAGTTCCACG
GACAATCGAATCATCGACTAATATCACTCTTTTCCCCTCTAAAATCTTTTTAATGGGAGAAAGTTTTATT
TTTACTGAGCCTTCTCTTATTGATTGTACCGGTTGAATAAAAGTTCTCCCGATATAATGATTTCTTAATA
ATCCTTCTCCATAAGGAATTCCAGATTGGTAAGCATAGCCTATAGCAGTATATCTTCCCGAATCAGGGAC
TGGCATTACCAAATCCGCTTCAACGGGATGTTCTTGAGCCAATCTTTGACCCATTTTTTGTCTGCTGAAA
GCAACATTTTCTCCATAAATATCACTATCTGGACGAGCAAGATACACAAATTCAAAAACACAAAAAGCCC
CTTTTCTAGAAGGTAATATTCGAAAAGATTTTAAACCATTTCTGTCAATTACAATCATCTCACCCGGTTC
TACTTCTCTTATAAATTCTGCGCCAATAAGGTTAAAAGCAGAGGTTTCAGAAGCAAAAAGATAAGAATCT
TTTAATTTTCCTAACGAAAGAGGCCGAAATCCACAACGATCACGAAGACCAATTAATTTCTTATTGGTCA
TAATAATTAGGGAAAAAGCTCCTTTTAGCTGGGCTGCAACTGACTTAATTGCATCTTCAATATCCTCTTC
AGCTCTTTCAGCAATTAAACTGCCCATTATCTCAGTGTTGGTAGTAGAGCGAGATAAATTTGTTTCCTGG
GTTATTTTTGCTTTCAGTTCATCAGAATTCATTAAACTACCATTGTGAGCTAAAACAAAAGTCTTCCCCT
TGTGTTCATTTATTAAAGGCTGGCTACTTTTCCAAAGGTCTTTACCTTTAGCTGAATAACGAACATGGCC
TACAGCACAATTACCTTGCAAGATACTCAATTTTTCTTCATTAAACACCTCGGAAACCAGTCCCAAATCC
TTATAGACTAAAATATTTTCTCCGTCAGATACAGCAATCCCTGCGCTCTCCTGCCCCCGATGCTGAAGGG
CATAAAGACCAAAATAAGTCAATTTAGCCACATCTATAGATGTATCCTTTTTACTTCCATTACCGTTATT
AAAGATTCCAAAAATTCCACACTCTTCACGCATTAATCTATTACCTCTTCCAAGCTTTTTTAAGTTGCAC
CACTTCTATATCAATCAGATTATTAATCTTTAAACTATTTCCTTCAACTTTCCCCAATATCTGAATTGGA
GCTTCAAATTTATTTGCAATCTCTTTTAAGGAATCCAAATTCCTTTCAGGAAGGGAAACTACAATTCGAG
ATTGGGTCTCGCCAAAAAGTAGAGCATCATTTCTAATATTGGTATTATTGATTTCAACTTTTGCCCCCTT
TTCCCCTGTTATACAACACTCAGCTAAGGCAATAGCTAACCCGCCATCAGAACAATCATGGGCTGAAGAT
ATTATCCCAGCTTGAATACTCTCTCTGCAGGCATCCTGTACTGATTTCTCTAAATTCAAATCAATTTGAG
GAGGTAAACCCTTTTCCATATTATGAAAAACCTTTAAATACTCACTTCCGCCTATTTCTTCTTTGTTTTC
TCCTATTAGAACAATTAAGTCACTATCATTCTTAAATGACATAGGGCAAAGCTGATTACAATCTTCAATT
ATTCCAGCCATACCAATTATAGGGGTGGGATAAATGGCTTCTCCGTTGCTTTCATTATTCAAGCTAACAT
TACCGCTAATAACCGGAACCCCTAATGCCTCACAAGCTTCGCTAATTCCTTTGACCGATTCTTCCAGCTG
CCAGAATACCTCTTCTTTTTCGGGATTTCCAAAATTGAGATTATCGGTAACCGCCATTGGTAAAGCTCCT
TTACAGGAAAGATTACGTGCTGCTTCAGCAACCGCAATCTCCCCTCCCACAAAAGGATCAAGATAACAGT
ATCTTCCGTTTCCATCAGTAGTAAAAGCAATCCCTCTTTTGCTCCCATTAATTTTTAATACACCTGCATC
ATCCCCCGGAAATAATATAGCCTCAGTACCTTCGGCACTTATCTTTTTATGGTCTTTAAAAACCCATTCC
TTACTACAAATATTTGGAGATGCTAATATCTTTAACAATACCTGATTATAATCTTCTGGTTGGGAAATAT
TTTCTAAGTTTAATTCTTGTATTTCTTTTAGTTTAGCCGGAATTCTACTTTGATAGTAACGGATAGGAAC
ACCTTCGGCCAAGGATTTTGCTGGTACTTCCCCTACAATTCTTTCTCCTTCTTTTAGACGCAAAAGACCA
TCGGAAGTCACCTTGCCTATTACTGTATACTCTATCCCCCATTTATTAAATATTTTTCCTATCTCATCTT
CCTTATCTTTTTTAGCAATCAACAACATCCTTTCCTGAGTTTCCGAAAGCATAATTTCTCGAGGAGTCAT
ATTTTTTTCTTTTTGAGGTACTAAGGATAGATCTAATTCTATTCCACAATTTCCTTTACTGGCCATTTCA
CAGGTAGAACTTACCAATCCAGCTGCCCCTAAATCCTGCATTCCCAAAATAAGTCCTCTTTTTACTATTT
CTAAACAGGCCTCTATTAATTTTTTTTCTAAAAAGGGATTACCCTGAGGGATAGAAGGATGTTCAATCTC
CTTTTCTTCCCCCTCTAACTCACGCGAAGCAAAACTTGCACTTCCCACTCCATCTCTACCAGTTTTCTCT
CCTGCTAAAATCACTATGCTATCTGCCCCTTTGGCTACAGCAACTACAATCTCTTTCTTCTTTGCCAAAC
CAACGCACATAGCGTTTACTAAAGGATTACCCTGATAGCTATCTAAAAAGTAAGTTTCTCCACCAATAGT
TGGAACTTCAATGCCATTTCCGTAAAAAGCTAAACCCTTCGCTGCTTCCTTAACCAAATATTTTACATGA
GAATCCTCTAAACTCCCAAAACGCATAGAACCTAATAGTGCAACAGGACGGGCGCCCATTGCCAGAATAT
CTCTTACCACCCCCCCTAAACCAGTGGCAGCTCCATGAAAAGGTTCAACTGCTGAAGGATGATTATGACT
TTCAATTTTCATCATCATAGCCAGACCTTCTCCAATATTGATAGCTCCAGCATTCTCTCCCGGACCAAAA
AGAACCCATTCTGCTTGAGTAGGAAATATATTCAATAGCGGTTTTGAACTTTTATAACTACAGTGTTCTG
ACCACATTGCCGAATAGAGCCCTAACTCCACATCGTTTGGCTCTCTTTTCAAAGTTTCTACAATTTTTTT
ATATTCGCTTTCGGTAAGATCATTTTCTTCTAATATTTTTTTTAAATCTCTTTCTTCTTGGTTATTATTA
TTCATCAATAACTCCTTTCAAAATTAAAATCACCCTAATTTTTAATTTTTGTTTTATATATCTATATAAT
ATATGAAATAATTTCTTCTAATATCGCTTTCATTGCTGGAACTTTAGGGAACCATATTCTCCCGGTAATT
TCGTTGGCAAAGGCACAATAAGCCATTGAAATAAGTTCTTTTAATCTTGGCGGTAAGGATGGTGGAGAGA
GGTTCACTTTTTCTTTCCAGTTTATACTATCTCTTTTTTTGGCTTCAACCAATTCTTTAAACCAATCAGT
TTTTCGATAATATAATCTAGCAATCTCTTTACTTACTGGCATTCCCTTAAAGGTAAAACGACATTCATCT
AAAGTCCCTAACACATCTATAACTATCAGGTTCCTTTCTTCATCAAATCCAATCTCTATTTTCCCATCTT
CGTACTTTAAGCCCACCTTTTCTGCTTCCTTGTCTATCAATTCGTTAATCATTAAAGTTATCTTTTTTAT
ATCTTCAATCTCACTATCGTCAAGATGAGCTATATCTTTTGCTTCCGGCCAGTTTAGATATCGGTCAGTC
TCTTCAAGTTTAGTAGAAACATCTAAAAATGGTTTGCGTAAAGTTTGGCCAGGAAGAGGCATTTCTTTCA
AGCCCAAATCTTCCAGTTTCAAGCTTCCTTCTTCCAATCTTTTAAATACACTGGAACCCTTGGGAAGAGA
TTTTCGATAAATAATCTCCAAGGGGATTAAAAAATTATTTTTTTCAGTTTGATAGATAGAATAATCATAA
CGACCACTCTTGTGTAGGGGAGTCAATACTCTGAGTAATTTTACTTCCATAATATTAACTGGAATTTCAA
TATCTGATAATCTTCCCAATTTATTACCATCCTCGACTAATCCTAAATAATGGCTTTTTAACCCCAAAGA
TTTAAGTTTTTCAAAGAAATAAGCAGCTGAAATACATAAAGATTTCCCTTTATTAGGAATATGGTCTGGC
ATCTCCCCCCAATCAAATACTGAATAACGGTCTGAAAAGATGAATCTTCCTCTGCCAGTTTTGTTCGAAC
TCGGGTGTTCTAACACTTCCAAATCTTTTACGCTCCCCATCTATTTGCTCCTTTCTATCAATTCACCAAT
TATTCAATTGGCCGATTATCCTATTAAGATTAAAGATTAATTAACTAATTTACCGATTGGCTGATTAAAA
TAGTCGTTAGTTTTGAATAAAGGTTTTTACTGCCAATCCCTAATCATCACTTTATTATGCTCTCTATCAT
TGTTTAGATTATCGGAGCGCGGCAATTTCGTACTTCTTGGGATTGCTTCGTCGCTTCGTTTCGCAATGAC
AAAATGGAGAAATTTTATAACTTGTAACTTGCAACTCGTAACCTGTATTTTAACTGGTAAACTGGATAAC
AGGGTAACTGGATAACTAATATCCTATCCGCTATACGCTATATCTTAATATCCTTTATCTTCTGAGCCAT
AGCTTCTCTATAATCTTTAAGTCTTTCTCTAATTTTAGAATTTTCAATAGCCAATATATGCGCTGCCAGT
AGCCCAGCATTTTTGGCATTTCCTATTCCTACTGTAGCAACTGGAATACCGCCAGGCATTTGAACTATAG
ATAATAAAGAATCAAGACCTCCTAAAGCTTTTGTCTCTATAGGTACTCCAATTACTGGCAACAATGTCTT
AGAGGCTACCACTCCCGGTAGATGAGCTGCCCCGCCAGCCCCAGCAATTATTACTCTAAATCCTTTCTCT
TCTATTTGGGCAACATATTCAAATAACAAATCGGGAGTACGATGAGCCGAGAGCACCCTTACCTCATAAG
AAATACCTAATTCATCTAATACTTCAGCTGCTTTTTTCATATCTTCATTATCTGATATGCTTCCCATTAT
TATCGCTACCTTATCATTCACATTCTTCTCCCCCAATCTCCTTAAATTTTTATCTATTTAACCAATAACT
TATTTCATAAAAAATAAAAAAGCCTAGACAGCAGAAATTCCATCCATCAGAGTGGAACCTCTCCGCCTGG
GCTTTTAACCCTCCGGTGTAGTATAAAATAAATATACTTTGCACCACTTGGTTCTAATCTTATCTAAGCA
CAATATAATTATTTACAAATATAAATCAGCTTAAATAAGCGATTCCCTAAGGTGCACTTCCACTCGTAGC
CTGTCGTGATTTACGGTCACCTGGTAGAAACACCCTTGCCATATCCAAGAGTTTATACGAGCATCTAATA
TTTAATTTTAATATTTTTTCTGACTAAAATATAACATTAATATGATATAATGTCAAACTTTCTTTGGGCG
TTGTTCAGGACATACTATACAATTTTTAAAAATAAATGCCTTTTCTTAACGAATTTGTCCATTCCCATAT
ATTATATATTTGTAAGTAGTAAGTTCCTTTAAACCCATTGGTCCTCGCGCATGCAGCTTTTGGGTACTTA
TACCAATCTCTGCCCCCAACCCAAATTCAAATCCATCAGTAAAACGAGTTGAAGCATTTACATAAACTGC
[truncated: 2,354,439 more chars]
