# Supplementary material for: Anaerobic hydrocarbon degradation in candidate phylum ‘Atribacteria’ (JS1) inferred from genomics
Source: ISME J. 2019 Jun 6;13(9):2377–90. doi: 10.1038/s41396-019-0448-2 (PMC6776118; doi:10.1038/s41396-019-0448-2)
Supplement: Supplementary file 4 — Supplementary Table S2-4 [file 41396_2019_448_MOESM4_ESM.xlsx]

## Sheet: Sup.Tab.S2_Maxbin2_markers
Supplementary Table S2. 107 marker genes used for initial clustering in Maxbin2 v2.2.3.
Protein Name	Pfam domains	Length
Ribosomal protein L23	PF00276.15	92
Ribosomal protein L5	PF00281.14	56
Ribosomal protein L3	PF00297.17	263
Ribosomal protein L6	PF00347.18	77
Ribosomal protein S17	PF00366.15	69
Ribosomal protein S9/S16	PF00380.14	121
Ribosomal protein S8	PF00410.14	129
Ribosomal protein S11	PF00411.14	110
Ribosomal protein S13/S18	PF00416.17	107
Ribosomal protein L10	PF00466.15	100
Ribosomal protein L4/L1 family	PF00573.17	192
rpmI_bact: ribosomal protein L35	TIGR00001	63
S16: ribosomal protein S16	TIGR00002	78
L28: ribosomal protein L28	TIGR00009	58
L29: ribosomal protein L29	TIGR00012	56
prfA: peptide chain release factor 1	TIGR00019	361
S20: ribosomal protein S20	TIGR00029	87
TIGR00043: probable rRNA maturation factor YbeY	TIGR00043	111
L17: ribosomal protein L17	TIGR00059	112
L18_bact: ribosomal protein L18	TIGR00060	114
L21: ribosomal protein L21	TIGR00061	101
L27: ribosomal protein L27	TIGR00062	83
ftsY: signal recognition particle-docking protein FtsY	TIGR00064	279
rbfA: ribosome-binding factor A	TIGR00082	115
smpB: SsrA-binding protein	TIGR00086	144
TIGR00092: GTP-binding protein YchF	TIGR00092	368
tig: trigger factor	TIGR00115	410
tsf: translation elongation factor Ts	TIGR00116	293
TIGR00152: dephospho-CoA kinase	TIGR00152	188
L9: ribosomal protein L9	TIGR00158	148
S18: ribosomal protein S18	TIGR00165	70
S6: ribosomal protein S6	TIGR00166	95
infC: translation initiation factor IF-3	TIGR00168	165
tyrS: tyrosine--tRNA ligase	TIGR00234	406
PyrG: CTP synthase	TIGR00337	526
alaS: alanine--tRNA ligase	TIGR00344	847
DnaA: chromosomal replication initiator protein DnaA	TIGR00362	437
glyQ: glycine--tRNA ligase, alpha subunit	TIGR00388	293
glyS_dimeric: glycine--tRNA ligase	TIGR00389	565
ileS: isoleucine--tRNA ligase	TIGR00392	861
leuS_bact: leucine--tRNA ligase	TIGR00396	843
proS_fam_I: proline--tRNA ligase	TIGR00408	475
proS_fam_II: proline--tRNA ligase	TIGR00409	568
serS: serine--tRNA ligase	TIGR00414	418
thrS: threonine--tRNA ligase	TIGR00418	565
trmU: tRNA (5-methylaminomethyl-2-thiouridylate)-methyltransferase	TIGR00420	351
valS: valine--tRNA ligase	TIGR00422	863
cysS: cysteine--tRNA ligase	TIGR00435	466
era: GTP-binding protein Era	TIGR00436	270
hisS: histidine--tRNA ligase	TIGR00442	406
aspS_bact: aspartate--tRNA ligase	TIGR00459	586
fmt: methionyl-tRNA formyltransferase	TIGR00460	315
pheS: phenylalanine--tRNA ligase, alpha subunit	TIGR00468	324
pheT_arch: phenylalanine--tRNA ligase, beta subunit	TIGR00471	551
pheT_bact: phenylalanine--tRNA ligase, beta subunit	TIGR00472	798
IF-2: translation initiation factor IF-2	TIGR00487	587
frr: ribosome recycling factor	TIGR00496	176
dnlj: DNA ligase, NAD-dependent	TIGR00575	652
uvrb: excinuclease ABC subunit B	TIGR00631	658
dnan: DNA polymerase III, beta subunit	TIGR00663	367
ksgA: dimethyladenosine transferase	TIGR00755	256
secG: preprotein translocase, SecG subunit	TIGR00810	73
L12: ribosomal protein L7/L12	TIGR00855	125
nusG: transcription termination/antitermination factor NusG	TIGR00922	172
S15_bact: ribosomal protein S15	TIGR00952	86
ffh: signal recognition particle protein	TIGR00959	428
secA: preprotein translocase, SecA subunit	TIGR00963	787
secE_bact: preprotein translocase, SecE subunit	TIGR00964	57
3a0501s007: preprotein translocase, SecY subunit	TIGR00967	414
rpsL_bact: ribosomal protein S12	TIGR00981	124
rpsC_bact: ribosomal protein S3	TIGR01009	212
rpsB_bact: ribosomal protein S2	TIGR01011	225
rpsD_bact: ribosomal protein S4	TIGR01017	200
rpsE_bact: ribosomal protein S5	TIGR01021	156
rplS_bact: ribosomal protein L19	TIGR01024	114
rpsG_bact: ribosomal protein S7	TIGR01029	154
rpmH_bact: ribosomal protein L34	TIGR01030	44
rpmF_bact: ribosomal protein L32	TIGR01031	56
rplT_bact: ribosomal protein L20	TIGR01032	114
rplV_bact: ribosomal protein L22	TIGR01044	103
rpsJ_bact: ribosomal protein S10	TIGR01049	99
rpsS_bact: ribosomal protein S19	TIGR01050	92
gyrB: DNA gyrase, B subunit	TIGR01059	639
gyrA: DNA gyrase, A subunit	TIGR01063	800
rplM_bact: ribosomal protein L13	TIGR01066	141
rplN_bact: ribosomal protein L14	TIGR01067	122
rplO_bact: ribosomal protein L15	TIGR01071	144
rplX_bact: ribosomal protein L24	TIGR01079	104
rplP_bact: ribosomal protein L16	TIGR01164	126
rplA_bact: ribosomal protein L1	TIGR01169	227
rplB_bact: ribosomal protein L2	TIGR01171	275
dnaG: DNA primase	TIGR01391	414
lepA: GTP-binding protein LepA	TIGR01393	595
L11_bact: ribosomal protein L11	TIGR01632	140
NusA: transcription termination factor NusA	TIGR01953	340
tigrfam_recA: protein RecA	TIGR02012	321
rpoB: DNA-directed RNA polymerase, beta subunit	TIGR02013	1238
rpoA: DNA-directed RNA polymerase, alpha subunit	TIGR02027	298
RNaseIII: ribonuclease III	TIGR02191	219
prok_dnaK: chaperone protein DnaK	TIGR02350	596
rpoC_TIGR: DNA-directed RNA polymerase, beta' subunit	TIGR02386	1147
rpoC1_cyan: DNA-directed RNA polymerase, gamma subunit	TIGR02387	619
dnaX_nterm: DNA polymerase III, subunit gamma and tau	TIGR02397	355
lysidine_TilS_N: tRNA(Ile)-lysidine synthetase	TIGR02432	189
Obg_CgtA: Obg family GTPase CgtA	TIGR02729	329
guanyl_kin: guanylate kinase	TIGR03263	180
GTPase_EngA: ribosome-associated GTPase EngA	TIGR03594	432

## Sheet: Sup.Tab.S3_CheckM_markers
Supplementary Table S3. Lineage specific tRNAs and marker genes used to evaluate genome completeness in CheckM v0.0.15.
Protein Name	Symbol	Pfam domains	Length
Domain of unknown function (DUF4361)	DUF4361	PF14274.1	157
Phosphatidylinositol 3- and 4-kinase	PI3_PI4_kinase	PF00454.22	235
Protein of unknown function (DUF1107)	DUF1107	PF06526.7	64
S1 RNA binding domain	S1	PF00575.18	74
Restriction endonuclease BglI	Endonuc_BglI	PF14562.1	292
RNA binding domain	RNA_bind	PF08675.6	87
Protein of unknown function (DUF2880)	DUF2880	PF11082.3	79
Lipocalin-like domain	Lipocalin_6	PF13944.1	125
SURF4 family	SURF4	PF02077.10	267
YopE, N terminal	YopE_N	PF09020.5	126
Septum formation	Septum_form	PF13845.1	193
Phage minor tail protein	Phage_min_tail	PF05939.8	109
TraB family	TraB	PF01963.12	259
SNARE associated Golgi protein	SNARE_assoc	PF09335.6	123
Glucosidase II beta subunit-like protein	PRKCSH_1	PF13015.1	154
Diol dehydratase reactivase ATPase-like domain	DDR	PF08841.5	332
DGC domain	DGC	PF08859.6	110
Protein of unknown function, DUF462	DUF462	PF04315.7	165
Bacterial protein of unknown function (DUF903)	DUF903	PF06004.7	50
Pyridoxamine 5'-phosphate oxidase	Pyridox_ox_2	PF12900.2	143
Lectin C-type domain	Lectin_C	PF00059.16	105
Protein of unknown function (DUF3209)	DUF3209	PF11483.3	123
Erv1 / Alr family	Evr1_Alr	PF04777.8	95
G protein-coupled glucose receptor regulating Gpa2 C-term	Git3_C	PF11970.3	76
Usg-like family	Usg	PF06233.7	82
Putative flagellar system-associated repeat	SWM_repeat	PF13753.1	317
Domain of unknown function (DUF4393)	DUF4393	PF14337.1	186
Cell Wall Hydrolase	Hydrolase_2	PF07486.7	108
Protein of unknown function (DUF3013)	DUF3013	PF11217.3	160
Chlamydia cysteine-rich outer membrane protein 6	Chlam_OMP6	PF03504.8	95
DJ-1/PfpI family	DJ-1_PfpI	PF01965.19	147
Diacylglycerol kinase accessory domain	DAGK_acc	PF00609.14	161
Transmembrane family 220, helix	TMEM220	PF15071.1	104
Uncharacterized protein conserved in archaea (DUF2193)	DUF2193	PF09959.4	499
Glycine cleavage T-protein C-terminal barrel domain	GCV_T_C	PF08669.6	95
Helix-hairpin-helix motif	HHH_3	PF12836.2	65
Ty3 transposon peptidase	Peptidase_A2B	PF12384.3	177
Formyl transferase, C-terminal domain	Formyl_trans_C	PF02911.13	100
Sirohaem synthase dimerisation region	CysG_dimeriser	PF10414.4	60
Citrate lyase ligase C-terminal domain	Citrate_ly_lig	PF08218.6	182
Enterobacterial virulence protein IpgD	IpgD	PF05925.7	559
Galactokinase galactose-binding signature	GalKase_gal_bdg	PF10509.4	52
Domain of unknown function (DUF4331)	DUF4331	PF14224.1	359
Protein of unknown function (DUF452)	DUF452	PF04301.8	213
Protein of unknown function (DUF1464)	DUF1464	PF07318.7	343
NeuB_NnaB: N-acetylneuraminate synthase	TIGR03569	TIGR03569	329
NeuC_NnaA: UDP-N-acetyl-D-glucosamine 2-epimerase, UDP-hydrolysing	TIGR03568	TIGR03568	365
nodulat_NodA: N-acyltransferase NodA	TIGR04245	TIGR04245	193
nitrous_NosZ_RR: nitrous-oxide reductase, TAT-dependent	TIGR04244	TIGR04244	627
NosD_copper_fam: nitrous oxide reductase family maturation protein NosD	TIGR04247	TIGR04247	377
nitrous_NosZ_Gp: nitrous-oxide reductase, Sec-dependent	TIGR04246	TIGR04246	578
organ_hyd_perox: peroxiredoxin, Ohr subfamily	TIGR03561	TIGR03561	134
F420_Rv1855c: probable F420-dependent oxidoreductase, Rv1855c family	TIGR03560	TIGR03560	227
nodulat_NodB: chitooligosaccharide deacetylase NodB	TIGR04243	TIGR04243	197
nodulat_NodC: chitooligosaccharide synthase NodC	TIGR04242	TIGR04242	395
FMN-dependent dehydrogenase	FMN_dh	PF01070.13	357
Response regulator receiver domain	Response_reg	PF00072.19	112
3H domain	3H	PF02829.9	98
HTH domain	HTH_22	PF13309.1	64
Glutamine amidotransferase class-I	GATase	PF00117.23	192
Toxin SymE, type I toxin-antitoxin system	SymE_toxin	PF08845.5	57
Putative Phosphatase	Put_Phosphatase	PF06888.7	234
Protein of unknown function (DUF3889)	DUF3889	PF13028.1	97
Minor tail protein T	Phage_tail_T	PF06223.7	103
Glycerol-3-phosphate responsive antiterminator	G3P_antiterm	PF04309.7	175
Beet yellows virus-type papain-like endopeptidase C42	Peptidase_C42	PF05533.7	88
Protein of unknown function (DUF3630)	DUF3630	PF12305.3	94
Outer membrane usher protein	Usher	PF00577.15	552
Phage tail tube protein FII	Phage_tube	PF04985.9	167
Enterobacterial Ail/Lom protein	Ail_Lom	PF06316.6	199
Chalcone and stilbene synthases, N-terminal domain	Chal_sti_synt_N	PF00195.14	227
Ribosomal L39 protein	Ribosomal_L39	PF00832.15	43
Voltage-dependent anion channel	SLAC1	PF03595.12	330
Virulence factor SrfB	SrfB	PF07520.6	1002
TraC-F-type: type-IV secretion system protein TraC	TIGR02746	TIGR02746	800
LigT like Phosphoesterase	LigT_PEase	PF02834.11	87
Winged helix-turn-helix DNA-binding	HTH_35	PF13693.1	78
LSM domain	LSM	PF01423.17	67
Protein of unknown function (DUF2769)	DUF2769	PF10967.3	54
PAXNEB protein	PAXNEB	PF05625.6	363
Vesicle transport v-SNARE protein N-terminus	V-SNARE	PF05008.10	79
Uncharacterized conserved protein (DUF2277)	DUF2277	PF10041.4	78
Gar1/Naf1 RNA binding region	Gar1	PF04410.9	155
CO dehydrogenase beta subunit/acetyl-CoA synthase epsilon subunit	CO_dh	PF02552.11	168
TrkA-C domain	TrkA_C	PF02080.16	71
FAD binding domain	FAD_binding_3	PF01494.14	356
Zinc-binding loop region of homing endonuclease	zf-His_Me_endon	PF05551.6	131
AN1-like Zinc finger	zf-AN1	PF01428.11	43
Clathrin propeller repeat	Clathrin_propel	PF01394.15	37
Tetratricopeptide repeat	TPR_3	PF07720.7	36
Protein of unknown function (DUF3450)	DUF3450	PF11932.3	252
MMPL family	MMPL	PF03176.10	333
cysJ: sulfite reductase [NADPH] flavoprotein, alpha-component	TIGR01931	TIGR01931	597
Uncharacterized protein conserved in bacteria (DUF2171)	DUF2171	PF09939.4	67
Peptidase family C25	Peptidase_C25	PF01364.13	378
V-type ATPase 116kDa subunit family	V_ATPase_I	PF01496.14	759
Peptidase C10 family	Peptidase_C10	PF01640.12	192
Domain of unknown function (DUF2520)	DUF2520	PF10728.4	132
Protein of unknown function (DUF2694)	DUF2694	PF10904.3	101
HIM1	HIM1	PF08732.5	410
Thiazole biosynthesis protein ThiG	ThiG	PF05690.9	247
DeoR-like helix-turn-helix domain	HTH_DeoR	PF08220.7	57
Biotin-requiring enzyme	Biotin_lipoyl	PF00364.17	74
Protein of unknown function (DUF3119)	DUF3119	PF11317.3	117
CRISPR-associated protein (Cas_Cmr3)	Cas_Cmr3	PF09700.5	351
Protein of unknown function (DUF1697)	DUF1697	PF08002.6	137
Cpl-7 lysozyme C-terminal domain	Cpl-7	PF08230.6	42
Polymyxin resistance protein PmrD	PmrD	PF11183.3	82
type_I_sec_TolC: type I secretion outer membrane protein, TolC family	TIGR01844	TIGR01844	414
outer_NodT: efflux transporter, outer membrane factor (OMF) lipoprotein, NodT family	TIGR01845	TIGR01845	460
type_I_sec_HlyB: type I secretion system ATPase	TIGR01846	TIGR01846	694
bacteriocin_sig: bacteriocin-type signal sequence	TIGR01847	TIGR01847	15
esterase_phb: esterase, PHB depolymerase family	TIGR01840	TIGR01840	213
phasin: phasin family protein	TIGR01841	TIGR01841	88
Transposase	HTH_Tnp_Tc3_2	PF01498.13	72
type_I_hlyD: type I secretion membrane fusion protein, HlyD family	TIGR01843	TIGR01843	422
Protein of unknown function (DUF1861)	DUF1861	PF08950.5	298
Branched-chain amino acid ATP-binding cassette transporter	BCA_ABC_TP_C	PF12399.3	23
Type III secretion system regulator (LcrR)	LcrR	PF09621.5	139
wecD_rffC: TDP-D-fucosamine acetyltransferase	TIGR02382	TIGR02382	191
Malarial early transcribed membrane protein (ETRAMP)	ETRAMP	PF09716.5	84
ECA_wecA: undecaprenyl-phosphate alpha-N-acetylglucosaminyl 1-phosphatetransferase	TIGR02380	TIGR02380	346
cspD: cold shock domain protein CspD	TIGR02381	TIGR02381	68
Uncharacterised protein family (UPF0270)	UPF0270	PF06794.7	70
rpoC1_cyan: DNA-directed RNA polymerase, gamma subunit	TIGR02387	TIGR02387	619
RelB_DinJ: addiction module antitoxin, RelB/DinJ family	TIGR02384	TIGR02384	85
RelE_StbE: addiction module toxin, RelE/StbE family	TIGR02385	TIGR02385	88
vWA found in TerF C terminus	vWA-TerF-like	PF10138.4	200
Coenzyme F420 hydrogenase/dehydrogenase, beta subunit C terminus	FrhB_FdhB_C	PF04432.8	161
Protein of unknown function (DUF3815)	DUF3815	PF12821.2	130
rpsA: ribosomal protein S1	TIGR00717	TIGR00717	516
rnhC: ribonuclease HIII	TIGR00716	TIGR00716	284
precor6x_red: precorrin-6x reductase	TIGR00715	TIGR00715	256
hscB: Fe-S protein assembly co-chaperone HscB	TIGR00714	TIGR00714	156
hemL: glutamate-1-semialdehyde-2,1-aminomutase	TIGR00713	TIGR00713	423
glpT: glycerol-3-phosphate transporter	TIGR00712	TIGR00712	440
efflux_EmrB: drug resistance MFS transporter, drug:H+ antiporter-2 (14 Spanner) (DHA2) family	TIGR00711	TIGR00711	485
efflux_Bcr_CflA: drug resistance transporter, Bcr/CflA subfamily	TIGR00710	TIGR00710	385
Ribonuclease E/G family	RNase_E_G	PF10150.4	271
Domain of unknown function (DUF1937)	DUF1937	PF09152.5	116
sda_beta: L-serine dehydratase, iron-sulfur-dependent, beta subunit	TIGR00719	TIGR00719	208
sda_alpha: L-serine dehydratase, iron-sulfur-dependent, alpha subunit	TIGR00718	TIGR00718	300
Dehydroquinase class II	DHquinase_II	PF01220.14	140
Protein of unknown function (DUF3240)	DUF3240	PF11582.3	102
Phage regulatory protein CII (CP76)	Phage_CP76	PF06892.6	162
Protein of unknown function (DUF3135)	DUF3135	PF11333.3	83
Methyltransferase TYW3	TYW3	PF02676.9	205
DisA bacterial checkpoint controller linker region	DisA-linker	PF10635.4	145
MltD lipid attachment motif	MLTD_N	PF06474.7	34
Cobalamin-independent synthase, N-terminal domain	Meth_synt_1	PF08267.7	311
Protein of unknown function (DUF3804)	DUF3804	PF12707.2	128
Eukaryotic phosphomannomutase	PMM	PF03332.8	221
Phytochelatin synthase	Phytochelatin	PF05023.9	213
Protein of unknown function (DUF3887)	DUF3887	PF13026.1	101
lipoyltrans: lipoyltransferase and lipoate-protein ligase	TIGR00545	TIGR00545	326
Lipase	Lipase	PF00151.14	331
UvrD/REP helicase N-terminal domain	UvrD-helicase	PF00580.16	315
Bacillus haemolytic enterotoxin (HBL)	Bacillus_HBL	PF05791.6	184
Protein of unknown function (DUF3988)	DUF3988	PF13149.1	284
Glycosyltransferase family 92	Glyco_transf_92	PF01697.22	285
pbenz_hydroxyl: 4-hydroxybenzoate 3-monooxygenase	TIGR02360	TIGR02360	390
ATP synthase delta (OSCP) subunit	OSCP	PF00213.13	172
zinc-finger of a C2HC-type	zf-C2HC_2	PF13913.1	25
tRNA-(MS[2]IO[6]A)-hydroxylase (MiaE)-like	MiaE_2	PF13794.1	185
SEF14-like adhesin	SEF14_adhesin	PF06443.6	165
Pou domain - N-terminal to homeobox domain	Pou	PF00157.12	75
Tat binding protein 1(TBP-1)-interacting protein (TBPIP)	TBPIP	PF07106.8	169
Stage II sporulation protein P (SpoIIP)	SpoIIP	PF07454.6	268
Protein of unknown function (DUF664)	DUF664	PF04978.7	150
Proliferating cell nuclear antigen, N-terminal domain	PCNA_N	PF00705.13	127
isochor_syn: isochorismate synthase	TIGR00543	TIGR00543	349
Protein of unknown function, DUF273	DUF273	PF03314.9	222
AcrB/AcrD/AcrF family	ACR_tran	PF00873.14	1021
YoqO-like protein	YoqO	PF14037.1	117
Uncharacterised protein family (UPF0242)	UPF0242	PF06785.6	401
Methane oxygenase PmoA	PmoA	PF14100.1	272
Protein of unknown function (DUF3007)	DUF3007	PF11460.3	104
Uncharacterized protein conserved in archaea (DUF2175)	DUF2175	PF09943.4	101
Malic enzyme, NAD binding domain	Malic_M	PF03949.10	255
ATP dependent DNA ligase C terminal region	DNA_ligase_A_C	PF04679.10	97
Helix-turn-helix of DDE superfamily endonuclease	HTH_Tnp_4	PF13613.1	53
salvage_mtnA: S-methyl-5-thioribose-1-phosphate isomerase	TIGR00512	TIGR00512	335
CoB_CoM_SS_B: CoB--CoM heterodisulfide reductase, subunit B	TIGR03288	TIGR03288	290
Zonular occludens toxin (Zot)	Zot	PF05707.7	193
Domain of unknown function (DUF3315)	DUF3315	PF11776.3	52
accD: acetyl-CoA carboxylase, carboxyl transferase, beta subunit	TIGR00515	TIGR00515	285
Phage P2 GpU	Phage_P2_GpU	PF06995.6	121
Phytochrome region	PHY	PF00360.15	183
Glucose-6-phosphate dehydrogenase subunit	OpcA_G6PD_assem	PF10128.4	270
Protein of unknown function (DUF2589)	DUF2589	PF11655.3	169
Ubiquitin-fold modifier-conjugating enzyme 1	UFC1	PF08694.6	161
acpS: holo-[acyl-carrier-protein] synthase	TIGR00516	TIGR00516	125
Na_pump_decarbB: sodium ion-translocating decarboxylase, beta subunit	TIGR01109	TIGR01109	354
Protein of unknown function (DUF1044)	DUF1044	PF06296.7	120
Methyltransferase domain	Methyltransf_18	PF12847.2	112
Domain of unknown function (DUF3404)	DUF3404	PF11884.3	262
Sgs1 RecQ helicase	Helicase_Sgs1	PF11408.3	80
YjzC-like protein	YjzC	PF14168.1	57
Uncharacterised protein family (UPF0259)	UPF0259	PF06790.6	248
ATP dependent DNA ligase domain	DNA_ligase_A_M	PF01068.16	202
Enterobacterial EspB protein	EspB	PF05802.6	317
Abhydrolase family	Abhydrolase_7	PF12715.2	390
CobD/Cbib protein	CobD_Cbib	PF03186.8	295
TROVE domain	TROVE	PF05731.6	385
SPFH domain / Band 7 family	Band_7	PF01145.20	179
Kinase/pyrophosphorylase	Kinase-PPPase	PF03618.9	255
Domain of unknown function (DUF2610)	DUF2610	PF11020.3	82
Protein of unknown function (DUF422)	DUF422	PF04240.7	215
Uncharacterized protein conserved in bacteria (DUF2338)	DUF2338	PF10100.4	429
Elongation factor SelB, winged helix	SelB-wing_2	PF09106.6	59
Domain of Unknown Function (DUF1548)	DUF1548	PF07579.6	135
Protein of unknown function (DUF1250)	DUF1250	PF06855.7	46
N-terminal phage replisome organiser (Phage_rep_org_N)	Phage_rep_org_N	PF09681.5	121
Sensory domain found in PocR	PocR	PF10114.4	173
Cortical protein marker for cell polarity	Rax2	PF12768.2	281
Protein of unknown function (DUF436)	DUF436	PF04260.7	172
Protein of unknown function (DUF3742)	DUF3742	PF12553.3	54
Formate/nitrite transporter	Form_Nir_trans	PF01226.12	250
Nickel-containing superoxide dismutase	Sod_Ni	PF09055.6	129
Poxvirus D5 protein-like	Pox_D5	PF03288.11	86
Aminotransferase class I and II	Aminotran_1_2	PF00155.16	363
Zinc finger, C2H2 type	zf-C2H2	PF00096.21	23
Polysaccharide lyase family 8, super-sandwich domain	Lyase_8	PF02278.13	269
Phosphoenolpyruvate phosphomutase	PEP_mutase	PF13714.1	238
Tryptophan operon leader peptide	Trp_leader2	PF08056.6	41
Endodeoxyribonuclease RusA	RusA	PF05866.6	118
T6A_YjeE: tRNA threonylcarbamoyl adenosine modification protein YjeE	TIGR00150	TIGR00150	135
TIGR00153: TIGR00153 family protein	TIGR00153	TIGR00153	217
TIGR00152: dephospho-CoA kinase	TIGR00152	TIGR00152	188
pqiA_fam: integral membrane protein, PqiA family	TIGR00155	TIGR00155	403
ispE: 4-(cytidine 5'-diphospho)-2-C-methyl-D-erythritol kinase	TIGR00154	TIGR00154	294
TIGR00157: ribosome small subunit-dependent GTPase A	TIGR00157	TIGR00157	247
TIGR00156: TIGR00156 family protein	TIGR00156	TIGR00156	128
TIGR00159: TIGR00159 family protein	TIGR00159	TIGR00159	254
Protein of unknown function (DUF2605)	DUF2605	PF10792.4	99
tape_meas_lam_C: phage tail tape measure protein, lambda family	TIGR01541	TIGR01541	332
portal_PBSX: phage portal protein, PBSX family	TIGR01540	TIGR01540	320
proheadase_HK97: phage prohead protease, HK97 family	TIGR01543	TIGR01543	142
A118_put_portal: phage portal protein, putative, A118 family	TIGR01542	TIGR01542	476
YfhB_g-proteo: HAD hydrolase, family IF	TIGR01545	TIGR01545	210
phage_term_2: phage terminase, large subunit, PBSX family	TIGR01547	TIGR01547	396
SprA-related family	SprA-related	PF12118.3	295
HAD-SF-IA-v1: HAD hydrolase, family IA, variant 1	TIGR01549	TIGR01549	149
HAD-SF-IA-hyp1: HAD hydrolase, TIGR01548 family	TIGR01548	TIGR01548	197
Domain of unknown function (DUF3418)	DUF3418	PF11898.3	586
Protein of unknown function (DUF2470)	DUF2470	PF10615.4	83
T4-like virus tail tube protein gp19	Phage_T4_gp19	PF06841.7	134
Domain of Unknown Function (DUF746)	DUF746	PF05344.6	65
pfkB: 1-phosphofructokinase	TIGR03828	TIGR03828	305
Protein of unknown function (DUF3985)	DUF3985	PF13153.1	44
Domain of unknown function (DUF1902)	DUF1902	PF08972.6	54
Protein of unknown function (DUF1360)	DUF1360	PF07098.6	105
Protein of unknown function (DUF4127)	DUF4127	PF13552.1	497
Glycosyl hydrolase family 98	Glyco_hydro_98M	PF08306.6	324
Bacterial type III secretion protein (HrpB1_HrpK)	HrpB1_HrpK	PF09613.5	160
L,D-transpeptidase catalytic domain	YkuD	PF03734.9	144
RNA 2'-O ribose methyltransferase substrate binding	SpoU_sub_bind	PF08032.7	76
Bacterial protein of unknown function (DUF948)	DUF948	PF06103.6	90
PhnE: phosphonate ABC transporter, permease protein PhnE	TIGR01097	TIGR01097	252
3A0103s03R: lysine-arginine-ornithine-binding periplasmic protein	TIGR01096	TIGR01096	250
aroD: 3-dehydroquinate dehydratase, type I	TIGR01093	TIGR01093	229
Phosphomevalonate kinase	P-mevalo_kinase	PF04275.9	116
apt: adenine phosphoribosyltransferase	TIGR01090	TIGR01090	169
Ribosomal Proteins L2, RNA binding domain	Ribosomal_L2	PF00181.18	77
YebG protein	YebG	PF07130.7	75
galU: UTP-glucose-1-phosphate uridylyltransferase	TIGR01099	TIGR01099	261
Bacterial putative lipoprotein (DUF940)	DUF940	PF06082.6	658
Protein of unknown function (DUF3650)	DUF3650	PF12368.3	28
Polyketide cyclase / dehydrase and lipid transport	Polyketide_cyc	PF03364.15	130
Intercellular adhesion molecule (ICAM), N-terminal domain	ICAM_N	PF03921.9	91
Sodium/calcium exchanger protein	Na_Ca_ex	PF01699.19	140
PRTase ComF-like	PRTase_3	PF15610.1	274
TIGR02918: accessory Sec system glycosylation protein GtfA	TIGR02918	TIGR02918	500
Protein of unknown function (DUF1273)	DUF1273	PF06908.6	177
Leishmanolysin	Peptidase_M8	PF01457.11	521
NMDA receptor-regulated protein 1	NARP1	PF12569.3	517
Protein of unknown function (DUF3072)	DUF3072	PF11272.3	57
Domain of unknown function (DUF4402)	DUF4402	PF14352.1	130
Bacterial regulatory proteins, tetR family	TetR_N	PF00440.18	47
Golgi phosphoprotein 3 (GPP34)	GPP34	PF05719.6	205
DNA polymerase III, delta subunit	DNA_pol3_delta2	PF13177.1	162
Nup53/35/40-type RNA recognition motif	Nup35_RRM	PF05172.8	101
Thiamine transporter protein (Thia_YuaJ)	Thia_YuaJ	PF09515.5	177
Protein of unknown function (DUF3915)	DUF3915	PF13054.1	116
Protein of unknown function (DUF1296)	DUF1296	PF06972.6	60
Protein of unknown function (DUF3046)	DUF3046	PF11248.3	63
UDP-glucose/GDP-mannose dehydrogenase family, UDP binding domain	UDPG_MGDP_dh_C	PF03720.10	106
alk_sulf_monoox: alkanesulfonate monooxygenase, FMNH(2)-dependent	TIGR03565	TIGR03565	346
Protein of unknown function (DUF1236)	DUF1236	PF06823.7	65
F420_MSMEG_4879: F420-dependent oxidoreductase, MSMEG_4879 family	TIGR03564	TIGR03564	265
Protein of unknown function (DUF4017)	DUF4017	PF13209.1	60
FMN_reduc_SsuE: FMN reductase	TIGR03567	TIGR03567	171
FMN_reduc_MsuE: FMN reductase	TIGR03566	TIGR03566	174
Protein of unknown function (DUF2796)	DUF2796	PF10986.3	168
Uncharacterised Sugar-binding Domain	FIVAR	PF07554.8	51
malonate_madM: malonate transporter, MadM subunit	TIGR00808	TIGR00808	254
ParB family	ParB	PF08775.5	127
Cupin-like domain	Cupin_8	PF13621.1	251
perox_SACOL1771: peroxiredoxin, SACOL1771 subfamily	TIGR03563	TIGR03563	138
osmo_induc_OsmC: peroxiredoxin, OsmC subfamily	TIGR03562	TIGR03562	137
Tellurite resistance protein TehB	TehB	PF03848.9	192
R_switched_YkoY: integral membrane protein, YkoY family	TIGR03716	TIGR03716	220
R_switched_YjbE: integral membrane protein, YjbE family	TIGR03717	TIGR03717	176
secA2: accessory Sec system translocase SecA2	TIGR03714	TIGR03714	762
KxYKxGKxW: KxYKxGKxW signal peptide	TIGR03715	TIGR03715	23
Archaeal TRASH domain	Arc_trans_TRASH	PF08394.5	37
acc_sec_asp1: accessory Sec system protein Asp1	TIGR03713	TIGR03713	519
OAFO_sf: 2-oxoacid:acceptor oxidoreductase, alpha subunit	TIGR03710	TIGR03710	561
acc_sec_asp3: accessory Sec system protein Asp3	TIGR03711	TIGR03711	135
haloacid dehalogenase-like hydrolase	Hydrolase	PF00702.21	215
R_switched_Alx: integral membrane protein, TerC family	TIGR03718	TIGR03718	303
ABC_ABC_ChvD: ATP-binding cassette protein, ChvD family	TIGR03719	TIGR03719	552
Domain of unknown function (DUF4343)	DUF4343	PF14243.1	130
ATP-grasp in the biosynthetic pathway with Ter operon	ATPgrasp_Ter	PF15632.1	330
EpsI_fam: EpsI family protein	TIGR02914	TIGR02914	174
dUTPase	dUTPase_2	PF08761.6	167
spore_ylbJ: sporulation integral membrane protein YlbJ	TIGR02871	TIGR02871	363
Rft protein	Rft-1	PF04506.8	549
Uncharacterized conserved protein (DUF2249)	DUF2249	PF10006.4	69
Preprotein translocase SecG subunit	SecG	PF03840.9	74
Putative transposase of IS4/5 family (DUF4096)	DUF4096	PF13340.1	75
GxGYxY sequence motif in domain of unknown function	GxGYxYP	PF14323.1	464
Protein of unknown function (DUF3562)	DUF3562	PF12085.3	66
Bacterial flagellin N-terminal helical region	Flagellin_N	PF00669.15	139
RecF/RecN/SMC N terminal domain	SMC_N	PF02463.14	220
MoaE protein	MoaE	PF02391.12	117
RHO protein GDP dissociation inhibitor	Rho_GDI	PF02115.12	200
Protein of unknown function (DUF3494)	DUF3494	PF11999.3	204
Colicin-E5 Imm protein	ImmE5	PF11480.3	83
Uncharacterized conserved protein (DUF2183)	DUF2183	PF09949.4	100
Porin subfamily	Porin_2	PF02530.9	379
Protein of unknown function (DUF550)	DUF550	PF04447.7	101
Centromere/kinetochore Zw10	Zw10	PF06248.8	593
NusB family	NusB	PF01029.13	134
Protein of unknown function (DUF2674)	DUF2674	PF10879.3	67
Domain of unknown function DUF120	CTP-dep_RFKase	PF01982.11	121
Haem-containing dehydratase	Dehydratase_hem	PF13816.1	310
Protein of unknown function (DUF2534)	DUF2534	PF10749.4	85
PAN domain	PAN_1	PF00024.21	79
Rap1, DNA-binding	Rap1-DNA-bind	PF09197.5	105
Man1-Src1p-C-terminal domain	MSC	PF09402.5	334
ribD_Cterm: riboflavin-specific deaminase C-terminal domain	TIGR00227	TIGR00227	216
Protein of unknown function (DUF1507)	DUF1507	PF07408.6	91
Small acid-soluble spore protein O family	SspO	PF08175.7	51
ToxR activated gene A lipoprotein	TagA	PF12561.3	135
Probable DNA packing protein, C-terminus	DNA_pack_C	PF02499.10	354
TIGR02449: TIGR02449 family protein	TIGR02449	TIGR02449	65
TIGR02448: conserverd hypothetical protein	TIGR02448	TIGR02448	101
Bacterial virulence factor lipase N-terminal	Lipase_bact_N	PF12262.3	268
Cadherin prodomain like	Cadherin_pro	PF08758.6	90
FadJ: fatty oxidation complex, alpha subunit FadJ	TIGR02440	TIGR02440	699
TIGR02443: conserved hypothetical protein	TIGR02443	TIGR02443	59
Cob-chelat-sub: cobaltochelatase subunit	TIGR02442	TIGR02442	641
fadA: acetyl-CoA C-acyltransferase FadA	TIGR02445	TIGR02445	385
yiiD_Cterm: putative thioesterase domain	TIGR02447	TIGR02447	138
FadI: acetyl-CoA C-acyltransferase FadI	TIGR02446	TIGR02446	430
SUKH-4 immunity protein	SUKH-4	PF14435.1	179
FlgD Ig-like domain	FlgD_ig	PF13860.1	81
Protein of unknown function (DUF2623)	DUF2623	PF11115.3	95
Inclusion body protein	PixA	PF12306.3	172
Integral membrane protein (intg_mem_TP0381)	Intg_mem_TP0381	PF09529.5	225
L-fucose isomerase, second N-terminal domain	Fucose_iso_N2	PF07882.7	181
Protein of unknown function (DUF3223)	DUF3223	PF11523.3	76
SIS domain	SIS_2	PF13580.1	138
YlbE-like protein	YlbE	PF14003.1	65
phosphoenolpyruvate-dependent sugar phosphotransferase system, EIIA 1	PTS_EIIA_1	PF00358.15	133
Protein of unknown function, DUF484	DUF484	PF04340.7	225
ATP-dependent helicase C-terminal	HrpB_C	PF08482.5	133
RNA12 protein	RNA12	PF10443.4	431
Protein with unknown function (DUF469)	DUF469	PF04320.9	101
Hus1-like protein	Hus1	PF04005.7	292
Uncharacterized protein family UPF0004	UPF0004	PF00919.15	98
YgaB-like protein	YgaB	PF14182.1	79
A circularly permuted ATPgrasp	CP_ATPgrasp_1	PF04174.8	330
Protein of unknown function (DUF2766)	DUF2766	PF10964.3	79
Shikimate dehydrogenase substrate binding domain	Shikimate_dh_N	PF08501.6	83
VirE3	VirE3	PF06661.6	317
Plastid and cyanobacterial ribosomal protein (PSRP-3 / Ycf65)	PSRP-3_Ycf65	PF04839.8	49
Metallo-peptidase family M12	Reprolysin_5	PF13688.1	196
SigmaK-factor processing regulatory protein BofA	BofA	PF07441.6	78
Putative molybdenum carrier	MoCo_carrier	PF12694.2	145
atpA: ATP synthase F1, alpha subunit	TIGR00962	TIGR00962	503
secA: preprotein translocase, SecA subunit	TIGR00963	TIGR00963	787
secE_bact: preprotein translocase, SecE subunit	TIGR00964	TIGR00964	57
dapD: 2,3,4,5-tetrahydropyridine-2,6-dicarboxylate N-succinyltransferase	TIGR00965	TIGR00965	271
3a0501s07: protein-export membrane protein SecF	TIGR00966	TIGR00966	246
3a0501s007: preprotein translocase, SecY subunit	TIGR00967	TIGR00967	414
3a0106s01: sulfate ABC transporter, ATP-binding protein	TIGR00968	TIGR00968	237
3a0106s02: sulfate ABC transporter, permease protein	TIGR00969	TIGR00969	272
Phage tail repeat like	PTR	PF12789.2	60
Protein of unknown function (DUF3055)	DUF3055	PF11256.3	81
SDR_subfam_1: oxidoreductase, SDR family	TIGR03971	TIGR03971	265
Bacterial sugar transferase	Bac_transf	PF02397.11	187
LamB/YcsF family	LamB_YcsF	PF03746.11	242
T7SS_EccC_a: type VII secretion protein EccCa	TIGR03924	TIGR03924	673
T7SS_EssA_Firm: type VII secretion protein EssA	TIGR03927	TIGR03927	151
T7_EssB: type VII secretion protein EssB	TIGR03926	TIGR03926	377
T7SS_mycosin: type VII secretion-associated serine protease mycosin	TIGR03921	TIGR03921	353
T7SS_EccD: type VII secretion integral membrane protein EccD	TIGR03920	TIGR03920	455
T7SS_EccE: type VII secretion protein EccE	TIGR03923	TIGR03923	344
T7SS_EccA: type VII secretion AAA-ATPase EccA	TIGR03922	TIGR03922	557
Lactococcus lactis bacteriophage major structural protein	L_lac_phage_MSP	PF06488.6	301
T7_esaA_Nterm: type VII secretion protein EsaA	TIGR03929	TIGR03929	193
T7_EssCb_Firm: type VII secretion protein EssC	TIGR03928	TIGR03928	1296
Mnd1 family	Mnd1	PF03962.10	188
LOR/SDH bifunctional enzyme conserved region	Saccharop_dh_N	PF04455.7	103
Prokaryotic dksA/traR C4-type zinc finger	zf-dskA_traR	PF01258.12	36
Protein of unknown function (DUF3225)	DUF3225	PF11533.3	126
Sporulation lipoprotein YhcN/YlaJ (Spore_YhcN_YlaJ)	Spore_YhcN_YlaJ	PF09580.5	177
Ser-Thr-rich glycosyl-phosphatidyl-inositol-anchored membrane family	GPI-anchored	PF10342.4	93
BchI-ChlI: magnesium chelatase ATPase subunit I	TIGR02030	TIGR02030	337
BchD-ChlD: magnesium chelatase ATPase subunit D	TIGR02031	TIGR02031	608
GG-red-SF: geranylgeranyl reductase family	TIGR02032	TIGR02032	297
D-hydantoinase: dihydropyrimidinase	TIGR02033	TIGR02033	454
CysN: sulfate adenylyltransferase, large subunit	TIGR02034	TIGR02034	406
D_Ser_am_lyase: D-serine ammonia-lyase	TIGR02035	TIGR02035	431
dsdC: D-serine deaminase transcriptional activator	TIGR02036	TIGR02036	302
degP_htrA_DO: peptidase Do	TIGR02037	TIGR02037	434
Protein of unknown function (DUF1616)	DUF1616	PF07760.6	287
SIR2-like domain	SIR2_2	PF13289.1	143
Hexapeptide repeat of succinyl-transferase	Hexapep_2	PF14602.1	34
TIGR03252: uncharacterized HhH-GPD family protein	TIGR03252	TIGR03252	189
Uncharacterized metal-binding protein (DUF2227)	DUF2227	PF09988.4	169
Putative snoRNA binding domain	Nop	PF01798.13	150
PhnAcAld_DH: putative phosphonoacetaldehyde dehydrogenase	TIGR03250	TIGR03250	472
Type 5 capsule protein repressor C-terminal domain	SbcD_C	PF12320.3	100
AAA domain	AAA_17	PF13207.1	121
Tubulin C-terminal domain	Tubulin_C	PF03953.12	126
type_III_SycN: type III secretion chaperone SycN	TIGR02503	TIGR02503	120
Protein of unknown function (DUF3117)	DUF3117	PF11314.3	51
Pleckstrin homology domain	PH_11	PF15413.1	112
Chromo (CHRromatin Organisation MOdifier) domain	Chromo	PF00385.19	55
UTP--glucose-1-phosphate uridylyltransferase	UDPGP	PF01704.13	420
Carbohydrate kinase	Carb_kinase	PF01256.12	242
Major spike protein (G protein)	Phage_G	PF02306.10	179
Tricorn protease C1 domain	Tricorn_C1	PF14684.1	70
nqrB: NADH:ubiquinone oxidoreductase, Na(+)-translocating, B subunit	TIGR01937	TIGR01937	413
ABC-2 family transporter protein	ABC2_membrane_6	PF06182.6	229
Domain of unknown function (DUF4071)	DUF4071	PF13281.1	374
Domain found in Dishevelled, Egl-10, and Pleckstrin (DEP)	DEP	PF00610.16	74
Peroxisome biogenesis factor 1, N-terminal	PEX-1N	PF09262.6	80
Protein of unknown function (DUF1367)	DUF1367	PF07105.6	196
Putative peptidase family	HRXXH	PF13933.1	247
Multiple resistance and pH regulation protein F (MrpF / PhaF)	MrpF_PhaF	PF04066.8	55
Peptidase family C50	Peptidase_C50	PF03568.12	383
Protein of unknown function (DUF1399)	DUF1399	PF07173.7	136
CS1 type fimbrial major subunit	Fimbrial_CS1	PF04449.7	143
TraX protein	TraX	PF05857.6	219
Rpp20 subunit of nuclear RNase MRP and P	Rpp20	PF12328.3	144
YdjC-like protein	YdjC	PF04794.7	261
Uncharacterized protein conserved in bacteria (DUF2251)	DUF2251	PF10008.4	97
7kD viral coat protein	7kD_coat	PF02495.12	59
Carbohydrate binding domain (family 17/28)	CBM_17_28	PF03424.9	204
Archaeal flagella protein	Arch_fla_DE	PF04659.8	100
Uncharacterized protein family UPF0054	UPF0054	PF02130.12	145
Eukaryotic DNA topoisomerase I, DNA binding fragment	Topoisom_I_N	PF02919.10	215
Eco57I restriction-modification methylase	Eco57I	PF07669.6	106
7TM diverse intracellular signalling	7TMR-DISM_7TM	PF07695.6	205
BssC/TutF protein	BssC_TutF	PF08201.6	57
RNA polymerase Rpb2, domain 7	RNA_pol_Rpb2_7	PF04560.15	82
Chorismate synthase	Chorismate_synt	PF01264.16	346
Domain of unknown function (DUF386)	DUF386	PF04074.7	153
Quinohemoprotein amine dehydrogenase A, alpha subunit, haem binding	Dehyd-heme_bind	PF09098.5	167
Semialdehyde dehydrogenase, dimerisation domain	Semialdhyde_dhC	PF02774.13	184
Uncharacterized protein conserved in archaea (DUF2120)	DUF2120	PF09893.4	146
Lamin Tail Domain	LTD	PF00932.14	116
Jag N-terminus	Jag_N	PF14804.1	52
Ribosomal Proteins L2, C-terminal domain	Ribosomal_L2_C	PF03947.13	130
HeH/LEM domain	HeH	PF12949.2	35
Cleaved Adhesin Domain	Cleaved_Adhesin	PF07675.6	168
Protein of unknown function (DUF1467)	DUF1467	PF07330.7	85
Fibronectin type III domain	fn3	PF00041.16	85
Nucleotidyl transferase of unknown function (DUF2204)	DUF2204	PF09970.4	181
D-ala D-ala ligase N-terminus	Dala_Dala_lig_N	PF01820.16	117
Protein of unknown function (DUF328)	DUF328	PF03883.9	237
Sirohaem biosynthesis protein central	Sirohm_synth_M	PF14824.1	30
CppA C-terminal	CppA_C	PF14507.1	101
Domain of unknown function (DUF4330)	DUF4330	PF14221.1	168
Telomere stability and silencing	Telomere_Sde2	PF13019.1	162
divI1A_rptt_fam: DivIVA domain repeat protein	TIGR03543	TIGR03543	178
DAPAT_plant: LL-diaminopimelate aminotransferase	TIGR03542	TIGR03542	402
reg_near_HchA: LuxR family transcriptional regulatory, chaperone HchA-associated	TIGR03541	TIGR03541	232
DapC_direct: LL-diaminopimelate aminotransferase	TIGR03540	TIGR03540	383
muta_rot_YjhT: mutatrotase, YjhT family	TIGR03547	TIGR03547	346
TIGR03546: TIGR03546 family protein	TIGR03546	TIGR03546	154
TIGR03545: TIGR03545 family protein	TIGR03545	TIGR03545	556
DivI1A_domain: DivIVA domain	TIGR03544	TIGR03544	34
Outer spore coat protein E (CotE)	CotE	PF10628.4	182
TIGR03549: YcaO domain protein	TIGR03549	TIGR03549	723
mutarot_permut: cyclically-permuted mutarotase family protein	TIGR03548	TIGR03548	323
Hint module	Hint	PF01079.15	217
Protein of unknown function (DUF1496)	DUF1496	PF07383.7	56
EpsG: chain length determinant protein tyrosine kinase EpsG	TIGR03029	TIGR03029	274
Dihydrodipicolinate reductase, N-terminus	DapB_N	PF01113.15	124
Protein of unknown function (DUF1593)	DUF1593	PF07632.6	260
Sulfur oxidation protein SoxY	SoxY	PF13501.1	111
Pumilio-family RNA binding repeat	PUF	PF00806.14	35
Sulfolobus plasmid regulatory protein	Sulfolobus_pRN	PF05584.6	72
Phospholipase_D-nuclease N-terminal	PLDc_N	PF13396.1	46
Protein of unknown function (DUF1178)	DUF1178	PF06676.6	148
FAST kinase-like protein, subdomain 1	FAST_1	PF06743.10	71
Protein of unknown function (DUF447)	DUF447	PF04289.7	177
Zinc carboxypeptidase	Peptidase_M14	PF00246.19	279
Protein of unknown function (DUF3352)	DUF3352	PF11832.3	536
Immunoglobulin-like domain of bacterial spore germination	Gmad2	PF10648.4	88
Cyclin, C-terminal domain	Cyclin_C	PF02984.14	118
tRNA-(MS[2]IO[6]A)-hydroxylase (MiaE)	MiaE	PF06175.6	240
YedD-like protein	YedD	PF13987.1	111
unchar_dom_1: uncharacterized domain 1	TIGR00369	TIGR00369	117
Lanthionine synthetase C-like protein	LANC_like	PF05147.8	355
Mannosyl oligosaccharide glucosidase	Glyco_hydro_63	PF03200.11	801
K+-transporting ATPase, c chain	KdpC	PF02669.10	188
TIGR00363: lipoprotein, YaeC family	TIGR00363	TIGR00363	258
ComEC_N-term: ComEC/Rec2-related protein	TIGR00360	TIGR00360	171
ComEC_Rec2: DNA internalization-related competence protein ComEC/Rec2	TIGR00361	TIGR00361	663
TIGR00366: TIGR00366 family protein	TIGR00366	TIGR00366	438
TIGR00367: K+-dependent Na+/Ca+ exchanger homolog	TIGR00367	TIGR00367	312
TIGR00364: queuosine biosynthesis protein QueC	TIGR00364	TIGR00364	201
TIGR00365: monothiol glutaredoxin, Grx4 family	TIGR00365	TIGR00365	99
Flagellar hook-associated protein 2 N-terminus	FliD_N	PF02465.13	99
thi_PPkinase: thiamine pyrophosphokinase	TIGR01378	TIGR01378	206
thiL: thiamine-monophosphate kinase	TIGR01379	TIGR01379	320
Putative glycosyl hydrolase of unknown function (DUF1680)	DUF1680	PF07944.7	520
Alanine dehydrogenase/PNT, C-terminal domain	AlaDh_PNT_C	PF01262.16	168
soxB: sarcosine oxidase, beta subunit family	TIGR01373	TIGR01373	407
TIGR01370: extracellular protein	TIGR01370	TIGR01370	315
met_syn_B12ind: 5-methyltetrahydropteroyltriglutamate--homocysteine S-methyltransferase	TIGR01371	TIGR01371	754
POMP_repeat: chlamydial polymorphic outer membrane protein repeat	TIGR01376	TIGR01376	28
soxA_mon: sarcosine oxidase, monomeric form	TIGR01377	TIGR01377	381
soxG: sarcosine oxidase, gamma subunit family	TIGR01375	TIGR01375	152
Methionine gamma-lyase	Met_gamma_lyase	PF06838.6	405
Uncharacterized protein containing a Zn-ribbon (DUF2116)	DUF2116	PF09889.4	59
Domain of unknown function (DUF1987)	DUF1987	PF09345.5	99
Z1 domain	Z1	PF10593.4	239
Double-stranded DNA-binding domain	dsDNA_bind	PF01984.15	107
OST-HTH/LOTUS domain	OST-HTH	PF12872.2	74
RhaD_aldol-ADH: rhamnulose-1-phosphate aldolase/alcohol dehydrogenase	TIGR02632	TIGR02632	676
xylG: D-xylose ABC transporter, ATP-binding protein	TIGR02633	TIGR02633	500
xylose_isom_A: xylose isomerase	TIGR02630	TIGR02630	435
xylA_Arthro: xylose isomerase	TIGR02631	TIGR02631	382
galM_Leloir: galactose mutarotase	TIGR02636	TIGR02636	336
RhaS: rhamnose ABC transporter, rhamnose-binding protein	TIGR02637	TIGR02637	302
xylF: D-xylose ABC transporter, D-xylose-binding protein	TIGR02634	TIGR02634	302
RhaI_grampos: L-rhamnose isomerase	TIGR02635	TIGR02635	378
lactal_redase: lactaldehyde reductase	TIGR02638	TIGR02638	379
ClpA: ATP-dependent Clp protease ATP-binding subunit ClpA	TIGR02639	TIGR02639	734
DNA primase catalytic core, N-terminal domain	Toprim_N	PF08275.6	128
Domain of unknown function (DUF1735)	DUF1735	PF08522.5	86
Domain of unknown function (DUF4289)	DUF4289	PF14121.1	614
Flavodoxin domain	Flavodoxin_3	PF12641.2	160
Periplasmic solute binding protein family	TroA	PF01297.12	256
Transcription factor WhiB	Whib	PF02467.11	66
CRISPR associated protein Cas2	CRISPR_Cas2	PF09827.4	78
Ribosomal S13/S15 N-terminal domain	Ribosomal_S13_N	PF08069.7	60
Endonuclease-reverse transcriptase	Exo_endo_phos_2	PF14529.1	119
BMC domain	BMC	PF00936.14	75
Domain of unknown function (DUF1993)	DUF1993	PF09351.5	162
Chlorophyllase enzyme	Chlorophyllase2	PF12740.2	260
Class III signal peptide	Class_IIIsignal	PF04021.7	28
YqjK-like protein	YqjK	PF13997.1	73
Phosphatidylglycerophosphatase A	PgpA	PF04608.8	143
Staphylococcal/Streptococcal toxin, beta-grasp domain	Stap_Strp_tox_C	PF02876.12	106
Adenylate cyclase, class-I	Adenylate_cycl	PF01295.13	605
Dihydroneopterin aldolase	FolB	PF02152.13	113
Enoyl-(Acyl carrier protein) reductase	adh_short_C2	PF13561.1	241
Protein of unknown function (DUF3270)	DUF3270	PF11674.3	90
cad: cadmium resistance transporter family protein	TIGR00779	TIGR00779	193
ahpD_dom: alkylhydroperoxidase AhpD family core domain	TIGR00778	TIGR00778	51
NhaD: Na+/H+ antiporter, NhaD family	TIGR00775	TIGR00775	420
NhaB: Na+/H+ antiporter NhaB	TIGR00774	TIGR00774	515
ahpD: alkylhydroperoxidase, AhpD family	TIGR00777	TIGR00777	177
RhaT: RhaT L-rhamnose-proton symporter family protein	TIGR00776	TIGR00776	290
DcuC: transporter, anaerobic C4-dicarboxylate uptake C (DcuC) family	TIGR00771	TIGR00771	388
Dcu: transporter, anaerobic C4-dicarboxylate uptake (Dcu) family	TIGR00770	TIGR00770	430
NhaA: Na+/H+ antiporter NhaA	TIGR00773	TIGR00773	374
Branched-chain amino acid transport protein (AzlD)	AzlD	PF05437.7	99
Aspartyl protease	Asp_protease	PF09668.5	124
Bacteriophage replication protein O	Phage_rep_O	PF04492.8	100
VTC domain	VTC	PF09359.5	283
Putative hydrolase of sodium-potassium ATPase alpha subunit	Hydrolase_like2	PF13246.1	91
Aerolysin toxin	Aerolysin	PF01117.15	360
SRP54-type protein, GTPase domain	SRP54	PF00448.17	196
Na+/H+ ion antiporter subunit	MNHE	PF01899.11	156
Domain of unknown function (DUF3787)	DUF3787	PF12655.2	52
MG2 domain	A2M_N	PF01835.14	99
Biotin protein ligase C terminal domain	BPL_C	PF02237.12	48
Glycine cleavage H-protein	GCV_H	PF01597.14	122
Manganese-stabilising protein / photosystem II polypeptide	MSP	PF01716.13	245
Protein of unknown function (DUF1059)	DUF1059	PF06348.6	57
Glycosyl transferase family 41	Glyco_transf_41	PF13844.1	468
Protein of unknown function (DUF3989)	DUF3989	PF13150.1	85
YfdX protein	YfdX	PF10938.3	155
Protein of unknown function (DUF1430)	DUF1430	PF07242.6	100
A-factor biosynthesis hotdog domain	AfsA	PF03756.8	132
Gill-associated viral 3C-like peptidase	Peptidase_C62	PF12380.3	284
Capsule polysaccharide biosynthesis protein	Capsule_synth	PF05159.9	269
Protein of unknown function (DUF1585)	PSD2	PF07624.6	76
Protein of unknown function (DUF2397)	DUF2397	PF09660.5	486
Protein-arginine deiminase (PAD)	PAD	PF03068.10	385
TTC: tartrate dehydrogenase	TIGR02089	TIGR02089	352
Putative helicase	TraI_2	PF07514.6	327
ActA Protein	ActA	PF05058.7	633
LEU3_arch: isopropylmalate/isohomocitrate dehydrogenases	TIGR02088	TIGR02088	324
Wound-induced protein WI12	WI12	PF07107.6	109
Proteasome/cyclosome repeat	PC_rep	PF01851.17	35
NlpB/DapX lipoprotein	Lipoprotein_18	PF06804.6	303
Protein of unknown function (DUF3914)	DUF3914	PF13053.1	92
Glycosyl-hydrolase 97 C-terminal, oligomerisation	GH97_C	PF14509.1	103
Domain of unknown function (DUF1933)	DUF1933	PF09147.5	201
Protein of unknown function (DUF4054)	DUF4054	PF13262.1	106
Predicted integral membrane protein (DUF2269)	DUF2269	PF10027.4	150
Protein of unknown function (DUF3429)	DUF3429	PF11911.3	142
Domain of unknown function (DUF4258)	DUF4258	PF14076.1	73
Ankyrin repeat	Ank_3	PF13606.1	30
Calcipressin	Calcipressin	PF04847.7	185
Cytochrome oxidase assembly protein	COX15-CtaA	PF02628.10	302
HipA-like N-terminal domain	HipA_N	PF07805.7	81
Host cell surface-exposed lipoprotein	Lipoprotein_Ltp	PF07553.6	48
LEU2: 3-isopropylmalate dehydratase, large subunit	TIGR02083	TIGR02083	419
F plasmid transfer operon, TraF, protein	TraF_2	PF13729.1	273
Glycosyl hydrolase family 70	Glyco_hydro_70	PF02324.11	809
Domain of unknown function (DUF4307)	DUF4307	PF14155.1	112
YejG-like protein	YejG	PF13989.1	107
Fumarate reductase subunit C	Fumarate_red_C	PF02300.12	129
BTB/POZ domain	BTB	PF00651.26	111
Protein of unknown function (DUF3150)	DUF3150	PF11348.3	257
Domain of unknown function (DUF3870)	DUF3870	PF12986.2	96
Ferritin-like domain	Ferritin_2	PF13668.1	137
Flagellar motor switch protein FliM	FliM	PF02154.10	192
NTF2 fold immunity protein	Imm-NTF2	PF15655.1	130
Domain of unknown function (DUF4275)	DUF4275	PF14101.1	142
RICH domain	RICH	PF05062.7	82
Protein of unknown function (DUF1237)	DUF1237	PF06824.6	424
Kazal-type serine protease inhibitor domain	Kazal_2	PF07648.10	42
tRNA pseudouridine synthase C	DUF446	PF04287.7	100
2,3-bisphosphoglycerate-independent phosphoglycerate mutase	PhosphMutase	PF10143.4	172
Disulphide bond corrector protein DsbC	DsbC	PF11412.3	117
Peptidase C80 family	Peptidase_C80	PF11713.3	157
MORN repeat	MORN	PF02493.15	23
YceG-like family	YceG	PF02618.11	297
YonK protein	YonK	PF09642.5	62
Protein of unknown function (DUF2877)	DUF2877	PF11392.3	111
Glycosyl hydrolase family 26	Glyco_hydro_26	PF02156.10	311
NiFe/NiFeSe hydrogenase small subunit C-terminal	NiFe_hyd_SSU_C	PF14720.1	86
3-dehydroquinate synthase	DHQ_synthase	PF01761.15	261
CUB-like domain	CUB_2	PF02408.15	120
emp24/gp25L/p24 family/GOLD	EMP24_GP25L	PF01105.19	183
Filamin/ABP280 repeat	Filamin	PF00630.14	101
Uncharacterized protein conserved in bacteria (DUF2057)	DUF2057	PF09829.4	189
Protein of unknown function (DUF1350)	DUF1350	PF07082.6	250
sdhC_b558_fam: succinate dehydrogenase (or fumarate reductase) cytochrome b subunit, b558 family	TIGR02046	TIGR02046	212
Protein of unknown function (DUF3764)	DUF3764	PF12594.3	86
Protein of unknown function (DUF1268)	DUF1268	PF06896.6	114
Ku70/Ku80 beta-barrel domain	Ku	PF02735.11	200
6-pyruvoyl tetrahydropterin synthase	PTPS	PF01242.14	123
Deoxyribonuclease NucA/NucB	DNase_NucA_NucB	PF14040.1	114
Integrase core domain	rve_3	PF13683.1	67
PA-IL-like protein	PA-IL	PF07828.7	121
YqzM-like protein	YqzM	PF14141.1	43
PGAP1-like protein	PGAP1	PF07819.8	225
Virulence factor BrkB	Virul_fac_BrkB	PF03631.10	260
GvpD gas vesicle protein	GvpD	PF07088.6	484
Potassium-transporting ATPase A subunit	KdpA	PF03814.10	552
Protein of unknown function VcgC/VcgE (DUF2780)	DUF2780	PF11075.3	163
Protein of unknown function (DUF3717)	DUF3717	PF12512.3	71
Thioredoxin	Thioredoxin_9	PF14595.1	129
Carbon-nitrogen hydrolase	CN_hydrolase	PF00795.17	186
Protein of unknown function (DUF461)	DUF461	PF04314.8	110
Siphovirus protein of unknown function (DUF859)	DUF859	PF05895.7	624
Trypsin	Trypsin	PF00089.21	220
RTX toxin acyltransferase family	HlyC	PF02794.11	134
rpoZ: DNA-directed RNA polymerase, omega subunit	TIGR00690	TIGR00690	60
Motility related/secretion protein	SprA_N	PF14349.1	426
CpeS-like protein	CpeS	PF09367.5	170
CRISPR-associated protein	DUF3692	PF12469.3	117
Domain of unknown function (DUF4129)	DUF4129	PF13559.1	72
Arabinofuranosyltransferase A C terminal	AftA_C	PF12249.3	178
Bacterial extracellular solute-binding protein, family 7	SBP_bac_7	PF03480.8	286
Protein of unknown function (DUF742)	DUF742	PF05331.6	114
Domain of unknown function (DUF3520)	DUF3520	PF12034.3	183
Protein of unknown function (DUF2951)	DUF2951	PF11166.3	98
Prokaryotic RING finger family 1	Prok-RING_1	PF14446.1	55
Prepilin peptidase dependent protein C (DUF3728)	DUF3728	PF12528.3	84
Protein of unknown function (DUF3603)	DUF3603	PF12227.3	214
rfaE_dom_II: bifunctional protein RfaE, domain II	TIGR02199	TIGR02199	144
rfaE_dom_I: bifunctional protein RfaE, domain I	TIGR02198	TIGR02198	315
heptose_epim: ADP-glyceromanno-heptose 6-epimerase	TIGR02197	TIGR02197	316
GlrX_YruB: glutaredoxin-like protein, YruB-family	TIGR02196	TIGR02196	74
heptsyl_trn_II: lipopolysaccharide heptosyltransferase II	TIGR02195	TIGR02195	339
GlrX_NrdH: glutaredoxin-like protein NrdH	TIGR02194	TIGR02194	72
heptsyl_trn_I: lipopolysaccharide heptosyltransferase I	TIGR02193	TIGR02193	320
HtrL_YibB: protein YibB	TIGR02192	TIGR02192	270
RNaseIII: ribonuclease III	TIGR02191	TIGR02191	219
GlrX-dom: glutaredoxin-family domain	TIGR02190	TIGR02190	79
Domain of unknown function (DUF1842)	DUF1842	PF08896.5	114
Glycine-rich SFCGS	Gly_rich_SFCGS	PF14272.1	115
Aminomethyltransferase folate-binding domain	GCV_T	PF01571.16	211
Protein of unknown function (DUF1152)	DUF1152	PF06626.7	297
YagB/YeeU/YfjZ family	YagB_YeeU_YfjZ	PF06154.6	105
ATP-dependent DNA helicase recG C-terminal	HATPase_c_4	PF13749.1	89
poly_P_AMP_trns: polyphosphate:AMP phosphotransferase	TIGR03708	TIGR03708	493
molyb_syn: molybdenum cofactor synthesis domain	TIGR00177	TIGR00177	148
mobB: molybdopterin-guanine dinucleotide biosynthesis protein B	TIGR00176	TIGR00176	155
Membrane fusogenic activity	BMFP	PF04380.8	79
miaA: tRNA dimethylallyltransferase	TIGR00174	TIGR00174	288
Bacterial protein of unknown function (DUF924)	DUF924	PF06041.6	188
Flagellar biosynthesis protein, FliO	FliO	PF04347.8	84
leuD: 3-isopropylmalate dehydratase, small subunit	TIGR00171	TIGR00171	188
PPIC-type PPIASE domain	Rotamase	PF00639.16	95
Small acid-soluble spore protein K family	SspK	PF08176.7	47
murB: UDP-N-acetylenolpyruvoylglucosamine reductase	TIGR00179	TIGR00179	290
monomer_idh: isocitrate dehydrogenase, NADP-dependent	TIGR00178	TIGR00178	744
S_layer_MJ: S-layer protein	TIGR01564	TIGR01564	571
gp16_SPP1: putative phage head-tail adaptor	TIGR01563	TIGR01563	101
FdhE: formate dehydrogenase accessory protein FdhE	TIGR01562	TIGR01562	305
gde_arch: putative glycogen debranching enzyme, archaeal type	TIGR01561	TIGR01561	569
put_DNA_pack: uncharacterized phage protein (possible DNA packaging)	TIGR01560	TIGR01560	91
Sig70-cyanoRpoD: RNA polymerase sigma factor, cyanobacterial RpoD-like family	TIGR02997	TIGR02997	298
rpt_mate_G_obs: repeat-companion domain TIGR02996	TIGR02996	TIGR02996	45
ectoine_ehuB: ectoine/hydroxyectoine ABC transporter solute-binding protein EhuB	TIGR02995	TIGR02995	275
ectoine_eutE: ectoine utilization protein EutE	TIGR02994	TIGR02994	325
ectoine_eutD: ectoine utilization protein EutD	TIGR02993	TIGR02993	391
ectoine_eutC: ectoine utilization protein EutC	TIGR02992	TIGR02992	326
ectoine_eutB: ectoine utilization protein EutB	TIGR02991	TIGR02991	317
ectoine_eutA: ectoine utilization protein EutA	TIGR02990	TIGR02990	239
Protein of unknown function (DUF563)	DUF563	PF04577.9	207
Sig-70_X6: RNA polymerase sigma factor, TIGR02999 family	TIGR02999	TIGR02999	183
RraA_entero: regulator of ribonuclease activity A	TIGR02998	TIGR02998	161
TIGR00289: TIGR00289 family protein	TIGR00289	TIGR00289	222
Protein similar to CwfJ C-terminus 2	CwfJ_C_2	PF04676.9	98
TIGR00284: dihydropteroate synthase-related protein	TIGR00284	TIGR00284	497
Metallo-peptidase family M12B Reprolysin-like	Reprolysin_4	PF13583.1	206
Protein of unknown function (DUF4236)	DUF4236	PF14020.1	55
TIGR00281: segregation and condensation protein B	TIGR00281	TIGR00281	186
HDOD domain	HDOD	PF08668.7	196
arch_pth2: peptidyl-tRNA hydrolase	TIGR00283	TIGR00283	115
ATP synthase, Delta/Epsilon chain, long alpha-helix domain	ATP-synt_DE	PF00401.15	48
Homing endonuclease	Hom_end	PF05204.9	110
Domain of unknown function (DUF4259)	DUF4259	PF14078.1	128
Protein of unknown function (DUF3975)	DUF3975	PF13126.1	85
Myotubularin-like phosphatase domain	Myotub-related	PF06602.9	353
Phloem filament protein PP1	PP1	PF07430.6	202
Heavy-metal-associated domain	HMA	PF00403.21	62
Hypothetical glycoside hydrolase 5	GHL5	PF14872.1	811
DIE2/ALG10 family	DIE2_ALG10	PF04922.7	379
F420_MSMEG_2516: probable F420-dependent oxidoreductase, MSMEG_2516 family	TIGR03621	TIGR03621	295
Protein of unknown function (DUF1402)	DUF1402	PF07182.6	304
rRNA-processing arch domain	rRNA_proc-arch	PF13234.1	268
Phage lysis protein, holin	Phage_holin	PF04688.8	47
Pretoxin HINT domain	PT-HINT	PF07591.6	130
Domain of unknown function (DUF4404)	DUF4404	PF14357.1	85
Protein of unknown function (DUF1286)	DUF1286	PF06939.6	114
Alphavirus core protein	Peptidase_S3	PF00944.14	158
PhoD-like phosphatase	PhoD	PF09423.5	453
Bacterial protein of unknown function (DUF883)	DUF883	PF05957.8	94
Fungal fucose-specific lectin	Fungal_lectin	PF07938.7	311
Heavy-metal resistance	Metal_resist	PF13801.1	125
O-antigen ligase like membrane protein	O-antigen_lig	PF13425.1	140
LlaMI restriction endonuclease	RE_LlaMI	PF09562.5	271
Precorrin-8X methylmutase	CbiC	PF02570.10	198
cas_csx13_C: CRISPR-associated protein Cas8a1/Csx13, MYXAN subtype, C-terminal region	TIGR03486	TIGR03486	152
cas_csp2: CRISPR-associated protein Cas8c/Csp2, subtype PGING	TIGR03487	TIGR03487	483
cas_csx13_N: CRISPR-associated protein Cas8a1/Csx13, MYXAN subtype	TIGR03485	TIGR03485	316
DMSO_red_II_cha: DMSO reductase family type II enzyme chaperone	TIGR03482	TIGR03482	197
type_I_sec_PrtD: type I secretion system ATPase	TIGR01842	TIGR01842	544
HpnN: hopanoid biosynthesis associated RND transporter like protein HpnN	TIGR03480	TIGR03480	862
cbbX_cfxQ: CbbX protein	TIGR02880	TIGR02880	284
MutS domain I	MutS_I	PF01624.15	113
5'-nucleotidase	5-nucleotidase	PF06189.7	264
cas_Cas5p: CRISPR-associated protein Cas5, subtype PGING	TIGR03488	TIGR03488	236
Phosphoenolpyruvate carboxykinase	PEPCK_ATP	PF01293.15	467
Potyvirus P1 protease	Peptidase_S30	PF01577.11	245
PH domain associated with Beige/BEACH	PH_BEACH	PF14844.1	106
spore_sigF: RNA polymerase sigma-F factor	TIGR02885	TIGR02885	231
Serine hydrolase (FSH1)	FSH1	PF03959.8	212
Complex I intermediate-associated protein 30 (CIA30)	CIA30	PF08547.7	157
Protein of unknown function, DUF599	DUF599	PF04654.7	216
Bestrophin, RFP-TM, chloride channel	Bestrophin	PF01062.16	293
Ammonia monooxygenase/methane monooxygenase, subunit C	AmoC	PF04896.7	253
PHA_reg_PhaR: polyhydroxyalkanoate synthesis repressor PhaR	TIGR01848	TIGR01848	107
Domain of unknown function (DUF3368)	DUF3368	PF11848.3	48
Alkyl sulfatase dimerisation	Alkyl_sulf_dimr	PF14863.1	141
Domain of unknown function (DUF4399)	DUF4399	PF14347.1	87
heme_ox_HugZ: heme oxygenase, HugZ family	TIGR04109	TIGR04109	243
PRTRC_D: PRTRC system protein D	TIGR03739	TIGR03739	320
spore_YlmC_YmxH: sporulation protein, YlmC/YmxH family	TIGR02888	TIGR02888	76
PRTRC_parB: PRTRC system ParB family protein	TIGR03734	TIGR03734	555
PRTRC_A: PRTRC system protein A	TIGR03735	TIGR03735	192
rSAM_pair_X: radical SAM enzyme, TIGR04100 family	TIGR04100	TIGR04100	197
CCGSCS: CCGSCS motif protein	TIGR04101	TIGR04101	59
CagE, TrbE, VirB family, component of type IV transporter system	CagE_TrbE_VirB	PF03135.9	205
rSAM_HutW: putative heme utilization radical SAM enzyme HutW	TIGR04107	TIGR04107	419
cxxc_20_cxxc: cxxc_20_cxxc protein	TIGR04104	TIGR04104	93
MaoC like domain	MaoC_dehydratas	PF01575.14	123
thiopep_precurs: thiazolylpeptide-type bacteriocin precursor	TIGR03892	TIGR03892	44
Nuclease N terminal	Nuc_N	PF14448.1	60
Protein of unknown function (DUF2955)	DUF2955	PF11168.3	140
Electron transfer flavoprotein domain	ETF	PF01012.16	164
Propeptide_C25	Propeptide_C25	PF08126.6	202
Hfq: RNA chaperone Hfq	TIGR02383	TIGR02383	61
B_ant_repeat: conserved repeat domain	TIGR01451	TIGR01451	53
Pleckstrin homology domain	PH_7	PF15408.1	104
FtsH Extracellular	FtsH_ext	PF06480.10	110
YoaP-like	YoaP	PF14268.1	44
Peptidase family M41	Peptidase_M41	PF01434.13	213
Carbohydrate binding domain (family 25)	CBM_25	PF03423.8	87
N-terminal region of glycosyl transferase group 7	Glyco_transf_7N	PF13733.1	136
Uncharacterised protein family UPF0560	UPF0560	PF10577.4	807
anfK_nitrog: Fe-only nitrogenase, beta subunit	TIGR02931	TIGR02931	461
Domain of unknown function (DUF4386)	DUF4386	PF14329.1	215
Protein of unknown function (DUF2993)	DUF2993	PF11209.3	225
Domain of unknown function (DUF371)	DUF371	PF04027.8	132
hisA_euk: phosphoribosylformimino-5-aminoimidazole carboxamide ribotide isomerase	TIGR02129	TIGR02129	255
Domain of unknown function (DUF4098)	DUF4098	PF13345.1	76
Glycosyl hydrolase family 67 middle domain	Glyco_hydro_67M	PF07488.7	328
PDDEXK-like domain of unknown function (DUF3799)	DUF3799	PF12684.2	237
PAP_fibrillin	PAP_fibrillin	PF04755.7	198
7TMR-DISM extracellular 2	7TMR-DISMED2	PF07696.6	141
DNA binding domain of the motility gene repressor (MogR)	MogR_DNAbind	PF12181.3	148
RNA_pol_rpoA2: DNA-directed RNA polymerase, subunit A''	TIGR02389	TIGR02389	367
WXG100 protein secretion system (Wss), protein YukD	YukD	PF08817.5	79
Phage integrase, N-terminal SAM-like domain	Phage_int_SAM_1	PF02899.12	84
Protein of unknown function (DUF3139)	DUF3139	PF11337.3	85
Sif protein	Sif	PF06767.6	337
HIT domain	HIT	PF01230.18	98
Trypsin and protease inhibitor	Kunitz_legume	PF00197.13	176
NMDA receptor-regulated gene protein 2 C-terminus	NARG2_C	PF10505.4	220
Pseudomonas avirulence D protein (AvrD)	AvrD	PF05655.6	311
Domain of unknown function (DUF4416)	DUF4416	PF14385.1	164
Protein of unknown function (DUF1365)	DUF1365	PF07103.6	255
N-terminal glutamine amidase	Nt_Gln_amidase	PF09764.4	184
Staphopain peptidase C47	Peptidase_C47	PF05543.8	175
C2 domain	C2	PF00168.25	85
C1q domain	C1q	PF00386.16	127
Rubrerythrin	Rubrerythrin	PF02915.12	137
Propionate catabolism activator	PrpR_N	PF06506.6	176
Cysteine-rich secretory protein family	CAP	PF00188.21	124
CbiT: precorrin-6Y C5,15-methyltransferase (decarboxylating), CbiT subunit	TIGR02469	TIGR02469	124
Protein of unknown function (DUF1328)	DUF1328	PF07043.8	39
CbiE: precorrin-6y C5,15-methyltransferase (decarboxylating), CbiE subunit	TIGR02467	TIGR02467	204
TIGR02466: conserved hypothetical protein	TIGR02466	TIGR02466	201
chlorocat_1_2: chlorocatechol 1,2-dioxygenase	TIGR02465	TIGR02465	246
ribofla_fusion: conserved hypothetical protein	TIGR02464	TIGR02464	153
MPGP_rel: mannosyl-3-phosphoglycerate phosphatase homolog	TIGR02463	TIGR02463	216
osmo_MPG_phos: mannosyl-3-phosphoglycerate phosphatase	TIGR02461	TIGR02461	227
rRNA processing	rRNA_processing	PF08524.6	148
Precorrin-6x reductase CbiJ/CobK	CbiJ	PF02571.9	250
cxxc_cxxc_Mbark: CxxC-x17-CxxC domain	TIGR04272	TIGR04272	37
IMS family HHH motif	IMS_HHH	PF11798.3	32
PBP superfamily domain	PBP_like	PF12727.2	193
Bacterial domain of unknown function (DUF1798)	DUF1798	PF08807.5	111
Uncharacterized conserved protein (DUF2173)	DUF2173	PF09941.4	108
Protein of unknown function (DUF3849)	DUF3849	PF12960.2	133
Bacteriochlorophyll C binding protein	Bac_chlorC	PF02043.12	82
Cyclo-malto-dextrinase C-terminal domain	Cyc-maltodext_C	PF10438.4	78
Domain of unknown function (DUF4320)	DUF4320	PF14208.1	116
NMD3 family	NMD3	PF04981.8	236
Vault protein inter-alpha-trypsin domain	VIT_2	PF13757.1	78
Putative collagen-binding domain of a collagenase	Collagen_bind_2	PF12904.2	93
Glycosyl hydrolases family 15	Glyco_hydro_15	PF00723.16	448
O-methyltransferase	Methyltransf_2	PF00891.13	242
Toxin Ldr, type I toxin-antitoxin system	Ldr_toxin	PF13940.1	35
NADH pyrophosphatase-like rudimentary NUDIX domain	NUDIX-like	PF09296.6	98
rpt_csmH: chlorosome envelope protein H	TIGR03058	TIGR03058	27
Domain of unknown function (DUF4389)	DUF4389	PF14333.1	81
Protein of unknown function (DUF3006)	DUF3006	PF11213.3	71
Protein of unknown function (DUF2487)	DUF2487	PF10673.4	142
GCN5-related N-acetyl-transferase	Acetyltransf_CG	PF14542.1	78
Mitochondrial ribosomal protein S23	MRP-S23	PF10484.4	127
2A0304: amino acid permease	TIGR00907	TIGR00907	482
mreB: cell shape determining protein, MreB/Mrl family	TIGR00904	TIGR00904	334
2A0302: transporter, basic amino acid/polyamine antiporter (APA) family	TIGR00905	TIGR00905	473
2A0127: MFS transporter, phenyl propionate permease (PPP) family	TIGR00902	TIGR00902	388
2A0129: major facilitator 4 family protein	TIGR00903	TIGR00903	368
2A0121: H+ Antiporter protein	TIGR00900	TIGR00900	364
2A0125: AmpG-like permease	TIGR00901	TIGR00901	357
Integron-associated effector binding protein	Cass2	PF14526.1	150
Protein of unknown function (DUF1212)	DUF1212	PF06738.7	193
2A0306: amino acid transporter	TIGR00909	TIGR00909	429
Ribosomal protein S10p/S20e	Ribosomal_S10	PF00338.17	97
3-hydroxyacyl-CoA dehydrogenase, C-terminal domain	3HCDH	PF00725.17	97
NlpE N-terminal domain	NlpE	PF04170.7	87
AAA domain (Cdc48 subfamily)	AAA_2	PF07724.9	171
Alkaline and neutral invertase	Glyco_hydro_100	PF12899.2	436
Phage tail assembly chaperone	Phage_TAC	PF06222.6	127
swm_rep_I: cyanobacterial long protein repeat	TIGR02059	TIGR02059	101
ChlG: chlorophyll synthase ChlG	TIGR02056	TIGR02056	306
PAPS_reductase: phosphoadenosine phosphosulfate reductase	TIGR02057	TIGR02057	224
MerD: mercuric resistence transcriptional repressor protein MerD	TIGR02054	TIGR02054	120
APS_reductase: adenylylsulfate reductase, thioredoxin dependent	TIGR02055	TIGR02055	194
MerP: mercuric transport protein periplasmic component	TIGR02052	TIGR02052	92
MerA: mercuric reductase	TIGR02053	TIGR02053	465
gshA_cyan_rel: carboxylate-amine ligase, YbdK family	TIGR02050	TIGR02050	287
MerR: Hg(II)-responsive transcriptional regulator	TIGR02051	TIGR02051	124
Pili assembly chaperone PapD, C-terminal domain	PapD_C	PF02753.12	68
Carboxysome shell peptide mid-region	CsoS2_M	PF12288.3	427
Peptidase C65 Otubain	Peptidase_C65	PF10275.4	244
Vacuolar protein sorting-associated protein 26	Vps26	PF03643.10	275
Ubiquitin-like autophagy protein Apg12	APG12	PF04110.8	87
Sgf11 (transcriptional regulation protein)	Sgf11	PF08209.6	33
CGGC domain	CGGC	PF08821.6	107
HMGL-like	HMGL-like	PF00682.14	237
NADH dehydrogenase transmembrane subunit	NdhL	PF10716.4	82
Proprotein convertase P-domain	P_proprotein	PF01483.15	87
Methyladenine glycosylase	Adenine_glyco	PF03352.8	179
Sensor_kinase_SpoOB-type, alpha-helical domain	SPOB_a	PF14689.1	62
Domain of unknown function (DUF4479)	DUF4479	PF14794.1	74
Photosystem II complex subunit Ycf12	PSII_Ycf12	PF05969.6	33
4F5 protein family	4F5	PF04419.9	38
Cerato-platanin	Cerato-platanin	PF07249.7	119
Protein of unknown function (DUF4090)	DUF4090	PF13319.1	84
Protein of unknown function (DUF2827)	DUF2827	PF10933.3	364
Dynamin family	Dynamin_N	PF00350.18	168
Auxin binding protein	Auxin_BP	PF02041.11	167
Neurexophilin	Neurexophilin	PF06312.7	219
Alpha C protein N terminal	AlphaC_N	PF08829.5	194
pyrrolys_PylC: pyrrolysine biosynthesis protein PylC	TIGR03909	TIGR03909	374
VIT family	VIT1	PF01988.14	213
Pyridoxal phosphate biosynthetic protein PdxA	PdxA	PF04166.7	299
TOMM_kin_cyc: TOMM system kinase/cyclase fusion protein	TIGR03903	TIGR03903	1267
rhom_GG_sort: rhombosortase	TIGR03902	TIGR03902	154
MYXO-CTERM: MYXO-CTERM domain	TIGR03901	TIGR03901	33
prc_long_Delta: putative carboxyl-terminal-processing protease, deltaproteobacterial	TIGR03900	TIGR03900	973
QH_beta: quinohemoprotein amine dehydrogenase, beta subunit	TIGR03907	TIGR03907	338
quino_hemo_SAM: quinohemoprotein amine dehydrogenase maturation protein	TIGR03906	TIGR03906	467
TIGR03905_4_Cys: uncharacterized protein TIGR03905	TIGR03905	TIGR03905	78
SAM_YgiQ: uncharacterized radical SAM protein YgiQ	TIGR03904	TIGR03904	558
D5 N terminal like	D5_N	PF08706.6	150
Domain of unknown function (DUF3806)	DUF3806	PF12713.2	87
Protein of unknown function (DUF2474)	DUF2474	PF10617.4	40
RmuC family	RmuC	PF02646.11	305
Tsp45I type II restriction enzyme	Tsp45I	PF06300.7	261
Uncharacterized conserved protein (DUF2164)	DUF2164	PF09932.4	76
TIM-barrel signal transduction protein	TIM-br_sig_trns	PF09370.5	268
WcaJ_sugtrans: undecaprenyl-phosphate glucose phosphotransferase	TIGR03023	TIGR03023	453
Proteasome subunit A N-terminal signature	Proteasome_A_N	PF10584.4	23
23S rRNA-intervening sequence protein	23S_rRNA_IVP	PF05635.6	110
Homoserine dehydrogenase	Homoserine_dh	PF00742.14	179
ATP synthase protein 8	ATP-synt_8	PF00895.15	54
P-loop Domain of unknown function (DUF2791)	DUF2791	PF10923.3	417
Bacterial ABC transporter protein EcsB	EcsB	PF05975.7	386
FAD dependent oxidoreductase	FAD_oxidored	PF12831.2	428
Protein of unknown function (DUF1398)	DUF1398	PF07166.6	125
CemA family	CemA	PF03040.9	230
CDR ABC transporter	PDR_CDR	PF06422.7	103
Regulator of chromosome condensation (RCC1) repeat	RCC1	PF00415.13	51
Protein of unknown function (DUF3253)	DUF3253	PF11625.3	84
Clostridium neurotoxin, C-terminal receptor binding	Toxin_R_bind_C	PF07951.7	214
EPTP domain	EPTP	PF03736.12	44
FtsZ_alphas_C: cell division protein FtsZ, alphaProteobacterial C-terminal extension	TIGR03483	TIGR03483	121
Protein of unknown function (DUF2808)	DUF2808	PF10989.3	146
MmoB/DmpM family	MmoB_DmpM	PF02406.12	87
Winged helix-turn-helix DNA-binding	HTH_24	PF13412.1	48
Protein of unknown function (DUF1186)	DUF1186	PF06685.6	249
AIG1 family	AIG1	PF04548.11	212
Nitrogen regulatory protein P-II	P-II	PF00543.17	102
Putative diphthamide synthesis protein	Diphthamide_syn	PF01866.12	307
Methyl-accepting chemotaxis protein (MCP) signalling domain	MCPsignal	PF00015.16	213
Phage related hypothetical protein (DUF1799)	DUF1799	PF08809.6	83
Bacterial shufflon protein, N-terminal constant region	Shufflon_N	PF04917.7	356
Predicted transcriptional regulator (DUF2083)	DUF2083	PF09856.4	156
KinB-signalling pathway activation in sporulation	KbaA	PF14089.1	180
Protein of unknown function (DUF441)	DUF441	PF04284.8	140
Cysteine-rich CPCC	Cys_rich_CPCC	PF14206.1	78
Protein of unknown function (DUF669)	DUF669	PF05037.8	141
AroM protein	AroM	PF07302.6	221
Protein of unknown function (DUF2835)	DUF2835	PF11197.3	68
Protein of unknown function (DUF3082)	DUF3082	PF11282.3	82
F-112 protein	F-112	PF09645.5	110
Protein of unknown function (DUF1062)	DUF1062	PF06353.7	142
Protein of unknown function (DUF2884)	DUF2884	PF11101.3	229
TIGR00341: TIGR00341 family protein	TIGR00341	TIGR00341	325
TIGR00342: tRNA sulfurtransferase ThiI	TIGR00342	TIGR00342	373
TIGR00343: pyridoxal 5'-phosphate synthase, synthase subunit Pdx1	TIGR00343	TIGR00343	287
alaS: alanine--tRNA ligase	TIGR00344	TIGR00344	847
GET3_arsA_TRC40: transport-energizing ATPase, TRC40/GET3/ArsA family	TIGR00345	TIGR00345	299
azlC: azaleucine resistance protein AzlC	TIGR00346	TIGR00346	221
bioD: dethiobiotin synthase	TIGR00347	TIGR00347	166
hsdR: type I site-specific deoxyribonuclease, HsdR family	TIGR00348	TIGR00348	674
Bacterial PH domain	bPH_2	PF03703.9	80
Cytoskeletal adhesion	Aida_C2	PF14186.1	149
lipoamide_DH: dihydrolipoyl dehydrogenase	TIGR01350	TIGR01350	461
Dicarboxylate carrier protein MatC N-terminus	MatC_N	PF07158.6	149
Protein of unknown function (DUF3927)	DUF3927	PF13064.1	46
dGTP_triPase: putative dGTPase	TIGR01353	TIGR01353	389
cyt_deam_tetra: cytidine deaminase	TIGR01354	TIGR01354	126
aroA: 3-phosphoshikimate 1-carboxyvinyltransferase	TIGR01356	TIGR01356	415
aroB: 3-dehydroquinate synthase	TIGR01357	TIGR01357	344
Replication initiator protein A	RPA	PF10134.4	229
tyr_phenol_ly: tyrosine phenol-lyase	TIGR02618	TIGR02618	450
Domain of unknown function (DUF4179)	DUF4179	PF13786.1	94
Oligopeptidase F	Peptidase_M3_N	PF08439.5	70
Uncharacterized protein conserved in bacteria (DUF2197)	DUF2197	PF09963.4	56
PHA_gran_rgn: putative polyhydroxyalkanoic acid system protein	TIGR02610	TIGR02610	91
TIGR02611: TIGR02611 family protein	TIGR02611	TIGR02611	121
mob_myst_A: mobile mystery protein A	TIGR02612	TIGR02612	150
mob_myst_B: mobile mystery protein B	TIGR02613	TIGR02613	186
ftsW: cell division protein FtsW	TIGR02614	TIGR02614	357
spoVE: stage V sporulation protein E	TIGR02615	TIGR02615	354
tnaC_leader: tryptophanase leader peptide	TIGR02616	TIGR02616	22
tnaA_trp_ase: tryptophanase	TIGR02617	TIGR02617	467
Acetyl co-enzyme A carboxylase carboxyltransferase alpha subunit	ACCA	PF03255.9	145
SEFIR domain	SEFIR	PF08357.6	150
Protein of unknown function (DUF1439)	DUF1439	PF07273.7	152
Basic region leucine zipper	bZIP_2	PF07716.10	54
Haemolysin E (HlyE)	HlyE	PF06109.8	299
P-loop ATPase protein family	ATP_bind_2	PF03668.10	284
C-terminal tandem repeated domain in type 4 procollagen	C4	PF01413.14	114
Cytochrome c oxidase subunit IIa family	CoxIIa	PF08113.6	34
Uncharacterised protein family (UPF0236)	UPF0236	PF06782.6	470
D-ala D-ala ligase C-terminus	Dala_Dala_lig_C	PF07478.8	203
Protein of unknown function DUF262	DUF262	PF03235.9	221
Fic/DOC family	Fic	PF02661.13	97
FAD linked oxidases, C-terminal domain	FAD-oxidase_C	PF02913.14	248
Protein of unknown function (DUF3891)	DUF3891	PF13030.1	221
SAP domain	SAP	PF02037.22	35
Protein of unknown function (DUF2787)	DUF2787	PF10980.3	128
Domain of unknown function (DUF1840)	DUF1840	PF08895.6	105
PRMT5 arginine-N-methyltransferase	PRMT5	PF05185.11	448
undec_PP_bacA: undecaprenyl-diphosphatase UppP	TIGR00753	TIGR00753	255
slp: outer membrane lipoprotein, Slp family	TIGR00752	TIGR00752	182
Bacteriophage replication gene A protein (GPA)	Phage_GPA	PF05840.8	371
lao: LAO/AO transport system ATPase	TIGR00750	TIGR00750	300
RNaseEG: ribonuclease, Rne/Rng family	TIGR00757	TIGR00757	415
PPR: pentatricopeptide repeat domain	TIGR00756	TIGR00756	35
Dehydratase family	ILVD_EDD	PF00920.16	521
bfr: bacterioferritin	TIGR00754	TIGR00754	157
Restriction endonuclease EcoRII, N-terminal	EcoRII-N	PF09217.5	156
aceE: pyruvate dehydrogenase (acetyl-transferring), homodimeric type	TIGR00759	TIGR00759	885
Procyclic acidic repetitive protein (PARP)	Trypan_PARP	PF05887.6	143
Prokaryotic N-terminal methylation motif	N_methyl	PF07963.7	20
Phage holin family 2	Phage_holin_2	PF04550.7	90
Putative cell wall binding repeat	CW_binding_1	PF01473.15	19
Osmosensory transporter coiled coil	Osmo_CC	PF08946.5	46
Aldose 1-epimerase	Aldose_epim	PF01263.15	300
Restriction endonuclease EcoRV	Endonuc-EcoRV	PF09233.6	245
DNA directed RNA polymerase, 7 kDa subunit	DNA_RNApol_7kD	PF03604.8	32
Pyruvoyl-dependent arginine decarboxylase (PvlArgDC)	PvlArgDC	PF01862.11	164
YqzH-like protein	YqzH	PF14164.1	64
Protein of unknown function (DUF3959)	DUF3959	PF13105.1	239
TraP protein	TraP	PF07296.6	202
Protein of unknown function (DUF2626)	DUF2626	PF11117.3	80
MafB19-like deaminase	MafB19-deam	PF14437.1	146
Domain of unknown function (DUF1836)	DUF1836	PF08876.6	105
Type II/IV secretion system protein	T2SE	PF00437.15	272
Male sterility protein	Sterile	PF03015.14	94
Surface antigen	Bac_surface_Ag	PF01103.18	323
RecX family	RecX	PF02631.11	122
Staphylococcal/Streptococcal toxin, OB-fold domain	Stap_Strp_toxin	PF01123.15	87
Methyltransferase domain	Methyltransf_24	PF13578.1	106
Xylose isomerase-like TIM barrel	AP_endonuc_2	PF01261.19	213
Retinoblastoma-associated protein A domain	RB_A	PF01858.12	194
Aspartate-ammonia ligase	AsnA	PF03590.10	244
TIGR00268: TIGR00268 family protein	TIGR00268	TIGR00268	253
Exotoxin A, targeting	Exotox-A_target	PF09102.5	143
Aluminium activated malate transporter	ALMT	PF11744.3	406
Adenylosuccinate lyase C-terminus	ADSL_C	PF10397.4	81
Protein of unknown function (DUF4013)	DUF4013	PF13197.1	169
Protein of unknown function (DUF2537)	DUF2537	PF10801.3	84
Winged helix-turn-helix transcription repressor, HrcA DNA-binding	HrcA_DNA-bdg	PF03444.10	79
YhhN-like protein	YhhN	PF07947.9	185
Protein of unknown function (DUF3154)	DUF3154	PF11351.3	123
Protein of unknown function, DUF	DUF413	PF04219.7	94
Calx-beta domain	Calx-beta	PF03160.9	100
Penicillin-binding Protein dimerisation domain	PBP_dimer	PF03717.10	179
Protein of unknown function (DUF3053)	DUF3053	PF11254.3	229
Helicobacter pylori IceA2 protein	IceA2	PF05862.6	59
Protein of unknown function (DUF1659)	DUF1659	PF07872.6	47
Starch-binding associating with outer membrane	SusD-like_2	PF12771.2	488
Protein of unknown function (DUF3962)	DUF3962	PF13111.1	216
Nodulation protein S (NodS)	NodS	PF05401.6	201
Beta-lactamase superfamily domain	Lactamase_B_3	PF13483.1	163
Domain of unknown function (DUF4368)	DUF4368	PF14287.1	71
Phn_opern_protn: putative phosphonate metabolism protein	TIGR03223	TIGR03223	228
catechol_dmpE: 2-oxopent-4-enoate hydratase	TIGR03220	TIGR03220	255
Methyl-coenzyme M reductase beta subunit, N-terminal domain	MCR_beta_N	PF02783.10	182
PhnU: 2-aminoethylphosphonate ABC transporter, permease protein	TIGR03226	TIGR03226	311
PhnS: 2-aminoethylphosphonate ABC transporter, 2-aminoethylphosphonate binding protein	TIGR03227	TIGR03227	360
benzo_boxA: benzoyl-CoA oxygenase/reductase, BoxA protein	TIGR03224	TIGR03224	411
benzo_boxB: benzoyl-CoA oxygenase, B subunit	TIGR03225	TIGR03225	471
anthran_1_2_A: anthranilate 1,2-dioxygenase, large subunit	TIGR03228	TIGR03228	438
benzo_1_2_benA: benzoate 1,2-dioxygenase, large subunit	TIGR03229	TIGR03229	433
MarR family	MarR	PF01047.17	59
Domain of unknown function (DUF4158)	DUF4158	PF13700.1	166
PUA-like domain	PUA_2	PF14306.1	160
Protein of unknown function (DUF3022)	DUF3022	PF11226.3	111
YcbB domain	YcbB	PF08664.5	134
Prokaryotic Cytochrome C oxidase subunit IV	COX4_pro	PF03626.9	75
Glycosyl hydrolase family 3 N terminal domain	Glyco_hydro_3	PF00933.16	299
WhiA N-terminal LAGLIDADG-like domain	WhiA_N	PF10298.4	86
Protein of unknown function, DUF606	DUF606	PF04657.8	138
Bacterial Ig-like domain	Big_5	PF13205.1	107
YpjP-like protein	YpjP	PF14005.1	137
Protein of unknown function (DUF416)	DUF416	PF04222.7	191
Copper resistance protein K	CopK	PF11525.3	73
EcoRII C terminal	EcoRII-C	PF09019.6	164
SPP-subfamily: sucrose-phosphate phosphatase subfamily	TIGR01482	TIGR01482	225
Cytochrome c oxidase subunit III	COX3	PF00510.13	258
Staygreen protein	Staygreen	PF12638.2	151
PTS-II-BC-nag: PTS system, N-acetylglucosamine-specific IIBC component	TIGR01998	TIGR01998	475
iscU: FeS cluster assembly scaffold IscU	TIGR01999	TIGR01999	124
PTS-IIBC-Tre: PTS system, trehalose-specific IIBC component	TIGR01992	TIGR01992	463
Pyr-5-nucltdase: pyrimidine 5'-nucleotidase	TIGR01993	TIGR01993	183
bPGM: beta-phosphoglucomutase	TIGR01990	TIGR01990	187
HscA: Fe-S protein assembly chaperone HscA	TIGR01991	TIGR01991	600
PTS-II-BC-sucr: PTS system, sucrose-specific IIBC component	TIGR01996	TIGR01996	461
sufA_proteo: FeS assembly scaffold SufA	TIGR01997	TIGR01997	107
SUF_scaf_2: SUF system FeS assembly protein, NifU family	TIGR01994	TIGR01994	137
PTS-II-ABC-beta: PTS system, beta-glucoside-specific IIABC component	TIGR01995	TIGR01995	618
CUB domain	CUB	PF00431.15	110
Protein of unknown function (DUF1702)	DUF1702	PF08012.6	318
GHMP kinases C terminal	GHMP_kinases_C	PF08544.8	85
Ribosomal protein L6	Ribosomal_L6	PF00347.18	77
Domain of unknown function (DUF4373)	DUF4373	PF14297.1	87
Protein of unknown function (DUF3195)	DUF3195	PF11424.3	89
CybS	CybS	PF05328.7	133
N-(5'phosphoribosyl)anthranilate (PRA) isomerase	PRAI	PF00697.17	197
Lipase (class 3)	Lipase_3	PF01764.20	141
Stage IV sporulation protein A (spore_IV_A)	Spore_IV_A	PF09547.5	492
Threonyl and Alanyl tRNA synthetase second additional domain	tRNA_SAD	PF07973.9	44
Aconitase family (aconitate hydratase)	Aconitase	PF00330.15	465
Bacterial type II/III secretion system short domain	Secretin_N	PF03958.12	82
AAA domain	AAA_14	PF13173.1	128
Major Outer Sheath Protein N-terminal region	MOSP_N	PF02707.11	204
OST3 / OST6 family	OST3_OST6	PF04756.8	160
PspC domain	PspC	PF04024.7	61
Salmonella repeat of unknown function (DUF824)	DUF824	PF05688.6	47
Nicotinamide mononucleotide transporter	NMN_transporter	PF04973.7	182
Chemoreceptor zinc-binding domain	CZB	PF13682.1	70
Tubulin domain	Tubulin_3	PF14881.1	180
Protein of unknown function (DUF1453)	DUF1453	PF07301.6	148
Uncharacterized protein conserved in bacteria (DUF2272)	DUF2272	PF10030.4	183
Gametolysin peptidase M11	Peptidase_M11	PF05548.6	314
Phage tail protein	Sipho_tail	PF05709.6	249
Virulence protein RhuM family	Virulence_RhuM	PF13310.1	260
Domain of unknown function (DUF2382)	DUF2382	PF09557.5	113
Domain of unknown function (DUF1929)	DUF1929	PF09118.6	98
Glycosyl transferase family 11	Glyco_transf_11	PF01531.11	298
acolac_sm: acetolactate synthase, small subunit	TIGR00119	TIGR00119	158
acolac_lg: acetolactate synthase, large subunit, biosynthetic type	TIGR00118	TIGR00118	557
EF-hand domain pair	EF-hand_7	PF13499.1	66
FMN-binding domain	FMN_bind	PF04205.9	81
tig: trigger factor	TIGR00115	TIGR00115	410
lumazine-synth: 6,7-dimethyl-8-ribityllumazine synthase	TIGR00114	TIGR00114	138
acnB: aconitate hydratase 2	TIGR00117	TIGR00117	844
tsf: translation elongation factor Ts	TIGR00116	TIGR00116	293
pelota: mRNA surveillance protein pelota	TIGR00111	TIGR00111	351
ilvD: dihydroxy-acid dehydratase	TIGR00110	TIGR00110	543
queA: S-adenosylmethionine:tRNA ribosyltransferase-isomerase	TIGR00113	TIGR00113	345
proC: pyrroline-5-carboxylate reductase	TIGR00112	TIGR00112	263
HAD-SF-IA-v3: HAD hydrolase, family IA, variant 3	TIGR01509	TIGR01509	154
rib_reduct_arch: diaminohydroxyphosphoribosylaminopyrimidine reductase	TIGR01508	TIGR01508	210
Domain of unknown function (DUF4174)	DUF4174	PF13778.1	118
Sulfocyanin (SoxE)	SoxE	PF06525.6	196
tartro_sem_red: 2-hydroxy-3-oxopropionate reductase	TIGR01505	TIGR01505	291
glyox_carbo_lig: glyoxylate carboligase	TIGR01504	TIGR01504	589
hopene_cyclase: squalene-hopene cyclase	TIGR01507	TIGR01507	640
Domain of unknown function (DUF3994)	DUF3994	PF13159.1	110
MthylAspMutase: methylaspartate mutase, S subunit	TIGR01501	TIGR01501	134
sepiapter_red: sepiapterin reductase	TIGR01500	TIGR01500	255
MthylAspMut_E: methylaspartate mutase, E subunit	TIGR01503	TIGR01503	480
Stress-induced bacterial acidophilic repeat motif	KGG	PF10685.4	23
HlyD family secretion protein	HlyD_3	PF13437.1	105
Streptococcal histidine triad protein	Strep_his_triad	PF04270.8	53
Peptidase S46	Peptidase_S46	PF10459.4	698
Activator of aromatic catabolism	XylR_N	PF06505.6	103
Hemopexin	Hemopexin	PF00045.14	45
Coiled stalk of trimeric autotransporter adhesin	YadA_stalk	PF05662.9	21
ThiS-like ubiquitin	ThiS-like	PF14453.1	57
Protein of unknown function (DUF2960)	DUF2960	PF11173.3	79
PsiA protein	PsiA	PF06952.6	238
Ubiquitin family	ubiquitin	PF00240.18	69
Stf0 sulphotransferase	Sulphotransf	PF09037.5	245
Emopamil binding protein	EBP	PF05241.7	194
Protein of unknown function (DUF3553)	DUF3553	PF12073.3	52
Sucrase/ferredoxin-like	Suc_Fer-like	PF06999.7	230
GSH_gloB: hydroxyacylglutathione hydrolase	TIGR03413	TIGR03413	248
NNMT/PNMT/TEMT family	NNMT_PNMT_TEMT	PF01234.12	256
Bacterial Ig-like domain (group 3)	Big_3_3	PF13750.1	158
3a0107s03: phosphate ABC transporter, phosphate-binding protein PstS	TIGR00975	TIGR00975	315
Mycoplasma virulence signal region (Myco_arth_vir_N)	Myco_arth_vir_N	PF09610.5	33
Domain of Unknown Function (DUF1259)	DUF1529	PF07485.6	123
Protein of unknown function (DUF1108)	DUF1108	PF06531.6	86
Ribosomal protein L44	Ribosomal_L44	PF00935.14	77
Sen15 protein	Sen15	PF09631.5	101
Urease beta subunit	Urease_beta	PF00699.15	100
Flavodoxin	Flavodoxin_1	PF00258.20	143
Type IV pilin N-term methylation site GFxxxE	N_methyl_2	PF13544.1	31
Queuosine biosynthesis protein	Queuosine_synth	PF02547.10	341
Amylo-alpha-1,6-glucosidase	GDE_C	PF06202.9	370
Bacterial Peptidase A24 N-terminal domain	DiS_P_DiS	PF06750.8	92
Domain of unknown function (DUF4111)	DUF4111	PF13427.1	106
Type IV secretory system Conjugative DNA transfer	T4SS-DNA_transf	PF02534.9	469
Protein of unknown function (DUF493)	DUF493	PF04359.9	85
H-type lectin domain	H_lectin	PF09458.5	72
Small secreted domain (DUF320)	DUF320	PF03777.8	60
Transposase Tn5 dimerisation domain	Dimer_Tnp_Tn5	PF02281.11	109
Protein of unknown function (DUF2004)	DUF2004	PF09406.5	106
Pyridoxal-dependent decarboxylase, C-terminal sheet domain	Orn_DAP_Arg_deC	PF00278.17	116
Protein of unknown function (DUF3679)	DUF3679	PF12438.3	56
Prokaryotic diacylglycerol kinase	DAGK_prokar	PF01219.14	104
SMI1-KNR4 cell-wall	SUKH_5	PF14567.1	132
Ribosomal protein S12/S23	Ribosom_S12_S23	PF00164.20	122
Kelch motif	Kelch_5	PF13854.1	42
LcrG protein	LcrG	PF07216.7	93
Fimbrillin-A associated anchor proteins Mfa1 and Mfa2	Mfa2	PF08842.5	283
Planctomycete cytochrome C	PSCyt1	PF07635.6	59
3,4-dihydroxy-2-butanone 4-phosphate synthase	DHBP_synthase	PF00926.14	194
Guanylylate cyclase	Guanylate_cyc_2	PF09778.4	212
Domain of unknown function (DUF4033)	DUF4033	PF13225.1	86
ParB-like nuclease domain	ParBc	PF02195.13	90
Protein of unknown function (DUF1018)	DUF1018	PF06252.7	119
DNA_lig_bact: DNA ligase, ATP-dependent, PP_1105 family	TIGR04120	TIGR04120	526
DEXH_lig_assoc: DEXH box helicase, DNA ligase-associated	TIGR04121	TIGR04121	804
Xnuc_lig_assoc: putative exonuclease, DNA ligase-associated	TIGR04122	TIGR04122	326
P_estr_lig_assc: metallophosphoesterase, DNA ligase-associated	TIGR04123	TIGR04123	207
archaeo_artE: archaeosortase family protein ArtE	TIGR04124	TIGR04124	153
exosort_PGF_TRM: archaeosortase A	TIGR04125	TIGR04125	271
PGF_CTERM: PGF-CTERM archaeal protein-sorting signal	TIGR04126	TIGR04126	28
flavo_near_exo: exosortase F-associated protein	TIGR04127	TIGR04127	136
exoso_Fjoh_1448: exosortase family protein XrtF	TIGR04128	TIGR04128	174
TrbB_P: P-type conjugative transfer ATPase TrbB	TIGR02782	TIGR02782	303
Domain of unknown function (DUF1974)	DUF1974	PF09317.6	284
Major Facilitator Superfamily	MFS_1	PF07690.11	352
Glycosyltransferase family 28 N-terminal domain	Glyco_transf_28	PF03033.15	139
Mechanosensitive ion channel	MS_channel	PF00924.13	206
Putative methyltransferase (DUF3321)	DUF3321	PF11968.3	220
Nitrate reductase delta subunit	Nitrate_red_del	PF02613.10	136
Cyclin-dependent kinase 5 activator protein	CDK5_activator	PF03261.10	346
Protein of unknown function (DUF2635)	DUF2635	PF10948.3	47
Tail fiber protein gp37 C terminal	gp37_C	PF12604.3	145
Protein of unknown function (DUF1420)	DUF1420	PF07220.6	670
Transporter associated domain	CorC_HlyC	PF03471.12	81
Mut7-C RNAse domain	Mut7-C	PF01927.11	147
Protein of unknown function (DUF2582)	DUF2582	PF10771.4	65
Bacteriophage CII protein	Phage_CII	PF05269.6	91
P2 phage tail completion protein R (GpR)	P2_Phage_GpR	PF06891.6	135
Alpha amylase, N-terminal ig-like domain	Alpha-amylase_N	PF02903.9	120
Tyrosinase co-factor MelC1	MelC1	PF06236.6	125
Glycine cleavage system P-protein	GDC-P	PF02347.11	429
CDP-diacylglycerol pyrophosphatase	CDH	PF02611.10	222
Flavodoxin	Flavodoxin_4	PF12682.2	156
transamin_PhnW: 2-aminoethylphosphonate--pyruvate transaminase	TIGR02326	TIGR02326	363
Asparaginase	Asparaginase_2	PF01112.13	319
Succinate dehydrogenase/Fumarate reductase transmembrane subunit	Sdh_cyt	PF01127.17	121
Glycosyltransferase Family 4	Glyco_transf_4	PF13439.1	177
Dihydroxyacetone kinase family	Dak1_2	PF13684.1	313
VirB9: P-type conjugative transfer protein VirB9	TIGR02781	TIGR02781	248
Bacteriophage N adsorption protein A C-term	NfrA_C	PF13283.1	176
Protein of unknown function (DUF3120)	DUF3120	PF11318.3	203
Class II histone deacetylase complex subunits 2 and 3	HDA2-3	PF11496.3	297
Protein of unknown function (DUF454)	DUF454	PF04304.8	71
Helix-hairpin-helix containing domain	HHH_4	PF14490.1	94
Aerolysin/Pertussis toxin (APT) domain	APT	PF03440.9	83
Exocyst complex subunit Sec15-like	Sec15	PF04091.7	311
Sodium Bile acid symporter family	SBF	PF01758.11	187
Protein of unknown function (DUF3251)	DUF3251	PF11622.3	165
Protein of unknown function (DUF2976)	DUF2976	PF11190.3	87
trehalos_R_Ecol: trehalose operon repressor	TIGR02405	TIGR02405	311
trehalos_R_Bsub: trehalose operon repressor	TIGR02404	TIGR02404	233
ectoine_ectB: diaminobutyrate--2-oxoglutarate aminotransferase	TIGR02407	TIGR02407	412
ectoine_EctA: diaminobutyrate acetyltransferase	TIGR02406	TIGR02406	157
trehalose_TreY: malto-oligosyltrehalose synthase	TIGR02401	TIGR02401	838
trehalose_OtsA: alpha,alpha-trehalose-phosphate synthase (UDP-forming)	TIGR02400	TIGR02400	456
trehalose_treC: alpha,alpha-phosphotrehalase	TIGR02403	TIGR02403	544
trehalose_TreZ: malto-oligosyltrehalose trehalohydrolase	TIGR02402	TIGR02402	545
Neurochondrin	Neurochondrin	PF05536.6	543
carnitine_bodg: gamma-butyrobetaine hydroxylase	TIGR02409	TIGR02409	366
ectoine_ThpD: ectoine hydroxylase	TIGR02408	TIGR02408	277
Rare lipoprotein A (RlpA)-like double-psi beta-barrel	DPBB_1	PF03330.13	78
CAS/CSE protein, C-terminus	CAS_CSE1	PF03378.10	435
Viral RNA dependent RNA polymerase	RdRP_3	PF00998.18	486
Domain of unknown function (DUF1936)	DUF1936	PF09151.5	36
Paraquat-inducible protein A	PqiA	PF04403.8	160
glu_aminopep: glutamyl aminopeptidase	TIGR03107	TIGR03107	350
Protein of unknown function (DUF3808)	DUF3808	PF10300.4	468
conj_TIGR03759: integrating conjugative element protein, PFL_4693 family	TIGR03759	TIGR03759	200
XAPA: xanthosine phosphorylase	TIGR01699	TIGR01699	248
PUNP: purine nucleotide phosphorylase	TIGR01698	TIGR01698	245
mviN: integral membrane protein MviN	TIGR01695	TIGR01695	506
MTAP: methylthioadenosine phosphorylase	TIGR01694	TIGR01694	240
PNPH-PUNA-XAPA: inosine/guanosine/xanthosine phosphorylase family	TIGR01697	TIGR01697	247
deoB: phosphopentomutase	TIGR01696	TIGR01696	381
Hydroxyneurosporene synthase (CrtC)	CrtC	PF07143.6	312
Poliovirus 3A protein like	P3A	PF08727.6	57
UTase_glnD: protein-P-II uridylyltransferase	TIGR01693	TIGR01693	850
HIBADH: 3-hydroxyisobutyrate dehydrogenase	TIGR01692	TIGR01692	288
His Kinase A (phospho-acceptor) domain	HisKA	PF00512.20	68
Glutathione S-transferase, N-terminal domain	GST_N_3	PF13417.1	75
RRXRR protein	RRXRR	PF14239.1	176
CD80-like C2-set immunoglobulin domain	C2-set_2	PF08205.7	89
GlpM protein	GlpM	PF06942.7	107
Viral enhancin protein	Enhancin	PF03272.8	775
Putative redox-active protein (C_GCAxxG_C_C)	C_GCAxxG_C_C	PF09719.5	120
Protein of unknown function (DUF3792)	DUF3792	PF12670.2	117
Protein of unknown function (DUF3104)	DUF3104	PF11302.3	75
Olfactomedin-like domain	OLF	PF02191.11	250
Nuclease-related domain	NERD	PF08378.6	115
MacB-like periplasmic core domain	MacB_PCD	PF12704.2	232
purB: adenylosuccinate lyase	TIGR00928	TIGR00928	436
Alpha-N-acetylglucosaminidase (NAGLU) N-terminal domain	NAGLU_N	PF12971.2	86
yjdL_sub1_fam: amino acid/peptide transporter (Peptide:H+ symporter)	TIGR00924	TIGR00924	475
2A067: efflux transporter, putative, hydrophobe/amphiphile efflux-3 (HAE3) family	TIGR00921	TIGR00921	733
nusG: transcription termination/antitermination factor NusG	TIGR00922	TIGR00922	172
Protein of unknown function (DUF2803)	DUF2803	PF10972.3	213
Nucleoside H+ symporter	Nuc_H_symport	PF03825.11	400
von Willebrand factor type A domain	VWA_2	PF13519.1	172
YpzG-like protein	YpzG	PF14139.1	51
Apolipoprotein A1/A4/E domain	Apolipoprotein	PF01442.13	202
Protein of unknwon function (DUF2893)	DUF2893	PF11459.3	69
RRNA methyltransferase AviRa	AviRa	PF11599.3	246
PBP_1a_fam: penicillin-binding protein, 1A family	TIGR02074	TIGR02074	535
Type I GTP cyclohydrolase folE2	GCHY-1	PF02649.9	276
pyrH_arch: putative uridylate kinase	TIGR02076	TIGR02076	222
mono_pep_trsgly: monofunctional biosynthetic peptidoglycan transglycosylase	TIGR02070	TIGR02070	224
PBP_1b: penicillin-binding protein 1B	TIGR02071	TIGR02071	729
BioC: biotin biosynthesis protein BioC	TIGR02072	TIGR02072	244
PBP_1c: penicillin-binding protein 1C	TIGR02073	TIGR02073	728
OB-fold nucleic acid binding domain	tRNA_anti-codon	PF01336.20	75
THD1: threonine dehydratase	TIGR02079	TIGR02079	410
HR-like lesion-inducing	HR_lesion	PF05514.6	138
Domain of unknown function (DUF1904)	DUF1904	PF08921.6	108
Ataxin-2 C-terminal region	PAM2	PF07145.10	18
Outer membrane protein beta-barrel domain	OMP_b-brl	PF13505.1	176
Pleckstrin homology domain	PH_4	PF15404.1	185
Serpentine type 7TM GPCR chemoreceptor Srz	7TM_GPCR_Srz	PF10325.4	267
Domain of unknown function (DUF3854)	DUF3854	PF12965.2	130
Dolichyl-phosphate-mannose-protein mannosyltransferase	PMT	PF02366.13	245
DMSO reductase anchor subunit (DmsC)	DmsC	PF04976.7	276
Protein of unknown function (DUF2509)	DUF2509	PF10713.4	131
Protein of unknown function (DUF3894)	DUF3894	PF13033.1	54
XS domain	XS	PF03468.9	116
Bacterial alpha-L-rhamnosidase	Bac_rhamnosid	PF05592.6	509
Helicase conserved C-terminal domain	Helicase_C	PF00271.26	78
BNR/Asp-box repeat	BNR	PF02012.15	12
SusD family	SusD	PF07980.6	266
Replication protein P	Phage_lambda_P	PF06992.6	233
HNH endonuclease	HNH_3	PF13392.1	46
Cytidylyltransferase family	CTP_transf_1	PF01148.15	259
Phosphotyrosine interaction domain (PTB/PID)	PID	PF00640.18	140
NIF3 (NGG1p interacting factor 3)	NIF3	PF01784.13	242
Bor protein	Lambda_Bor	PF06291.6	97
F subunit of K+-transporting ATPase (Potass_KdpF)	Potass_KdpF	PF09604.5	25
PAS domain	PAS_11	PF14598.1	111
Ethanolamine ammonia-lyase light chain (EutC)	EutC	PF05985.6	238
Domain of unknown function (DUF4288)	DUF4288	PF14119.1	87
Intracellular septation protein A	IspA	PF04279.10	176
Molybdenum cofactor biosynthesis protein F	MoaF	PF10703.4	266
Alternative oxidase	AOX	PF01786.12	207
ArgJ family	ArgJ	PF01960.13	388
Sigma factor regulator C-terminal	Sigma_reg_C	PF13791.1	155
Bacterial protein of unknown function (DUF871)	DUF871	PF05913.6	358
Protein of unknown function (DUF2813)	DUF2813	PF11398.3	373
Domain of unknown function (DUF3372)	DUF3372	PF11852.3	168
Uncharacterized protein conserved in bacteria (DUF2322)	DUF2322	PF10084.4	100
Protein of unknown function (DUF1376)	DUF1376	PF07120.6	88
Protein of unknown function (DUF1045)	DUF1045	PF06299.7	160
UBA/TS-N domain	UBA	PF00627.26	37
Ribulose bisphosphate carboxylase, small chain	RuBisCO_small	PF00101.15	99
Helix-turn-helix domain	HTH_16	PF12645.2	65
Borrelia burgdorferi BBR25 lipoprotein	Borrelia_lipo_2	PF06238.6	111
Biofilm formation protein (YliH/bssR)	YliH	PF10799.3	127
F pilus assembly Type-IV secretion system for plasmid transfer	TraC_F_IV	PF11130.3	235
HNH/ENDO VII superfamily nuclease with conserved GHE residues	GH-E	PF14410.1	70
Type III secretion protein YscO	YscO	PF07321.7	152
NADPH-dependent FMN reductase	FMN_red	PF03358.10	152
Domain of unknown function (DUF389)	DUF389	PF04087.9	139
MTH538 TIR-like domain (DUF1863)	DUF1863	PF08937.6	130
Flagellar hook-basal body complex protein FliE	FliE	PF02049.13	97
OmpW family	OmpW	PF03922.9	192
Ethanolamine utilisation protein EutA	EutA	PF06277.6	473
Protein of unknown function (DUF2848)	DUF2848	PF11010.3	194
Predicted periplasmic protein (DUF2092)	DUF2092	PF09865.4	215
Lipoprotein LpqB beta-propeller domain	Gmad1	PF10647.4	253
Proteolipid membrane potential modulator	Pmp3	PF01679.12	51
Ribosomal L18p/L5e family	Ribosomal_L18p	PF00861.17	119
Cupin	Cupin_6	PF12852.2	186
Domain of unknown function (DUF1297)	DUF1297	PF06973.7	188
Asparagine synthase	Asn_synthase	PF00733.16	255
6,7-dimethyl-8-ribityllumazine synthase	DMRL_synthase	PF00885.14	144
RNA polymerase Rpb4	RNA_pol_Rpb4	PF03874.11	117
Uncharacterized conserved protein (DUF2156)	DUF2156	PF09924.4	299
Peptidase family S49 N-terminal	Peptidase_S49_N	PF08496.5	155
NolX protein	NolX	PF05819.6	624
Protein of unknown function (DUF3389)	DUF3389	PF11869.3	75
BT1 family	BT1	PF03092.11	433
Glycine reductase complex selenoprotein A	GRDA	PF04723.9	150
Domain of unknown function (DUF4278)	DUF4278	PF14105.1	57
Natural killer cell receptor 2B4	Receptor_2B4	PF11465.3	108
MbtH-like protein	MbtH	PF03621.8	54
L-rhamnose isomerase (RhaA)	RhaA	PF06134.6	417
Retroviral aspartyl protease	RVP_2	PF08284.6	135
Protein of unknown function (DUF1090)	DUF1090	PF06476.7	115
Phosphonate metabolism protein PhnJ	PhnJ	PF06007.6	279
Reeler domain	Reeler	PF02014.11	132
Protein of unknown function (DUF2844)	DUF2844	PF11005.3	132
Adenosine deaminase z-alpha domain	z-alpha	PF02295.12	66
gpW	gpW	PF02831.10	68
Small, acid-soluble spore protein, gamma-type	SASP_gamma	PF04259.9	84
NnrU protein	NnrU	PF07298.6	191
Protein of unknown function (DUF1670)	DUF1670	PF07900.6	220
Protein of unknown function (DUF3991)	DUF3991	PF13154.1	77
Protein of unknown function (DUF3260)	DUF3260	PF11658.3	518
eubact_ribD: riboflavin biosynthesis protein RibD	TIGR00326	TIGR00326	343
secE_euk_arch: protein translocase SEC61 complex gamma subunit, archaeal and eukaryotic	TIGR00327	TIGR00327	61
endA: tRNA-intron endonuclease	TIGR00324	TIGR00324	177
Negative regulator of genetic competence (MecA)	MecA	PF05389.7	220
Flagellar regulatory protein FleQ	FleQ	PF06490.6	109
dhys: deoxyhypusine synthase	TIGR00321	TIGR00321	301
37-kD nucleoid-associated bacterial protein	NA37	PF04245.8	325
flhB: flagellar biosynthetic protein FlhB	TIGR00328	TIGR00328	348
Protein kinase domain	Pkinase	PF00069.20	260
psaB: photosystem I core protein PsaB	TIGR01336	TIGR01336	734
modD: modD protein	TIGR01334	TIGR01334	277
psaA: photosystem I core protein PsaA	TIGR01335	TIGR01335	752
cyt_b559_beta: cytochrome b559, beta subunit	TIGR01333	TIGR01333	43
bisphos_HAL2: 3'(2'),5'-bisphosphate nucleotidase	TIGR01330	TIGR01330	359
bisphos_cysQ: 3'(2'),5'-bisphosphate nucleotidase	TIGR01331	TIGR01331	250
6-pyruvoyl-tetrahydropterin synthase related domain; membrane protein	PTPS_related	PF10131.4	616
phycocy_alpha: phycocyanin, alpha subunit	TIGR01338	TIGR01338	161
phycocy_beta: phycocyanin, beta subunit	TIGR01339	TIGR01339	171
NTF2 fold immunity protein	Imm-NTF2-2	PF15631.1	66
WxL domain surface cell wall-binding	WxL	PF13731.1	215
Domain of unknown function (DUF4401)	DUF4401	PF14351.1	326
TIGR02677: TIGR02677 family protein	TIGR02677	TIGR02677	494
Bacterial protein of unknown function (DUF934)	DUF934	PF06073.7	110
tape_meas_nterm: tape measure domain	TIGR02675	TIGR02675	75
cas_csm6: CRISPR type III-A/MTUBE-associated protein Csm6	TIGR02672	TIGR02672	362
FtsE: cell division ATP-binding protein FtsE	TIGR02673	TIGR02673	214
cas_csx8: CRISPR-associated protein Cas8a1/Csx8, subtype I	TIGR02670	TIGR02670	441
DpnD/PcfM-like protein	DpnD-PcfM	PF14207.1	48
Tetratricopeptide repeat	TPR_6	PF13174.1	33
Fatty acid desaturase	FA_desaturase	PF00487.19	257
Tymovirus endopeptidase	Peptidase_C21	PF05381.7	105
Protein of unknown function (DUF1524)	DUF1524	PF07510.6	142
Bacterial protein of unknown function (DUF945)	DUF945	PF06097.6	460
T-antigen specific domain	Papo_T_antigen	PF02380.10	93
Replication protein C (RepC)	RepC	PF06504.6	283
Protein of unknown function (DUF3919)	DUF3919	PF13057.1	232
S-Ribosylhomocysteinase (LuxS)	LuxS	PF02664.10	157
twin BRCT domain	PTCB-BRCT	PF12738.2	63
ABC-2 type transporter	ABC2_membrane	PF01061.19	210
Bacteriorhodopsin-like protein	Bac_rhodopsin	PF01036.13	222
Protein of unknown function (DUF2570)	DUF2570	PF10828.3	110
Protein of unknown function (DUF2629)	DUF2629	PF10945.3	44
Domain of unknown function (DUF4287)	DUF4287	PF14117.1	61
Sialyltransferase PMO188	PM0188	PF11477.3	381
SWIM zinc finger	SWIM	PF04434.12	40
Thymidylate synthase	Thymidylat_synt	PF00303.14	269
Putative amidotransferase	DUF4066	PF13278.1	166
arCOG00187: arCOG00187 universal archaeal metal-binding-domain/4Fe-4S-binding-domain containing ABC transporter, ATP-binding protein	TIGR03679	TIGR03679	218
Family 4 glycosyl hydrolase C-terminal domain	Glyco_hydro_4C	PF11975.3	232
Protein of unknown function (DUF2874)	DUF2874	PF11396.3	61
NETI protein	NETI	PF14044.1	57
Elongation factor P (EF-P) KOW-like domain	EFP_N	PF08207.7	58
Alpha-amylase C-terminal beta-sheet domain	Alpha-amyl_C2	PF07821.7	59
Protein of unknown function (DUF2651)	DUF2651	PF10852.3	82
aRF1/eRF1: peptide chain release factor 1, archaeal and eukaryotic forms	TIGR03676	TIGR03676	403
Tic22-like family	Tic22	PF04278.7	276
Rad50 zinc hook motif	Rad50_zn_hook	PF04423.9	54
XPG domain containing	XPG_I_2	PF12813.2	246
Eukaryotic protein of unknown function (DUF953)	DUF953	PF06110.6	119
Flavin reductase like domain	Flavin_Reduct	PF01613.13	154
Disaggregatase related repeat	Disaggr_repeat	PF06848.6	182
Protein of unknown function (DUF556)	DUF556	PF04476.8	235
Pyocin activator protein PrtN	PyocinActivator	PF11112.3	76
GTP cyclohydrolase N terminal	GTP_CH_N	PF12471.3	195
Rubredoxin	Rubredoxin	PF00301.15	47
Bacterial extracellular solute-binding protein	SBP_bac_6	PF13343.1	242
RecB-family nuclease (DUF2122)	DUF2122	PF09895.4	106
Probable metal-binding protein (DUF2387)	DUF2387	PF09526.5	71
FmdE, Molybdenum formylmethanofuran dehydrogenase operon	FmdE	PF02663.9	131
Methylpurine-DNA glycosylase (MPG)	Pur_DNA_glyco	PF02245.11	184
Protein of unknown function (DUF2872)	DUF2872	PF11071.3	141
Mo-dependent nitrogenase C-terminus	Mo-nitro_C	PF06967.6	84
Transcription initiation factor TFIID subunit A	TFIID_20kDa	PF03847.8	68
Putative papain-like cysteine peptidase (DUF1796)	DUF1796	PF08795.5	167
Predicted membrane protein (DUF2254)	DUF2254	PF10011.4	371
propion_prpE: propionate--CoA ligase	TIGR02316	TIGR02316	628
Uncharacterised ACR, YagE family COG1723	DUF155	PF02582.9	175
casA_cse1: CRISPR type I-E/ECOLI-associated protein CasA/Cse1	TIGR02547	TIGR02547	504
Uncharacterized protein conserved in bacteria (DUF2093)	DUF2093	PF09866.4	42
Protein of unknown function (DUF3491)	DUF3491	PF11996.3	936
Peptidase family M49	Peptidase_M49	PF03571.10	551
Signal recognition particle receptor beta subunit	SRPRB	PF09439.5	181
ProQ/FINO family	ProQ	PF04352.8	115
Protein of unknown function (DUF3465)	DUF3465	PF11948.3	131
CRS1 / YhbY (CRM) domain	CRS1_YhbY	PF01985.16	84
Catechol dioxygenase N terminus	Dioxygenase_N	PF04444.9	74
Transposase IS4	DDE_Tnp_1_7	PF13843.1	351
MOFRL family	MOFRL	PF05161.8	107
Essential protein Yae1, N terminal	Yae1_N	PF09811.4	39
Acyl-coenzyme A:6-aminopenicillanic acid acyl-transferase	AAT	PF03417.11	225
XPG N-terminal domain	XPG_N	PF00752.12	101
Benzoate membrane transport protein	BenE	PF03594.8	378
Protein of unknown function (DUF3060)	DUF3060	PF11259.3	61
Thioredoxin	Thioredoxin	PF00085.15	104
Protein of unknown function (DUF861)	Cupin_3	PF05899.7	74
Protein of unknown function (DUF3813)	DUF3813	PF12758.2	63
Ribosomally synthesized peptide in Streptomyces species	Strep_pep	PF14404.1	63
UDP-glucose/GDP-mannose dehydrogenase family, central domain	UDPG_MGDP_dh	PF00984.14	96
AvrPphF-ORF-2	AvrPphF-ORF-2	PF09143.5	175
dearomat_oah: 6-oxocyclohex-1-ene-1-carbonyl-CoA hydrolase	TIGR03200	TIGR03200	360
dearomat_had: 6-hydroxycyclohex-1-ene-1-carbonyl-CoA dehydrogenase	TIGR03201	TIGR03201	349
pucB: xanthine dehydrogenase accessory protein pucB	TIGR03202	TIGR03202	192
pimD_small: pimeloyl-CoA dehydrogenase, small subunit	TIGR03203	TIGR03203	378
pimC_large: pimeloyl-CoA dehydrogenase, large subunit	TIGR03204	TIGR03204	395
pimA: dicarboxylate--CoA ligase PimA	TIGR03205	TIGR03205	541
benzo_BadH: 2-hydroxycyclohexanecarboxyl-CoA dehydrogenase	TIGR03206	TIGR03206	250
cyc_hxne_CoA_dh: cyclohexanecarboxyl-CoA dehydrogenase	TIGR03207	TIGR03207	372
ispF: 2-C-methyl-D-erythritol 2,4-cyclodiphosphate synthase	TIGR00151	TIGR00151	155
Domain of unknown function (DUF3458)	DUF3458	PF11940.3	367
SdiA-regulated	SdiA-regulated	PF06977.6	249
Helix-hairpin-helix domain	HHH_8	PF14716.1	68
halo_sig_pep: surface glycoprotein signal peptide	TIGR04207	TIGR04207	30
Prokaryotic glutathione synthetase, ATP-grasp domain	GSH-S_ATP	PF02955.11	174
Eukaryotic mitochondrial regulator protein	Bot1p	PF12298.3	172
Domain of unknown function (DUF1951)	DUF1951	PF09188.5	137
DDE domain	DDE_Tnp_IS240	PF13610.1	140
hTAFII28-like protein conserved region	TAFII28	PF04719.9	90
DNA polymerase III chi subunit, HolC	DNA_pol3_chi	PF04364.8	137
Putative bacterial lipoprotein (DUF799)	DUF799	PF05643.6	215
met_pdase_II: methionine aminopeptidase, type II	TIGR00501	TIGR00501	295
Core histone H2A/H2B/H3/H4	Histone	PF00125.19	75
Putative glycosyl hydrolase domain	DUF4015	PF13200.1	316
RNA dependent RNA polymerase	RdRP	PF05183.7	580
CAF1 family ribonuclease	CAF1	PF04857.15	262
Capsule biosynthesis GfcC	Caps_synth_GfcC	PF06251.6	229
L-fucose isomerase, first N-terminal domain	Fucose_iso_N1	PF07881.7	171
S-adenosyl methyltransferase	Methyltransf_19	PF04672.7	268
Phytase	Phytase	PF02333.10	381
N-terminal domain of DJ-1_PfpI family	DJ-1_PfpI_N	PF13587.1	38
Protein of unknown function, DUF488	DUF488	PF04343.8	122
hpr-ser: HPr(Ser) kinase/phosphatase	TIGR00679	TIGR00679	300
FRG domain	FRG	PF08867.6	104
Integrin alpha	Integrin_alpha2	PF08441.7	457
Prolyl-tRNA synthetase, C-terminal	ProRS-C_1	PF09180.6	68
ALG3 protein	ALG3	PF05208.8	368
ATP-binding region	ATP_bind_4	PF01902.12	219
YodL-like	YodL	PF14191.1	103
LamB porin	LamB	PF02264.10	398
D-glucuronyl C5-epimerase C-terminus	C5-epim_C	PF06662.8	189
OprF membrane domain	OprF	PF05736.6	184
Type II restriction enzyme MunI	RestrictionMunI	PF11407.3	202
Domain of unknown function (DUF3484)	DUF3484	PF11983.3	73
HTH-like domain	HTH_21	PF13276.1	60
Homoserine dehydrogenase, NAD binding domain	NAD_binding_3	PF03447.11	117
Rpp14/Pop5 family	RNase_P_Rpp14	PF01900.14	107
Acyl-CoA oxidase	ACOX	PF01756.14	187
Protein of unknown function (DUF2592)	DUF2592	PF10766.4	41
UAA transporter family	UAA	PF08449.6	303
Picornavirus core protein 2A	Pico_P2A	PF00947.14	127
Type III secretion system subunit	T3SS_LEE_assoc	PF13327.1	163
Phosphatidylinositol transfer protein	IP_trans	PF02121.13	254
Anaerobic ribonucleoside-triphosphate reductase	NRDD	PF13597.1	546
FG-GAP repeat	FG-GAP	PF01839.18	34
Uncharacterized conserved protein (DUF2303)	DUF2303	PF10065.4	276
Galactose-1-phosphate uridyl transferase, C-terminal domain	GalP_UDP_tr_C	PF02744.12	167
GAPDH-II_archae: glyceraldehyde-3-phosphate dehydrogenase, type II	TIGR01546	TIGR01546	333
XPG I-region	XPG_I	PF00867.13	94
KOW motif	KOW	PF00467.24	32
MIR domain	MIR	PF02815.14	190
Nup53/35/40-type RNA recognition motif	Nup35_RRM_2	PF14605.1	53
Prenylcysteine lyase	Prenylcys_lyase	PF07156.9	368
Domain of unknown function (DUF1823)	DUF1823	PF08853.6	116
gatB: aspartyl/glutamyl-tRNA(Asn/Gln) amidotransferase, B subunit	TIGR00133	TIGR00133	481
gatA: aspartyl/glutamyl-tRNA(Asn/Gln) amidotransferase, A subunit	TIGR00132	TIGR00132	466
gal_kin: galactokinase	TIGR00131	TIGR00131	388
frhD: coenzyme F420-reducing hydrogenase, FrhD protein	TIGR00130	TIGR00130	153
gid_trmFO: tRNA:m(5)U-54 methyltransferase	TIGR00137	TIGR00137	433
Transcription elongation factor, N-terminal	GreA_GreB_N	PF03449.10	74
gatC: aspartyl/glutamyl-tRNA(Asn/Gln) amidotransferase, C subunit	TIGR00135	TIGR00135	93
gatE_arch: glutamyl-tRNA(Gln) amidotransferase, subunit E	TIGR00134	TIGR00134	622
h_aconitase: homoaconitase	TIGR00139	TIGR00139	709
gidB: 16S rRNA (guanine(527)-N(7))-methyltransferase GidB	TIGR00138	TIGR00138	183
cas_GSU0052: CRISPR-associated protein GSU0052/csb3, Dpsyc system	TIGR04106	TIGR04106	282
GRAS domain family	GRAS	PF03514.9	374
ATPase-IID_K-Na: potassium/sodium efflux P-type ATPase, fungal-type	TIGR01523	TIGR01523	997
ATPase-IIA2_Ca: calcium-transporting P-type ATPase, PMR1-type	TIGR01522	TIGR01522	854
FruBisAldo_II_B: fructose-bisphosphate aldolase, class II, Calvin cycle subtype	TIGR01521	TIGR01521	347
FruBisAldo_II_A: fructose-bisphosphate aldolase, class II	TIGR01520	TIGR01520	357
arch_NMN_Atrans: nicotinamide-nucleotide adenylyltransferase	TIGR01527	TIGR01527	167
nadR_NMN_Atrans: nicotinamide-nucleotide adenylyltransferase	TIGR01526	TIGR01526	325
ATPase-IB_hvy: heavy metal translocating P-type ATPase	TIGR01525	TIGR01525	560
ATPase-IIIB_Mg: magnesium-translocating P-type ATPase	TIGR01524	TIGR01524	867
Uncharacterized protein conserved in archaea (DUF2240)	DUF2240	PF09999.4	144
NMN_trans_PnuC: nicotinamide mononucleotide transporter PnuC	TIGR01528	TIGR01528	187
DNA/RNA non-specific endonuclease	Endonuclea_NS_2	PF13930.1	130
Nodulation protein Z (NodZ)	NodZ	PF05830.6	322
P22_AR N-terminal domain	P22_AR_N	PF10547.4	120
Ribosomal S3Ae family	Ribosomal_S3Ae	PF01015.13	195
YecM protein	YecM	PF06185.7	186
Peptidase S24-like	Peptidase_S24	PF00717.18	70
RNA recognition motif. (a.k.a. RRM, RBD, or RNP domain)	RRM_5	PF13893.1	56
Domain of unknown function (DUF4213)	DUF4213	PF13938.1	87
export_SdpA: antimicrobial peptide system protein, SdpA family	TIGR04034	TIGR04034	157
Protein of unknown function (DUF539)	DUF539	PF04400.8	45
Zn-ribbon-containing, possibly nucleic-acid-binding protein (DUF2310)	DUF2310	PF10071.4	258
Domain of unknown function (DUF4274)	DUF4274	PF14096.1	77
gentisate_1_2: gentisate 1,2-dioxygenase	TIGR02272	TIGR02272	336
Erythronolide synthase docking	Docking	PF08990.6	27
Domain of unknown function (DUF1338)	DUF1338	PF07063.8	302
CAT RNA binding domain	CAT_RBD	PF03123.10	59
Chromo shadow domain	Chromo_shadow	PF01393.14	58
Domain of unknown function (DUF4310)	DUF4310	PF14187.1	210
Propanediol utilisation protein PduL	PduL	PF06130.7	71
Ribosomal L25p family	Ribosomal_L25p	PF01386.14	88
Cell division inhibitor SulA	SulA	PF03846.9	119
Chorismate mutase type II	CM_2	PF01817.16	81
DNA-J related protein	DNAJ_related	PF12339.3	132
Mitovirus RNA-dependent RNA polymerase	Mitovir_RNA_pol	PF05919.6	498
Flagellar protein FliS	FliS	PF02561.9	122
Uncharacterized protein conserved in archaea (DUF2117)	DUF2117	PF09890.4	215
FeFe_hydrog_B1: [FeFe] hydrogenase, group B1/B3	TIGR04105	TIGR04105	462
Ankyrin repeats (many copies)	Ank_4	PF13637.1	54
Protein of unknown function (DUF2034)	DUF2034	PF10356.4	185
Phage tail protein	Phage_tail_3	PF08813.6	165
gutA: PTS system, glucitol/sorbitol-specific IIA component	TIGR00849	TIGR00849	121
PemK-like protein	PemK	PF02452.12	110
WD40-like Beta Propeller Repeat	PD40	PF07676.7	39
Protein phosphatase 2C	PP2C	PF00481.16	255
Domain of unknown function (DUF4253)	DUF4253	PF14062.1	112
Sensory domain of two-component sensor kinase	Cache_3	PF14827.1	116
Protein of unknown function (DUF826)	DUF826	PF05696.6	78
methylene-5,6,7,8-tetrahydromethanopterin dehydrogenase	MTD	PF01993.13	276
F420_MSMEG_2249: probable F420-dependent oxidoreductase, MSMEG_2249 family	TIGR03857	TIGR03857	329
TcdB toxin N-terminal helical domain	TcdB_N	PF12918.2	66
Cation transport protein	TrkH	PF02386.11	354
Cytochrome c7	Cytochrome_C7	PF14522.1	65
Domain of unknown function (DUF3599)	DUF3599	PF12206.3	117
Alphaherpesvirus glycoprotein I	Herpes_gI	PF01688.12	161
Protein of unknown function (DUF1485)	DUF1485	PF07364.7	292
Pox virus Ag35 surface protein	Pox_Ag35	PF03286.9	200
DNA gyrase C-terminal domain, beta-propeller	DNA_gyraseA_C	PF03989.8	48
Peptidase of plants and bacteria	BSP	PF04450.7	205
egtB_TIGR03440: ergothioneine biosynthesis protein EgtB	TIGR03440	TIGR03440	406
urea_trans_yut: urea transporter	TIGR03441	TIGR03441	292
Domain of unknown function (DUF4084)	DUF4084	PF13321.1	304
mycothiol_MshC: cysteine--1-D-myo-inosityl 2-amino-2-deoxy-alpha-D-glucopyranoside ligase	TIGR03447	TIGR03447	411
EgtA_Cys_ligase: ergothioneine biosynthesis glutamate--cysteine ligase EgtA	TIGR03444	TIGR03444	390
mycothiol_MshB: N-acetyl-1-D-myo-inositol-2-amino-2-deoxy-alpha-D-glucopyranoside deacetylase	TIGR03445	TIGR03445	284
mycothiol_MshD: mycothiol synthase	TIGR03448	TIGR03448	294
mycothiol_MshA: D-inositol-3-phosphate glycosyltransferase	TIGR03449	TIGR03449	406
Protein of unknown function (DUF3641)	DUF3641	PF12345.3	134
Domain of unknown function DUF128	DUF128	PF01995.11	236
ECF sigma factor	Sigma70_ECF	PF07638.6	185
C-terminal domain on CstA (DUF4161)	DUF4161	PF13722.1	127
Collagenase	Peptidase_M9	PF01752.12	296
Protein of unknown function (DUF1541)	DUF1541	PF07563.6	53
Prophage minor tail protein Z (GPZ)	Minor_tail_Z	PF06763.6	189
Sodium:neurotransmitter symporter family	SNF	PF00209.13	523
Pleckstrin homology domain	PH_5	PF15405.1	135
Ribosomal protein S24e	Ribosomal_S24e	PF01282.14	84
Iodothyronine deiodinase	T4_deiodinase	PF00837.12	237
Copper/zinc superoxide dismutase (SODC)	Sod_Cu	PF00080.15	142
Nicastrin	Nicastrin	PF05450.10	234
OmpA family	OmpA	PF00691.15	97
Htur_1727_fam: rSAM-partnered protein, Htur_1727 family	TIGR04031	TIGR04031	71
Ribosomal protein L34	Ribosomal_L34	PF00468.12	44
Domain of unknown function (DUF3336)	DUF3336	PF11815.3	145
Hsp70 protein	HSP70	PF00012.15	602
Outer membrane protein OpcA	OpcA	PF07239.6	244
GGGPS_Halobact: phosphoglycerol geranylgeranyltransferase, putative	TIGR04147	TIGR04147	229
Protein of unknown function (DUF1202)	DUF1202	PF06717.6	308
Firmicu_CTERM: Firmicu-CTERM domain	TIGR04145	TIGR04145	45
PCisTranLspir: putative peptidyl-prolyl cis-trans isomerase, LIC12922 family	TIGR04142	TIGR04142	316
Phosphotransferase system, EIIC	PTS_EIIC	PF02378.13	322
TIGR04141: sporadically distributed protein, TIGR04141 family	TIGR04141	TIGR04141	516
Biotin/lipoate A/B protein ligase family	BPL_LplA_LipB	PF03099.14	125
GG_samocin_CFB: radical SAM peptide maturase, GG-Bacteroidales family	TIGR04148	TIGR04148	411
Protein of unknown function DUF91	DUF91	PF01939.11	228
Protein of unknown function (DUF2490)	DUF2490	PF10677.4	194
Salmonella plasmid virulence protein SpvD	SpvD	PF05563.7	216
L protein N-terminus	L_protein_N	PF15518.1	183
Kelch motif	Kelch_6	PF13964.1	50
ResB-like family	ResB	PF05140.9	464
Southampton virus-type processing peptidase	Peptidase_C37	PF05416.7	535
Mitogen-activated protein kinase kinase 1 interacting	MAPKK1_Int	PF08923.5	119
ATP adenylyltransferase	ATP_transf	PF09830.4	62
Protein metal binding site	Cu-binding_MopE	PF11617.3	31
Herpesvirus glycoprotein D/GG/GX domain	Herpes_glycop_D	PF01537.12	124
Vacuolar sorting protein 39 domain 1	Vps39_1	PF10366.4	108
Lysyl oxidase	Lysyl_oxidase	PF01186.12	205
YokU-like protein	YokU	PF14122.1	87
tolA_full: protein TolA	TIGR02794	TIGR02794	362
exbB: tonB-system energizer ExbB	TIGR02797	TIGR02797	211
Protein of unknown function, DUF547	DUF547	PF04784.9	117
VirB5: P-type DNA transfer protein VirB5	TIGR02791	TIGR02791	220
Domain of unknown function (DUF3330)	DUF3330	PF11809.3	70
nikR: nickel-responsive transcriptional regulator NikR	TIGR02793	TIGR02793	129
TcdA/TcdB pore forming domain	TcdA_TcdB_pore	PF12920.2	663
Oxidoreductase molybdopterin binding domain	Oxidored_molyb	PF00174.14	169
Delta-aminolevulinic acid dehydratase	ALAD	PF00490.16	324
thio_ybgC: tol-pal system-associated acyl-CoA thioesterase	TIGR02799	TIGR02799	126
ligK_PcmE: 4-carboxy-4-hydroxy-2-oxoadipate aldolase/oxaloacetate decarboxylase	TIGR02798	TIGR02798	222
Protein of unknown function (DUF3349)	DUF3349	PF11829.3	97
Cytochrome C'	Cytochrom_C_2	PF01322.15	122
Acetohydroxy acid isomeroreductase, catalytic domain	IlvC	PF01450.14	145
SURF1 family	SURF1	PF02104.10	212
Family of unknown function (DUF3836)	DUF3836	PF12930.2	132
Zinc-finger associated domain (zf-AD)	zf-AD	PF07776.10	75
Protein gp45 of Bacteriophage A118	Phage-A118_gp45	PF10653.4	62
Branched-chain amino acid transport system / permease component	BPD_transp_2	PF02653.11	267
Uncharacterised protein family (UPF0149)	UPF0149	PF03695.8	178
GPR1/FUN34/yaaH family	Grp1_Fun34_YaaH	PF01184.14	211
Protein of unknown function (DUF692)	DUF692	PF05114.8	275
Penicillin amidase	Penicil_amidase	PF01804.13	735
Arabinofuranosyltransferase N terminal	AftA_N	PF12250.3	429
Domain of unknown function (DUF1934)	DUF1934	PF09148.5	129
pcaI_scoA_fam: 3-oxoacid CoA-transferase, A subunit	TIGR02429	TIGR02429	222
pcaJ_scoB_fam: 3-oxoacid CoA-transferase, B subunit	TIGR02428	TIGR02428	207
Probable N6-adenine methyltransferase	N6-adenineMlase	PF10237.4	162
Colicin immunity protein / pyocin immunity protein	Colicin_Pyocin	PF01320.13	85
protocat_beta: protocatechuate 3,4-dioxygenase, beta subunit	TIGR02422	TIGR02422	220
QEGLA: conserved hypothetical protein	TIGR02421	TIGR02421	368
dksA: RNA polymerase-binding protein DksA	TIGR02420	TIGR02420	110
Protein of unknown function (DUF3269)	DUF3269	PF11673.3	73
protocat_pcaB: 3-carboxy-cis,cis-muconate cycloisomerase	TIGR02426	TIGR02426	338
decarb_PcaC: 4-carboxymuconolactone decarboxylase	TIGR02425	TIGR02425	123
Protein of unknown function (DUF1205)	DUF1205	PF06722.7	97
IPT/TIG domain	TIG	PF01833.19	85
lexA: repressor LexA	TIGR00498	TIGR00498	203
upp: uracil phosphoribosyltransferase	TIGR01091	TIGR01091	207
crcB: protein CrcB	TIGR00494	TIGR00494	117
frr: ribosome recycling factor	TIGR00496	TIGR00496	176
hsdM: type I restriction-modification system, M subunit	TIGR00497	TIGR00497	515
Cytidylate kinase-like family	Cytidylate_kin2	PF13189.1	179
alr: alanine racemase	TIGR00492	TIGR00492	369
clpP: ATP-dependent Clp endopeptidase, proteolytic subunit ClpP	TIGR00493	TIGR00493	192
S-adenosyl-L-methionine-dependent methyltransferase	Methyltransf_30	PF05430.6	124
Thymidine kinase from herpesvirus	Herpes_TK	PF00693.13	281
Protein of unknown function (DUF3574)	DUF3574	PF12098.3	104
Protein of unknown function (DUF4052)	DUF4052	PF13261.1	217
Protein of unknown function (DUF3563)	DUF3563	PF12086.3	59
Mobile element transfer protein	SpdB	PF05122.8	53
SAM domain (Sterile alpha motif)	SAM_2	PF07647.12	66
Sigma-54 factor, Activator interacting domain (AID)	Sigma54_AID	PF00309.15	49
Major royal jelly protein	MRJP	PF03022.11	287
Centromere kinetochore component CENP-T	CENP-T	PF15511.1	414
3A0109s03R: phosphate/phosphite/phosphonate ABC transporters, periplasmic binding protein	TIGR01098	TIGR01098	253
MAM domain	MAM	PF00629.18	160
SET domain	SET	PF00856.23	162
FKBP-type peptidyl-prolyl cis-trans isomerase	FKBP_C	PF00254.23	94
Protein of unknown function (DUF1479)	DUF1479	PF07350.7	416
Ribosomal RNA methyltransferase (FmrO)	FmrO	PF07091.6	251
Borrelia outer surface protein D (OspD)	OspD	PF03207.8	254
Vps52 / Sac2 family	Vps52	PF04129.7	508
PPR repeat	PPR	PF01535.15	31
Peptidase propeptide and YPEB domain	PepSY	PF03413.14	64
Reduced folate carrier	Folate_carrier	PF01770.13	412
HIRAN domain	HIRAN	PF08797.6	107
SecA DEAD-like domain	SecA_DEAD	PF07517.9	266
Fungal ubiquitin-associated domain	UBA_3	PF09288.5	55
Apolipoprotein M (ApoM)	ApoM	PF11032.3	186
DNA polymerase III beta subunit, central domain	DNA_pol3_beta_2	PF02767.11	116
sufC: FeS assembly ATPase SufC	TIGR01978	TIGR01978	243
Cytochrome c oxidase subunit Vb	COX5B	PF01215.14	136
Poly(R)-hydroxyalkanoic acid synthase subunit (PHA_synth_III_E)	PHA_synth_III_E	PF09712.5	293
Tn7 transposition regulator TnsC	Tn7_TnsC_Int	PF11426.3	48
Domain of unknown function (DUF4305)	DUF4305	PF14146.1	38
Protein of unknown function (DUF4044)	DUF4044	PF13253.1	35
Protein of unknown function (DUF2892)	DUF2892	PF11127.3	66
Rv3369: PPOX class probable F420-dependent enzyme, Rv3369 family	TIGR03667	TIGR03667	130
Predicted Peptidoglycan domain	PG_binding_3	PF09374.5	72
DNA primase DnaG DnaB-binding	DnaG_DnaB_bind	PF08278.6	127
YHS domain	YHS	PF04945.8	47
Domain of unknown function (DUF4134)	DUF4134	PF13572.1	98
MraW methylase family	Methyltransf_5	PF01795.14	310
thrS: threonine--tRNA ligase	TIGR00418	TIGR00418	565
Protein of unknown function (DUF1176)	DUF1176	PF06674.6	340
DinB superfamily	DinB_2	PF12867.2	127
HTH DNA binding domain	HTH_13	PF11972.3	54
Protein of unknown function (DUF3148)	DUF3148	PF11347.3	63
Uncharacterized protein conserved in bacteria (DUF2140)	DUF2140	PF09911.4	187
GBS Bsp-like repeat	GBS_Bsp-like	PF08481.5	95
UTRA domain	UTRA	PF07702.8	141
Protein of unknown function (DUF3908)	DUF3908	PF13048.1	127
arg_catab_astE: succinylglutamate desuccinylase	TIGR03242	TIGR03242	319
ATP-dependent protease La (LON) domain	LON	PF02190.11	205
Bacterial SH3 domain	SH3_4	PF06347.8	55
Predicted metal-dependent hydrolase	Metal_hydrol	PF10118.4	253
Sporulation and spore germination	Germane	PF10646.4	117
WXG100 protein secretion system (Wss), protein YukC	YukC	PF10140.4	359
Protein of unknown function (DUF3318)	DUF3318	PF11780.3	146
Protein of unknown function (DUF1113)	DUF1113	PF06541.6	157
Protein of unknown function (DUF2026)	DUF2026	PF09641.5	204
Mtu_fam_mce: virulence factor Mce family protein	TIGR00996	TIGR00996	291
ORF D-335-like protein	SSV1_ORF_D-335	PF07935.6	72
Ribosomal L29 protein	Ribosomal_L29	PF00831.18	58
Glyoxalase/Bleomycin resistance protein/Dioxygenase superfamily	Glyoxalase	PF00903.20	128
Microcystin synthetase C terminal	McyA_C	PF12593.3	40
TilS substrate C-terminal domain	TilS_C	PF11734.3	74
Type-F conjugative transfer system pilin assembly protein	TrbC_Ftype	PF09673.5	113
L-proline 3-hydroxylase, C-terminal	Pro_3_hydrox_C	PF05373.6	101
Aspartyl/Asparaginyl beta-hydroxylase	Asp_Arg_Hydrox	PF05118.10	163
Protein of unknown function (DUF2958)	DUF2958	PF11171.3	112
Mut7-C ubiquitin	Ub-Mut7C	PF14451.1	81
Protein of unknown function (DUF592)	DUF592	PF04574.8	153
PTS system enzyme II sorbitol-specific factor	EII-GUT	PF03608.8	168
AFG1-like ATPase	AFG1_ATPase	PF03969.11	362
Domain of unknown function, E. rectale Gene description (DUF3877)	DUF3877	PF12993.2	175
5aminolev_synth: 5-aminolevulinic acid synthase	TIGR01821	TIGR01821	402
Protein of unknown function (DUF3936)	DUF3936	PF13072.1	38
EF-hand	EF-hand_3	PF09069.6	90
Terpene synthase, N-terminal domain	Terpene_synth	PF01397.16	183
Uncharacterised protein family (UPF0154)	UPF0154	PF03672.8	64
Telomeric single stranded DNA binding POT1/CDC13	POT1	PF02765.12	146
L,D-transpeptidase catalytic domain	YkuD_2	PF13645.1	176
Prokaryotic RING finger family 2	Prok-RING_2	PF14445.1	57
Protein of unknown function (DUF2949)	DUF2949	PF11165.3	58
UPF0302 domain	UPF0302	PF08864.5	106
B-box zinc finger	zf-B_box	PF00643.19	42
WavE lipopolysaccharide synthesis	WavE	PF07507.6	312
Hemocyanin, ig-like domain	Hemocyanin_C	PF03723.9	250
Protein of unknown function (DUF2730)	DUF2730	PF10805.3	106
DDE superfamily endonuclease	DDE_5	PF13546.1	273
Surfeit locus protein 5 subunit 22 of Mediator complex	Med22	PF06179.7	109
RNA dependent RNA polymerase	RdRP_2	PF00978.16	440
YfcL protein	YfcL	PF08891.6	85
tRNA methyl transferase	tRNA_Me_trans	PF03054.11	356
Cobalamin synthesis G C-terminus	CbiG_C	PF01890.11	121
KorB domain	KorB	PF08535.5	93
Phage protein C	Phage_C	PF12025.3	68
Putative zinc binding domain	Methyltransf_13	PF08421.6	62
Iron permease FTR1 family	FTR1	PF03239.9	306
Stage V sporulation protein AA	SporV_AA	PF12164.3	94
Porphyromonas-type peptidyl-arginine deiminase	PAD_porph	PF04371.10	329
Metallothionein	Metallothio	PF00131.15	63
GAGA factor	GAGA	PF09237.6	54
Domain of unknown function (DUF1738)	DUF1738	PF08401.6	125
PAP2 superfamily	PAP2	PF01569.16	129
Protein of unknown function (DUF3090)	DUF3090	PF11290.3	171
Tap RepA1 leader peptide	RepA1_leader	PF08048.7	25
Protein of unknown function (DUF3164)	DUF3164	PF11363.3	195
Glucodextranase, domain B	Glucodextran_B	PF09136.5	89
Protein of unknown function (DUF4035)	DUF4035	PF13227.1	53
Protein of unknown function (DUF3945)	DUF3945	PF13101.1	59
Protein of unknown function (DUF3363)	DUF3363	PF11843.3	377
TRM1: N2,N2-dimethylguanosine tRNA methyltransferase	TIGR00308	TIGR00308	375
V_ATPase_subD: V-type ATPase, D subunit	TIGR00309	TIGR00309	209
Domain of unknown function (DUF1849)	DUF1849	PF08904.6	253
Baculovirus U-box/Ring-like domain	Baculo_RING	PF05883.6	135
TIGR00304: TIGR00304 family protein	TIGR00304	TIGR00304	84
TIGR00305: putative toxin-antitoxin system toxin component, PIN family	TIGR00305	TIGR00305	115
apgM: 2,3-bisphosphoglycerate-independent phosphoglycerate mutase, archaeal form	TIGR00306	TIGR00306	396
Glycosyl hydrolase family 3 C-terminal domain	Glyco_hydro_3_C	PF01915.17	227
TIGR00300: TIGR00300 family protein	TIGR00300	TIGR00300	407
Beta-lactamase enzyme family	Beta-lactamase2	PF13354.1	197
gltD_gamma_fam: glutamate synthase, small subunit	TIGR01318	TIGR01318	467
glmL_fam: conserved hypothetical protein	TIGR01319	TIGR01319	456
Domain of unknown function (DUF3976)	DUF3976	PF13121.1	41
gntK_FGGY: gluconate kinase	TIGR01314	TIGR01314	505
5C_CHO_kinase: FGGY-family pentulose kinase	TIGR01315	TIGR01315	541
gltA: glutamate synthase (NADPH), homotetrameric	TIGR01316	TIGR01316	449
GOGAT_sm_gam: glutamate synthase, NADH/NADPH, small subunit	TIGR01317	TIGR01317	485
glycerol_kin: glycerol kinase	TIGR01311	TIGR01311	496
ATP-grasp domain	ATP-grasp_2	PF08442.5	202
MYM-type Zinc finger with FCS sequence motif	zf-FCS	PF06467.9	43
4Fe-4S dicluster domain	Fer4_10	PF13237.1	52
TIGR00370: sensor histidine kinase inhibitor, KipI family	TIGR00370	TIGR00370	202
Penicillin-binding protein 5, C-terminal domain	PBP5_C	PF07943.8	91
Inward rectifier potassium channel	IRK	PF01007.15	337
CGNR zinc finger	zf-CGNR	PF11706.3	44
circ_KaiB: circadian clock protein KaiB	TIGR02654	TIGR02654	87
circ_KaiC: circadian clock protein KaiC	TIGR02655	TIGR02655	484
cyanin_plasto: plastocyanin	TIGR02656	TIGR02656	99
amicyanin: amicyanin	TIGR02657	TIGR02657	83
RNase_Z_T_toga: ribonuclease Z, Thermotoga type	TIGR02650	TIGR02650	277
Tumour necrosis factor receptor superfamily member 19	RELT	PF12606.3	50
Spi protease inhibitor	Inhibitor_I69	PF13734.1	96
Lon_rel_chp: conserved hypothetical protein	TIGR02653	TIGR02653	675
Wyosine base formation	Wyosine_form	PF08608.7	62
TIGR00375: TIGR00375 family protein	TIGR00375	TIGR00375	374
Domain of unknown function (DUF3885)	DUF3885	PF13021.1	38
Protein of unknown function (DUF1552)	HXXSHH	PF07586.6	302
Acyl-CoA carboxylase epsilon subunit	ACC_epsilon	PF13822.1	62
Serpentine type 7TM GPCR chemoreceptor Sru	7TM_GPCR_Sru	PF10322.4	307
Protein of unknown function (DUF2644)	DUF2644	PF10841.3	60
Outer membrane protein family (DUF1597)	DUF1597	PF07642.6	344
Protein of unknown function (DUF3953)	DUF3953	PF13129.1	42
CPSaseII_lrg: carbamoyl-phosphate synthase, large subunit	TIGR01369	TIGR01369	1052
PHAT	PHAT	PF09246.5	108
Glycosyl hydrolase family 45	Glyco_hydro_45	PF02015.11	201
Ubiquinol-cytochrome C chaperone	Ubiq_cyt_C_chap	PF03981.7	141
Domain of unknown function (DUF4366)	DUF4366	PF14283.1	218
Protease inhibitor Inh	Inh	PF02974.9	99
Phage tail tube protein	Tail_tube	PF10618.4	119
Not1 N-terminal domain, CCR4-Not complex component	Not3	PF04065.10	233
N-acetyltransferase B complex (NatB) non catalytic subunit	NatB_MDM20	PF09797.4	365
Cation efflux family	Cation_efflux	PF01545.16	285
PD-(D/E)XK nuclease superfamily	PDDEXK_3	PF13366.1	118
Tryptophan RNA-binding attenuator protein	TrpBP	PF02081.10	75
TLC ATP/ADP transporter	TLC	PF03219.9	491
Protein required for attachment to host cells	Host_attach	PF10116.4	138
Transcription factor MotA, activation domain	MotA_activ	PF09114.5	96
Trehalose receptor	Trehalose_recp	PF06151.8	414
Domain of unknown function (DUF4270)	DUF4270	PF14092.1	447
Protein of unknown function (DUF2564)	DUF2564	PF10819.3	79
CIDE-N domain	CIDE-N	PF02017.10	78
Fis1 C-terminal tetratricopeptide repeat	Fis1_TPR_C	PF14853.1	53
Membrane MotB of proton-channel complex MotA/MotB	MotB_plug	PF13677.1	58
YycH protein	YycH	PF07435.6	438
Anaphase-promoting complex subunit 4 WD40 domain	Apc4_WD40	PF12894.2	47
IsdE: heme ABC transporter, heme-binding protein isdE	TIGR03659	TIGR03659	292
IsdH_HarA: haptoglobin-binding heme uptake protein HarA	TIGR03658	TIGR03658	895
IsdB: heme uptake protein IsdB	TIGR03657	TIGR03657	644
IsdC: heme uptake protein IsdC	TIGR03656	TIGR03656	219
anti_R_Lar: restriction alleviation protein, Lar family	TIGR03655	TIGR03655	55
Conjugal transfer protein TraD	TraD	PF06412.6	65
FeS_repair_RIC: iron-sulfur cluster repair di-iron protein	TIGR03652	TIGR03652	216
violacein_E: violacein biosynthesis enzyme VioE	TIGR03650	TIGR03650	184
Lipocalin / cytosolic fatty-acid binding protein family	Lipocalin_7	PF14651.1	128
CS domain	CS	PF04969.11	79
Beta-ketoacyl synthase, N-terminal domain	ketoacyl-synt	PF00109.21	254
Protein of unknown function (DUF3201)	DUF3201	PF11447.3	150
Protein G1	Peptidase_M44	PF03410.8	590
NgoMIV restriction enzyme	NgoMIV_restric	PF09015.5	278
DNA polymerase III gamma and tau subunits C terminal	DUF3646	PF12362.3	117
Domain of unknown function (DUF374)	DUF374	PF04028.8	74
Metal-sensitive transcriptional repressor	Trns_repr_metal	PF02583.12	85
Protein of unknown function (DUF819)	DUF819	PF05684.7	378
Polyketide synthase dehydratase	PS-DH	PF14765.1	296
Protein of unknown function DUF104	DUF104	PF01954.11	60
DNA gyrase B subunit, carboxyl terminus	DNA_gyraseB_C	PF00986.16	65
Sugar nucleotidyl transferase	NTP_transf_4	PF13562.1	156
Adenosine specific kinase	Adenosine_kin	PF04008.9	155
Thiamine monophosphate synthase/TENI	TMP-TENI	PF02581.12	180
QueT transporter	QueT	PF06177.6	152
MbeD/MobD like	MbeD_MobD	PF04899.7	70
Mycolic acid cyclopropane synthetase	CMAS	PF02353.15	273
ORF6N domain	ORF6N	PF10543.4	88
Exonuclease VII, large subunit	Exonuc_VII_L	PF02601.10	319
Probable DNA packing protein, N-terminus	DNA_pack_N	PF02500.10	284
Signal peptidase, peptidase S26	Peptidase_S26	PF10502.4	138
Protein of unknown function (DUF2931)	DUF2931	PF11153.3	216
methan_mark_3: putative methanogenesis marker protein 3	TIGR03268	TIGR03268	503
met_CoM_red_A2: methyl coenzyme M reductase system, component A2	TIGR03269	TIGR03269	530
methan_mark_2: putative methanogenesis marker protein 2	TIGR03267	TIGR03267	323
met_CoM_red_C: methyl-coenzyme M reductase I operon protein C	TIGR03264	TIGR03264	194
PhnT2: putative 2-aminoethylphosphonate ABC transporter, ATP-binding protein	TIGR03265	TIGR03265	353
Protein of unknown function (DUF805)	DUF805	PF05656.9	120
guanyl_kin: guanylate kinase	TIGR03263	TIGR03263	180
phnS2: putative 2-aminoethylphosphonate ABC transporter, periplasmic 2-aminoethylphosphonate-binding protein	TIGR03261	TIGR03261	334
cas3_GSU0051: CRISPR-associated helicase Cas3, subtype Dpsyc	TIGR02621	TIGR02621	864
Archaebacterial flagellin	Arch_flagellin	PF01917.11	190
RelB antitoxin	RelB	PF04221.7	83
Outer membrane efflux protein	OEP	PF02321.13	188
Proline racemase	Pro_racemase	PF05544.6	325
Tetrahydrodipicolinate succinyltransferase N-terminal	DapH_N	PF08503.5	83
3'-5' exonuclease	DNA_pol_A_exo1	PF01612.15	176
DDE_Tnp_1-like zinc-ribbon	Tnp_zf-ribbon_2	PF13842.1	32
Bacterial Na+/H+ antiporter B (NhaB)	NhaB	PF06450.7	515
Human herpesvirus U55 protein	Herpes_U55	PF06501.6	432
Protein of unknown function (DUF796)	DUF796	PF05638.7	134
Peptidase_C39 like family	DUF3335	PF11814.3	208
Protein-arginine deiminase (PAD) middle domain	PAD_M	PF08527.5	159
Phage head-tail joining protein	Phage_H_T_join	PF05521.6	95
Predicted periplasmic lipoprotein (DUF2291)	DUF2291	PF10054.4	206
Serpentine type 7TM GPCR chemoreceptor Sri	7TM_GPCR_Sri	PF10327.4	303
Protein of unknown function (DUF1804)	DUF1804	PF08822.6	165
Right handed beta helix region	Beta_helix	PF13229.1	158
ACT domain	ACT	PF01842.20	66
Protein of unknown function (DUF1410)	DUF1410	PF07198.6	66
Surface presentation of antigens protein	SPAN	PF02510.9	336
Domain of unknown function (DUF296)	DUF296	PF03479.10	120
Transposase	DDE_Tnp_ISL3	PF01610.12	249
Domain of unknown function (DUF4116)	DUF4116	PF13475.1	49
GrpB protein	GrpB	PF04229.9	167
Protein of unknown function (DUF4244)	DUF4244	PF14029.1	57
Domain of unknown function (DUF1707)	DUF1707	PF08044.6	53
Surface antigen variable number repeat	Surf_Ag_VNR	PF07244.10	78
CMD_Avi_7170: CMD domain protein, Avi_7170 family	TIGR04029	TIGR04029	174
Spore Coat Protein U domain	SCPU	PF05229.10	139
Predicted membrane protein (DUF2243)	DUF2243	PF10002.4	144
AKAP7 2'5' RNA ligase-like domain	AKAP7_NLS	PF10469.4	209
Lactonase, 7-bladed beta-propeller	Lactonase	PF10282.4	345
Glycosyl transferase family, helical bundle domain	Glycos_trans_3N	PF02885.12	66
Protein of unknown function (DUF2496)	DUF2496	PF10689.4	44
Bacterial Ig-like domain (group 3)	Big_3_4	PF13754.1	54
Domain of Unknown Function (DUF1521)	DUF1521	PF07481.6	171
Carbamoyl-phosphate synthase L chain, N-terminal domain	CPSase_L_chain	PF00289.17	110
rpiB_lacA_lacB: sugar-phosphate isomerase, RpiB/LacA/LacB family	TIGR00689	TIGR00689	145
rarD: protein RarD	TIGR00688	TIGR00688	256
kdpC: K+-transporting ATPase, C subunit	TIGR00681	TIGR00681	187
kdpA: K+-transporting ATPase, A subunit	TIGR00680	TIGR00680	563
nanA: N-acetylneuraminate lyase	TIGR00683	TIGR00683	293
Protein of unknown function (DUF2488)	Ycf54	PF10674.4	93
T6PP: trehalose-phosphatase	TIGR00685	TIGR00685	250
narJ: nitrate reductase molybdenum cofactor assembly chaperone	TIGR00684	TIGR00684	152
pyridox_kin: pyridoxal kinase	TIGR00687	TIGR00687	288
phnA: putative alkylphosphonate utilization operon protein PhnA	TIGR00686	TIGR00686	109
nitrile_beta: nitrile hydratase, beta subunit	TIGR03888	TIGR03888	226
nitrile_acc: nitrile hydratase accessory protein	TIGR03889	TIGR03889	74
Protein of unknown function (DUF494)	DUF494	PF04361.8	155
cyclo_dehyd_2: bacteriocin biosynthesis cyclodehydratase domain	TIGR03882	TIGR03882	164
DUF2342_F420: uncharacterized protein, coenzyme F420 biosynthesis associated	TIGR03883	TIGR03883	346
KaiC_arch_3: KaiC domain protein, AF_0351 family	TIGR03880	TIGR03880	224
KaiC_arch_4: KaiC domain protein, PAE1156 family	TIGR03881	TIGR03881	231
[truncated: 10,886 more rows]

## Sheet: Sup.Tab.S4_PhyloPhlAn_markers
Supplementary Table S4. 400 proteins used to construct phylogenetic tree in PhyloPhlAn.
Protein Name	Symbol	COG	Pfam	TIGR	KO
NADH dehydrogenase subunit F (EC 1.6.5.3)	-	COG1894	pfam01512	TIGR01959	K00335
putative purine permease	ACIAD0031	COG2233	pfam00860	TIGR03616	-
Phospho-N-acetylmuramoyl-pentapeptide-transferase (EC 2.7.8.13)	mraY	COG0472	pfam10555	TIGR00445	K01000
uroporphyrinogen-III synthase (EC 4.2.1.75)	-	COG1587	pfam02602	-	K01719
Iron-regulated ABC transporter membrane component SufB	-	COG0719	pfam01458	TIGR01980	K09014
Cobyrinic acid a,c-diamide synthase	-	COG0489	pfam10609	-	K03593
DNA polymerase III, alpha subunit (EC 2.7.7.7)	-	COG0587	pfam07733	TIGR00594	K02337
Ser-tRNA(Thr) hydrolase (EC 3.1.1.-)/threonyl-tRNA synthetase (EC 6.1.1.3)	thrS	COG0441	pfam00587	TIGR00418	K01868
D-and L-methionine transport protein (ABC superfamily, atp_bind) (metN-like)	metN2	COG1135	pfam09383	-	K02071
L-glutamine synthetase (EC 6.3.1.2)	-	COG0174	pfam03951	-	K01915
tryptophan synthase, beta chain (EC 4.2.1.20)	trpB	COG0133	pfam00291	TIGR00263	K01696
phenylalanyl-tRNA synthetase beta subunit (EC 6.1.1.20)	pheT	COG0072	pfam03483	TIGR00472	K01890
cytochrome bd-I ubiquinol oxidase subunit 1 apoprotein (EC 1.10.3.10)	-	COG1271	pfam01654	-	K00425
phosphoglycerate mutase (EC 5.4.2.1)	gpmI	COG0696	pfam01676	TIGR01307	K15633
UDP-glucose pyrophosphorylase (EC 2.7.7.9)	-	COG1210	pfam00483	TIGR01099	K00963
2-isopropylmalate synthase (EC 2.3.3.13)	-	COG0119	pfam00682	-	K01649
ATP-dependent DNA helicase, RecQ family	-	-	pfam14493	TIGR00614	K03654
23S rRNA m(2)A-2503 methyltransferase (EC 2.1.1.192)	rlmN	COG0820	pfam04055	TIGR00048	K06941
recA protein	recA	COG0468	pfam00154	TIGR02012	K03553
arginyl-tRNA synthetase (EC 6.1.1.19)	argS	COG0018	pfam05746	TIGR00456	K01887
ABC transporter, ATPase subunit	-	COG0488	pfam00005	-	-
DNA topoisomerase III	topB2	COG0550	pfam01131	TIGR01056	K03169
L-threonine ammonia-lyase (EC 4.3.1.19)	-	COG1171	pfam00291	TIGR01127	K01754
ABC transporter, ATPase subunit	-	COG1132	pfam00664	-	K06147
acetate kinase (EC 2.7.2.1)	ack	COG0282	pfam00871	TIGR00016	K00925
PhoH-like protein	-	COG1702	pfam02562	-	K06217
ATPase component ABC-type dipeptide/oligopeptide/nickel transport system	ebA6466	COG0444	pfam08352	TIGR01727	K02032
carbamoyl-phosphate synthase small subunit	carA	COG0505	pfam00988	TIGR01368	K01956
dihydroorotate oxidase A (EC 1.3.3.1)	pyrD	COG0167	pfam01180	TIGR01036	K00254
Phosphomethylpyrimidine kinase	-	COG0351	pfam08543	TIGR00097	K00941
Molybdate ABC transporter, ATPase subunit	-	COG4148	pfam00005	TIGR00638	K02017
Adenylate kinase (EC 2.7.4.3)	adk	COG0563	pfam00406	TIGR01351	K00939
LSU ribosomal protein L2P	rplB	COG0090	pfam00181	TIGR01171	K02886
Porphobilinogen synthase	-	COG0113	pfam00490	-	K01698
ABC transporter, ATPase subunit	-	COG1116	pfam00005	-	K02049
phosphoribosylaminoimidazole-succinocarboxamide synthase (EC 6.3.2.6)	purC	COG0152	pfam01259	TIGR00081	K01923
aspartate carbamoyltransferase (EC 2.1.3.2)	pyrB	COG0540	pfam02729	TIGR00670	K00609
succinyl-CoA synthetase (ADP-forming) alpha subunit (EC 6.2.1.5)	-	COG0074	pfam02629	TIGR01019	K01902
fumarate lyase	-	COG1027	pfam00206	TIGR00839	K01744
Phosphopantothenate-cysteine ligase (EC 6.3.2.5)/Phosphopantothenoylcysteine decarboxylase (EC 4.1.1.36)	-	COG0452	pfam04127	TIGR00521	K13038
3-oxoacyl-[acyl-carrier-protein] synthase III (EC 2.3.1.41)	fabH	COG0332	pfam08541	TIGR00747	K00648
trehalose synthase (EC:5.4.99.16)/maltokinase	-	COG0366	pfam16657	TIGR02457	K05343
GMP synthase (glutamine-hydrolyzing) (EC 6.3.5.2)	guaA	COG0518	pfam00117	TIGR00888	K01951
glutamyl-tRNA reductase (EC 1.2.1.70)	hemA2	COG0373	pfam01488	TIGR01035	K02492
Glucose-1-phosphate thymidylyltransferase (EC 2.7.7.24)	rmlA	COG1209	pfam00483	TIGR01207	K00973
signal recognition particle-docking protein FtsY	ftsY	COG0552	pfam00448	TIGR00064	K03110
polysaccharide biosynthesis protein CapD	-	COG1086	pfam13727	-	-
branched chain amino acid aminotransferase apoenzyme (EC 2.6.1.42)	-	COG0115	pfam01063	TIGR01123	K00826
phosphoglycerate kinase (EC 2.7.2.3)	pgk	COG0126	pfam00162	-	K00927
Penicillin-binding protein 1A	-	COG0744	pfam00905	TIGR02074	K05365
primary replicative DNA helicase (EC 3.6.1.-)	-	COG0305	pfam03796	TIGR00665	K02314
alanyl-tRNA synthetase (EC 6.1.1.7)	alaS	-	pfam01411	TIGR00344	K01872
glucose inhibited division protein A	mnmG	COG0445	pfam13932	TIGR00136	K03495
aconitase (EC 4.2.1.3)	-	COG1048	pfam00694	TIGR01341	K01681
anthranilate synthase, component II (EC 4.1.3.27)	-	COG0512	pfam00117	TIGR00566	K01658
ABC transporter, ATPase subunit	-	COG1132	pfam00664	-	K06147
isocitrate dehydrogenase (NADP) (EC 1.1.1.42)	-	COG0538	pfam00180	TIGR00183	K00031
ATP-dependent DNA helicase, Rep family	-	COG0210	pfam13361	-	K03657
NADH dehydrogenase subunit M (EC 1.6.5.3)	-	COG1008	pfam00361	TIGR01972	K00342
Excinuclease ABC subunit A	uvrA	COG0178	pfam00005	TIGR00630	K03701
carbamoyl-phosphate synthase large subunit	carB	COG0458	pfam02786	TIGR01369	K01955
anthranilate phosphoribosyltransferase (EC 2.4.2.18)	trpD	COG0547	pfam02885	TIGR01245	K00766
ribonuclease, Rne/Rng family	-	COG1530	pfam10150	TIGR00757	K08301
ABC transporter, ATPase subunit	-	COG0488	pfam00005	-	K15738
ribosomal large subunit pseudouridine synthase D (EC 5.4.99.-)	-	COG0564	pfam01479	TIGR00005	K06180
asparaginyl-tRNA synthetase (EC 6.1.1.22)	asnS	COG0017	pfam01336	TIGR00457	K01893
delta-1-pyrroline-5-carboxylate dehydrogenase (EC 1.5.1.12)	-	COG1012	pfam00171	TIGR01237	K00294
spermidine/putrescine ABC transporter ATPase subunit	-	COG3842	pfam00005	TIGR01187	K02052
2-oxoglutarate dehydrogenase E2 component (EC 2.3.1.61)	-	COG0508	pfam00364	TIGR02927	K00658
two component, sigma54 specific, transcriptional regulator, Fis family	-	COG2204	pfam02954	-	-
ATP synthase F1 subcomplex gamma subunit	atpG	COG0224	pfam00231	TIGR01146	K02115
Peptidase S1C, Do	-	COG0265	pfam13365	TIGR02037	K04771
helicase, putative	-	COG0553	pfam08455	-	-
homoaconitase (EC 4.2.1.36)	-	COG1048	pfam00330	TIGR00139	K01705
5-(carboxyamino)imidazole ribonucleotide synthase	purK	COG0026	pfam02222	TIGR01161	K01589
Potassium-translocating P-type ATPase, B subunit	kdpB	COG2216	pfam00122	TIGR01494	K01547
Holliday junction DNA helicase subunit RuvB	ruvB	COG2255	pfam05496	TIGR00635	K03551
Mg/Co/Ni transporter MgtE	-	-	pfam00571	-	-
MutS2 family protein	mutS2	COG1193	pfam01713	TIGR01069	K07456
phosphoribosylamine--glycine ligase (EC 6.3.4.13)	purD	COG0151	pfam02844	TIGR00877	K01945
bacterial peptide chain release factor 2 (bRF-2)	-	COG1186	pfam03462	TIGR00020	K02836
argininosuccinate lyase (EC 4.3.2.1)	argH	COG0165	pfam00206	TIGR00838	K01755
dehydrogenase, E1 component	-	COG0022	pfam02780	-	K11381
DNA-directed RNA polymerase subunit beta' (EC 2.7.7.6)	rpoC	COG0086	pfam04998	TIGR02388	K03046
3-isopropylmalate dehydrogenase (EC 1.1.1.85)	leuB	COG0473	pfam00180	TIGR00169	K00052
phenylalanyl-tRNA synthetase, alpha subunit (EC 6.1.1.20)	pheS	COG0016	pfam02912	TIGR00468	K01889
Aldehyde dehydrogenase (NAD+)	-	COG1012	pfam00171	-	K00128
ABC peptide transporter, inner membrane subunit	-	COG0601	pfam00528	-	K02033
Small GTP-binding protein	-	COG0370	pfam02421	TIGR00231	K04759
3-oxoacyl-[acyl-carrier-protein] synthase II (EC 2.3.1.41)	-	COG0304	pfam00109	TIGR03150	K09458
methionine adenosyltransferase (EC 2.5.1.6)	metK	COG0192	pfam00438	TIGR01034	K00789
glutaminyl-tRNA synthetase (EC 6.1.1.18)	glnS	COG0008	pfam03950	TIGR00440	K01886
tRNA delta(2)-isopentenylpyrophosphate transferase	miaA	COG0324	pfam01715	TIGR00174	K00791
LSU ribosomal protein L1P	rplA	COG0081	pfam00687	TIGR01169	K02863
ketol-acid reductoisomerase (EC 1.1.1.86)	ilvC	COG0059	pfam07991	TIGR00465	K00053
lipoic acid synthetase	lipA	COG0320	pfam16881	TIGR00510	K03644
4-hydroxy-3-methylbut-2-en-1-yl diphosphate synthase (EC 1.17.4.3)	ispG	COG0821	pfam04551	TIGR00612	K03526
thymidine phosphorylase (EC 2.4.2.4)	-	COG0213	pfam02885	TIGR02644	K00758
UDP-N-acetylmuramate--L-alanine ligase (EC 6.3.2.8)	murC	COG0773	pfam02875	TIGR01082	K01924
valyl-tRNA synthetase (EC 6.1.1.9)	valS	COG0525	pfam00133	TIGR00422	K01873
methenyltetrahydrofolate cyclohydrolase (EC 3.5.4.9)/5,10-methylenetetrahydrofolate dehydrogenase (NADP+) (EC 1.5.1.5)	folD	COG0190	pfam00763	-	K01491
Excinuclease ABC subunit B	uvrB	COG0556	pfam04851	TIGR00631	K03702
DNA-directed RNA polymerase subunit alpha (EC 2.7.7.6)	rpoA	COG0202	pfam01000	TIGR02027	K03040
DNA gyrase subunit B (EC 5.99.1.3)	gyrB	COG0187	pfam00204	TIGR01059	K02470
O-sialoglycoprotein endopeptidase (EC 3.4.24.57)	tsaD	COG0533	pfam00814	TIGR03723	K01409
ABC transporter, ATPase subunit	-	COG1132	pfam00664	-	K11085
Peptidase M20D, amidohydrolase	-	COG1473	pfam07687	TIGR01891	K01451
SSU ribosomal protein S1P	-	COG0539	pfam00575	TIGR00717	K02945
bacterial peptide chain release factor 1 (bRF-1)	prfA	COG0216	pfam00472	TIGR00019	K02835
uridylate kinase (EC 2.7.4.22)	pyrH	COG0528	pfam00696	TIGR02075	K09903
Uncharacterised P-loop ATPase protein UPF0042	-	COG1660	pfam03668	-	K06958
RNA polymerase, sigma 70 subunit, RpoD	sigA	COG0568	pfam04542	TIGR02937	K03086
6-phosphofructokinase (EC 2.7.1.11)	pfkA	COG0205	pfam00365	TIGR02482	K00850
lysyl-tRNA synthetase, class II (EC 6.1.1.6)	lysS	COG1190	pfam00152	TIGR00499	K04567
DNA replication and repair protein RecN	-	COG0497	pfam02463	TIGR00634	K03631
Transketolase-like	-	COG0021	pfam00456	-	K00615
homoserine dehydrogenase (EC 1.1.1.3)	-	COG0460	pfam03447	-	K00003
N-acetylglutamate kinase (EC 2.7.2.8)	argB	COG0548	pfam00696	TIGR00761	K00930
triosephosphate isomerase (EC 5.3.1.1)	tpiA	COG0149	pfam00121	TIGR00419	K01803
SSU ribosomal protein S3P	rpsC	COG0092	pfam07650	TIGR01009	K02982
thioredoxin reductase	-	COG0492	pfam07992	TIGR01292	K00384
adenosylhomocysteinase (EC 3.3.1.1)	ahcY	COG0499	pfam00670	TIGR00936	K01251
chaperonin GroEL	groL	COG0459	pfam00118	TIGR02348	K04077
succinate dehydrogenase subunit A (EC 1.3.5.1)	-	COG1053	pfam00890	TIGR01812	K00239
glutamate-5-semialdehyde dehydrogenase (EC 1.2.1.41)	proA	COG0014	pfam00171	TIGR00407	K00147
Glucose-1-phosphate adenylyltransferase	glgC	COG0448	pfam00483	TIGR02091	K00975
DNA polymerase III, tau subunit (EC 2.7.7.7)	-	COG2812	pfam13177	TIGR02397	K02343
UDP-N-acetylmuramoyl-tripeptide--D-alanyl-D-alanine ligase (EC 6.3.2.10)	-	COG0770	pfam01225	TIGR01143	K01929
ornithine carbamoyltransferase (EC 2.1.3.3)	argF	COG0078	pfam02729	TIGR00658	K00611
transketolase (EC 2.2.1.1)	-	COG0021	pfam02779	TIGR00232	K00615
ribose-phosphate pyrophosphokinase	prs	COG0462	pfam14572	TIGR01251	K00948
23S rRNA m(5)U-1939 methyltransferase (EC 2.1.1.190)	-	COG2265	pfam01938	TIGR00479	K03215
glycogen synthase (ADP-glucose)	glgA	COG0297	pfam00534	TIGR02095	K00703
acetyl-CoA carboxylase carboxyltransferase subunit alpha	accA	COG0825	pfam03255	TIGR00513	K01962
L-alanine dehydrogenase (EC 1.4.1.1)	-	COG0686	pfam01262	TIGR00518	K00259
glutamate synthase (NADH) large subunit (EC 1.4.1.14)	-	COG0069	pfam01645	-	K00265
UDP-N-acetylmuramoylalanyl-D-glutamate--2,6-diaminopimelate ligase (EC 6.3.2.13)	murE	COG0769	pfam02875	TIGR01085	K01928
phosphoenolpyruvate carboxylase	pckA	COG1866	pfam01293	TIGR00224	K01610
glycerol 3-phosphate dehydrogenase (NAD(P)+) (EC 1.1.1.94)	gpsA	COG0240	pfam07479	-	K00057
aspartate semialdehyde dehydrogenase (EC 1.2.1.11)	asd-1	COG0136	pfam02774	TIGR01296	K00133
Small GTP-binding protein	der	COG1160	pfam01926	TIGR00231	K03977
glycine betaine/L-proline ABC transporter, ATPase subunit	-	COG4175	pfam00005	TIGR01186	K02000
Chaperone DnaK	dnaK	COG0443	pfam00012	TIGR02350	K04043
enolase (EC 4.2.1.11)	eno	COG0148	pfam03952	TIGR01060	K01689
AMP-dependent synthetase and ligase	-	COG0318	pfam00501	-	K01904
Dihydrouridine synthase TIM-barrel protein nifR3	-	COG0042	pfam01207	TIGR00737	-
UDP-N-acetylglucosamine 2-epimerase	-	COG0381	pfam02350	TIGR00236	K01791
sulphate transporter	-	COG0659	pfam01740	TIGR00815	K03321
DNA topoisomerase I (EC 5.99.1.2)	topA	COG0551	pfam01396	TIGR01051	K03168
cysteine desulfurase IscS	iscS	COG1104	pfam00266	TIGR02006	K04487
glyceraldehyde-3-phosphate dehydrogenase (NAD+) (EC 1.2.1.12)	-	COG0057	pfam00044	TIGR01534	K00134
sodium--dicarboxylate symporter	-	COG1301	pfam00375	-	K11102
pyruvate kinase (EC 2.7.1.40)	-	COG0469	pfam00224	TIGR01064	K00873
ribonucleoside-diphosphate reductase class II (EC 1.17.4.-)	-	COG0209	pfam08471	TIGR02504	K00525
signal recognition particle subunit FFH/SRP54 (srp54)	ffh	COG0541	pfam00448	TIGR00959	K03106
glycosyl transferase, family 2	-	COG0463	pfam00535	-	-
L-aspartate oxidase (EC 1.4.3.16)	-	COG0029	pfam00890	TIGR00551	K00278
dihydroorotase (EC 3.5.2.3)	pyrC	COG0044	pfam01979	TIGR00857	K01465
succinyldiaminopimelate aminotransferase apoenzyme (EC 2.6.1.17)	ACIAD2080	COG0436	pfam00155	TIGR03538	K14267
ATPase AAA-2	clpB	COG0542	pfam07724	TIGR03346	K03695
ABC transporter, ATPase subunit	-	COG1132	pfam00005	-	K11085
NADH dehydrogenase subunit L (EC 1.6.5.3)	-	COG1009	pfam00361	TIGR01974	K00341
glycyl-tRNA synthetase alpha chain (EC 6.1.1.14)	glyQ	COG0752	pfam02091	TIGR00388	K01878
chromosome segregation ATPase	-	COG1192	pfam13614	-	K03496
Protein of unknown function DUF933	ychF	COG0012	pfam06071	TIGR00092	K06942
DNA mismatch repair protein MutS	mutS	COG0249	pfam01624	TIGR01070	K03555
phosphoglucosamine mutase (EC 5.4.2.10)	glmM	COG1109	pfam02878	TIGR01455	K03431
NADH dehydrogenase subunit N (EC 1.6.5.3)	nuoN2	COG1007	pfam00361	TIGR01770	K00343
bacterial peptide chain release factor 3 (bRF-3)	prfC	COG4108	pfam03144	TIGR00231	K02837
Polyphosphate kinase	ppk	COG0855	pfam13089	TIGR03705	K00937
glutamate N-acetyltransferase (EC 2.3.1.35)	argJ	COG1364	pfam01960	TIGR00120	K00620
catalase (hydroperoxidase II)	katA	COG0753	pfam00199	-	K03781
ATP synthase F1 subcomplex beta subunit	atpD	COG0055	pfam02874	TIGR01039	K02112
ATP-dependent proteinase. Serine peptidase. MEROPS family S16	lon	COG0466	pfam00004	TIGR00763	K01338
glutamate--tRNA(Gln) ligase (EC 6.1.1.24)/glutamyl-tRNA synthetase (EC 6.1.1.17)	gltX1	COG0008	pfam00749	TIGR00464	K01885
dihydrolipoamide dehydrogenase (EC 1.8.1.4)	-	COG1249	pfam07992	TIGR01350	K00382
aminotransferase class-III	-	COG0161	pfam00202	-	K00837
tRNA-guanine transglycosylase (EC 2.4.2.29)	tgt	COG0343	pfam01702	TIGR00430	K00773
Leucyl aminopeptidase	pepA	COG0260	pfam02789	-	K01255
RNAse PH (EC 2.7.7.56)	rph	COG0689	pfam03725	TIGR01966	K00989
IMP cyclohydrolase (EC 3.5.4.10)/phosphoribosylaminoimidazolecarboxamide formyltransferase (EC 2.1.2.3)	purH	COG0138	pfam01808	TIGR00355	K00602
3-dehydroquinate synthase (EC 4.2.3.4)	aroB	COG0337	pfam01761	TIGR01357	K01735
SSU ribosomal protein S2P	rpsB	COG0052	pfam00318	TIGR01011	K02967
anthranilate synthase, component I (EC 4.1.3.27)	-	COG0147	pfam04715	TIGR00565	K01657
tRNA-i(6)A37 thiotransferase enzyme MiaB	miaB	COG0621	pfam04055	TIGR00089	K06168
methionyl-tRNA formyltransferase (EC 2.1.2.9)	fmt	COG0223	pfam00551	TIGR00460	K00604
cysteinyl-tRNA synthetase (EC 6.1.1.16)	cysS	COG0215	pfam09190	TIGR00435	K01883
glutamine--fructose-6-phosphate transaminase	glmS	COG0449	pfam13522	TIGR01135	K00820
argininosuccinate synthase (EC 6.3.4.5)	argG	COG0137	pfam00764	TIGR00032	K01940
tRNA (Guanine37-N(1)-) methyltransferase (EC 2.1.1.31)	trmD	COG0336	pfam01746	TIGR00088	K00554
potassium uptake protein, TrkH family	trkH	COG0168	pfam02386	TIGR00933	K03498
3-phosphoshikimate 1-carboxyvinyltransferase (EC 2.5.1.19)	aroA	COG0128	pfam00275	TIGR01356	K00800
FAD-dependent pyridine nucleotide-disulphide oxidoreductase	-	-	pfam07992	-	-
CTP synthase (EC 6.3.4.2)	pyrG	COG0504	pfam06418	TIGR00337	K01937
exonuclease RecJ (EC 3.1.-.-)	-	COG0608	pfam01368	TIGR00644	K07462
Uracil-DNA glycosylase (EC 3.2.2.-)	ung	COG0692	pfam03167	TIGR00628	K03648
dihydroxyacid dehydratase (EC 4.2.1.9)	ilvD	COG0129	pfam00920	TIGR00110	K01687
putative amino-acid transport protein	ACIAD0805	COG1115	pfam01235	TIGR00835	K03310
hydroxymethylbilane synthase (EC 2.5.1.61)	hemC	COG0181	pfam01379	TIGR00212	K01749
6-phosphogluconate dehydrogenase (decarboxylating) (EC 1.1.1.44)	-	COG0362	pfam00393	TIGR00873	K00033
dihydroorotate oxidase B, catalytic subunit (EC 1.3.3.1)	pyrD	COG0167	pfam01180	TIGR01037	K17828
methionine aminopeptidase, type I (EC 3.4.11.18)	map	COG0024	pfam00557	TIGR00500	K01265
aspartyl-tRNA synthetase (EC 6.1.1.12)	-	COG0173	pfam01336	TIGR00459	K01876
S-adenosylmethionine--tRNA ribosyltransferase-isomerase	queA	COG0809	pfam02547	TIGR00113	K07568
DNA ligase, NAD-dependent	ligA	COG0272	pfam00533	TIGR00575	K01972
2-octaprenylphenol hydroxylase (EC 1.14.13.-)	ubiB	COG0661	pfam03109	-	K03688
phosphate:acyl-[acyl carrier protein] acyltransferase	plsX	COG0416	pfam02504	TIGR00182	K03621
ABC transporter, ATPase subunit	-	COG1137	pfam00005	TIGR04406	K06861
ABC transporter, ATPase subunit	-	COG4608	pfam00005	-	K02032
2-oxoglutarate dehydrogenase E1 component (EC 1.2.4.2)	-	COG0567	pfam00676	TIGR00239	K00164
amino acid/amide ABC transporter ATP-binding protein 2, HAAT family (TC 3.A.1.4.-)	braG	COG0410	pfam00005	-	K01996
prolyl-tRNA synthetase (EC 6.1.1.15)	proS	COG0442	pfam00587	TIGR00409	K01881
type III secretion system ATPase, FliI/YscN (EC 3.6.3.15)	-	COG1157	pfam00006	TIGR01026	K02412
propionyl-CoA carboxylase carboxyltransferase subunit	-	COG4799	pfam01039	-	K01966
Xanthine/uracil/vitamin C transporter	-	COG2252	pfam00860	-	K06901
phosphoribosylformylglycinamidine cyclo-ligase (EC 6.3.3.1)	purM	COG0150	pfam00586	TIGR00878	K01933
asparagine synthase (glutamine-hydrolyzing)	-	COG0367	pfam00733	TIGR03108	K01953
Cytochrome-c oxidase	-	COG0843	pfam00115	TIGR02891	K02274
phosphoserine aminotransferase apoenzyme (EC 2.6.1.52)	serC	COG1932	pfam00266	TIGR01364	K00831
diaminohydroxyphosphoribosylaminopyrimidine deaminase (EC 3.5.4.26)/5-amino-6-(5-phosphoribosylamino)uracil reductase (EC 1.1.1.193)	-	COG1985	pfam00383	TIGR00227	K11752
UDP-glucose 6-dehydrogenase	-	COG1004	pfam03720	TIGR03026	K00012
ATP-dependent Clp protease ATP-binding subunit ClpX (EC 3.4.21.92)	clpX	COG1219	pfam07724	TIGR00382	K03544
cell division protein FtsZ	ftsZ	COG0206	pfam00091	TIGR00065	K03531
glycine cleavage system T protein	gcvT	COG0404	pfam01571	TIGR00528	K00605
phosphate ABC transporter ATP-binding protein, PhoT family (TC 3.A.1.7.1)	pstB	COG1117	pfam00005	TIGR00972	K02036
ATPase associated with various cellular activities, AAA_3	-	COG0714	pfam07726	-	K03924
acriflavin resistance protein	-	COG0841	pfam00873	-	-
chromosomal replication initiator protein DnaA	dnaA	COG0593	pfam08299	TIGR00362	K02313
dihydrodipicolinate synthase (EC 4.2.1.52)	dapA	COG0329	pfam00701	TIGR00674	K01714
ribulose-5-phosphate 3-epimerase (EC 5.1.3.1)	-	COG0036	pfam00834	TIGR01163	K01783
serine hydroxymethyltransferase (EC 2.1.2.1)	glyA	COG0112	pfam00464	-	K00600
2-dehydro-3-deoxyphosphooctonate aldolase	kdsA	COG2877	pfam00793	TIGR01362	K01627
arginyl-tRNA synthetase (EC 6.1.1.19)	-	COG0018	pfam03485	-	K01887
DNA replication and repair protein RadA	radA	COG1066	pfam06745	TIGR00416	K04485
rod shape-determining protein MreB	-	COG1077	pfam06723	TIGR00904	K03569
glutamate 5-kinase (EC 2.7.2.11)	proB	COG0263	pfam00696	TIGR01027	K00931
peptidase U32	-	COG0826	pfam01136	-	K08303
DEAD/DEAH box helicase-like	-	COG0513	pfam00271	-	K11927
translation elongation factor 2 (EF-2/EF-G)	fusA	COG0480	pfam03764	TIGR00484	K02355
GTP-binding protein LepA	lepA	COG0481	pfam00679	TIGR00231	K03596
glutamate synthase (NADH) small subunit (EC 1.4.1.14)	-	COG0493	pfam14691	TIGR01317	K00266
putative aminotransferase	ebA3862	COG1168	pfam00155	TIGR04350	K14155
amidophosphoribosyltransferase (EC 2.4.2.14)	purF	COG0034	pfam00156	TIGR01134	K00764
dTDP-glucose 4,6-dehydratase (EC 4.2.1.46)	rmlB	COG1088	pfam16363	TIGR01181	K01710
histidine ammonia-lyase (EC 4.3.1.3)	hutH	COG2986	pfam00221	TIGR01225	K01745
L-aspartate aminotransferase apoenzyme (EC 2.6.1.1)	-	COG0436	pfam00155	-	K00812
Excinuclease ABC subunit C	uvrC	COG0322	pfam08459	TIGR00194	K03703
tRNA modification GTPase trmE	mnmE	COG0486	pfam10396	TIGR00450	K03650
putative transport protein (ABC superfamily, atp_bind and membrane)	ACIAD1514	COG1132	pfam00664	-	K06147
replication restart DNA helicase PriA	priA	COG1198	pfam00270	TIGR00595	K04066
tyrosyl-tRNA synthetase (EC 6.1.1.1)	tyrS	COG0162	pfam00579	TIGR00234	K01866
PAS/PAC sensor hybrid histidine kinase (EC 2.7.13.3)	-	-	pfam13185	TIGR00229	K11527
aldehyde dehydrogenase (acceptor) (EC 1.2.99.3)	-	COG1012	pfam00171	-	K00130
Adenylosuccinate lyase (EC 4.3.2.2)	-	COG0015	pfam10397	TIGR00928	K01756
Formate-tetrahydrofolate ligase (EC 6.3.4.3)	fhs	COG2759	pfam01268	-	K01938
ribonucrease Y	rny	COG1418	pfam00013	TIGR00277	K18682
glycine dehydrogenase (decarboxylating) beta subunit (EC 1.4.4.2)	gcvPB	COG1003	pfam02347	-	K00283
Small GTP-binding protein	obg	COG0536	pfam01018	TIGR00231	K03979
SSU ribosomal protein S12P methylthiotransferase (EC 2.-.-.-)	rimO	COG0621	pfam04055	TIGR01125	K14441
phosphoglucomutase/phosphomannomutase	pmu	COG1109	pfam02879	-	-
GTP-binding protein, HSR1-related	hflX	COG2262	pfam01926	TIGR03156	K03665
hydroxymethylpyrimidine synthase	thiC	COG0422	pfam01964	TIGR00190	K03147
KpsF/GutQ family protein	-	COG0794	pfam01380	TIGR00393	K06041
methionine synthase (B12-dependent) (EC 2.1.1.13)	-	COG1410	pfam02965	TIGR02082	K00548
3' exoribonuclease	pnp	COG1185	pfam00013	TIGR03591	K00962
NADH dehydrogenase subunit H (EC 1.6.5.3)	nuoH2	COG1005	pfam00146	-	K00337
methionine synthase (B12-independent) (EC 2.1.1.14)	metE	COG0620	pfam08267	TIGR01371	K00549
ATP-dependent Clp protease ATP-binding subunit ClpA (EC 3.4.21.92)	clpA	COG0542	pfam00004	TIGR02639	K03694
NusA antitermination factor	nusA	COG0195	pfam13184	TIGR01953	K02600
acetyl-CoA carboxylase carboxyltransferase subunit alpha	accD	COG0777	pfam01039	TIGR00515	K01963
phosphoribosylformylglycinamidine synthase subunit II (EC 6.3.5.3)	purL	COG0046	pfam02769	TIGR01736	K01952
1-deoxy-D-xylulose 5-phosphate reductoisomerase (EC 1.1.1.267)	dxr	COG0743	pfam13288	TIGR00243	K00099
amino acid/amide ABC transporter ATP-binding protein 1, HAAT family (TC 3.A.1.4.-)	braF	COG0411	pfam12399	-	K01995
UDP-N-acetylglucosamine 1-carboxyvinyltransferase (EC 2.5.1.7)	murA	COG0766	pfam00275	TIGR01072	K00790
glucose-6-phosphate 1-dehydrogenase (EC 1.1.1.49)	zwf	COG0364	pfam02781	TIGR00871	K00036
Adenylosuccinate synthetase (EC 6.3.4.4)	purA	COG0104	pfam00709	TIGR00184	K01939
Recombination protein MgsA	-	COG2256	pfam05496	-	K07478
heat shock protein HslVU, ATPase subunit HslU	hslU	COG1220	pfam00004	TIGR00390	K03667
Chaperone DnaJ	dnaJ	COG0484	pfam00684	TIGR02349	K03686
protein translocase subunit secY/sec61 alpha	secY	COG0201	pfam00344	TIGR00967	K03076
cysteine synthase (EC 2.5.1.47)	-	COG0031	pfam00291	TIGR01139	K01738
acetolactate synthase, large subunit (EC 2.2.1.6)	-	COG0028	pfam00205	TIGR00118	K01652
transcription termination factor Rho	rho	COG1158	pfam07498	TIGR00767	K03628
alcohol dehydrogenase, NADH-dependent, putative	-	COG1979	pfam00465	-	K08325
protein translocase subunit secA	secA	-	pfam07517	TIGR00963	K03070
phosphotransacetylase (EC 2.3.1.8)	pta	COG0280	pfam01515	TIGR00651	K13788
GTP cyclohydrolase II (EC 3.5.4.25)/3,4-dihydroxy-2-butanone 4-phosphate synthase (EC 4.1.99.12)	-	COG0807	pfam00925	TIGR00505	K14652
DNA mismatch repair protein MutL	mutL	COG0323	pfam08676	TIGR00585	K03572
copper-translocating P-type ATPase	-	COG3350	pfam00122	TIGR01511	K17686
putative potassium uptake protein (TrkH)	ACIAD1355	COG0168	pfam02386	TIGR00933	K03498
aspartate kinase (EC 2.7.2.4)	-	COG0527	pfam00696	TIGR00656	K00928
competence/damage-inducible protein cinA	-	COG1546	pfam00994	TIGR00177	K03742
Isoleucyl-tRNA synthetase (EC 6.1.1.5)	ileS	COG0060	pfam08264	TIGR00392	K01870
DNA gyrase subunit A (EC 5.99.1.3)	gyrA	COG0188	pfam03989	TIGR01063	K02469
Mg chelatase-related protein	-	COG0606	pfam01078	TIGR00368	K07391
glycyl-tRNA synthetase beta chain (EC 6.1.1.14)	glyS	COG0751	pfam05746	TIGR00211	K01879
carboxyl-terminal protease	-	COG0793	pfam03572	TIGR00225	K03797
UDP-N-acetylglucosamine pyrophosphorylase (EC 2.7.7.23)/glucosamine-1-phosphate N-acetyltransferase (EC 2.3.1.157)	glmU	COG1207	pfam00132	TIGR01173	K04042
ATPase AAA-2	-	COG0542	pfam00004	-	K03696
ammonium transporter (TC 1.A.11)	-	COG0004	pfam00909	TIGR00836	K03320
Iron-regulated ABC transporter ATPase subunit SufC	aapB	COG0396	pfam00005	TIGR01978	K09013
Cysteine desulphurase related, unknown function	-	COG0520	pfam00266	TIGR01977	-
Heavy metal translocating P-type ATPase	-	COG3350	pfam04945	TIGR01494	K17686
UBA/THIF-type NAD/FAD binding protein	-	COG0476	pfam00899	-	K11996
homoserine kinase (EC 2.7.1.39)	thrB	COG0083	pfam00288	TIGR00191	K00872
Superoxide dismutase	-	COG0605	pfam02777	-	K04564
urocanate hydratase (EC 4.2.1.49)	hutU	COG2987	pfam01175	TIGR01228	K01712
RNAse R (EC 3.1.-.-)	rnr	COG0557	pfam00773	TIGR00358	K12573
putative nicotinate phosphoribosyltransferase	-	COG1488	pfam01729	TIGR01513	K00763
Beta-ketoadipyl CoA thiolase	-	COG0183	pfam02803	TIGR01930	K07823
uracil phosphoribosyltransferase (EC 2.4.2.9)	upp	COG0035	pfam14681	TIGR01091	K00761
thymidylate synthase (EC 2.1.1.45)	thyA	COG0207	pfam00303	TIGR03284	K00560
P-type ATPase, Mg2+ ATPase transporter	mgtA	COG0474	pfam00690	TIGR01494	K01531
[Acyl-carrier-protein] S-malonyltransferase (EC 2.3.1.39)	-	COG0331	pfam00698	TIGR00128	K00645
phosphate acetyltransferase	ACIAD2287	COG0281	pfam01515	-	K00029
Glycogen/starch/alpha-glucan phosphorylase	-	COG0058	pfam00343	TIGR02093	K00688
glycerol kinase (EC 2.7.1.30)	glpK	COG0554	pfam02782	TIGR01311	K00864
heat shock protein 90	htpG	COG0326	pfam02518	-	K04079
twitching motility protein	-	COG2805	pfam00437	TIGR01420	K02669
Undecaprenyl pyrophosphate synthetase (EC 2.5.1.31)	-	COG0020	pfam01255	TIGR00055	K00806
flagellar biosynthesis protein FlhA	-	COG1298	pfam00771	TIGR01398	K02400
peptidoglycan glycosyltransferase (EC 2.4.1.129)	-	COG0768	pfam00905	TIGR03423	K05515
histidyl-tRNA synthetase (EC 6.1.1.21)	hisS	COG0124	pfam13393	TIGR00442	K01892
DNA translocase FtsK	-	COG1674	pfam13491	-	K03466
glycogen branching enzyme (EC 2.4.1.18)	glgB	COG0296	pfam00128	TIGR01515	K00700
sulfate adenylyltransferase subunit 1 (EC 2.7.7.4)	-	COG2895	pfam00009	TIGR00231	K00956
tRNA (5-methylaminomethyl-2-thiouridylate)-methyltransferase (EC 2.1.1.61)	mnmA	COG0482	pfam03054	TIGR00420	K00566
DNA primase (EC 2.7.7.-)	dnaG	COG0358	pfam13155	TIGR01391	K02316
uroporphyrinogen decarboxylase (EC 4.1.1.37)	hemE	COG0407	pfam01208	TIGR01464	K01599
2-amino-3-ketobutyrate coenzyme A ligase (EC 2.3.1.29)	-	COG0156	pfam00155	TIGR01825	K00639
putative FAD/FMN-containing dehydrogenase	ACIAD3300	COG0277	pfam02913	-	-
histidinol dehydrogenase (EC 1.1.1.23)	hisD	COG0141	pfam00815	TIGR00069	K00013
beta-lactamase-like	rnj	COG0595	pfam00753	TIGR00649	K12574
condensin subunit Smc	smc	COG1196	pfam02463	TIGR02168	K03529
pantothenate synthetase (EC 6.3.2.1)	panC	COG0414	pfam02569	TIGR00018	K01918
bacterial translation initiation factor 2 (bIF-2)	infB	COG0532	pfam03144	TIGR00231	K02519
methyltransferase	rsmH	COG0275	pfam01795	TIGR00006	K03438
GTP-binding protein Era	era	COG1159	pfam07650	TIGR00231	K03595
chorismate synthase (EC 4.2.3.5)	aroC	COG0082	pfam01264	TIGR00033	K01736
GTP-binding protein TypA	-	COG1217	pfam00679	TIGR00231	K06207
UDP-N-acetylmuramoylalanine--D-glutamate ligase (EC 6.3.2.9)	murD	COG0771	pfam01225	TIGR01087	K01925
succinyl-CoA synthetase (ADP-forming) beta subunit (EC 6.2.1.5)	sucC	COG0045	pfam08442	TIGR01016	K01903
inosine-5'-monophosphate dehydrogenase (EC 1.1.1.205)	guaB	COG0516	pfam00571	TIGR01302	K00088
conserved hypothetical protein; putative RNA binding protein, contains S1 domain	ACIAD3386	COG2183	pfam09371	TIGR00426	K06959
diaminopimelate decarboxylase (EC 4.1.1.20)	lysA	COG0019	pfam02784	TIGR01048	K01586
SSU ribosomal protein S7P	rpsG	COG0049	pfam00177	TIGR01029	K02992
acyl-CoA dehydrogenase-like	-	COG1960	pfam02770	-	K00257
Protein of unknown function UPF0011	rsmI	COG0313	pfam00590	TIGR00096	K07056
UDP-galactose 4-epimerase (EC 5.1.3.2)	-	COG1087	pfam01370	TIGR01179	K01784
transcription-repair coupling factor	mfd	COG1197	pfam00270	TIGR00580	K03723
glutamate-1-semialdehyde 2,1-aminomutase (EC 5.4.3.8)	hemL	COG0001	pfam00202	TIGR00713	K01845
DNA-directed RNA polymerase subunit beta (EC 2.7.7.6)	rpoB	-	pfam04563	TIGR02013	K03043
ABC transporter, ATPase subunit	-	COG0488	pfam12848	-	K06158
acetyl-coenzyme A synthetase (EC 6.2.1.1)	acsA	COG0365	pfam16177	TIGR02188	K01895
O-acetylhomoserine sulfhydrylase (EC 2.5.1.49)	-	COG2873	pfam01053	TIGR01326	K01740
citrate synthase (EC 2.3.3.1)	-	COG0372	pfam00285	TIGR01800	K01647
CheA signal transduction histidine kinases	-	COG0643	pfam01584	-	K03407
adenosylcobyric acid synthase (glutamine-hydrolysing) (EC 6.3.5.10)	cobQ	COG1492	pfam07685	TIGR00313	K02232
methionyl-tRNA synthetase (EC 6.1.1.10)	metG	COG0143	pfam01588	TIGR00399	K01874
aspartyl/glutamyl-tRNA(Asn/Gln) amidotransferase subunit B (EC 6.3.5.-)	gatB	COG0064	pfam02637	TIGR00133	K02434
translation elongation factor 1A (EF-1A/EF-Tu)	tuf1	COG0050	pfam03143	TIGR00231	K02358
ATP synthase F1 subcomplex alpha subunit	atpA	COG0056	pfam00006	TIGR00962	K02111
type II secretion system protein E	-	COG2804	pfam05157	TIGR02538	K02652
protein-export membrane protein SecD	secD	COG0342	pfam02355	TIGR00916	K03072
seryl-tRNA synthetase (EC 6.1.1.11)	serS	COG0172	pfam02403	TIGR00414	K01875
LSU ribosomal protein L5P	rplE	COG0094	pfam00281	-	K02931
membrane protease FtsH catalytic subunit (EC 3.4.24.-)	ftsH	COG0465	pfam06480	TIGR01241	K03798
DNA polymerase I (EC 2.7.7.7)	-	COG0258	pfam02739	TIGR00593	K02335
mannose-1-phosphate guanylyltransferase (GDP) (EC 2.7.7.22)/mannose-6-phosphate isomerase, type 2 (EC 5.3.1.8)	-	COG0836	pfam01050	TIGR01479	K00971
NADH dehydrogenase subunit D (EC 1.6.5.3)	nuoD1	COG0649	pfam00346	-	K00333
imidazole glycerol phosphate synthase subunit hisF (EC 4.1.3.-)	hisF	COG0107	pfam00977	TIGR00735	K02500
peptidoglycan synthetase FtsI (EC 2.4.1.129)	-	COG0768	pfam03793	TIGR03423	K03587
UDP-N-acetylglucosamine-N-acetylmuramylpentapeptide N-acetylglucosamine transferase	murG	COG0707	pfam03033	TIGR01133	K02563
3-oxoacyl-[acyl-carrier-protein] reductase (EC 1.1.1.100)	-	COG1028	pfam13561	TIGR01830	K00059
ABC transporter, ATPase subunit	-	COG1136	pfam00005	-	K02003
two component, sigma54 specific, transcriptional regulator, Fis family	-	COG2204	pfam02954	-	-
Exodeoxyribonuclease VII large subunit (EC 3.1.11.6)	xseA	COG1570	pfam02601	TIGR00237	K03601
phosphoenolpyruvate--protein phosphotransferase (EC 2.7.3.9)/Phosphocarrier protein HPr/PTS system D-fructose-specific IIA component (F1P-forming), Frc family (TC 4.A.2.1.1)	fruB	COG4668	pfam00391	TIGR01417	K11183
leucyl-tRNA synthetase (EC 6.1.1.4)	leuS	COG0495	pfam00133	TIGR00396	K01869
DegT/DnrJ/EryC1/StrS aminotransferase	-	COG0399	pfam01041	-	-
acetylornithine aminotransferase apoenzyme (EC 2.6.1.11)	argD	COG4992	pfam00202	TIGR00707	K00818
monosaccharide ABC transporter ATP-binding protein, CUT2 family (TC 3.A.1.2.-)	-	COG1129	pfam00005	-	K10545
pyruvate carboxylase subunit A (EC 6.4.1.1)	-	COG4770	pfam02785	TIGR00514	K01961
cell division protein FtsA	-	COG0849	pfam02491	TIGR01174	K03590
tryptophanyl-tRNA synthetase (EC 6.1.1.2)	trpS	COG0180	pfam00579	TIGR00233	K01867
diguanylate cyclase	-	COG3300	pfam03707	TIGR00254	-
L-glutamate ABC transporter ATP-binding protein/L-aspartate ABC transporter ATP-binding protein	gltL	COG1126	pfam00005	-	K10004
phosphoglycerate mutase (EC 5.4.2.1)	gpm	COG0588	pfam00300	TIGR01258	K01834
DNA-directed DNA polymerase	dinB	COG0389	pfam00817	-	K02346
(p)ppGpp synthetase I (GTP pyrophosphokinase), SpoT/RelA	-	COG0317	pfam02824	TIGR00691	K00951
RNA polymerase, sigma 54 subunit, RpoN/SigL	-	-	pfam00309	TIGR02395	K03092
ATP-dependent DNA helicase RecG (EC 3.6.1.-)	-	COG1200	pfam00270	TIGR00643	K03655
ATP-dependent Clp protease proteolytic subunit ClpP (EC 3.4.21.92)	clpP	COG0740	pfam00574	TIGR00493	K01358
Oligopeptide/dipeptide ABC transporter, ATPase subunit	-	COG0444	pfam08352	TIGR01727	K02031
glutamate dehydrogenase (NADP) (EC 1.4.1.4)	-	COG0334	pfam00208	-	K00262
pyruvate phosphate dikinase (EC 2.7.9.1)	-	COG0574	pfam00391	TIGR01828	K01006
aspartyl/glutamyl-tRNA(Asn/Gln) amidotransferase subunit A (EC 6.3.5.-)	gatA	COG0154	pfam01425	TIGR00132	K02433
NADH-quinone oxidoreductase, chain G	-	COG3383	pfam00384	TIGR01973	K00336
fructose-bisphosphate aldolase (EC 4.1.2.13)	-	COG0191	pfam01116	TIGR00167	K01624
protein of unknown function DUF28	-	COG0217	pfam01709	TIGR01033	-
