# Supplementary material for: Anaerobic hydrocarbon degradation in candidate phylum ‘Atribacteria’ (JS1) inferred from genomics
Source: ISME J. 2019 Jun 6;13(9):2377–90. doi: 10.1038/s41396-019-0448-2 (PMC6776118; doi:10.1038/s41396-019-0448-2)
Supplement: Supplementary file 5 — Supplementary Table S5 [file 41396_2019_448_MOESM5_ESM.xlsx]

## Sheet: Supplementary Table S5
Supplementary Table S5. Numbers of genes predicted to be involved in this study in all Atribacterial MAGs. Annotation of studied MABs was done by a combined effort of RAST server and KEGG database. Nucleotide sequence files of GBs were uploaded to RAST server for annotation using a seed system. Then, amino acid sequences were translated locally using Prodigal and submitted to BlastKOALA server in…
Subsystem	Enzyme	Symbol	KO number	Atribacteria_bacterium_JGI_0000079-F20	Candidatus_Atribacteria_bacterium_UBA3950	GCA_000347575.1_77CS_OP9_bin_genomic	GCA_000353875.1_Ca._Caldatribacterium_californiense_genomic	maxbin015	Atribacteria_bacterium_JGI_0000059-I14	maxbin017	Candidatus_Atribacteria_bacterium_UBA6794	Atribacteria_bacterium_JGI_0000014-F07	GCA_001006965.1_Aarhus_Bay_SAG_B17_genomic	Atribacteria_bacterium_JGI_0000079-L04	TA_biofilm_MAG	Candidatus_Atribacteria_bacterium_UBA6251	Candidatus_Atribacteria_bacterium_UBA5772	Candidatus_Atribacteria_bacterium_UBA4082	maxbin027	Candidatus_Atribacteria_bacterium_CG_4_10_14_3_um_filter_34_13	Candidatus_Atribacteria_bacterium_CG_4_8_14_3_um_filter_34_18	Candidatus_Atribacteria_bacterium_CG08_land_8_20_14_0_20_33_29	Candidatus_Atribacteria_bacterium_CG17_big_fil_post_rev_8_21_14_2_50_34_11	Candidatus_Atribacteria_bacterium_CG_4_9_14_3_um_filter_33_16	Candidatus_Atribacteria_bacterium_CG2_30_33_13	Atribacteria_bacterium_SCGC_AB-164-G04	maxbin010	Candidatus_Atribacteria_bacterium_RBG_19FT_COMBO_35_14	Candidatus_Atribacteria_bacterium_4572_76	GCA_001006985.1_SAG_I22_genomic	Atribacteria_bacterium_SCGC_AB-164-A22	Atribacteria_bacterium_SCGC_AAA255-G05	Atribacteria_bacterium_SCGC_AAA255-N14	Atribacteria_bacterium_SCGC_AB-164-D21	Atribacteria_bacterium_SCGC_AAA252-M02	GCA_000494265.1_Atribacteria_bacterium_OTU_1_genomic	Atribacteria_bacterium_SCGC_AB-164-M20	Atribacteria_bacterium_SCGC_AB-164-L03	Atribacteria_bacterium_SCGC_AAA255-E04
Fumarate-addinng	fumarate-adding enzyme [EC:4.1.99.11]	fae	K07540	-	-	-	-	1	-	1	1	-	-	-	-	1	1	1	1	-	-	-	-	-	-	-	1	-	-	-	-	-	-	-	-	-	-	-	-
	putative AMP-dependent CoA ligase/synthetase	assK	K00666	1	1	1	1	2	1	1	1	-	2	1	2	1	1	1	4	2	1	1	1	2	2	-	1	1	-	1	-	-	-	2	2	2	2	3	2
Benzyol-CoA degradation	benzoate-CoA ligase [EC:6.2.1.25]	badA	K04110	-	-	-	-	-	-	-	-	-	-	-	-	-	-	-	-	-	-	-	-	-	-	-	-	-	-	-	-	-	-	-	-	-	-	-	-
	4-hydroxybenzoate-CoA ligase [EC:6.2.1.27 6.2.1.25]	hbaA	K04105	-	-	-	-	-	-	-	-	-	-	-	-	-	-	-	-	-	-	-	-	-	-	-	-	-	-	-	-	-	-	-	-	-	-	-	-
	benzoyl-CoA reductase subunit C [EC:1.3.7.8]	bcrC, badD	K04112	-	-	-	-	-	-	1	1	-	-	-	-	1	1	1	-	-	-	-	-	-	-	-	-	-	-	-	-	-	-	-	-	-	-	-	-
	benzoyl-CoA reductase subunit B [EC:1.3.7.8]	bcrB, badE	K04113	-	-	-	-	-	-	-	-	-	-	-	-	-	-	-	-	-	-	-	-	-	-	-	-	-	-	-	-	-	-	-	-	-	-	-	-
	benzoyl-CoA reductase subunit A [EC:1.3.7.8]	bcrA, badF	K04114	-	-	-	-	-	-	-	-	-	-	-	-	-	-	-	-	-	-	-	-	-	-	-	-	-	-	-	-	-	-	-	-	-	-	-	-
	benzoyl-CoA reductase subunit D [EC:1.3.7.8]	bcrD, badG	K04115	-	-	-	-	-	-	-	-	-	-	-	-	-	-	-	-	-	-	-	-	-	-	-	-	-	-	-	-	-	-	-	-	-	-	-	-
	benzoyl-CoA reductase subunit BamB [EC:1.3.-.-]	bamB	K19515	-	-	-	-	-	-	-	-	-	-	-	-	-	-	-	-	-	-	-	-	-	-	-	-	-	-	-	-	-	-	-	-	-	-	-	-
	benzoyl-CoA reductase subunit BamC [EC:1.3.-.-]	bamC	K19516	-	-	-	-	-	-	-	-	-	-	-	-	-	-	-	-	-	-	-	-	-	-	-	-	-	-	-	-	-	-	-	-	-	-	-	-
	cyclohexa-1,5-dienecarbonyl-CoA hydratase [EC:4.2.1.100]	dch	K07537	-	-	-	-	-	-	-	-	-	-	-	-	-	-	-	-	-	-	-	-	-	-	-	-	-	-	-	-	-	-	-	-	-	-	-	-
	6-hydroxycyclohex-1-ene-1-carbonyl-CoA dehydrogenase [EC:1.1.1.368]	had	K07538	-	-	-	-	-	-	-	-	-	-	-	-	-	-	-	-	-	-	-	-	-	-	-	-	-	-	-	-	-	-	-	-	-	-	-	-
	6-oxocyclohex-1-ene-carbonyl-CoA hydrolase [EC:3.7.1.21]	oah	K07539	-	-	-	-	-	-	-	-	-	-	-	-	-	-	-	-	-	-	-	-	-	-	-	-	-	-	-	-	-	-	-	-	-	-	-	-
	cyclohex-1-ene-1-carbonyl-CoA dehydrogenase [EC:1.3.8.10]	E1.3.8.10	K19066	-	-	-	-	-	-	-	-	-	-	-	-	-	-	-	-	-	-	-	-	-	-	-	-	-	-	-	-	-	-	-	-	-	-	-	-
	cyclohex-1-ene-1-carboxyl-CoA hydratase [EC:4.2.1.-]	badK	K07534	-	-	-	-	-	-	-	-	-	-	-	-	-	-	-	-	-	-	-	-	-	-	-	-	-	-	-	-	-	-	-	-	-	-	-	-
	2-hydroxycyclohexanecarboxyl-CoA dehydrogenase [EC:1.1.1.-]	badH	K07535	-	-	-	1	-	-	-	-	-	-	-	-	-	-	-	-	-	-	-	-	-	-	-	-	-	-	-	-	-	-	-	-	-	-	-	-
	2-ketocyclohexanecarboxyl-CoA hydrolase [EC:3.1.2.-]	badI	K07536	-	-	-	-	-	-	-	-	-	-	-	-	-	-	-	-	-	-	-	-	-	-	-	-	-	-	-	-	-	-	-	-	-	-	-	-
	pimeloyl-CoA dehydrogenase [EC:1.3.1.62]	E1.3.1.62	K04118	-	-	-	-	-	-	-	-	-	-	-	-	-	-	-	-	-	-	-	-	-	-	-	-	-	-	-	-	-	-	-	-	-	-	-	-
Naphthyl-2-methylsuccinate degradation	naphthyl-2-methylsuccinate CoA transferase subunit [EC:2.8.3.-]	bnsE	K15569	-	-	-	-	-	-	-	-	-	-	-	-	-	-	-	-	-	-	-	-	-	-	-	-	-	-	-	-	-	-	-	-	-	-	-	-
	naphthyl-2-methylsuccinate CoA transferase subunit [EC:2.8.3.-]	bnsF	K15570	-	-	-	-	-	-	-	-	-	-	-	-	-	-	-	-	-	-	-	-	-	-	-	-	-	-	-	-	-	-	-	-	-	-	-	-
	naphthyl-2-methylsuccinyl-CoA dehydrogenase [EC:1.3.99.-]	bnsG	K15571	-	-	-	-	-	-	-	-	-	-	-	-	-	-	-	-	-	-	-	-	-	-	-	-	-	-	-	-	-	-	-	-	-	-	-	-
	naphthyl-2-hydroxymethylsuccinyl-CoA hydratase [EC:4.2.1.-]	bnsH	K15572	-	-	-	-	-	-	-	-	-	-	-	-	-	-	-	-	-	-	-	-	-	-	-	-	-	-	-	-	-	-	-	-	-	-	-	-
	naphthyl-2-hydroxymethylsuccinyl-CoA dehydrogenase BnsC subunit [EC:1.1.-.-]	bnsC	K15573	-	-	-	-	-	-	-	-	-	-	-	-	-	-	-	-	-	-	-	-	-	-	-	-	-	-	-	-	-	-	-	-	-	-	-	-
	naphthyl-2-oxomethyl-succinyl-CoA thiolase subunit [EC:2.3.1.-]	bnsA	K15574	-	-	-	-	-	-	-	-	-	-	-	-	-	-	-	-	-	-	-	-	-	-	-	-	-	-	-	-	-	-	-	-	-	-	-	-
	naphthyl-2-oxomethyl-succinyl-CoA thiolase subunit [EC:2.3.1.-]	bnsB	K15575	-	-	-	-	-	-	-	-	-	-	-	-	-	-	-	-	-	-	-	-	-	-	-	-	-	-	-	-	-	-	-	-	-	-	-	-
	naphthyl-2-hydroxymethylsuccinyl-CoA dehydrogenase BnsD subunit [EC:1.1.-.-]	bnsD	K19958	-	-	-	-	-	-	-	-	-	-	-	-	-	-	-	-	-	-	-	-	-	-	-	-	-	-	-	-	-	-	-	-	-	-	-	-
Benzylsuccinate degradation	benzylsuccinate CoA-transferase BbsE subunit [EC:2.8.3.15]	bbsE	K07543	-	-	-	-	-	-	-	-	-	-	-	-	-	-	-	-	-	-	-	-	-	-	-	-	-	-	-	-	-	-	-	-	-	-	-	-
	benzylsuccinate CoA-transferase BbsF subunit [EC:2.8.3.15]	bbsF	K07544	-	-	-	-	-	-	-	-	-	-	-	-	-	-	-	-	-	-	-	-	-	-	-	-	-	-	-	-	-	-	-	-	-	-	-	-
	(R)-benzylsuccinyl-CoA dehydrogenase [EC:1.3.8.3]	bbsG	K07545	-	-	-	-	-	-	-	-	-	-	-	-	-	-	-	-	-	-	-	-	-	-	-	-	-	-	-	-	-	-	-	-	-	-	-	-
	E-phenylitaconyl-CoA hydratase [EC:4.2.1.-]	bbsH	K07546	-	-	-	-	-	-	-	-	-	-	-	-	-	-	-	-	-	-	-	-	-	-	-	-	-	-	-	-	-	-	-	-	-	-	-	-
	2-[hydroxy(phenyl)methyl]-succinyl-CoA dehydrogenase BbsC subunit [EC:1.1.1.35]	bbsC	K07547	-	-	-	-	-	-	-	-	-	-	-	-	-	-	-	-	-	-	-	-	-	-	-	-	-	-	-	-	-	-	-	-	-	-	-	-
	2-[hydroxy(phenyl)methyl]-succinyl-CoA dehydrogenase BbsD subunit [EC:1.1.1.35]	bbsD	K07548	-	-	-	-	-	-	-	-	-	-	-	-	-	-	-	-	-	-	-	-	-	-	-	-	-	-	-	-	-	-	1	2	2	1	-	-
	benzoylsuccinyl-CoA thiolase BbsA subunit [EC:2.3.1.-]	bbsA	K07549	-	-	-	-	-	-	-	-	-	-	-	-	-	-	-	-	-	-	-	-	-	-	-	-	-	-	-	-	-	-	-	-	-	-	-	-
	benzoylsuccinyl-CoA thiolase BbsB subunit [EC:2.3.1.-]	bbsB	K07550	-	-	-	-	-	-	-	-	-	-	-	-	-	-	-	1	-	-	-	-	-	-	-	-	-	-	-	-	-	-	-	-	-	-	-	-
Wood-Ljungdahl pathway	anaerobic carbon-monoxide dehydrogenase catalytic subunit [EC:1.2.7.4]	cooS, acsA	K00198	-	-	-	-	-	-	-	-	-	-	-	-	-	-	-	-	-	-	-	-	-	-	-	-	-	-	-	-	-	-	-	-	-	-	-	-
	formate dehydrogenase (NADP+) alpha subunit [EC:1.17.1.10]	fdhA	K05299	-	-	-	-	1	-	1	1	-	-	1	-	1	1	1	2	2	1	1	2	2	1	-	1	1	-	-	1	1	1	-	-	-	-	-	-
	formate dehydrogenase (NADP+) beta subunit [EC:1.17.1.10]	fdhB	K15022	-	-	-	-	-	-	-	-	-	-	-	-	-	-	-	-	-	-	-	-	-	-	-	-	-	-	-	-	-	-	-	-	-	-	-	-
	formate--tetrahydrofolate ligase [EC:6.3.4.3]	fhs	K01938	-	2	1	2	2	-	2	2	-	1	1	1	2	1	2	2	1	1	1	2	1	1	-	2	1	-	-	1	2	-	2	2	2	-	-	-
	methylenetetrahydrofolate dehydrogenase (NADP+) / methenyltetrahydrofolate cyclohydrolase [EC:1.5.1.5 3.5.4.9]	folD	K01491	-	1	1	2	1	-	1	1	-	-	1	1	1	1	1	2	2	2	1	1	1	1	-	1	2	-	1	1	1	1	-	1	-	-	-	-
	methylenetetrahydrofolate reductase (NADPH) [EC:1.5.1.20]	metF, MTHFR	K00297	-	1	2	1	2	-	-	-	-	-	1	-	1	1	1	2	2	2	-	2	2	2	-	3	-	-	1	1	1	3	1	1	1	-	-	-
	5-methyltetrahydrofolate corrinoid/iron sulfur protein methyltransferase [EC:2.1.1.258]	acsE	K15023	-	-	-	-	-	-	-	-	-	-	-	-	-	-	-	-	-	-	-	-	1	-	-	-	-	-	1	-	-	-	-	-	-	-	-	-
	acetyl-CoA synthase [EC:2.3.1.169]	acsB	K14138	-	-	-	-	-	-	-	-	-	-	-	-	-	-	-	-	-	-	-	-	-	-	-	-	-	-	-	-	-	-	-	-	-	-	-	-
	acetyl-CoA decarbonylase/synthase complex subunit gamma [EC:2.1.1.245]	cdhE, acsC	K00197	-	-	-	-	-	-	-	-	-	-	-	-	-	-	-	1	-	-	-	-	-	-	-	-	-	-	-	-	-	-	-	1	1	-	1	-
	acetyl-CoA decarbonylase/synthase complex subunit delta [EC:2.1.1.245]	cdhD, acsD	K00194	-	-	-	-	-	-	-	-	-	-	-	-	-	-	-	-	-	-	-	-	-	-	-	-	-	-	-	-	-	-	-	-	-	-	-	-
Propanoate degradation	propionyl-CoA carboxylase alpha chain [EC:6.4.1.3]	PCCA, pccA	K01965	-	-	-	1	1	-	1	1	-	1	-	-	1	1	1	1	-	1	1	-	1	-	-	-	-	-	-	-	-	-	-	-	-	-	-	-
	propionyl-CoA carboxylase beta chain [EC:6.4.1.3 2.1.3.15]	PCCB, pccB	K01966	-	-	-	1	1	-	1	1	-	1	-	-	1	1	1	1	-	1	1	-	1	-	-	-	-	-	-	-	-	-	-	-	-	-	-	-
	acetyl-CoA/propionyl-CoA carboxylase, biotin carboxylase, biotin carboxyl carrier protein [EC:6.4.1.2 6.4.1.3 6.3.4.14]	bccA, pccA	K11263	-	-	-	-	-	-	1	1	-	-	-	-	1	-	-	-	-	-	-	-	-	-	-	-	-	-	-	-	1	-	-	-	-	-	-	-
	acetyl-CoA/propionyl-CoA carboxylase carboxyl transferase subunit [EC:6.4.1.2 6.4.1.3 2.1.3.15]	accD6	K18472	-	-	-	-	-	-	-	-	-	-	-	-	-	-	-	-	-	-	-	-	-	-	-	-	-	-	-	-	-	-	-	-	-	-	-	-
	acetyl-CoA/propionyl-CoA carboxylase carboxyl transferase subunit [EC:6.4.1.2 6.4.1.3 2.1.3.15]	pccB	K19312	-	-	-	-	-	-	-	-	-	-	-	-	-	-	-	-	-	-	-	-	-	-	-	-	-	-	-	-	-	-	-	-	-	-	-	-
	acetyl-CoA/propionyl-CoA carboxylase, PccX subunit [EC:6.4.1.2 6.4.1.3]	pccX	K22568	-	-	-	-	-	-	-	-	-	-	-	-	-	-	-	-	-	-	-	-	-	-	-	-	-	-	-	-	-	-	-	-	-	-	-	-
	acetyl-CoA/propionyl-CoA carboxylase [EC:6.4.1.2 6.4.1.3]	K01964	K01964	-	-	-	-	-	-	-	-	-	-	-	-	-	-	-	-	-	-	-	-	-	-	-	-	-	-	-	-	-	-	-	-	-	-	-	-
	acetyl-CoA/propionyl-CoA carboxylase [EC:6.4.1.2 6.4.1.3 2.1.3.15]	K15036	K15036	-	-	-	-	-	-	-	-	-	-	-	-	-	-	-	-	-	-	-	-	-	-	-	-	-	-	-	-	-	-	-	-	-	-	-	-
	biotin carboxyl carrier protein	K15037	K15037	-	-	-	-	-	-	-	-	-	-	-	-	-	-	-	-	-	-	-	-	-	-	-	-	-	-	-	-	-	-	-	-	-	-	-	-
	acetyl-CoA/propionyl-CoA carboxylase, biotin carboxylase, biotin carboxyl carrier protein [EC:6.4.1.2 6.4.1.3 6.3.4.14]	bccA, pccA	K11263	-	-	-	-	-	-	1	1	-	-	-	-	1	-	-	-	-	-	-	-	-	-	-	-	-	-	-	-	1	-	-	-	-	-	-	-
	methylmalonyl-CoA mutase [EC:5.4.99.2]	MUT	K01847	-	-	-	-	-	-	-	-	-	-	-	-	-	-	-	-	-	-	-	-	-	-	-	-	-	-	-	-	-	-	-	-	-	-	-	-
	methylmalonyl-CoA mutase, N-terminal domain [EC:5.4.99.2]	E5.4.99.2A, mcmA1	K01848	-	-	-	-	1	-	1	1	-	-	1	1	1	1	1	1	1	1	1	1	1	1	-	1	1	-	-	-	1	-	1	1	1	-	-	-
	methylmalonyl-CoA mutase, C-terminal domain [EC:5.4.99.2]	E5.4.99.2B, mcmA2	K01849	-	-	-	1	1	-	1	1	-	-	1	1	1	1	-	1	1	1	1	1	1	1	-	1	1	-	-	-	1	-	1	1	1	-	-	-
	succinyl-CoA synthetase alpha subunit [EC:6.2.1.4 6.2.1.5]	LSC1	K01899	-	-	-	-	-	-	-	-	-	-	-	-	-	-	-	-	-	-	-	-	-	-	-	-	-	-	-	-	-	-	-	-	-	-	-	-
	succinyl-CoA synthetase beta subunit [EC:6.2.1.4 6.2.1.5]	LSC2	K01900	-	-	-	-	-	-	-	-	-	-	-	-	-	-	-	-	-	-	-	-	-	-	-	-	-	-	-	-	-	-	-	-	-	-	-	-
	succinyl-CoA synthetase alpha subunit [EC:6.2.1.5]	sucD	K01902	-	-	-	-	1	-	-	-	-	3	1	-	-	-	-	-	1	1	-	1	1	-	-	-	2	-	1	-	1	1	-	1	1	-	-	-
	succinyl-CoA synthetase beta subunit [EC:6.2.1.5]	sucC	K01903	-	-	-	-	1	-	-	-	-	1	1	1	-	-	-	-	2	1	-	1	1	-	-	-	2	-	1	-	1	2	-	1	1	-	-	-
	fumarate reductase flavoprotein subunit [EC:1.3.5.4]	frdA	K00244	-	-	-	-	-	1	-	-	-	-	-	-	-	-	-	-	-	-	-	-	-	-	-	-	-	-	-	-	-	-	-	-	-	-	-	-
	fumarate reductase iron-sulfur subunit [EC:1.3.5.4]	frdB	K00245	-	-	-	-	-	-	-	-	-	1	-	-	-	-	-	-	-	-	-	-	-	-	-	-	-	-	-	-	1	-	-	-	-	-	-	-
	fumarate reductase subunit C	frdC	K00246	-	-	-	-	-	-	-	-	-	-	-	-	-	-	-	-	-	-	-	-	-	-	-	-	-	-	-	-	-	-	-	-	-	-	-	-
	fumarate reductase subunit D	frdD	K00247	-	-	-	-	-	-	-	-	-	-	-	-	-	-	-	-	-	-	-	-	-	-	-	-	-	-	-	-	-	-	-	-	-	-	-	-
	succinate dehydrogenase (ubiquinone) flavoprotein subunit [EC:1.3.5.1]	SDHA, SDH1	K00234	-	-	-	-	-	-	-	-	-	-	-	-	-	-	-	-	-	-	-	-	-	-	-	-	-	-	-	-	-	-	-	-	-	-	-	-
	succinate dehydrogenase (ubiquinone) iron-sulfur subunit [EC:1.3.5.1]	SDHB, SDH2	K00235	-	-	-	-	-	-	-	-	-	-	-	-	-	-	-	-	-	-	-	-	-	-	-	-	-	-	-	-	-	-	-	-	-	-	-	-
	succinate dehydrogenase (ubiquinone) cytochrome b560 subunit	SDHC, SDH3	K00236	-	-	-	-	-	-	-	-	-	-	-	-	-	-	-	-	-	-	-	-	-	-	-	-	-	-	-	-	-	-	-	-	-	-	-	-
	succinate dehydrogenase (ubiquinone) membrane anchor subunit	SDHD, SDH4	K00237	-	-	-	-	-	-	-	-	-	-	-	-	-	-	-	-	-	-	-	-	-	-	-	-	-	-	-	-	-	-	-	-	-	-	-	-
	succinate dehydrogenase / fumarate reductase, flavoprotein subunit [EC:1.3.5.1 1.3.5.4]	sdhA, frdA	K00239	-	1	-	-	1	-	-	-	-	-	-	-	-	-	-	-	1	-	-	1	1	-	-	-	-	-	-	-	-	-	-	-	-	-	-	-
	succinate dehydrogenase / fumarate reductase, iron-sulfur subunit [EC:1.3.5.1 1.3.5.4]	sdhB, frdB	K00240	-	-	-	-	-	-	-	-	-	1	-	-	-	-	-	-	1	-	-	-	-	-	-	-	-	-	-	-	1	-	-	-	-	-	-	-
	succinate dehydrogenase / fumarate reductase, cytochrome b subunit	sdhC, frdC	K00241	-	-	-	-	-	-	-	-	-	-	-	-	-	-	-	-	-	-	-	1	-	-	-	-	-	-	-	-	-	-	-	-	-	-	-	-
	succinate dehydrogenase / fumarate reductase, membrane anchor subunit	sdhD, frdD	K00242	-	-	-	-	-	-	-	-	-	-	-	-	-	-	-	-	-	-	-	-	-	-	-	-	-	-	-	-	-	-	-	-	-	-	-	-
Acetate metabolism	acetyl-CoA synthetase [EC:6.2.1.1]	ACSS, acs	K01895	-	-	-	-	-	-	1	-	1	-	-	-	-	-	-	-	-	-	-	-	-	-	-	-	-	-	-	-	-	-	-	-	-	-	-	-
	acetate---CoA ligase (ADP-forming) subunit alpha [EC:6.2.1.13]	acdA	K01905	-	-	-	-	-	-	-	-	-	-	-	-	-	-	-	-	-	-	-	-	-	-	-	1	-	-	-	-	1	2	-	-	-	-	-	-
	acetate kinase [EC:2.7.2.1]	ackA	K00925	-	2	2	2	2	-	5	3	-	-	1	2	1	3	3	7	1	1	1	1	1	1	-	1	2	-	1	-	-	1	1	1	1	-	-	-
	phosphate acetyltransferase [EC:2.3.1.8]	E2.3.1.8, pta	K00625	-	1	1	1	1	-	1	-	-	-	-	1	-	1	1	2	1	1	1	1	1	1	-	1	1	-	-	-	1	1	-	1	1	-	-	-
Fatty acid degradation and Butane degradation	long-chain acyl-CoA synthetase [EC:6.2.1.3]	ACSL, fadD	K01897	1	1	1	1	2	1	1	1	-	2	1	2	1	1	1	4	2	1	1	1	2	2	-	1	1	-	1	-	-	-	2	2	2	2	3	2
	acyl-CoA oxidase [EC:1.3.3.6]	E1.3.3.6, ACOX1, ACOX3	K00232	-	-	-	-	-	-	-	-	-	-	-	-	-	-	-	-	-	-	-	-	-	-	-	-	-	-	-	-	-	-	-	-	-	-	-	-
	acyl-CoA dehydrogenase [EC:1.3.99.-]	fadE	K06445	-	-	1	-	-	-	-	-	-	-	-	-	-	-	-	-	-	-	-	-	-	-	-	-	-	-	-	-	-	-	-	-	-	-	-	-
	acyl-CoA dehydrogenase [EC:1.3.8.7]	ACADM, acd	K00249	-	-	-	-	-	-	-	-	-	-	-	-	-	-	-	-	-	-	-	-	-	-	-	-	-	-	-	-	-	-	-	-	-	-	-	-
	butyryl-CoA dehydrogenase [EC:1.3.8.1]	ACADS, bcd	K00248	-	-	-	-	-	-	-	-	-	-	-	-	-	-	-	-	-	-	-	-	-	-	-	-	-	-	-	-	-	-	-	-	-	-	-	-
	enoyl-CoA hydratase [EC:4.2.1.17]	paaF, echA	K01692	-	-	-	-	-	-	-	-	-	-	-	-	-	-	-	-	-	-	-	-	-	-	-	-	-	-	-	-	-	-	-	-	-	-	-	-
	enoyl-CoA hydratase [EC:4.2.1.17]	crt	K01715	-	-	-	-	1	-	-	-	-	-	-	-	-	-	-	-	-	-	-	-	-	-	-	-	-	-	-	-	-	1	-	-	-	-	-	-
	3-hydroxyacyl-CoA dehydrogenase / enoyl-CoA hydratase / 3-hydroxybutyryl-CoA epimerase [EC:1.1.1.35 4.2.1.17 5.1.2.3]	fadJ	K01782	-	-	-	-	-	-	-	-	-	-	-	-	-	-	-	-	-	-	-	-	-	-	-	-	-	-	-	-	-	-	-	-	-	-	-	-
	3-hydroxyacyl-CoA dehydrogenase / enoyl-CoA hydratase / 3-hydroxybutyryl-CoA epimerase / enoyl-CoA isomerase [EC:1.1.1.35 4.2.1.17 5.1.2.3 5.3.3.8]	fadB	K01825	-	-	-	-	-	-	-	-	-	-	-	-	-	-	-	-	-	-	-	-	-	-	-	-	-	-	-	-	-	-	-	-	-	-	-	-
	enoyl-CoA hydratase / 3-hydroxyacyl-CoA dehydrogenase [EC:4.2.1.17 1.1.1.35]	K15016	K15016	-	-	-	-	-	-	-	-	-	-	-	-	-	-	-	-	-	-	-	-	-	-	-	-	-	-	-	-	-	-	-	-	-	-	-	-
	3-hydroxyacyl-CoA dehydrogenase / enoyl-CoA hydratase / 3-hydroxybutyryl-CoA epimerase [EC:1.1.1.35 4.2.1.17 5.1.2.3]	fadJ	K01782	-	-	-	-	-	-	-	-	-	-	-	-	-	-	-	-	-	-	-	-	-	-	-	-	-	-	-	-	-	-	-	-	-	-	-	-
	3-hydroxyacyl-CoA dehydrogenase / enoyl-CoA hydratase / 3-hydroxybutyryl-CoA epimerase / enoyl-CoA isomerase [EC:1.1.1.35 4.2.1.17 5.1.2.3 5.3.3.8]	fadB	K01825	-	-	-	-	-	-	-	-	-	-	-	-	-	-	-	-	-	-	-	-	-	-	-	-	-	-	-	-	-	-	-	-	-	-	-	-
	3-hydroxyacyl-CoA dehydrogenase [EC:1.1.1.35]	fadN	K07516	-	1	-	-	-	-	-	-	-	-	-	-	-	-	-	-	-	-	-	-	-	-	-	-	-	-	-	-	-	-	-	-	-	-	-	-
	enoyl-CoA hydratase / 3-hydroxyacyl-CoA dehydrogenase [EC:4.2.1.17 1.1.1.35]	K15016	K15016	-	-	-	-	-	-	-	-	-	-	-	-	-	-	-	-	-	-	-	-	-	-	-	-	-	-	-	-	-	-	-	-	-	-	-	-
	3-hydroxybutyryl-CoA dehydrogenase [EC:1.1.1.157]	paaH, hbd, fadB, mmgB	K00074	-	-	-	-	-	-	1	-	-	-	-	-	-	-	-	-	-	-	-	-	-	-	-	-	-	-	-	-	-	-	-	-	-	-	-	-
	acetyl-CoA acyltransferase [EC:2.3.1.16]	fadA, fadI	K00632	-	-	1	-	1	-	-	-	-	-	-	-	-	-	-	-	-	-	-	-	-	-	-	-	-	-	-	-	-	-	-	-	-	-	-	-
	acetyl-CoA C-acetyltransferase [EC:2.3.1.9]	E2.3.1.9, atoB	K00626	-	-	-	-	1	-	1	2	1	-	-	2	-	-	1	2	-	-	-	-	-	-	-	1	-	-	-	-	-	-	-	-	-	-	-	-
alcohol dehydrogenase	alcohol dehydrogenase [EC:1.1.1.1]	E1.1.1.1, adh	K00001	-	-	2	2	-	-	-	-	-	-	-	-	-	-	-	-	-	-	-	-	-	-	-	1	1	-	1	-	1	-	-	1	1	-	-	-
	S-(hydroxymethyl)glutathione dehydrogenase / alcohol dehydrogenase [EC:1.1.1.284 1.1.1.1]	frmA, ADH5, adhC	K00121	-	-	-	-	-	-	-	-	-	-	-	-	-	-	-	-	-	-	-	-	-	-	-	-	-	-	-	-	-	-	-	-	-	-	-	-
	acetaldehyde dehydrogenase / alcohol dehydrogenase [EC:1.2.1.10 1.1.1.1]	adhE	K04072	-	-	-	-	-	-	-	-	-	2	-	-	-	-	-	-	-	-	-	-	-	-	-	-	-	-	-	-	1	-	-	-	-	-	-	-
	choline dehydrogenase [EC:1.1.1.1]	gbsB	K11440	-	-	-	-	-	-	-	-	-	-	-	-	-	-	-	-	-	-	-	-	-	-	-	-	-	-	-	-	-	-	-	-	-	-	-	-
	alcohol dehydrogenase 1/7 [EC:1.1.1.1]	ADH1_7	K13951	-	-	-	-	-	-	-	-	-	-	-	-	-	-	-	-	-	-	-	-	-	-	-	-	-	-	-	-	-	-	-	-	-	-	-	-
	alcohol dehydrogenase 6 [EC:1.1.1.1]	ADH6	K13952	-	-	-	-	-	-	-	-	-	-	-	-	-	-	-	-	-	-	-	-	-	-	-	-	-	-	-	-	-	-	-	-	-	-	-	-
	alcohol dehydrogenase, propanol-preferring [EC:1.1.1.1]	adhP	K13953	-	1	1	1	-	1	1	1	-	-	1	2	1	-	1	1	-	-	-	-	-	-	-	-	-	-	1	-	-	1	-	-	-	-	-	-
	alcohol dehydrogenase [EC:1.1.1.1]	yiaY	K13954	-	-	1	1	1	-	-	-	-	-	-	-	1	1	1	1	-	-	-	-	-	-	-	5	1	-	-	2	1	1	1	1	1	1	-	-
	alcohol dehydrogenase 4 [EC:1.1.1.1]	ADH4	K13980	-	-	-	-	-	-	-	-	-	-	-	-	-	-	-	-	-	-	-	-	-	-	-	-	-	-	-	-	-	-	-	-	-	-	-	-
	alcohol dehydrogenase class-P [EC:1.1.1.1]	ADH1	K18857	-	-	-	-	-	-	-	-	-	-	-	-	-	-	-	-	-	-	-	-	-	-	-	-	-	-	-	-	-	-	-	-	-	-	-	-
Glycolysis	glucokinase [EC:2.7.1.2]	glk	K00845	1	3	1	1	4	1	1	1	-	2	-	3	1	1	1	1	2	-	-	1	-	-	-	3	1	-	-	-	1	1	1	2	2	1	1	-
	glucose-6-phosphate isomerase [EC:5.3.1.9]	GPI, pgi	K01810	-	1	-	1	2	-	-	1	-	-	-	-	-	-	-	1	-	-	-	-	-	-	-	-	-	-	-	-	-	-	-	-	-	-	-	-
	glucose-6-phosphate isomerase, archaeal [EC:5.3.1.9]	pgi1	K06859	-	1	1	2	-	-	-	-	-	-	-	-	-	-	-	-	-	-	-	-	-	-	-	-	1	-	-	-	-	-	1	1	1	-	-	-
	transaldolase / glucose-6-phosphate isomerase [EC:2.2.1.2 5.3.1.9]	tal-pgi	K13810	-	1	1	1	1	-	-	-	-	-	-	-	-	-	-	-	-	-	-	-	-	-	-	-	-	-	-	-	-	-	-	-	-	-	-	-
	glucose/mannose-6-phosphate isomerase [EC:5.3.1.9 5.3.1.8]	pgi-pmi	K15916	-	-	1	1	-	-	-	-	-	-	-	2	1	1	1	1	1	1	1	1	1	1	1	1	1	1	1	-	-	1	-	1	1	-	-	-
	ADP-dependent phosphofructokinase/glucokinase [EC:2.7.1.146 2.7.1.147]	pfkC	K00918	-	-	-	-	-	-	-	-	-	-	-	-	-	-	-	-	-	-	-	-	-	-	-	-	-	-	-	-	-	-	-	-	-	-	-	-
	6-phosphofructokinase 1 [EC:2.7.1.11]	pfkA, PFK	K00850	-	-	-	-	2	-	1	1	-	-	2	1	1	1	1	1	1	1	1	1	1	1	-	1	1	-	1	-	1	1	1	1	1	-	-	-
	6-phosphofructokinase 2 [EC:2.7.1.11]	pfkB	K16370	1	1	-	-	-	-	1	-	-	-	-	-	1	-	-	-	-	-	-	-	-	-	-	-	-	-	-	-	-	-	-	-	-	-	-	-
	diphosphate-dependent phosphofructokinase [EC:2.7.1.90]	pfp, PFP	K00895	-	-	-	-	-	-	-	-	-	-	-	-	-	-	-	-	-	-	-	-	-	-	-	-	-	-	-	-	-	-	-	-	-	-	-	-
	fructose-1,6-bisphosphatase I [EC:3.1.3.11]	FBP, fbp	K03841	-	-	1	-	-	-	-	-	-	-	-	-	-	-	-	-	-	-	-	-	-	-	-	-	-	-	-	-	-	-	-	-	-	-	-	-
	fructose-1,6-bisphosphatase II [EC:3.1.3.11]	glpX	K02446	-	-	-	-	-	-	-	-	-	-	-	-	-	-	-	-	-	-	-	-	-	-	-	-	-	-	-	-	-	-	-	-	-	-	-	-
	fructose-1,6-bisphosphatase II / sedoheptulose-1,7-bisphosphatase [EC:3.1.3.11 3.1.3.37]	glpX-SEBP	K11532	-	-	-	-	-	-	-	-	-	-	-	-	-	-	-	1	-	-	-	-	-	-	-	-	-	-	-	-	-	-	-	-	-	-	-	-
	fructose-1,6-bisphosphatase I / sedoheptulose-1,7-bisphosphatase [EC:3.1.3.11 3.1.3.37]	fbp-SEBP	K01086	-	-	-	-	-	-	-	-	-	-	-	-	-	-	-	-	-	-	-	-	-	-	-	-	-	-	-	-	-	-	-	-	-	-	-	-
	fructose-1,6-bisphosphatase III [EC:3.1.3.11]	fbp3	K04041	-	-	-	-	-	-	-	-	-	-	-	-	-	-	-	-	-	-	-	-	-	-	-	-	-	-	-	-	-	-	-	-	-	-	-	-
	fructose 1,6-bisphosphate aldolase/phosphatase [EC:4.1.2.13 3.1.3.11]	K01622	K01622	-	-	-	-	-	-	-	-	-	-	-	-	-	-	-	-	-	-	-	-	-	-	-	-	-	-	-	-	-	-	-	-	-	-	-	-
	fructose 1,6-bisphosphate aldolase/phosphatase [EC:4.1.2.13 3.1.3.11]	K01622	K01622	-	-	-	-	-	-	-	-	-	-	-	-	-	-	-	-	-	-	-	-	-	-	-	-	-	-	-	-	-	-	-	-	-	-	-	-
	fructose-bisphosphate aldolase, class I [EC:4.1.2.13]	ALDO	K01623	-	-	-	-	-	-	-	-	-	-	-	-	-	-	-	-	-	-	-	-	-	-	-	-	-	-	-	-	-	-	-	-	-	-	-	-
	fructose-bisphosphate aldolase, class II [EC:4.1.2.13]	FBA, fbaA	K01624	1	3	3	2	4	1	1	1	-	2	1	2	2	1	1	1	1	2	2	2	2	2	-	1	2	-	-	-	1	3	1	1	1	-	-	-
	fructose-bisphosphate aldolase, class I [EC:4.1.2.13]	fbaB	K11645	-	-	-	-	1	1	-	-	-	-	-	-	-	-	-	-	-	-	-	-	-	-	-	-	-	-	-	2	1	-	1	1	1	-	-	-
	fructose-bisphosphate aldolase / 6-deoxy-5-ketofructose 1-phosphate synthase [EC:4.1.2.13 2.2.1.11]	K16305	K16305	-	-	-	-	-	-	-	-	-	-	-	-	-	-	-	-	-	-	-	-	-	-	-	-	-	-	-	-	-	-	-	-	-	-	-	-
	fructose-bisphosphate aldolase / 2-amino-3,7-dideoxy-D-threo-hept-6-ulosonate synthase [EC:4.1.2.13 2.2.1.10]	K16306	K16306	-	-	-	-	-	-	-	-	-	-	-	-	-	-	-	-	-	-	-	-	-	-	-	-	-	-	-	1	-	-	-	-	-	-	-	-
	glyceraldehyde-3-phosphate dehydrogenase (NAD(P)) [EC:1.2.1.59]	gap2	K00150	-	-	-	-	-	-	-	-	-	-	-	-	-	-	-	-	-	-	-	-	-	-	-	-	1	-	-	-	-	-	-	-	-	-	-	-
	2,3-bisphosphoglycerate-independent phosphoglycerate mutase [EC:5.4.2.12]	gpmI	K15633	-	-	-	-	2	-	1	1	-	-	-	-	1	1	-	-	-	-	-	-	-	-	-	-	-	-	-	-	-	-	-	-	-	-	-	-
	probable phosphoglycerate mutase [EC:5.4.2.12]	gpmB	K15634	-	-	-	-	-	-	-	-	-	-	-	-	-	-	-	-	-	-	-	-	-	-	-	-	-	-	-	-	-	-	-	-	-	-	-	-
	2,3-bisphosphoglycerate-independent phosphoglycerate mutase [EC:5.4.2.12]	apgM	K15635	-	1	1	1	1	-	2	-	-	-	1	2	1	1	1	1	2	1	1	1	1	1	1	1	2	1	-	-	1	-	1	2	2	-	1	-
	enolase [EC:4.2.1.11]	ENO, eno	K01689	-	2	1	1	1	-	1	1	1	-	-	3	1	1	1	1	1	1	-	1	1	1	-	1	1	-	1	1	-	1	-	1	1	1	-	-
	pyruvate kinase [EC:2.7.1.40]	PK, pyk	K00873	-	-	1	2	2	-	-	-	-	-	1	1	1	1	1	1	1	1	1	1	1	1	-	1	1	-	1	1	2	1	-	1	1	1	-	-
	pyruvate kinase isozymes R/L [EC:2.7.1.40]	PKLR	K12406	-	-	-	-	-	-	-	-	-	-	-	-	-	-	-	-	-	-	-	-	-	-	-	-	-	-	-	-	-	-	-	-	-	-	-	-
	pyruvate ferredoxin oxidoreductase alpha subunit [EC:1.2.7.1]	porA	K00169	-	1	1	1	1	-	1	1	1	-	-	-	1	-	-	1	1	-	1	1	1	-	-	-	-	-	-	-	-	-	-	-	-	-	-	-
	pyruvate ferredoxin oxidoreductase beta subunit [EC:1.2.7.1]	porB	K00170	-	1	1	1	1	-	1	1	1	-	-	-	-	-	-	1	1	-	1	1	1	-	-	-	-	-	-	-	-	-	-	-	-	-	-	-
	pyruvate ferredoxin oxidoreductase delta subunit [EC:1.2.7.1]	porD	K00171	-	1	1	1	1	-	1	1	1	-	-	-	-	-	-	2	1	-	1	1	1	-	-	-	-	-	-	-	-	-	-	-	-	-	-	-
	pyruvate ferredoxin oxidoreductase gamma subunit [EC:1.2.7.1]	porG	K00172	-	1	1	1	1	-	1	1	1	-	-	-	-	-	-	2	1	-	1	1	1	-	-	-	-	-	-	-	-	-	-	-	-	-	-	-
	pyruvate-ferredoxin/flavodoxin oxidoreductase [EC:1.2.7.1 1.2.7.-]	por, nifJ	K03737	1	1	-	-	1	-	-	-	-	-	2	2	1	1	1	-	1	1	1	1	1	1	-	2	1	-	-	1	1	1	-	-	-	-	-	-
	2-oxoglutarate/2-oxoacid ferredoxin oxidoreductase subunit alpha [EC:1.2.7.3 1.2.7.11]	korA, oorA, oforA	K00174	1	2	3	2	5	1	3	4	-	2	5	3	3	3	2	3	2	2	2	2	2	2	-	2	3	-	1	1	3	2	1	4	4	-	-	-
	2-oxoglutarate/2-oxoacid ferredoxin oxidoreductase subunit beta [EC:1.2.7.3 1.2.7.11]	korB, oorB, oforB	K00175	1	2	2	2	5	1	3	4	-	1	4	3	3	3	2	3	2	2	2	2	2	2	-	2	3	-	1	1	3	2	1	4	4	-	1	-
Rnf complex	electron transport complex protein RnfG	rnfG	K03612	-	1	1	1	-	-	1	-	-	-	-	-	-	-	-	-	-	-	-	-	-	-	-	-	-	-	-	-	-	-	-	-	-	-	-	-
	electron transport complex protein RnfE	rnfE	K03613	-	1	1	1	-	-	-	-	-	-	-	-	-	-	-	-	-	-	-	-	-	-	-	-	-	-	-	-	-	-	-	-	-	-	-	-
	electron transport complex protein RnfD	rnfD	K03614	-	1	1	1	-	-	-	-	-	-	-	-	-	-	-	-	-	-	-	-	-	-	-	-	-	-	-	-	-	-	-	-	-	-	-	-
	electron transport complex protein RnfC	rnfC	K03615	-	1	2	1	-	-	-	-	-	2	-	-	-	-	-	-	-	-	-	-	-	-	-	-	-	-	-	-	-	-	-	-	-	-	-	-
	electron transport complex protein RnfB	rnfB	K03616	-	1	1	1	-	-	-	1	-	-	-	-	-	-	-	-	-	-	-	-	-	-	-	-	-	-	-	-	-	-	-	-	-	-	-	-
	electron transport complex protein RnfA	rnfA	K03617	-	1	1	1	-	-	-	-	-	-	-	-	-	-	-	-	-	-	-	-	-	-	-	-	-	-	-	-	-	-	-	-	-	-	-	-
Membrane-bound hydrogenase	multicomponent Na+:H+ antiporter subunit E	MbhA	K05569	-	-	1	-	1	-	1	1	-	-	1	1	1	1	1	1	2	2	1	2	1	2	-	3	2	-	2	2	-	-	-	1	1	1	-	-
	multicomponent Na+:H+ antiporter subunit F	MbhB	K05570	-	-	1	-	1	-	1	1	-	-	1	1	1	1	1	1	2	2	1	2	1	2	-	3	2	-	2	2	1	-	-	1	1	1	-	-
	multicomponent Na+:H+ antiporter subunit G	MbhC	K05571	-	-	2	-	1	-	1	1	-	-	1	1	1	1	1	1	2	2	1	2	1	2	-	3	2	-	2	2	1	1	-	1	1	1	-	-
	multicomponent Na+:H+ antiporter subunit B	MbhE	K05566	-	-	1	-	2	-	2	2	-	-	2	1	2	2	2	2	2	3	1	3	1	3	-	5	4	-	3	3	2	4	-	2	2	2	-	-
	multicomponent K+:H+ antiporter subunit A	MbhF	K05559	-	-	-	-	-	-	-	-	-	-	-	-	-	-	-	-	-	-	-	-	-	-	-	-	-	-	-	-	-	-	-	-	-	-	-	-
	multicomponent Na+:H+ antiporter subunit C	MbhG	K05567	-	-	1	-	1	-	1	1	-	-	1	1	1	1	1	1	2	2	1	2	1	2	-	3	3	-	2	2	1	2	-	1	1	1	-	-
	multicomponent Na+:H+ antiporter subunit D	MbhH	K05568	-	-	1	-	1	-	1	1	-	-	1	1	1	2	1	1	2	2	2	2	2	2	-	4	3	-	2	2	1	3	-	1	1	1	-	-
	NADH-quinone oxidoreductase subunit B [EC:7.1.1.2]	MbhJ	K00331	-	-	-	-	-	-	-	-	-	-	-	-	-	-	-	-	-	-	-	-	-	-	-	-	-	-	-	1	-	-	-	-	-	-	-	-
	formate hydrogenlyase subunit 5	MbhK	K15830	-	-	-	-	-	-	-	-	-	-	-	-	-	-	-	-	-	-	-	-	-	1	-	-	-	-	-	-	-	-	-	-	-	-	-	-
	NADH-quinone oxidoreductase subunit D [EC:7.1.1.2]	MbhL	K00333	-	-	-	-	-	-	-	-	-	-	-	-	-	-	-	-	1	1	1	1	1	1	-	1	-	-	1	1	-	-	-	-	-	-	-	-
	NADH-quinone oxidoreductase subunit H [EC:7.1.1.2]	MbhM	K00337	-	-	1	-	-	-	-	-	-	-	-	-	-	-	-	-	1	1	1	1	1	1	-	1	-	-	1	1	1	-	-	-	-	-	-	-
	NADH-quinone oxidoreductase subunit I [EC:7.1.1.2]	MbhN	K00338	-	-	-	1	-	-	-	-	-	-	-	-	-	-	-	-	-	1	-	-	-	-	-	-	-	-	-	1	-	-	-	-	-	-	-	-
Electron-bifurcating formate dehydrogenase and associated genes	NADH-quinone oxidoreductase subunit E [EC:7.1.1.2]	nuoE	K00334	1	2	3	1	1	-	1	1	-	-	1	1	1	1	1	1	-	-	-	-	-	-	-	2	1	-	-	-	-	1	-	-	-	1	-	-
	NADH-quinone oxidoreductase subunit F [EC:7.1.1.2]	nuoF	K00335	1	2	4	1	1	-	2	2	-	-	2	1	2	2	2	-	1	1	1	1	1	1	-	1	1	-	1	1	1	2	-	-	-	-	-	-
	NADH-quinone oxidoreductase subunit G [EC:7.1.1.2]	nuoG	K00336	3	2	2	2	-	-	1	-	-	-	-	-	-	-	-	-	-	-	-	-	-	-	-	1	-	-	-	-	-	-	-	-	-	-	-	-
	formate transporter	focA	K06212	-	1	-	-	-	-	-	-	-	-	-	-	-	-	-	-	1	-	-	-	-	-	-	-	-	-	-	-	-	-	-	-	-	-	-	-
	molybdenum cofactor guanylyltransferase [EC:2.7.7.77]	mobA	K03752	-	-	-	1	1	-	1	1	-	-	1	1	1	1	1	1	1	1	1	1	1	1	-	1	1	-	-	-	1	1	-	1	1	1	-	-
	FdhD protein	fdhD	K02379	-	-	-	-	1	-	1	1	-	-	1	1	2	1	1	2	2	1	2	2	2	1	-	3	1	-	-	-	2	2	-	2	2	2	-	-
	hydrogenase nickel incorporation protein HypB	hypB	K04652	-	-	-	-	1	-	1	1	-	-	1	1	-	1	1	1	1	1	1	1	1	1	-	1	1	-	-	-	-	1	-	1	1	1	-	-
