# Supplementary material for: Anaerobic hydrocarbon degradation in candidate phylum ‘Atribacteria’ (JS1) inferred from genomics
Source: ISME J. 2019 Jun 6;13(9):2377–90. doi: 10.1038/s41396-019-0448-2 (PMC6776118; doi:10.1038/s41396-019-0448-2)
Supplement: Supplementary file 7 — Supplementary File S1 [file 41396_2019_448_MOESM7_ESM.txt]

>NODE_19_length_161206_cov_79.333923
TGAGGGGTGTTCTATCAATCAGCTAAGGAACTAATATTGTGACACTTCCATTAAGGAAACGGGAAGATAA
CAGGGAATACAAAGTTGTTTCTAAGGTTGAGAGATACTCATCTACTCGACTCTATTATAGATATTGGATG
TTTTGAATAGTATTTATAATATAGCGTATAGTGGATAGGATATTAGTTAGCTGGTTAGCTAATTACTTGC
TTAATTAGTTAAGGAAATAGAATTTAAATAACAAAATAGTTAACTAAATTGATTGACAGCTGAGTAATTG
AATTAACTTGCACCTTGTATCTTACATCTTGCAAGTATAAACTAAAGACTTATACTAACGACTATTCACT
ATTCACTAACGACTAAGTAGGAGGCGTTGGGATTAATTGGATAAGACGAGATTTGTAATAATTACCGGTC
TGTCCGGAGCGGGAAAAAGTATAGCGGTCAAGTGCTTTGAAGATTCTGGTTTTTTTTGTGTAGATAATAT
TCCTTCCCAGCTAATCCTCAAATTTGCTGAAATTTGTTTAAAATCAAAGGGAAAACTGTCAAAGATCGCT
TTAGTGGTAGATATAAGAGGAGGGATTTTTTTTAAGGATTTATACAAATCACTCGATTATTTAAAAGAGT
TAGGAATTAATCGAGAGATATTATTTTTGGAAGCAAGTGATGAGATGTTAATGCACCGATTTAGCGGAAC
CAGGAGAAAACATCCTTTAGATATTTCAAACAACATTCTGGAAAATATACAAGCAGAGAGAGAACAGTTA
AAAGAATTAAGGTCACAAGCTAACCTAATAATAGATACTTCTGATTTAACTCCTAAACAATTAAGTAATG
AAATTATCAGGAATTTTATAAAAGGGAAAGAACAAGAGATTCAGATAACCTTAATCTCTTTTGGATATAA
ATACGGTATCCCTATTGATGTAGATATAGTTTTTGATGTTAGATTTCTTCCCAACCCCTTCTATATAGAT
AAATTAAAGAATCTACCGGGAACCAATGAGAAGATTGAAAAATATGTAACCGAATTTCCAGTAACCCAGC
ATTTTATGAAAGTTTATTTTGATTTATTAAATTATTTAATCCCTTATTATCTTAAAGAAGGCAAAACATA
TCTGTCTATTGCTTTCGGGTGTACGGGAGGCAGACATAGATCGGTGGTTTTAATAAACAATTTAGCAAAT
TATTTAAAGGGGAAAAAATATAAGTTATTTGTGAAACACAGAGATATGAATAAAGATGAAATAAAGATTA
AAAGTGACTTATGAGATTTGACTAAGAACTCAAAGCGAAAAGAGCAGAGCCATAGAATGTTATTTTTTTA
CCGAGTAAAAAATGAATTAGCCAGGATAATTCCCAAGGATATATCTAAACAGAAGAGTGAATTACTGGCA
TTTATAAAATTAAAAGGAAATATAGTTAAATCGGGTCAGAAAAAAAATATAATTATTATCTTAGAAGACC
CTACTACCACACGAACTGCTTATAATTTGATTAAAAGGGTTTTTAAAATTTATCCCTCAGTTAAAAAAGA
AAATTTATCGAATACGAAAAAACATTATAAAGTTAAAGTTCCTTTTTTAAAAGAAACTACAAGAATTTTA
AAAGAATTGAATTTAAACTGGGGAAATGAACCTATACACAATAAACAGCATATCGGAGAAAGGAGGTCAA
ATTTAAATAAAAATTTTTCTAATGATTCATATTTAAGAGGGGCCTTTTTGGTAAATGGATTTGTAAATGA
TCCGGAAAAGATGTATCACTTGGAAATTTCCACAAATGATAAAGGAGAAGCAAATTTTATTCATACACTC
TTTAACTATTACGGTTTAAACTCTCGGATAAGTTTTTGGAAGAAGAAGTGGGTAGTATATTTAAAGAGAG
GGGATAGCATATTTGAATTCTTAAGACTAATCGGGCTTCAGAATGCTTTATTGTATTTTCAGGATATAAG
GGCCAGAAAAGATGTATTAAATATTGTAAATAGATTAGTTAATTGCGAAACGGCAAATTTAGATAAAATA
GTTCTTTCTGCTGCTAAACAGTTACACGATATTGATGTGATAGAAAAGAAAATAGGTTTGCAACATATTT
CACCGAGATTATCATTGGTAGCTGAAGTACGTAAAAATTTACCTTATGCCAGTTTACAGGAATTAGTTGA
GGAAGTAGATTTTAAAATTACTAAATCGGGGATTTATCATCGTTTAAAGAAGATTTCTCAGATTGCGGAA
AATTTATAAACCATAAGAATTTTTTTCTTCACTCGATACTCGATACGCAATACACGATACGAAAATGAAT
TTATAAAATAAAGATAAATTTGGTATATTAAAAACTTTTTGGTAAAATAATATAATTGTATTAATAAGGA
GGAATTAAAATGGCAAACGTAATCTTAAAGAATCTTACTAAAAAATTTAAAGAGGTAACTGCGGTAGATA
ATGTAAATATAGAGATAAAGGATAAGGAATTTGCAGTCTTGGTCGGACCATCTGGTTGTGGGAAGACTAC
AACCTTGCGGGCAATTGCTGGCTTAGAAGAAGCAACCTCAGGGGAGATTTATATTGGCGATAAGTTGGTA
AATGATGTTCAGCCTAAAGATAGAGATATTGCCATGGTATTTCAAAACTACGCTCTTTATCCTCATATGG
ATGTTTACAATAATATGGCTTTCGGTTTGAAATTAAGAAAGTTTCCAAAAAAAGAAATTGATCAAAGAGT
AGGAGAAGCCGCAGAAATATTAGGAATAGAAAATTTATTAAAAAGAAAACCTAAACAGTTATCCGGTGGG
CAAAGACAGCGAGTGGCAGTAGGAAGAGCCATAGTAAGAAAACCAAAAGTATTTTTATTTGATGAGCCAC
TTTCGAATTTAGATGCTAAACTAAGAGTGGCAATGAGGGCAGAAATCAGCAAACTTCACCGTAGATTGGG
AGCTACTATAATTTATGTAACCCATGATCAGGTAGAAGCTATGACCATGGCAGATAGAATGTTTATAATG
AATGACGGTCTCTTGCAACAATCAGGTTCTCCTTTAGAAGTTTACAAAAAACCCAACAACAAATTCGTAG
CCGGTTTTATCGGTTCACCGGCAATGAATTTTATAGATGCTAAAGTTGTTAAAGAGAATGGAGATTATTT
CATCGATGCAGAAAGTTTTAAAGTAAAAGTTCCCCAGGCTTTTTATTCTAAAATAGCAGATTATGCCGGG
AAAGAAGTGATTTTTGGGGTAAGACCTGAAGATCTTTACAATAAACAGTTTGCACCTAATACTACACCTT
CTAATACTATAAAGGCTAAAGTGGATGTGATTGAACCTTTGGGGGCAGAGATTTTCATATACCTGACCTG
TGGAAAGCATTCTGTGATAGGGAAGATGGATACACGTACCCAGGTAGAAGTTGAACAAAATATGGAAGTA
GTATTAGATATGGAAAAGACTCATATTTTTGATCCTAAAACTTTATTAGTTATAGTTTAGATGAAGTTTA
ATTTAAGTTTTAGTACCAAAGCTTATTTTATATTCTAATAAAGCATAGACAATGTCTTATATTTTGAAAA
AATTATATATAAAATGTACCAATATCATATACAAGATAATAGTGGAGTTTGTGAGATGAAACCTGAATTA
TCATTGACACAAAAACAAAAATTAATTCTTACTCCCCAATTATATCAAGCAATTAATATATTACAATTAA
ATTTAGTTGAACTAAAAGATTTAATCGATGAAGAATTAGTAGATAATCCCTTATTAGAAGTTAAACAAGA
AACAGGTTCAATAACAGAAAAAGTAAATCAAGAGGAAAATGCTTTAACTCAAACCGAAGAATCTAATGAA
AGAAGAGAAGAGAATAACTTTGATGATTGGTTAAGTTATCTCAAGGAAAAAGATTATCGAGCTTTGCCCA
ATAGACCTGTAGCGGAGAAAGAAAATAGAGATGAAAATTTTATTTATTATAGAGAATCATTACAAGATTA
TTTGCTAATCCAATTAAGTACAGCTGTAAGCAGCGATATTGATTATAAAATTGGTGAATATATAATAGGC
AACATAGACGATAACGGTTATTTAAATATTGGTTTAGATGATATTTCTCTTGATTTAAATATAAAAAGAG
ATAAAATAGAAAAGATATTATCTTTGATTCAAAATTTTGACCCGCCTGGAGTGGGAGCAAGAAATCTACA
AGAATGTCTATTAATCCAGATAAAATATCTGGACATTAGTGATATAAAAATTGAGAAGATAATAAAATAC
CATTTGCAAGATTTAGCCCGGAAATCATTTAAGAAAATTGCTAAAGATCTGAAAATATCTATATCTGAAG
TTCAATCTTTGGCTGATGTAATTAAAAACTCCTTTGACCCTAAACCCGGCAGAAGAGTAGGAAACTTCAA
GGAAGTTAAGTATATACTTCCCGATTTGGTGATAATGAGAAAAACAAGAGGAGGATACAGAGTAATTTTG
AACGATAGTTATCTGCCTCAAATAAAGATAAATTCTCGTTATAAAACGATTTTAGAGCTAGGTAATAATA
TTTCCCCTTATGGTAAAGGAAAAATAATTAAAAAGGGAAGCATTTCTGACCATGAGATCAAAGATACTAA
AAAATATGTTGAAGAAAAATTAAATTCTGCTAAGTGGTTAATTAAAGGTATAGAGCAGAGAAAAAAAACT
ATATATCGTATTGCTGAAACTTTAATAGAATATCAGAAGGATTTTTTAGATAAAGGTATTTTATATATAA
AACCCCTAACTTTAAGGAAGTTAGCAGACAGATTAGAAATTCACGAATCTACTGTGTCAAGGGCGATTCA
CAACAAGATTGTGCAAACTCCTCGAGGACTTTTTAAAATGAAATTTTTCTTTTCTAAAGGAGTGAACAAG
AAAAATGGAGGCGCTGTCTCTACTGATAAAGTTAAAAAATTAATAAAAGAATATATAAATAATGAGAATT
GTTTAAAACCATGGAGCGATAAAAGATTAGCAGATTTATTAAGCAAAAAAGGGGGTGTAAATATTTCCCG
TCGAACAGTTGCTAAATATCGAGAGATATTGAAAATACCATCTTCTAATCTGCGAAAAAGGTTTGAAATT
TAGTTACTTGGTTAACTAGTTACTTAGTTAATTGGTTTGGTTTGCTTTGATTTATTAACTAAATAACCAG
GCAACCAACCAACTAACTAACTAATTAGTAATTTATCAAAACAAAAAAAGGAGAAGAAAAATGACAATAA
AAGTAGGAATTAACGGATTCGGAAGAATTGGGAGGAATGTTTTTAGGGCTGGGTTAAAAGACAAAGAAAT
AGATTTTGTAGCAGTAAATGATATAACCGACGCTAAAACATTAGCCCATCTATTAAAATATGATTCTGTT
CATGGTAAATTACCAGAAGTAAAATTAGAAGATAATACTATTTTAGTTGGAGAGAGAAGATTAAAAGTAG
TGAGTGAAAGGGACCCCTCCAAACTTCCCTGGAAAGATTTAGGTGTTGACATAGTCATTGAATCTACGGG
AATTTTTAGAGATAGAGAAGGAGCTTCAAAACATCTAACTGCTGGAGCAAAAAAAGTGGTTATATCTGCC
CCTGCTAAAGGAGAGGACATAACTATAGTGATGGGGGTTAACGAAGATAAATATATTCCTGAAGAACATT
ATATAATTTCCAATGCTTCTTGTACAACTAATTGCCTTGCTCCAGTTGCAAAGGTTTTAAATGATATATT
TGGAATCGAGAAAGGGGTTATGACTACTATACACTCTTATACTGCTGATCAGAATTTAATGGACCTTCCA
CATAAAGACTTAAGAAGAGCCAGAGCAGCAGCACTATCTATGATCCCAACTACTACTGGAGCAGCCCAGG
CAACGAGTTTAGTAATCCCAGAATTAAAAGGAAAATTAACAGGTATGGCTTTTCGTGTTCCTACGCCCAA
TGTTTCAGTTGTGGATTTAGCAGTAGTACTAAGAAAGAAAACAAGTCCGGAAGAAATTAATCAATCTTTT
AAAGAAGCCTCACAGAGGAGTTTAAAGGGAATTTTAGATTATACTGAAGAACCTTTAGTTTCCAAAGATT
TTAACGGTAACTCTTATTCTTCTATTGTTGATGGATTGTCTACTCTGGTAATAGATGGTAATTTAGCTAA
AATTATAGCTTGGTATGATAATGAATGGGCTTATTCATGTAGAATCTTAGACCTTATAAAATATATTTGG
AAATAAAAATCGTATCTCGTATCTCGTGAATCGTATCTCGTAAAAAAGCAAATAGTTAAAATATTTAAAA
ATTAAAAAAGTTGTGTATTTGAATTTATTTTTCTTTCGAGATACAAGATACTAGATACGAACAACGAATT
AATTGGGGGTTAAATTAATGCGTATTCCAGTAATTGCTGGAAATTGGAAGATGAATAAAAATATCGTAGA
ATCAGTATCTTTAGTTAAAGAATTAAAAGATTTTGTTCGCGGAATCAAGGGAGTAGATATTGTAATTTGT
CCGCCTTTTATTTCTCTTTGGGTGGTAAAAGAGATAATTAATGGCACAAACATCCATTTGGGAGCTCAGA
ACATGTATTGGGAAACAAAAGGGGCATTTACTGGAGAAACATCTCCCCTAATGCTTAAAGATGTGGGTTG
TAAATATATTATATTAGGGCATTCCGAGAGAAGGCAGTATTTTAAGGAAACTTCTGAAGAAGTTGCCAGA
AAGACAGAAGCCGCACTTTCAGTTAATCTAACACCTATTGTGTGTGTAGGCGAAAATTTAGAGGAAAGGG
AAAGTGGTAAAACTGAGAGTATAATAGAACAGGAGATTAAAGCTCTATTTCCAAAAATAGATTCTACCTT
AGCAGGAAGAATAATCGTAGCCTATGAACCTATATGGGCTATCGGTACAGGTAAGTCTAGTAGCTCACAG
GATGCCAATCTAATAATTAAATTTATTAGGGAATTATTTTCCTTTAAATATGGAGGTAAAATAGCTGAGC
GAATAAGAATCTTGTACGGAGGGAGCGTAAATCCTAAAAATATTAATGAGTTTATAAACGAATCTGATAT
TGATGGAGCTTTAGTGGGAGGAGCAAGCTTGCATGCTTTAAGTTTCTCTCAAATAGTAAAAGCAGCTAAA
ATATTATAAAGTTAGTATAAATTTTCTTGCTTTTTTACGCAATACGAAGTTACTCCGGTTCTTGGCTTTC
TTCTTTTATTTTCTTAACTAGCTAACCAGGTAACCAACTAACCAACAAGTGAGGTAATGTGTAACATGTG
ATAAGTACCTGTTTTTATAATTTAAGAAATTTAATCCTATTACTCATTACATATTACTTGTTACTGTATT
TTATAGGAGATACGATTCACGAGATACGATTATAAAGGATATCTTGAACTTGGTATATAATTGTGTTAGA
ATAAAAAACCGAAATTATTGAGGGAATAAATATAATAAATTAAGGATTTTAGAGAAATTTCTCTTTGATT
ATTTTGATCTAATTTTTATGAGAGGAGTTACAGGATGCCTATAGCATTAATGATAATTCAGATTATAATA
AGCATAGCTTTGATTTTAACAGTGATACTCCAGCATAGAAAATCAAGCAGAGCTTCAGGAATATTTGGCG
GAGGGACAACTGCTGATTATGGTGGGAAGAAAGGTAAAGAAGCATTTTTAATGAAACTTACTACTGTTGT
AGCGGTACTTTTTATGCTATCTTCCCTTTTGCTTAGTTTAATTAAATAGAAGGAAAATCTTTAAAAGTAT
GAATAAACCTATTGGTTCGGTTAATGAGATAAAAAATTATTCTATCAACTTAAATAGAAAATTTTTTTCA
GCTACCCATGAAGAAATAGAGAAAGGGTTAACTACCGATATATATTTCATAAGAGCTCAAGAGCTATTGA
GATATCTTCGATTAGATAACACTATAGTAACTGCAGAAATATTTCCCCGCAAAGATGGTATATTCGCTGG
GGTCCAAGAAGTATATAATCTTTTAAAAGAAAAGAAGATAAAATTATGGTCTTTAGAAGAAGGAGAAAGC
TTTCAGCATAAAGATACAGTAATGAGAATTGAAGGACCATACTGTGAATTTGGTGTTTTTGAAACAGTTA
TTTTAGGTATTTTAGCTAGTAGTTCGGCGTGGGCTACTGCTGCTCGTAAATGCAAAGATGCTGCCGGGTC
AAAGAAAGTCGTCTGCTTCGGTTCTCGACACATTCATCCGGCTGTAGCTCCAGTTATGGAAAGATCTGCG
CTGATAGGCGGTGCAGATGGAGCAAGTTGTATATTAGGGGCAAAATTATCCGGGGAAAAACCTCAAGGAA
CTATTCCTCACACTGTAATGATTATTTCGGGAGATACTATAAAAGCAGCCCAAGCTTATAATGTTTGTAT
GCCCAAAGATGTTCCTCGAATTATTCTTATCGACACTTTTAAAGACGAAGCAGAAGAATCTATAAGAGTA
GCTCGTGCTTTAAGAAAAGACTTATTAGGGGTAAGATTAGATACTCCAAGCGAGAGAGGTGGGGTAACCC
CTGATTTAGTAAAAGAGGTAAGAGCAAGGCTTGATCAAGCTGGCTTTCCTTATGTAAAAATCTTTGTTTC
GGGAGGACTTACCCCGGAAAGAATAAGTATGTTAAGCAAAGAACAGGTTGACGCTTTCGGGGTAGGTAGT
TATATAAGTGATGCCAGCCCTATTGATATGACCTTAGATATAAAAGAAGTTGAAGGGAAGCCAATTGCTA
AAAGAGGAAGAATCCCTGGCAAGATAGAAAATTCAAAATTAAAGCGAATTATGTAAAAATAAGTGTGTAA
TGGAGGAAGAAGGTAAATGGAGGATTTACTGTTACAGATTAAAGACTTAAAGACCTATTTTTATACTGAT
GATGGTGTGGTTAAAGCAGTTGATAGTGTTGATTTTACGATAAGAAAAGGGGAAACACTGGGTATGGTAG
GTGAGTCAGGTTGTGGGAAAAGTGTTACTGCCCTTTCCGTATTAAGATTAATTCAGGAACCGCCGGGGAA
GATTGTTAACGGTGAAATTTGGTTTAAGGGTGAAGAATTATTAAGAAAAACGCCCGAAAAAATGAGAAAG
ATTAGAGGGAACGATATTTCTATGATCTTCCAGGAACCGATGACCTCCTTAAATCCCGTTTATACTATTG
GTGAACAGATTTCAGAAGCCATAGTGCTACATCAAAAATTAGATAAGGAAAAAGCCTTAAAGAAAACCGT
AGAGATGTTACGCTTAGTAAGCATACCTTCCCCCGAAACCAGGGTTCATGAATATCCTCACGAATTAAGC
GGAGGGCAAAGACAGAGAGCAATGATTGCCATGGCTTTATCTTGTAATCCAGATTTATTAATCGCAGACG
AACCAACAACCGCCTTAGATGTTACCATTCAGGCTCAAATTTTAGAACTGATAAAGAAATTAAAAAATGA
AATTGGTATGTCAGTTTTGATGATTACTCATGATTTGGGAGTAATTGCTGAAGTATCGGATGATGTAGTA
GTTGTATATGCGGGTAAAGCGGTAGAATATGCAGATGTGAAAACTATCTTTAAATATCCGCTGCATCCCT
ATACTATAGCTCTCCAAAATTCCATTCCTCGCCTAACAGATAAACCAGGAAAAAAACTAGAAGTTATTCA
GGGTGGAATTCCTGATCCTTTAGCTTTGCCTTCTGGATGCAAGTTTCATCCTCGCTGCAAATTTGCTATA
GATATTTGCAGGGAAGAAGAACCTGAACTTGAAAAGATAGAAGACAACCATATTGTACGGTGTTGGATGT
ACAATAAAGATAAAGCAAAAGATTTTAAAATTAAACAAGAAGCGGTAAGTATTACCCAAAATTAATATAA
TTTGATTGTATGAGAAATTTCTTTTTTTGTAGGGGTTCGATTCATCGAACCCGCAATGAAAGCGAATCGG
ATAAATCTGACCTTTTAAAAGTAATATTTTATACGAAAAAAGTTTTGAGCTTTGAATTGTAGTTTTTCGT
TTTTTGCTTTAAGTTTTTAGTTTTAATAAGGTAGTGGATTAATTTATCAAGCCCGTTAAAAAAAAATTAT
TTATTATGGGCAGACACAATGTGTGTCCTACATATTATACATTACTATTTTTCTTTACGCGATACGAATT
ACTATTTACTAATGACTAATTTAAGGTAAAAAATGGGAGGGAAAAAGGATTGGAAAATAATGTATTACTT
AAAGTAAAGAATTTGAAAAAATATTTTCCCGTGAGAGGGGGAATATTATCCAAGGTAATAGGATATGTCC
AGGCGGTAGACGAAATAAGTTTTGATATTAAAAAGGGAGAAACTTTAGGTCTGGTGGGAGAATCAGGCTG
TGGTAAAACTACTGCGGGAAGAACAATTATCAGACTTTTAGAACCCACTGCCGGAGAAGTAGATTTTGAA
GGGGAAAATGTCTTTAAATTAAGCAAAGAGGAACTCAGAAAAGCAAGACGTAATATTCAAATAATATTTC
AGGATCCTTTTGGTTCTCTAAATCCCCGGATGACTGTAGGTGATATAGTAGGAGAGGCATTAATTATTCA
TAAAATTGCGAAGAATAAAAAAGAAAAAGAGGAAAGAGTTAAAGATTTATTAGAAACCGTTGGCTTAAAC
GCAGGACATGTAAGAAGGTATCCTCATGAATTTAGCGGAGGACAGAGACAAAGAATTGGAATAGCCCGAG
CTTTGGCTCTGAATCCTAAATTAGTAATTTGTGATGAACCCGTATCTGCGCTCGATGTTTCCATTCAAGC
TCAAGTAATAAATTTATTAGAAGATTTGCAAGAAAAATTTAAGCTTACTTATTTGTTTATTGCTCACGAT
TTGAGTGTGGTGAAACACATTTCTGATAGAGTTGCAGTAATGTATTTGGGTAAGATTGTAGAGCTGACCT
CTACTTATGAATTATATGATAATCCTCAACATCCCTATACTGAAGCACTCCTTTCAGCTGTACCTATCCC
TGACCCCACTCTAAACAGACAAAGAATTGTTTTGGAGGGAGATGTTCCAAGCCCGTTTAACCCTCCTAAA
GGTTGCCGTTTCCATCCGAGATGTAAATATGCTAAACCAATTTGCAGCCAGGAAGAACCTAAATTAATAG
ATATAAATGGTGGACATTATGTAGCTTGCCATTTGAGAAAATAAAATATTTTATATTTATAATTTTTTAA
TCCTTTTATAAATAAGTGATCACAATTTATACACTAAAATTATAGATGAATAGTTAATTGATTAAACACA
TATCAGTTTTATCTGTGTAATCATTTTTAATTATGTTAAGATTTTGCCGGGATGGCGGAATAGGTAGACG
CGTCAGCTTGAGGGGCTGGTGAGCTTATTGCTTGTGGGGGTTCAAATCCCCCTCCCGGCACCAATAAATA
TTTCAACAAAAAGAGGAAGGGATGACTTCCTCTTTTTGTTGAAAGTTACTTAGTTAGCTGGTTACTTGGT
TAACTGGTTGGGAATTAATTTACGAAATATAAAATAAATTAGTCGTTAGTATGTAATATAAATACAAGTT
ACAAGATGCAAGGCGTAAGTTATTTAAATATCCAGTTACTCAATCAATTTAGTTAACCAGTTAGTTGTTT
TGATTTTATTTCCTTAACTAACTAACCAACTAACCAAATTTAGGTGAAAGTCATGCATGAAGGCTCGATT
GCTCAAAATTTATTAGCCATTGCCATAGAAAAAGCTAAAGAATACAAAGCAAATACGATAACTCTTATTC
GAATAAAAGTTGGAGAATTTGCCGGAGTAAACCAATCTGCCTTAGAGTTTGCTTTCGATAATTTTAGCCA
AGGCACCATTGCGGAAAAAGCATCTTTGGAGATAATATCGTCTCCTTTATTAGGGAAATGCCGAAAGTGT
AACGAAGTTTTCGAGATTAAAAAAGATAATTTTAAATGTACGAAATGTTATAGCTTAGAGATAGATATAA
TTTCCGGCGAAGATTTGTATATTGAAGATATTGAAATAGAATAAAATATTCAAAGTTTTTTTAAAAAAAA
CTTTACATTAAACAAAATAAAATGTTATACTTTATTTTGTTAATTTAAGTTAAAAGAGGTGAAGTGATGA
TAGATTTTATTGTAACCTTTTTGCTTAGCATGCTTACCTATCTAATTCTTACAGCCAGCCAGGGAGAAGT
ATGGGGGCTATGGAGCATTTTCGAAATTATAACCGGAATTGTACTTTCCTTTATCGTAGCCTTTATAGCC
AATAAAGTATTATTTCAAAAGAGAACTTACAGAATGTTAAACCCGCTTAGGTGGGTTATTTTTTTGATTT
ATTTAATTGGTCCATTTTTCTGGGCAATGGCTAAGGCTAATATCGATGTTGCTTATCGAGTAATTACCGG
AAAAATAAATCCTGGTATAGTAAAAATATCCCCAGGATTGAAGACCGATCTGGGGATAACTTTATTGGCA
GATTCGATTACTTTAACCCCGGGAACTCTCAGTGTTGATATTGATGAAAAAAATAATGATTTATACATTC
ATTGGATAAATGTTACCACTTTAAAACCTACTACCCACCATATTTGTGCTAATTTTCCTCAGTGGATAAG
GAGGATTGCAGAATGAACGAATTTTTTAAAATTTTTATTATTCCCGGAGGATTATTGCTGTTATTTATGT
TCTTATCTTTAATCAGATTGATTCTCGGGCCCACTGTTCCTGATAGAATAGTAGCTTTGGATACCATAAA
TACTTTAGTGGTAGCCGGGATGATTCTTGTAGGGGCAGCTTATGAAGAAGTTATTTATATTGATGTGGCT
ATTGTTTATGCTTTGCTATCCTATATTGGTACTCTATATGTAGCAAAATATTTAGAAGGGAGAGCTAAGA
AGTAATGGAAATATTGTTAACTATTTTATATATTTTTTTAGGAATAGGTGTATTTTTTAATTGTTTAGGT
TCAATAGGCCTCCTTAGATTTCCTGATGTTTACACCAGACTTCATGCTGCAACTAAAGCTACTACTTTTG
GCTCAATATTTACTTCTTTAGCAGTTATTGTTTATGGTTTTTCCCGGTGGAATATTACCGGAGATTCAAA
ATTTATAGTCCTTGCTCTCCATACTATTGTGGCATTAGTCTGTTTAGTAATTACCAACCCAACGGGGGCC
CATGCTATTGCCCGAGCAGCTCACCGTAGTGGAGTAATGCCTAAACAAGCAGTAATTGACGAATTAAAGG
AGGCTAAATTAAAATGAGTTCCTTTGTTGAGATAATTCATATTTCTACCTTAGTATTGATGATAATTGCT
AGCTTTTTAGCGATAGTTTTTAAGAAATTATTGCCCTCAATAATTGCCTTGTCGGTAGCCAGTTTGCTTC
TTTCATTAGAGTTTTACCTTTTACATGCTCCAGATGTAGCCATAGCTGAAGCAGCTATCGGAGCAGGATT
GACTATGGCAATATTTATCTTTGCTATTAGAGGGACTAGATAGGGGGAGGATAAAATGAAAAAAATAATT
TTCGGTATCGCTTTTATAATATTTTTTTCTTTCTTGATAGTTAGCGCCATAAATATGAGAACGTTCGGAG
AACCTACTATTAGCGAAATGGATGATTACTTTATTGAAAATGCTCAGAGCGAGACCGGGGCAAACAATGT
AGTAACTTCCATCGTCTTTGACTATAGAGGTTTTGATACTTTAGGGGAAGCTACAGTCCTTTTTACCGCA
GTAGTGGGAATTGTAGCTCTGTTCAGGGGGGTTAAGAAATGAAAGAGATGTCCAGGATAGTAAAGACTGT
TACCAATTTTGTGTATGGTTTTATTATTATTTTTGGTTTTTATATAATAGTACACGGTCATCTTACTCCA
GGGGGAGGCTTTCAAGGAGGTGCTGTAGTAGGCTCTGCTTTTGCTTTACTATTAGTATCTTATGGCAGTT
TGAATTCCAAGAAATTTCTTAAAAAGGATATTTTCTCACTCTTTGAAAACTTTGGTTTAATCCTGTTTAT
AGTATTAGGTTTTTCGGGATTAGGAATCACCTTTTTTTATAACTTTTTAGCTAACAGTGGGGGCTGGTTC
GGTGATGCTGCTGTGATCGGTGTTAATCCAGGTAATATGAATACCGGAGGAGTAATTCCTCTGATGAATA
TTGCCGTTGGATTAGAAGTTTTATCTGCTTTTGGGGTTATTGTTTTAACTATGGCTAGTGGAGCGGAATT
TACTAAGAAAAAGGAGAATTCGTAAAATGATAGGCAATTTACCTTATGTTGCAGTAGCAATATTTATTGG
ATTAGGAATTTATGCTCTTATGTTTAAGAAGAATTTAATCAAAATTGCAATTGGCGTATGTCTAATTGAA
AACGGAGTAAATTTATTTTTAATCACTTTAGGGTACAGAAAAGGAGCAATTGCCCCGATTTATACCCAGG
CACCCTCTGGACAAGCAATGGTCTTGCCAACTCCTCAAGCCCTGACTCTTACCAGTATAGTTATAGGTAT
CGCAACTACTGCCCTAATATTGTCGGTTGCCATGATGATTTATAAACACTACGGGACTTTGGATACAGAT
CAGGTAAGGAGGTTGAAAGGATGAATCTATCGAACCATATTCCTATATTAATAATAGCTATACCCTTATT
GGCAGCTTTTTTAGTTCCGCTTATCGGTCGGATAAATAAAAAAGCTACGGGGATTCTTACCACCCTTGCT
TTAAGTGTAAGTTTAATTTTGACCATTGCTTTAGCGGTGAAAATACTAACAGTTGGTCCCCAGGTATATG
TATTTGGTGCAACATCTCCAACTCTGACTTTGCCTTCAGGGTTAAAATTCCCAATCAGAATTATGTTCCA
GATAGATGCAATGAGCATATTTATGGGTTTAATTACTGCAGTTGTTTCTTTTTTAGGGGCAATCTATTCT
TTATCTTTTATAAAAAAATATGATGGAGAGGATAAATATTATTCTCTTTTATTGCTTTTAACTGTAGGTA
TGTTTGGGATGGAATTTACCGGTGATATATTTAACTTCTTTGTATTTTTGGAAATTGCCTCTATTGCTTC
GGTTGCTCTAATTTCTTTTAGAGGGACTGATTTAGGAGAACCAGCTGAAGCGGGGTTTAAATATATGGTG
GTTAGCTCAATATCTGCTCTTATGGTTTTATTTGCAGTGGGAATATTTTATGGGCAGTACGATGTTCTTA
ATTTTGCAGCTATAGCTAGTGTAATTAAGTACTCACAATTAGACAAGATTGCTTTGGGCCTTTTAATACC
AGTTCTGGCTATGAAGGCAGGAGCGGTACCGATGCATATGTGGACACCAGATGCTTATTCGGAGGCACCT
GCACCGATCACTATGATATTGGTTGCTGCCAGCCAGGCTAGTTTATATGCTTTATTTAGAATAGTTTTTT
CCTTATATAATATTTCTTTAAATACTTTAACTGTAGGCTGGATAATTATTATTTTTGGTCTTTTATCTAT
GTTTATCGGAGTTACAATGGCTATTGTTCAAAAAGATATAAAAAGACTTATGGCTTATCACGCTGTCTCT
CAGACTGGCTACATGCTTCTGGGGGTAGGAGTAGGATTGGCTGTTTTAGGTAACCCTACAGCTTTACATC
AATATGGAATTACCGCTATGGAGGGTGGAATATTTCATATTATGAATCACGCTATGTATAAGGGCTTGCT
ATTTTTAACTGCCGGTGCTTTATTTTTCAGGACAGGGACAAGAGATCTTAATAAAATGGGTGGTTTGGCT
CACTCGATGAAATATACTACTATTTTCTTTATTATTGGAGCAGCAGCCATTGCCGGGCTTCCGCCCTTTA
ACGGCTTTGCCTCTAAACTTTTAATTTACGAATCTGTGTATAAATTTAATCCCTTGCTTTCTATAATAGC
CATGGTAGTTAGTATCCTAACTTTGGCATCATTTGTTAAAGTATTTCATAGTGCATTTTTAGGTCCAAAA
TTACCTCAATTTAAAGAAGTCAAAGAAGTCCCGCGTAGCATGGTCTTTGCTATGGCGGTTTTATCCTGTA
TCATAATATTCTTTGGATTATTCCCTGATTTAATAATAAAAAATTTAGTGCATCCTGCGGTAGTGTCTTT
AATAGAGCAATTGCAATATACCGGCACAGTATTAGGAGGTATGTAGAAAATGTTAGGATTGCTAGAAACA
GGTAGCGGTTTTTGGAGTGCAATAATTTGGATAGTAGTTGTATTAATTATTGGGAGTATCGTAATTTATA
TCAGAAATAAAGGTGAAGATAGTTATAAAAAAAATACCGAACAGGATAAACCTTTTATTTCCGGTAATCC
CGAAGAAAGTAAAGAAGGTTCTCATTTAAGTGCGAGCCATATTTATTGGGGGTTTACAGAAGCGTTAAAG
GGTTATTATAATCCTTTAGTAAAAATGCACACTGGCAATATAAATGATTATTCTAGCTGGATAATTGTAA
TAACTGCGATAATATTAATTATGGTAGGGGTGAGTGGATAGTGAGATTAAATAAATATTTCGAAAGATCT
CTCTGGGTTTTTCATCTAAATACAGGTTCTTGTAATGGTTGTGATATTGAAATTGTAGCAGGACTAACTC
CCCGGTACGATTTAGAAAGATTTGGGATTAAATTGGTAGGTAGTCCTAAGCATGCAGATGTATTATTGGT
AACCGGTCCAGTGACCGGGAGAATGGCCGATAGAGTAAAACGTGTTTATGAACAAACTCCTGATCCTAAA
GCAGTAATAGCAATTGGGGCATGTGGAACAAGTGGAGGAGTCTTTTACAACTCCTACAATCTCTCAGGTT
CTATAGACAAAGTTATACCGGTAGATGTTTATGTTCCAGGATGTCCTCCTCGGCCGGAAGCTATAATAAA
TGGAGTGTTACAAGCCTGGATAAAATTAGAAAAGTTAAGAGAAAGTATGAAAGCTGCTCCAGCAAAGTAG
CGAAAACGTATCTCGTTAAAAATAACTTACTTAGTTAACTAGTTACCTGGTTAGATAGTTAAGAAAGCAA
AAGGAAGAAACCAGGAGCCAAAATAAATGCGTATCTCGTATCCCGGGAATAAGATAAGAACCAAAAAAAT
ATGAATAGCGTGTATCGTATAGTATTAGTATTAAACCAGCTAACTAAGTAACCAACTAACCAGCCGACTA
AATACTAGTGACTAAAAAAGAAAAGGTGGTAGAGAATGGAACACATGAAACCAGAAGAAATTATAGAATT
ATTTAAAGAAAAATTTAATGGTTCGGTTACAAATAGCAAAATAGAAATTAAAACAGCAGGATTAAAAAAG
ACTAGCTATAGTTTAATATGGTTAGAGATAGAACTAAAGGACTTTAAAGAAGCAGTAAAACTTTTATGCA
CTATTCAATTTCCTCATTTTGCTATAATTTCAGATAATGATACAGGGGAAGAAATCAAATTAACCTATCA
TTTCTCCCTTTATTATGGAGAGAGATTTAAAGAAATATCCTTGAATCTAGCTACTAATTTACCAAAAAAT
AATCTTAAGATACCCACTATTACCGATCTAATACCGGGGGCCCAGACTTCAGAAAGAGAGATGAAAGAAA
TGATGGGGATTACCTTTGAGGGTTTACCTGATTTACCTAATATATTTTTACCAATAGATTTTTCAAAAGG
TGTTTTTCCTTTTAGAAAAGATGAAAAAGGGATATATCCTTTAAGCAAAAATGGTAAACATGTAGGTGGT
AATATAACTGATAAAGAAGAAGAGGTGAAAAAAGTTGAGTAAAAAGACTTACTCTATACCTATAGGTCCG
GTTCATCCATCTTTAGAAGAACCGATGACTTTTAATTTTGAAATATATGGAGAACGCATAGAAAAAGTAA
ATTTAGCACCCGGAGATAATCATCGAGGGATAGAATTTATGGGAAGACAAAGGAATCCAATACAGATTAT
CTATTTAGCAGAAAGGATATGCGGTATCTGTTCTGCTTCTCATCCTTTTGCTTTTTGTCAAGCAGTGGAG
AATGCTGCTGGAATTGAAGTTCCCGAAAGAGGTCAATATATTCGAGTGATTATTGCTGAGTTAGAAAGAA
TACATTCGCATATTTTATGGGCAGGGATCGCCGGTCATGAATTAGGCTTTGATTCTGTTTTATATATATC
TTGGAGAGCAAGAGAAGAAGTATTAGACCTTTTAGAATATCTTACTGGAAATAGGATTAATTATGGAGTA
TTTATGATAGGTGGGGTAAGAAGAGATATTACCGAAGACCAAATACCTCGAATTCGAAAAGCTTTAGAAT
ATTATAAGGATATCTACGGAAAATTAGAAGATATATTTTTAAATGACCCCACTATTGCTTTAAGAACAAA
GAATGTCGGTGTTTTAACTAAAGAAGATGCTCTCCGCTTATGTGCAGTGGGACCTACCGCCAGAGCATCG
GGGATAAAAAAGGATATAAGGCAGGATCAACCTTATTCAGCCTATGCTGATTTAGAAGTGAAAGCCATTA
CTCCAGATGTATTTTCTGGAGAAGTAAACGGTGATGTCTATGATCGGATAATTGTCCGATTGTTGGAAGT
AGTACAATCTATACAGATTATCGAACAATGTTTAGAAAATATGCCTTCAGGAGAAATTGTAACTGAGAAG
AAATTAGTTAGATTATTAAATCAATTAAAGAAAGCTAAAGGTGAAGGGATTGGAAGGCATGAAGCCCCTC
GCGGTGAAGTATTTCATTATGTAAAATTAGCAGAAGCAGAAGTACCGGAAATCTGGAAAGCTCGTGCCCC
CACGTATAATAATTTAATGCCCTGGGTTCCTATGCTCTTAGGCCAACAGATAGCCGATATCCCAATTGTT
ATAGCATCTACCGATCCCTGTATAGCCTGTATGGATAGAGTTACTATTTTAAATAAAGACAATGGTCAAA
AAAGTATATTAACCAAAAAAGATCTACATGAATTGAGTGTGCAAAAGACAAGGAGGATTACTCCATGACT
ACTATAAGCTTATCTGGAATATTAATGAAGATAATAGGGGCAATTGTAATTGCCTTTTTGGGAGTAGTAA
TAGGTTTGTTTTATAAAGGTATTGACAGAAAATTAGCAGCAAGGATGCAGGCTCGAGTTGGTCCTCCTAT
AAGACAGCCTTTTATGGATTTCTTTAAGTTAATGATTAAAGAAAATATTGTACCACAAAACGCAGTTCCC
TGGATATTTAACGGAGCGCCAATTATGGCCCTGGTATCTTCTATTACTATCTTGCTTTATTTACCTGTAG
GAAACATTCCTCCTCTGTTAAGCGGGTACGGAGACATTGTGTTAATTATTTACTTACTAACTCTACCAGC
TATTGGAATGGTAGTGGGTGGTTTTTCCTCTGGTTCTCCTTATGCCAATGTGGGAGCACAAAGAGAGATG
GTGTTGATGATGAGTTATGAACTTCCTTTGGTAACTACAGTAGTTGCTTTGGGATGGAAATTAAGTCAGG
TTTATCCACAACTTAATGTATTTTCTTTAGCCGTAATTAATGCCCATCCTATTTGGGAATTAGTGGGCCC
ATTAGGTTTTATTGGTGCAATTTTACTATTTATTACTCTTGCAGCGGTTACACCGGGAGAACTCTCTAAA
GTACCCTTTGATGCACCAGAAGCTGAAACAGAATTAGCTGGAGGAATATTAGTAGAGTATTCGGGAAGAA
ATCTTGCTCTATTTGGTTTAGCCGATGCGGTGAAGACAATAGTAATGATTTCCCTAACTGTGGCTTTATT
TTTTCCGTATAATATATCTCACTTACTTGGTTTAAGTGGTGGAGCATTTGCTTTAATAGCAGATGTGCTG
TTCTTTTTAGTAAAAATGTTTTTAGTAATGTTTGTCGAAGTAACTTTTATTAGAGTTGCAGTTGCGCGTT
TAAAAATAGACCAGGCTTCCTTTGCTTACTGGATTCCAGTATCAATTATAGGTTTACTCGGTCTTACATT
AATCGTTTTAGATACTATTATAGTTTGAGGTGATAAAATGGCAACACCAATGGGATTTGAACTGCTAAAA
CAGTTATTTAAAAAACCAGCTACCAATGTATTTCCGGTTACTTATTACCCTGATTCGATATTAAAATTAT
TGGAAAAAGTTGGAAAGGAAGAAGCAAAGATACATCCTCCCGTAGAAATACCTAAAAATTTTAGAGGGAA
GATTGTCTATGATAGAGATGAATGTATAGGGTGTAAGTTGTGTATTAAAGTATGCCCCGCTGAGGCAATC
GAATTTATTCCCGATAAAAAGAAGATTAAAATCCATATAGATCATTGTATTTTTTGTTCTCAATGTAATG
ATATATGCCCCAAAGATTGTTTGAACATGACTGAAGAATTTCTTCTTGCGGATACAGATAGATTATCGTC
TAAATTAATGGTAGAATAGATAATCAATAAGAATAAATAATAAAAATCATGGTCTTATAATTTTTTAAGG
AGTTTAAAATTTTTATCTTTCAATATCTTTATTATTTCTTCAGAACTCTTTAAAACTTTAGGACTAACAG
AATTAGAATAGTCGATAATTTTAGGTTGAATGCCGATAAAGATAATATTCTGAGCATATTCTTTCAAATA
AGATATTAAAAAGGATAAAGGCATGCTGTGGGTAGTGAGGTGCAGGGCACTAATTCTATCAGGAGAGATT
ATTCTAAATTCACCAGATTTAAGGTCCATCTCTACAGCATCGATAAGTACTACGAGATTGGGCCTATTTT
TTTTGATGATTGAGGTAAAATTTTCAGGAACAACCCCACAGTCTATAGAAAGCCAGTCATGATCTTTAAA
ATTTTGGGCAATAATTGACCCTATTCCATCATCACCTCGAAGCGTATTTCCAATGCCCATTAAAATATAT
TTTTTTGAATCCATATTTTTTCCTTTAAATTAGTCGTTAGTTTTTTAGTTAGCTGGTTAAATGGTTAGTT
AGTTAACTGGTTGGGAATTAACTTACAAGATGTAAAATAAACTAGTCGATAGTATATAGTATAAATACAA
GTTACAAGATGCAAGTTTGTTTATATATCCAGTTATTCAATCAATTTAGTTAACTAATTAGTTGTCTTGA
TTTTATTTCCTTAACTAAATAACCAGATAACCAACTAACCAGCTAACTAAAAAGGAGATACGAACTAATA
TTCACTAACGACTAGCGACTATTCACTAGTTATGTTATCATAATAAAAAATATTTAACAAATTGAATAAT
AAATAAAAATTAAAAGCAAAAAAAGAAGGATTTTAGTAATTTTTGTAGAATAATTAAAGTATAATAGTAT
ATAATGTAAAAAATAAGATATAAACTTTTATCTATCCAAAAGTTAGTATAGGAGTATGATTTAATATGAG
AAAAGCGAGTAGGATTTATAAGAGGAAAAGCAGAAGTAATCTGGAAACCTTTATAATTTTAATAGGCGCG
ATAATAATTTTGGGTGTGGCCTTTAATTTAGCCAGGGATAGGAGTTATATTCCCCCTGAAGAGCCGACAA
TTGTGGAAGAAGAGAAAGTAGAATCTCCTGTAATAAAAGTGCCTGTTGAGTTACCTCAAAAGAAGACAGT
GGAAAAGGTTGAAGAGAAAGAGAAATTTCCTGAGGAAGAAATAAAAAAAGAGGTTACTCCAGAAGAGAAA
CCACCACTTACTGAGCCGAGCATGATTAAATCTCCAAAAGTAGAACCAGAAATAAAGGCAGTAAAAGAGT
CTGAAATAGTTACAGAAAAGAAGTTATATACTGTTCAGGTAGGAGCTTTTTCAAAAGAAGAAGGTGCCCA
GAATTTAGCTAAAGAGATAAGAGGTAAAGGATACCAGACTTATGTAATTAAGGGGAAAACCCTTTACAAG
GTTCAAGTAGGGGAATTTAAAACTTCAGATGAGGCCAAAGCAATTTCAGAGAAGTTGAAGAAATTAGGTT
ATGAAATATGGGTAACAACTAGATAGGAAAGGGAAAAATAACTTTGAATAGAAAAAATATTCCTTCCGTT
ACTATAAACAGGCTATCTATATACCATCGTTGTTTAGAAAAATTAATTGAAAATATAGATAAAAGAAAGC
AAAAATTTATTTCTTCATCTGAAATTGCCGAAATGACTGGAATAAATTCAGCACAAATTCGTAAAGATTT
GGCTTATTTCGGAGAATTTGGCAAACGAGGAATCGGATATCCCCTAATAGATCTTAGCAGAGAATTAAAA
AAAATATTAGGACTGGATAGAAAGTGGTCAGTTATTATTGCCGGAGCAGGAAATTTAGGAAAAGCCTTAG
TAAAATATAAAGGTTTTCAGAAAAGGGGCTTTATAATTAAAGGAATTTTTGACAATAATCCCTCAAAAAT
TGGCAAGAGACTTGGCCGTACTTTTATTTACGATATAAAAGAGGTAGAAAAATTTATCCAGGCGGAGAAT
ATAAGTATTGGGATAATAGTGGTACCAGCTGATTCAGCCCAGGAAGTGGCAGATGAGATGGTAAGAGGTG
GGATTAAAGCCATTTTAAATTTCGCCCCCGTCCATATTACATTACTCCCGGAAATTAAAATACATAACGT
AGACTTATCTATTGAATTTGAAGGATTGACATACTACTTGTCTTAGTGATATAATAATTTTGTATTTTGA
TTTGTGATAATTTTCACAAAATAATATAAAGTAATATCAGGTGATTTAATAAAAATGAAAATCAGTAGTT
AATGTATATTTTAGGCAAGAACCAAAGAATTTAGATAAAGAGAATATTAAAAAAGTACTTAAATAAATAA
TATAAGTTTAAGAAAACTAAAATGTTGCAATTATTTCACAAGAGGAAGTACTAATATGCAGTACATTTCT
TCTAGTAATTTTGCAAAATTTCTCGAAAATTTAAAGGACGATTACGAGGTTTACGTCCCTGTTAAAAAAG
GCGATCGATATTTTTATAAAAAGTATATAGACTTCACTGATGATGTTGTTATCGGTGAGGTACGAGCCTT
TGAACCACTAAAATCCTTTTTCTTCCGTGCACGAGAAATCGTTGCCGAAAACTTCAAGTCTAATATTCCT
CATACAAGCCAAAAACCTTATTGTATAGTTGGTGTGAAAGCTTGCGATCTCAAAGGATTAAAAATACATG
ATTATGTATTCAAAAATCATGATTTTCAAGATCCTTTCTATATTAATAGGCGTAAAGATAACCTTATTAT
TTCTGCCGATTGTACTTCTGCTATAGATACATGTTTTTGTCTTGCCCTAAATGTTAAACCTTATCCCCTT
GAAAATTTTGATATAAATCTTTCTGCGGTGGGAGAGGATTTTATTGTTGAGGTTGGCTCGCCAAAGGGTA
AGAGGCTTGTTGAAAAATATTCTTCTCTTTTTGAAGAAATAAAAGATAAATTCCTTTCCCAAAGAAACGA
ACAGAGAGAAAAAGTTACTAAAGCAGTCGAAAAAAATATAAAAGAAAACAAAATCCCTCATCAGGATTCA
CTTAAGGGTATTATTGAAAGAGGATATGAATCAGATATATGGGCTGATGAAGCGGACAAGTGTGTTGAGT
GCGGAGCGTGTAATACAATCTGTCCTACGTGCCACTGTTTTTTACTTTATGACCAAAATAGCGAAAATCA
GATGGCACGTTTGCGTATTTGGGACTCCTGTATGATAAAAGATTTTGCTCAAGTTGCAGGAGGGGCAAAT
CCCCGACCAGAATTATGGATGAGATTAAGAAATCGATTTGAAAAGAAATTTGATTTTTTTCCAAAAGTTG
CTAACATTTATGCTTGTACAGGTTGTGGACGTTGTATATCTGCTTGTCCAGCGAAGATAGATATTAGAAA
AGTCCTTAAGAGATTGGTATATGATGTATAAGATTAAAAATCCGTATAGGCCTATTAGGGCTGAAATTAC
AGGAGTCATATCTGAGACACCTACTATAAAGACGATAAGGATTGTACCAGAAGAACCGATAACATTTGAA
ACAGGCCAGTTTATAGAGCTGACCATTCCGGGGATTGGTGAGGCTCCTTTTACCCCCTCATCAAGGCCTG
CTATGAAAGATATAATGGAAATTACTATTATGAATGTAGGCAAGGTTACCAAAAAGGTTCATGAACTGAA
AAATGGTGATATTGTAGGTGTGAGAGGACCTTTCGGGAAAGGTTATCCTATAGATAGGTTTAAAGGCAAG
GAAATATTGGTTGTAGGCGGTGGATGCGGATTTGCACCTATTAGAAGTTTGATGTATGAACTTTTCGATA
GGAGTGAAGAATTTAAAAAATTATTTTTTAGAGGTGGTTGCAAGACAGCTCAGGAGTTGCTATATAGAGG
TGAAATAGCTGATTGGGCCAAACGAAAAGATTTAGATATAAAACTTACTGTAGACAAAGGTGATAGCGGG
TGGAAAGGGAATGTAGGTGTTGTAACTACCATTTTAGAAGATATAGATATAGATTATGAAAATTGTATTG
CTATTGTGTGTGGACCACCAGTAATGATGAAATTTTCAACTAAAAAATTAATTGAAATGGGTTTTAAAGA
AGAGAATATATACCTTTCTATGGAGAAGAATATGTCATGTGGTATAGGAAAATGTGGTCATTGTAGAATA
GGGACATATTATGTTTGCAAAGATGGTCCTGTTTTTACTTATGATAAGATAAAAAATTTTTCAAATATAT
GGGATTAAAAATGAACACAAGTGCAGAACAAATTCATCAGGAAAAATTAAACATTAAGCCAAAAAAAGGC
AAAGATTTAAGACTTTTTATAGATCTTGATATTTGTGCTTCTGGTGAGTGTACAGAATGTGTTATCAATT
GTAGTTATTTTTATCATCCAGGTAATAATGGGATTATTTCTATTATAGAGCTTGTAACCTATGCATTGGT
ATGCCGTAAGTGCGAAGAGCCGCACTGTGTTAATACTTGTCCGGTAGAGGCAATTGAACAACAGCAGGAT
AAATTGTTGATAAGACACAATATGAGATGTATAAGCTGTAAATCATGTTCCTATGCTTGTCCTTATGGCA
CAATATATCCTGAAAATGTTCCGTTATTAATTCATAATTGTGATTTTTGTCTTGATAGAAGAGACCGGAA
AGATGAATTGTTATGTGTAAAGAGCTGTCCTTATGGGGCATTAAGTTTGAAAAGGGGCGATATCAAACTG
GATGAGAATACTTTTTTAGTTGGTGATAATATTATAGTTCACTCAATTCATTGGAATAGAGAGAAAGCAT
GATTTATATTTTATATTTTATATTTTTTGGATTTCTATTAACAGCTATTATTGGGCTTTTAGCCAGCTGG
ATAGATAGAAAGGTTACAGCGAAGGTTCAATATCGTATGGGTCCACCTCTTTTGCAACCATTGATAGATA
TTGTAAAGCTTTTAGGTAAGGAAACACTCATTCCAGCAGGTTCATCAAAGATAACGTTTTTGATTGCTCC
AGTTATTGGATTTGCAAGCGTGATATTAGTATCTACTTTATTATGGATAAATAATATTTATCCTGCAAAA
AGTTTTTTGGGTGATTTAATAGTAGTGTTATATCTTTTGCTTATTCCTTCTATAAGTATTATTATGGGTG
GTTTTGCATCAAGAAATCCACTTGCAAGTTTAGGTGCATCAAGAGAGATGAAGCTTATATTAAGTTATGA
ACTTCCTTTTATACTTGCGATATTAGTTACAGTAATAAAATCTGGATTTACTTTTAGACTTGGTGAAATA
TTAACTTTTCAAGCACAGAATGGGGCGTTTGTTAGAAGTTGGTCTGGTACTTTAGCACTAATTGTGGCAA
TAATATGTATGCAGGCGAAATTAGCGTTAGTTCCCTTTGATATCCCTGAGGCAGAGACGGAGATCGTAGG
TGGTCCATTAATAGAATATTCGGGTTCCGGACTTGCTATTTATAGACTTATGAAGAATATGCTTATGTTT
ACAGTTCCATTCTTTTTAATAATTGTATTTATGGGTGGTTTAAGGTTTGATGGCATACATCTCTTGTATG
GTGTGTTAAAATATATTGGTTTAGTTGCCTTGATGACGGTTATAAGAAATACCAATCCTCGTGTAAGAAT
TGACCAGGCTGTCAAGTTTTTCTGGGGGCCCATGACTATAATTGCTATAATAGCTATAATATTGGCATTA
TTAGGAAGATGATATGAGTATAAAATTAAAAGCACTTCTAAAATCGCCGTGGGTATTTCATTTGTCTACA
GGTAGTTGTAACAATTGTGATATTGAAATACTGGACTGCCTTACTCCGAGATTCGATATCGAGAGGTTTG
GCATGCTTCTTGTAGGGAGTATAAAACACGCTGATGTTCTGTTAATTACTGGTTCAGGTAATCGGAAGTC
GATGGAAAGGGCAAAAAGACTATATGAACAGATGCCAAAACCATGCTTGGTGGTAGCAGTAGGAGAATGT
GCTTTATCAAGAGGCATGTTTATTCATAGTTATAACTGTCCTGTTCCGATAGATAAGGTTATTCCTGTCG
ATGTTTATATACCGGGTTGCCCCCCAAAGCCAGAGGCAATTATTGCCGGTGTAGTAAAGTTAATTGAGAA
AGTTAAAAAAGGTACTGCGAAAAAGTGATCAGTTCGACTGCATTGATTATCATACTTAACGACAAAGGAG
ACGGAGCATGACGCGAGAAGAAGTTTTATACGATTTAAGAAAAAAATTTAAAGATGACATAATCGAAGTT
TTTGATAAATCTCCTAAGAGGGTATATGTCGAGATTAGACCTGATTCAATAGTTCAAGTGGCAAGCTATA
TTTTTAAAGATTTAAAAGCACGGTTCAATACTGCATCCGGCGTAGACGTGCGGTATCATATGGAGATTCT
TTATCATTTTTTGATTGAGGATATTAACCTGTTGATTTCTCTGAGGGTAAAATTACAAAAGCCAAAATTA
GAGATAGATTCTCTTTCACCTATATTTGAAGGTTCAAGCTGGATAGAAAGAGAGATACATGAAATCTTAG
GTATAAATTTTAGGGGTCATCCTGATTTGAGGAGACTTCTTTTGCCAGACGACTGGCCAGATGGTGTTTA
TCCATTAAGAGGAGATTATAAAGAGTGGGATAAGAACGCTATAAGGGATAGAGGAGTATAATGAAAAAAA
CAATAATACCAATAGGACCGTATCATCCATTACAGGAAGAGCCGGAATTTTTTATGCTTACTGTTGAAGG
AGAAAAGGTCGTAGATATTGAAGTACGAATTGGATATAATCATAGAGGAATAGAGAAACTTTCTGAAATG
AAGTCATTCGATCAGTCCACTTTTGTGATAGAGAGAATTTGTGGTATATGTTCAACAAGTCATCCCTTTG
CTTATACGAGAGCAGTAGAAGATATTATTCCTATAGAGGTGCCAGAAAGGGCTAAATATATAAGGACTAT
AATAGCTGAAGCTGAAAGGATACACTCACATCTGCTATGGTTAGGTCTTGCCGGCCATTTCTTAGGATAT
AATACTTTATATATGTGGGTATGGAAGCTAAGAGAAGAGATTCTTGATGTGATGGAGATATTAACCGGGA
ATAGAAATAATTATGCTATGTTTAAGCCAGGAGGGGTAAGAAGAGATATAAAATCTGAAGATATACCAGT
GGTTATCAAAAAGATGGATTCTATCGTGCCTACATTGGAGATGTTGAAAAAAGCAGTTATAGACGATCCG
GTTATACATGCTCGGACGAAAGGAATAGGTATTCTTTCAAAAGAAGACGCTATAAGTTATTGTGCTCTTG
GACCCACTGCAAGGGCTTCAGGCGTAGCCAGAGATGTGAGAGAAGACTCACCTTACGGAGCTTATGATAA
AGTAGAGTGGGATATGATAGTTACATATAATGGTGATGTTTTTGATAAGTTGGTGGTAAGAATATTGGAG
GTATTTGAGTCAATAAAGATAATAAAGAACTGCTTTTTGAACCTACCAGGTGGTAAAATAGATGCTAATA
TTAAGGACATTCCTCCTGGGGAAGGTATAGGATTTATAGAAGCGCCAAGAGGCGAATGTTTCCATTATGT
AAAAAGCGATGGTACAAACAGGCCTGTTCGTCATAAGGTAAGGGCACCTACATTTATGAACCTTCCTACA
TGTAAAGCTACTATTATAGGTGAATACATTTCAGATGCAACGATAATTTTGGCTGCAATAGATCCTTGCT
ATTGCTGTACTGAAAGAATGACCGTATGTAATACAAAGAGGAAGAAGATATATAGTGGAAAAGATTTAAT
TAAACTTTCTCGGGGAAAAACCGAGATATTAAGAAATAAGATGGGAGTTAAATGAATTTAACTACACAGT
TTTTTAAATTCGATAATCTATCCATATTTGTGGGGATATTTATTGGAATATTTTTCCTGCTAATTACTAT
TTATTCTTTTGGTTTTATGCGGCAGAAAAAAAGACTGATTTACTATTATTCTTATTTAATCCTTACTTTT
ATAAGTTCACTTGGTGCTGTCTTTTCCAATAATCTTATTCTTTTTATGGTATTCTGGGGATTTTTAGGGC
TTCTTTTATATTTACTAATAGGATTTGCTCAAACTGAAAATGCATCTTATACGGCTAAGAAAGCGTTTAT
AATAATTGGTGGCACAGATGCCCTTATGCTTCTTGGGCTGGCTATTATATGGCGCCTTACAGATTCACTT
CAGATGGATGAGATAAGTATAACTTTAAATACAAAGGTAGCAGTTTTGGCATATATGTGTCTTGCAGCTG
GTGCCTTTGCCAAGGCAGGTGCTATGCCGTTTCATACTTGGGTTCCTGATACTGCCGAAGACGCCCCCAC
ACCTGTTACTGCATTTTTACCGGCATCACTGGATAAGCTTTTAGGTATATACTTTCTTGCCAGGATTTCC
CTAAATATGTTTAAAATAAGCACAGCCGTAAATACCGTCTTAATGATAGTAGGTAGTGTTACCATTGTAG
CTGCAGTTATGATGGCTCTCATACAGCATGATTTAAAGAGACTTTTAGGATATCATGCTGTAAGCCAGGT
CGGATATATGATCTTAGGTATCGGCACTGGTAATCCTATCGGTATAGCAGGTGGATTGTTTCATATGTTA
AACCATGCTATATATAAATCCTGTCTTTTTCTTTCAGGAGGGGCAGTTGAAAAAGAAGCTGGAACAACTG
ATCTTGAGAAATTGGGCGGTTTTGGTAAGATTATGCCTATTACCTTTATTACATTTTTAATAGCATCATT
ATCAATATCAGGTATACCTCCTTTTAACGGATTCGCATCAAAATGGATGATTTACCAGGGCATAATAAAG
ACAGCTGATAATGGTAATCATCTCTGGATAATATGGCTTATTGCAGCTATGTTCGGAAGTGCCCTTACCC
TGGCGAGTTTTATGAAATTAATCCATGCTGTATTTTTAGGACAGCCGGCCAACGAGCAACCTCGGTCTAA
CAAAATACCGACAAAGGCGGAAGCAATGATTAGCAAGCGACGAGAAACTAGTCCAACCATGTGGATTCCA
CAGGTTTTTCTTGCAATTCTCTGCATTATATTTGGTGTATTTGCTTACAGGATACCTCTTAAAATGTTTA
TCTTTCCAAGCTTAGGAGAAAAAATAGAATTCTTTGGTATATGGAACGCAAGCCTTGCTACTATTTTGAT
AATTGTAGGGGTTGCAGTCGGTATTATAATCTATTTTTTGGGGACAATAACAAAAACAAGAGAGACAGAA
GCATTTGTTGGTGGAGAGATATTGGAAGAACAGTTAAATATGAGGGTTTCAGGAACCGAATTTTATAATA
CAATAAAAGACATAACTCCCTTAGGTACTGTTTATAGATTAGCCGAGAGAAAAGTATTTGATATTTATGA
TATAAATAAAATTATAACATTTGGTTTCAATAAAATTTTACGTAATTTACATAATGGTGTACTCCCTACA
TATTTATCTTGGTGCCTTTTAGGGATGGTAATACTATTTTATTTTTTACTGAGGTAATAAGATGATAGAA
TTATACATTTTAATGATATTTATGATTATTGGAGCGATAATCGCAATTGAAATGAAGGACCTACTTTCTT
CTGTGATAGCTGTTGGAGCTGTCGGTCTGGTGCTTTCGATAGTTCTTTTAATACTTAAAGCGCCTGATGT
AGCAATTACACAGCTTGTTGTTGAGATATTGTGTCTTATCCTCTTGATAAGAGCGACCTTAAAGAAAGAT
CTTCCATTTTCGACAACAGGCAGGTTGCTTCTTAATACACTTATTACTGCAGGTTTTATTGTGGTATTCT
TATTTGTGGCTATAAAAGCCTTTAAGGATTTACCTGAATTCGGTTATCCTATTATGAGAGTTGCCAACAC
ATATCTGAAAGAAGGGTTAGTTAGGACAGGTGCTTCTAATCTTGTTGGTTCAGTAATACTCGATTTCAGG
GCTTATGATACCCTGGGAGAAGCCACGGTCTTATTTACTGCCGTAATAGGTGTTCTGGCTATTGTACGGC
GCATAGGTAGAAAGAAAAAGGATGAGATTGTGGAGGAAGACGATGAGTAAAGAACATGATAAAGGTATGT
CGCTAATCGTAAAAGTAATTACCCGTCTTACTGTGGGGCTTATACTACTTTATGGAATTTATATAGTTTT
ACATGGTCATGTATCACCCGGTGGGGGATTTGCTGGCGGAGTTATTATAGCGCTTTCTTTTGTACATCTT
ATGCTTGCTTATGGTAAAGATGTAGCTTTAAAGAAATTACCTAAAACAGCAATGTCTTTTTTGGAAAGTG
TGGGTGCAATTCTATTCTTAGGTATAGCATTATTAGGATTTACAGGTGGCTACTTCTTTTTGAATTTTAT
ATCAAAGGGAGAGCCTTTCAGGTTATTCAGCGCAGGCATTATACCTCTTTGCAATATAGCCATAAGTCTT
AAAGTTGGTGCCGGGCTCTTTGCTATATTTGTTGTATTGGTATTATTAAAATTTGAATGGGAGAAAAAAG
AATGATAATATATCTGCTTTGTCTTATACTTTTTTGTTGCGGACTTTATTGCATTTTAAGAAAAAGAAAT
ATTATCAAGATTATTTTGGGAATTATCATAGCAGAATATGCTGTGAATCTTTTCTTTATATTAGTAGCTT
ATCGTATGGAAGGTAGGTCTCCAATTCTTTCATCTGATGTTGAAATTGTCAACATGGTTGATCCTCTTCC
TCAGGCGCTTGTCCTTACTGCAATCGTAATCGGGTTGGCAACCACAGCATTGCTGGTGGCTTTAGCGATG
CGAATTTATGAAAAATACAAGACGTTTGATATTACAAAAATAAAGGAGCTACGAGGATGACAGCTACATC
TAATATACTACCACTTTTTGTTGGCATATCTCTGGCAGGAGCATTTTTAACTTCAATAGTTGGTAAGAAG
TTAAAATGGCTGCCAGATTTAATGGGAAGCTTAACAACACTTATTTTGTTGGGCCTTTCTCTTTTTGCAG
TACGGATTATAGCCACAGAAGGTACCCTTGTATATAGTATTGGTAGCTGGAAGTTGCCTATTGGAATAGC
TCTTGTATTAGACGGCTTGACGGTCTTTATGCTGGTTACTATAAACCTGATGGCGTTTTTTATTGCCATC
TATTCAATAAACTATATGGAGAGATTTACCTCTAAATGGAAATTTTATACATTGTTTCTACTCATGGTGG
CTGGGATGAATGGTGTGGTGATAACTGGCGATATGTTTAACCTATTTGTATTTTTAGAAATTGCCTCTGT
GGCAAGTTATGCCTTAGTTGCTTTTGGTACAGAACGTCATGAACTTGAAGCAGCATTTAAATATACTGTA
ATGAGTACCGTAGGTTCACTTTTTATTCTTCTTGGAATTGTGTTTTTATATAGCTATACCTCTACATTGA
ATATGGCGGATATGGCAAATATCCTGGCTCAAAAAAGTGCAAGCAATATTATCATCATGGTGAGTGTCTT
ATTTATTATGGGGTTTGGGCTTAAGGCAGCGCTTGTTCCTTTTCATGCCTGGCTGCCAGATGCCCATCCA
TCTGCACCAGCACCTATATCAGCAATGCTTTCAGGGGTATTAATTAAATCATTGGGTGTATATACTTTAT
GCAGGGTTTTCTACAACATAATTGGAATAAACTCTTCCCTTTCTTTAATACTGATGGTGTTAGGAACCCT
ATCAATGGTTATCGGTGTATTTTTAGCTATTGGACAGTGGGATTTTAAGCGACTTCTGGCATACCACTCT
ATAAGTCAGATAGGGTATGTTATCCTGGGAATTGGTCTGGGCACACCGCTTGGTATAATGGGAGGTTTGT
TCCATCTTTTTAACCACTCTGTATTTAAGTCATTGTTATTTTTAAATTCAGGAGCAGTGGAATACGCAAC
CGGCACACGTGATTTACAAAAAATGGGAGGACTAATGACAAAAATGCCTATCACGGGCGCCACAAGCCTT
GTTGCCTCTATGTCAATTGCAGGTATTCCTCCCTTTAATGGTTTCTGGAGTAAATTGATTATTATAATTG
CATGTGTGCAGGCTAATCGCTTAGGATATGCTTTCTGGGCTGTACTGGCAAGTATATTAACTTTAGCATC
TTTTATGAAGGTTATGAAGTATGCCTTCTTTGGTAAGCTGAGAGACAGATGGAACGAGGTAAGGGAAGTT
CCTGTTTTCATGAAGCTAGCGATGGTAATTCTAGCACTTATTTGTGTAGTCGGAGGAGTTTTGCTTATTT
ATAACATAAACGAGATTTTTCTTAAGCCTGCTTCTGACGTACTTTTAGAAGGTACAAAATATGCTGATAT
AGTCTTTAAGGGGATACAATAGATGAAGAGTAGAATAAGTATGTTTTTCGTAGCATTTATAGTATGGTGT
CTTTTAAATTGGGTGCCGGATTGGCAGCATCTTATTATTGGTGGATTTGTTTCTGCATTTGTTACCTTTA
TGGTAGGAGATTTATTTATAACCCGACTACATGTGTTAATGCATCCATCGCGGTACTGGTATTTCTTTGT
TTATTATTTACCTATGTTCTTATGGGAATGCTTTAAGGCTAATCTGGATGTTGCATACCGTGTTTTGCAT
CCTCGGTTGCCTATATATCCAGGGATAGTTAAAGTAAGGACTAGATTAACGACAGATACGGCCTTGACAT
TTTTAGCCAATTCCATAACCTTAACACCAGGCACTATGACTGTTGATATAGATAAAGATAATGGTATTCT
GTATATACACTGGATTGACGTAAAGACAAAAGATGTTGAATCAGCTACAAGAATTATCGTAGACCGTTTC
GAGAAAGTGTTAAAAAAGATTTTTGATTAGAGGATAGATTATGAAGATATATAGATGGTTTATAGGTATG
ATTTTTTTAGTTGGGATTGTTATTTTAATTATAATACGCCCGTTGCCATTTCTTTTCTATCCCGACCTTC
CCTATATTGATTTTTTAGGTAGAGTTCTCTACATAATTATTTTAGCATGTATTTTATGCCTTTACCGAGT
ATGGAGAGGTCCAACCGGTGCTGACAGGATAGTTGCTGTAGATATTCTGGGTATTATGATTGTGGGACTC
TGCGCGGTTTTGACTATTTCAACAGGAAGGTCCTGGTATATAGATATAGGGATAGCATGGGCACTTCAGA
GTTTTATATGCGCACTTGCACTTTCAAAATACTTAGAGGGGAAAGGATTTGATGATTAATATTATAGGTT
TGATATTTATAAGTATAGGGTTAGCTTTTGATTTATTTGGTTGTTTAGGGCTTGTACGTCTTCCGGATGT
ATATTGTCGTCTACAGGCAGCTACAAAGTGTGTTACTCTGGGCACCTGCAGTATTCTATTTGGCACATTT
CTTATAGTAGGATTCACTGCTGCTGGAATAAAATCGCTCTTATGTATGATATTTCTTATTCTAACAGCTC
CGGTAGCCGCACATGCTATAGCCAGAGGTGCACACAGAGCAGGAGTAAAACTATGGAAAGGTAGTGTTGT
TGATAAATATACTGAAGATAAAGAAGGAGAAGTTTAAATCAGGATTAACAATTAAATGAGAAAAGAGTTG
TATTATGAAATCTCCAAAAATAAGAGAGTTAATAGAGGCGATTAAAGCTTTTGTTAAGGGACCGTATACT
TCTAAATTTCCAAAGGAACCGCATACGGCTCATCCAAATTTCAGGGGTCAGCCTAAATTTTATCAAGAAA
AGTGTGTTGGTTGTCTTGCGTGTAGTGAAGTATGTCCTGTAGGAGCAATTGACCATAAAGATATAGTAGA
TCAGAATGGTAATGCTAAGAGAATTATAATACATTATACAGATACCTGTATATTCTGCGGGCAGTGTGAG
GCTGCATGCATTGTTGATCACGAAGGGGTCAAATTAACCAACGATTGGGAACTTTCATTTTTTAACCGGA
GCGAATCCGATGAGAGGATAGAGAAAGAGCTGCAGCTTTGTGAAATCTGTGGTAAACCTATTGCCTGTAA
AGACCATTTAAAGTGGATATCTGAAAAAATAGGTGAATTGTCCTATTCAAATCCTACCCTTTATTTGTCC
CACCTAAAAAGTCTTGGGATTATAGATGGAAATATTATATCAGCGTTAAAAGACAATGGACGTTCTGATC
GGGTAAAGATTCTCTGTGCCCGCTGTAGAAGAGAGACTACCTTGACTACGAAAGAGTAGAAAATAATAAA
CGAAATCTATCGGAAAATTACCAAATAATTAGAATAATTCATGATTTACCATAAAAAGAAATTTAAATGA
ACCCTCCTAATTCTAGTTTCTTACTTAATTAGAATGTTATATAATTTCAATATAAACAATTTTTAAAATT
ATTCTACGCGAAAAAACAACAGATATAACAGAGTAAGAAATGAAATTCAAGCTACTTACCTTCCATCCTA
ATTCACATTATATAATCCACTTATAAAAAATACATAAAATAAATTTATTTATTAAATACAAAGGGTTGAC
ATACAATTTAAATTTGTGATAAAATTCTTCTATATTATTTGTGATTTATTTCACAATTACTAATGAGAGT
AAAAATCGTATTTATCATAAGGTTAAGAAAGATAATATAAAATGATATATATAGATGTCTTTTGGAAAGA
GAGCTATTATGAAAGTTAAAGATTTAATTCGCGTTTTAGATGCAGAAGTTTTATGTGGTGAAGATTTTTT
AGATCAAGAAATCTCAGAATTTGGTGCAAGTGATCTTTTAAGTGATATCTTAGCTTATTCCAAAGATGAC
TATGTACTCTTGACTGGTTTAACCTTTTCACAAGTTGTTCGTACAGCCGAATTAACTGGTGCCATTGCTA
TTGTTTTTGTGCGAGGTAAACTACCTCCTCAAGAAGCAATTGGTTTAGCGAAATCTCATCATATTCCCCT
TTTAAAGACGGATAACCTGATGTTTGGTTCCTGTAAAAAAATTGTTGAGGAATTAATAAAAGAAGAAAAT
AAATGAATGCCAATTATTCCAAAGAAAAGTTAACTTTAGTTAATGAACTAATTTACGAAATCAAAGTTAA
AGAAGCCATGTCTAAGAAAGTAATCTTTTTTAAGGAAAATGCCACCTTTCGGGAAATACAGTTAAAACTT
AAAGAGAAAAAAATTTCCGGAGTTCCTATCCTTGACGATGAAAGAAATATTATAGGAATCGTAAGTATTG
ATGATGTTATTACTGCCTTTGATAAAGATTATGTAGATAACAAAATTACTGATTATATAAGTAGAGACGT
AATCACCATCCCGCAAAACTTTTCAGTAGTTTCAGCAATCAATAGATTAGAAAAATTTAAAGTGGGGCGT
CTTCCGGTTACCGAATCTTTAAATAGTAAAAAAATTGTAGGTATAATAACTCTTAGCGATATTCTAAATA
GATTGTTGGTTGTGGTTCAGTCAATTGCCGAAAAAGTCGAAGATAAAGAAATAAAAAATACTCAAATTTC
TCATGAATTAATTAAAAGTATTGTCAAAAAACCGCTTCGGTTTGAAGTTAAGGGAGATGATTTTGATAAT
GCCGGTAGAGTTGCCAGTATAACTAAAAAGTATTTTCAGAACCTGGGAATCAGTAAAGACATTATTCGTA
GAATTGCTATTGTTTGCTATGAGGCCGAGATGAATATTTGTCTTCACTCCCTGGGGGGGAGTATGACTAT
CGAGGTTAATGATGGTAACAATGCGGTAATCTGTGCTAATGATAAAGGTCCTGGGATTTCAGATGTTAAA
CTTGCTTTAAAACCAGGATTTACCACAGCATCTGAAAAAATTAGAGCTTTGGGTTTTGGTGCAGGGATGG
GTCTTCCCAATATAAAACGTTATGCCGATAAACTTGAGATTAAATCTTCTTTAAAGACTGGAACAGAGCT
AAAAGCAATAATTAATTTAGGAGTAAAAAATGAAATTAAGCAAAATAGTTGATAAATGCCGATTGGAAAA
GATTGTTTTCTGTGCTAACTACGAAATTAAAAACGGTTATTGTGGAGATTTGATGTCTGATGTTATGGCT
CATGCTCAGCCAGATTGTATCTGGATTACTATACAAGCTCACAAGAATAGTATCGCAGTTGCTCTTATCA
AAGATATCAAGTCAATAATATTTACCAATAATGTAACTGTTGAGAAAGAGGTAATCGAAAAAGCTAAGGA
AGAAAAGATTAATTTACTCCGAACCAATAAAAATTCTTTTACTGTGTGCGGAGAAATATATTGTTTGATG
GAGGCTGAAACTGCAAAGGATTGATTTACATATCCATTCTGCTCTTTCGGCTTGCGGTGATGATATTATG
TCACCTCAGCTAATTTTAGAGCAGGCTGTTCAGAAAGAGCTTAATCTTATATCTATTACTGATCATAATA
CTGTTCAGCATTCAATTTTAGCCTGCAAGCTGAGCGAAGATATGCCTATTCGAGTAATTCCGGGGGTGGA
ATTAACCAGTAGAGAGGAAGTCCACCTCTTAGCTTATTTTCCCAATATTGAAGCACTTTTAAAAATGGAA
AAAGAAATAGATAATTATTTACCCGGGAAGAAAAATAATTCCAGAGTTTTTGGGAACCAGCTATATTATA
ATCTAAATGGCGAAATTATCGGAATCGACGATACCCTAAGACAGGTAGCTTTAAATATAGGGTTAGATAA
TTTGGTTGATTTTGTACACAGCATAGAAGGAATTGCCGTTCCTGCCCATATTGACAAAGATAGATTTAGC
TTACTTAGCCAATTGGGGTTTTTGGATCGAGAAGAATATTTTGATGCAGTGGAAATTTCTAAATTTAAGT
GGAGAAAAAGGAAATTTCAGTTAGGTGATACCTGGGACGGGTTCCCGGTAATAGCCGGTTCAGATAGTCA
TGGGGTTGAAGATATAGGGCTCTTTTTTATTGAAGATAACCAAGGAGAGATTAAGAATTTTTTATTTTTG
AAAGATTTTTTAAAAAGAAGTAAACAATGAAAGATTTAGCAGATCACCTATTCGATATTTTGGAGAATTC
TGTAAAAGCTGGAGCCACAGAAGTTAAAATTATCTTGGGAATTCAGGATAATCTTTTTTTTTGTAAGATA
GAAGATAATGGTAGTGGAATTAAAGATGAAGACGTTACTGACCCTTTTGTAACCTCTCGAAAAACCAGAA
AAGTTGGATTAGGACTTCCATTTTTAAAGAAAGCAGTAGAAGGTACAGGGGGATTTCTTAGGATTTTTAA
CTTAAATAAAAGAGGAGTCTGTTTAGAATTTAAAACAGACATTTCCCATATCGATGCTAAACCTTTCGGA
GATATAGCCAGAACTTTTGTTGATGCTATCTACAGTTGGCCAAAGGTTAATTATGATATTTTTATTCAGA
AGGAGAATAATAAAAAGATATCTATTTTTAATAGTAAAAAGATTAGGAAAATTGTTAGTTATTCTGAGAT
GCAGCAGAAAGAAGTTCGAGACTTCATTTATGTTTCAATAGATCAGGAGCTTAAAAAAATAGGGATTGAT
ACCCAGTTTGGTATATTGTAATTTAAAGGAGTCTTTTGGATATTTTCACTAAATAAATATTTAATTTATT
TGATTACTATTTAATATATAAGAAATGAAGGGGAGGAAGATGAAGAATTTAGAAGAACTAAAAAAAATTA
GAGAGAGAGTAAGAAAAGATCTGGAATTACGTACTGGAAAGCATCGGATTAAAATTGTGGTTTGCCTGGG
GACTTGTGGTATTGCTGCCGGAGCAAGGGAAACTATGAATGCTCTGATTGATCTTATTGCCAAGAACGAC
AGATCCGACACTATAGTAACCACAGCAGGCTGTGCTGGTTTTTGTGAACAGGAACCCATGATTCAAGTTT
ATATAGAAGATAAGGAGCCAGTCGTATATGGAAAGGTTGACCCGAAAGCTGCTGAAGAAATATTTAAGAA
ACACATATTAAATGGCGAAATTGTAGAAAAATATCTTTTTTCAAAGGGGATATAATTATGGGATGTCTTT
GTAATGAAAAAGAACTTACTGATGAGCAAAAGTATAAACAACTTAAAGAATTTATTGACGAAAATAAGAA
TAAAAAAGGCTATTTAATACCCGTGCTCCATATGGCGCAGGCAATATTTGGATATCTCCCGCCGGAAGTA
CAGAATTTTGTGGCTAAAGAAATGAATATTCCAGTAAGCGTAGTAACCGGAGTGGTTACTTTTTATTCTT
ATTTTAAGACCTTTCCTTCCGGTAGGCACACTATTACGGTATGTTTAGGTACAGCTTGTTATGTGAGAGG
GGCGAAAAAAATATTAGAAACACTCGAAGAAAAGCTTGAGATAAGAATTGGAGAGACTACTGAAGATAGA
AGGTTTTCTATTGGAGTGCAAAGATGTTTAGGGGCCTGCGGATTAGCTCCGGTTATTATGATTGATAAAG
ATGTCCATGGTCGGATATCAGCAAAGAAATTAGATAAAATATTAGAACAATACAAATAGATAAGGTAGGG
AATATTAATATGTATAACTTAAGAGCACATGTTTTGCTTTGTTATGGAGGTGCCTGTATTTCTTCAAATG
CGGGTAGCGTTAAAGAAGCAGTGGAAAGAGCAATAGCTAAAGCAGGGCTTCAAAATGAAGTTGATGTTGT
AACTACCGGATGTATGGGAACTTGTGAGCTGGGCCCACTCATGGTTATCTATCCAGATGGTGTTTTCTAT
CAAAAGGTTAAACCCGAAGATGCAGAAGAAATTGTTCAAGAACATCTATTAAAAGGGAGAGTAGTTAAAC
GTCTATTTTATAAAAAACCAAAGACTGAGGAAATGGTGGAGATGTTTAATGATATAGATTTCTTCAAGCT
TCAGAAAAAGGTAGCTCTCCGAAACTGTGGAATTATTAATCCCTTGGAAATTGAAGAATATATAGCAGCT
GATGGATATATGGCTTTAGGAAAAGTGTTGACCGAAATGACCCCTCAACAAGTAATTGAAGAGATGAAAA
AATCAGGTCTAAGAGGTCGAGGCGGAGCAGGATTTCCCACTGGTTTGAAATGGCAATTTACTGCTGCTGC
AAAAGGTAGCAAGAAATATGTTTTATGTAATGCTGACGAAGGCGACCCCGGTGCCTTTATGGATAGAAGT
ATTTTAGAAGGAGATCCTCATAGCATAATAGAAGCTATGATGATCTGTGGTTATGCTATAGGTGCGAATC
AGGGTTATATATATGTTAGGGCTGAATATCCTTTAGCCGTGGAGAGGTTATTGATTGCTATTGAGCAAGC
GAAAAAGAATGAACTTTTAGGAAAAAATATTTTAGGGACCGATTTTGATTTTGATATAGAAATAAGAATA
GGAGCAGGTGCTTTTGTCTGTGGCGAAGAAACCGCTCTAATGCGTTCTATAGAAGGGAAGAGAGGAGAAC
CTCGTCCAAAACCTCCTTATCCCACTCAAAAGGGACTCTTCGAATGTCCTACTGTACTGAATAATGTGGA
AACTTTTGCTAATATACCTTATATAATTTTACGAGGGGCTGACGATTTTGCTTCAATGGGGACCGAAAAG
AGTCGAGGAACTAAAGTGTTTGCCTTGGCGGGCGATATAAATAATACCGGGCTTATTGAAATTCCTATCG
GAATGCCTTTAGGAACAATTATCTATGATATTGGAGGAGGAATTCCTAATAATAAAAAATTAAAAGCGGT
GCAGATTGGTGGTCCTTCAGGGGGTTGTATACCTGCTGACCACTTAAATGTAAAAGTTGATTATGAGTCA
TTACAAGAACTTGGTGCAATCATGGGTTCAGGCGGATTAATTGTAATGGATGAAGATACCTGTATGGTCG
ATTTAGCTCGTTATTTTATGGAATTTATTCAGGAAGAATCATGCGGAAACTGTACACCCTGTCGTCAAGG
GACGCGGATTATGTTAAATATTTTGGAGCGAATCTGTCAGGGAAAAGGAAAAATGGAGGACCTGGATATT
CTGGAAGAATTATCTGAGCAAATAAAGCGGACTTCTTTATGTGGTTTGGGGCAGACCGCACCTAATCCGG
TTATTGCAACTTTAAGATATTTTAGGGAAGAGTATATTGAACATATTCGTGATAAAAAATGTCGGGCAGG
AGTATGTTCAGAATTAGTATATGCTCCTTGTTCCAATATATGTCCTGCCTCAGTAAATGTACCAGCTTAT
CTTGCCTACACTAAAGAGGGCAATTTTGCGCAAGCCTTAAAAACACATTTAAAGAATAATCCATTTCCTG
CTGTTTGTGGACGGGTATGTCCTCATCAGTGTGAAGCCAAATGCAGAAGAAACGATCTCGATTCGGCCGT
CAGCATTCGTTCTGTAAAACGGTTTATGGCTGATTCAATAGATGATTATTTAAAATGTTTCCCTGAAAAA
CAAAATTCTAATGGAATTAAGGTAGCAGTCATTGGTTCAGGTCCATCCGGATTATCAAATGCTTACTTCT
TAACCATGTTGGGATATGATGTTACTGTTTTTGAATCTGAGTCTAAGACGGGAGGGATGCTTACTTATGC
CATTCCTTCTTATAGACTACCAAAAGATATTGTGGAAAAAGAGATTCAAGCCTTATCTCAATATGGGGTA
ATGATAAAGACTAATGTCCAGGTTGGTAAAGACATAAGTATTGACGAACTTAGAAAACAAGGCTTTAAAG
CCTTTTATATTGCCGCCGGAACAGGGGATTCCATTATGCCTGCAATTAAAGGTATAGATGGTAATAATAG
AGTTATGAGTGGGTTGGATTTTTTGTACAAAATCAACAATAATGAAAAAATCTCTGTTGGCCAGGAGGTA
GTAGTTATTGGGGGTGGGAATACCGCTATAGATGCAGCCAGGACTGCTAAGAGACTTGGTGCAGAGGTCA
CTATTGTATATCGTAGAACTAAAGAAGAAATGCCTGCTGAGTTAGAAGAGATTAATGAAGCGGAAAACGA
AGGAATAAAAATACATCTTCTGCAAAATATCAAATCAGTTAAGTCAAACAGTAACGATAAATTAAAAGTT
GAATTTGTGAATATGCGGCTTGGTGAATTTGATAAATCTGGTAGACGAAGACCTGTTGAGATAGAAGCTT
CTTCTTTTACTAAAGAAGTTAGTCTTTTAATTTTAGCTATTGGCCAGAAGCCATCTCTGGGTAACTTATT
TGACAAAGAGACAATCAAACTTAATAGAAATGGAACTATCTTTTGTAATTCTCATAAAGGAGAGACGATG
TCAGAAGATATCTTTGCTGGTGGTGATGTTGTGACTGGCCCTTCTACTGTGGTGGAGGCAATTGGTCAAG
CACAGAGAGCAGCTGAGGCCATAGATAAATATTTAACCGGTGGTCGAGAGGAATATCCCTGGAATATCAT
GGATCCAATCGAAGTGAAGTTTGACCCGGAAGAAGAACCGGTAGATTATGAGCGGGCAAAAAATATATTG
GTTCCAGTAGAAAAAAGAGATTTTTATACGGAAGTTGAAAAGACCTGGAACAAGGCAACTGCTTGCAAAG
AAGCAGACAGATGTCTACGTTGTGAGTTTAAGAAAGAAGAGGAGGGAATATGACAGTAAAAGAGATTATT
AACAAGTACGGAAATAAAAGAGAAAATTTGTTACAGATTTTGCATGATATTCAAAATCAAAGCCCACAGA
ATTATATTAATGAAGAGGATATTAATTTGTTGAGTAAGGAAATGAAAATACCAGCATCTGATATTAAAGG
GACTGCTTCTTTTTACACAATGTATAGTTTAGTACCTCGTGGCAAATATATAATTAGAGTTTGTGAAAGT
CCTCCTTGCCATTTGTTAGGCGCACAAACTATTTTTCAGGCTATAGAAACTAAATTAGGGATTAAAGAAG
GAGAGACAACCAAAGACGGACTTTTTACCTTAGAAGGAACCAGTTGTTTAGGAATTTGCGGAGTGGCTCC
GGCTATAATGATTAATGAAGAAGCCTATGGTAATTTGGATGAAGAAAAGATTGGAAAAATATTGGACCAA
ATTCAAAAAAAGGAAAGGAGATAATTATGCCAAAAAGAGGCATTGCCCAGATTTTTATTAGTATTGACGG
AAAAACCGTACTTTCCGAAGCAAGAAAGATAAAAACTAAGTTGATTACTGAAATAGATAATCAGAATCTT
TCTGACCAAATTAAGGTGTTTGAAACAGGCAGTATTAGTTCTATTAATCAAGGTGTTATTGTGGGTGTCT
ATCCTACAGGGGAGATGTATAGAAATATGACCGAGCAGGATATTGAAGAATTTATAGAAGAAAGATTTAT
TAAAGGTAGACCTTACAAAAAACTGCTTATTTCAGAAAAACTACAATCAGAGATGGATTTAGTTGATATT
GATCTCAGAGAAACACAATATTTTGGTAGGATTGTGCTGAGTAATTGTGGAAGAATTAATCCTGAAGATA
TTGAAGAATATATTGGAGTAAATGGTTATGAAGCATTAGGAATAGCTCTAAAAGAAAAAACACCAGAAGA
AGTTATTAAAATAGTAAAGGATTCCGGGCTTCAAGGTAGAGGAGGGGCAGGATTTCCCACCGGTCTAAAA
TGGTCTTTTGCTGCCCAGGAAAAAGAAAGTCCAAAATATGTTATTTGCAATGCGGACGAAGGAGAACCAG
GTACTTTTAAAGATCGATTAATTATGGAAGGTGACCCTCATAAGATTTTAGAAGGAATGGCCATTTGCGC
ATATGCTATAGGAGCTAATATCGGATATATTTATATTCGTGGAGAATACCAGCTTTCTATTCAAAGATTA
CAAAAAGCTATAAAAGATGCTGAAAAATTAGGTTTTTTAGGTCAAAATATATTTGATACAGATTTTGATT
TCGAGGTGAAGATAAAAATTGGAGCAGGTTCTTATATCTGTGGAGAAGAAACTGCTCTTCTAAATTCAAT
GGAAGGCTTTCGAGGAGAACCAAGACTTAAACCACCTTTCCCGGCTAAATTGGGATTTTTATCCAAACCC
ACTAATGTAAATAATGTAGAGACCCTTGCCAATATTGCACCTATTATTTTGAATGGTGCCGAATGGTTCA
AAAAATTTGGAACTGAAAGTTCACCTGGTACTAAAGTCTATACTATATTAGGACATGTAAAACGCCCTGG
CCTAATAGAAGTACCCATGGGGTTTACCTTAAGAGAGATTATTTATAATTATGCAGGAGGCATGTCTTCT
GGAGAATTTAAAATGGCTCAAATAGGAGGTACTGCTGGTGATATTCTTTCTATAGAACTTTTAGATGTAT
CACTTGATTACCTATCTCTTCAAATGGAAGGACATAATCTGGGTTCTGGGGCAATATTAGTTATGAATGA
AAAAGTTTCAGTGGTGGATTTTTTAAAGTGTTGTATGAAATTTTTTATCCATGAATCATGTGGGCGATGT
TCTGTGTGTAGAATTGGGGCTAAGCAGCTATACGAATCTTTCAGCCGCTTAGAAAAGAAAGAAGCATATT
TTGATGAACTTAAAAATATAGAGGAATTGGCTGAAGGTCTAAAATTGACCGCTTTTTGTCCTCTTGGTCA
ATCAATAGCTTCCCCCGTTCTCTCTGCTCTGAAGTATTTTAGGGCAGAATTAGAGGAGGGAATTGATCCT
AAAAAGGTTCATGAGCCTGTTACTAGAGAAACGAACGATAAAATGCTAAATTTTTCTTGAAATTAATAGT
TATAATTACATAGAAAAAATTTAAATTGCATAATGAGATTTATATAGTTAGCAAATATATGGGAAGGCAA
TAAGTGTAATCATTTTTAAGGAAAAACATTATAAAAAGGAGAAGAAATTAATGGCAAATATTACTATAAA
TAATATAAAAGTTGAAGTGCCAGAAGGTACAACTATTTTAAATGCTGCTAAAAAGATTGGAATAAAGATA
CCTACTCTGTGTTATCTTGAAAATGTTCAAGAACCAGGATCATGCAGAATGTGTGTTGTGGAGGTTGAAG
GGGCCAGAACACTTCAGCCCTCTTGTGTAACACAGGTTTCAGAAGGTATGAAAATCCATACTAATACTAA
AAAAATACGCGATGCTAGAAAGATTATATTGGAGTTACTTTTAAGTGATCATCCCTCGGAATGTAATACT
TGTGATCGTAATCAGGATTGTGAACTGCAAAAATTAGCAGATGAGTATGGTATTAAAGAAGTTAGATTTC
AGTCCGTGAAGGAAAGGTTGCCTTTAGATGAAAGTACCCCCGGGATCGTAAGGGACCCAAACAAGTGTAT
CTTGTGCAGGAGATGTGTCACCGTATGTCAAGAAGTACAAGGGGTGGGAACATTAGCCCCCAGAGCCCGT
GGTTTTGATACGATTATTGCTCCAGGACAAGGAGATTTATTAAACGATGCCATATGTGTACAATGCGGAC
AATGCGCTGCTGTTTGCCCGGTAGGTGCAATCAGTGAAAAAGATGATATTGATAAAGTATGGGAAGCAAT
CGATAATCCAGATAAGTTTGTAATTGTTCAGACTGCTCCCGCTATAAGAGCTGCCTTAGGCGAATGCTTT
GATTTAGAACCAGGTACTTTGGTTAAGGGGCGAATGACTACTGCTCTTAGAATGCTGGGTTTTGATAAAG
TATTCGATACCAATTTTGCTGCTGATTTAACTATTATGGAGGAAGGAACAGAGCTTCTAACCAGACTGAA
AAAAATATTAGTGGATAAAGACAAAAATGTGGCTTTACCCATGTTTACTTCTTGTTCTCCCGGATGGGTA
AGTTATATGGAACACTTTTATCCTGAATTTATTTCCAATATATCTACCTGCAAATCTCCTCAACAAATGT
TTGGGGCAGTTGCTAAAACTTATTTTGCTGAAAAAGTCGGAAAGAAAAAAGAAGATATTGTTGTCGTATC
TATTATGCCCTGTACCGCGAAAAAATTTGAATGCAACCGAGAAGAAATGACAGATAGTGGAGTAAAAGAT
GTAGATTATGTATTAACTACCAGAGAATTAGGGAAAATGATTAAACAAGCAGGAATAGATTTTGTCAATC
TTCCTGATGCAGAGATGGATGCCCCTCTGGGTATATCCACGGGTGCTGCCGATATATTTGCTAACACCGG
AGGAGTTATGGAAGCAGCCCTTAGAACTGCCTATGAGATTGTAACGGGAAGGGATATTCCATTTGATCAA
TTACACGTTACCCCCATTCAGGGGCTTAAAGGAGTAAAAGAAGCATCACTGACAATAGAAGGTACAAAAG
AAGAATGGAAATTTTTGGAAGGTGTTACTCTAAATGTTGCAGTTGCCCATGGTCTGGGGAATGCTAAAAA
GATAATAGAAGAAATTAAATCTGGCAAGAAACAGTATCATTTTATAGAAATTATGACTTGCCCCGGTGGC
TGTATTGGCGGAGGTGGACAACCAAGAATGACTACTGATGAAATAAGAAAAGCCAGAATTCAGGCCATAT
ATAAAGAGGATGAAGGTAGAAAATATAGGAAGTCTCATGACAATCCTGCATTAAAGGTTCTCTATGAGGA
ATTTCTTGGAAAACCTCTGGGAGAGAAATCTCATCATCTACTCCATACCAAATATTTTAATAAAAAAGAT
GAAAATGTTTAAGTTATTTGTTACCATAAAACAAAAAAGAAGATGAAATAAATAAAAAGCAGTGATCTTT
TAAAATAGATAACAAAAGAATAATTAATCATTGACTACCTGCGAGAGAGGAAGAACTCTTCTAATCTTAA
GGGGAAATCGTAAATTTCCGAGATAATTAAAGGGGTTTGATTTCTTAACTTAAGGTTATATAATCAGACC
TCTTTTTATTTATTTTTATTTTTTAAAAATCAGAAAGGGGAGGAGGAAAATGTCTAAGCGGATCGGAACA
GTTACTATTATTATTACTGATAGGGCTAACCAATCTTCTAAGGTTAATGAGATTTTAAGTAAACATGCAG
ATATCATTATTGGCCGAATGGGCTTGCCCTATTTTCCTAAAGAGGTTAGCATCATCTGTCTGATTGTAAA
TGGCTCAACTGACCAATTAGGGTCTTTAACCGGTAAGCTGGGTTCTATTAAAGGAGTTCAGGTTAAATCG
GTTATGGCAAAAGTATAGTTATGCAGTAATTGTTAAATTTTTAAAATTAAATTATAAAAAATATAAAATA
GACAAAGAAAGAGATAATTATTTTTGAAATATTTATAAAAAAGGAGAATGATTATATGGAGAACAATAAA
ATTAGATTTATTACCCGGACTGGAATATTATTAGCGGTAGCTTTAGTTGTTCAGATGGGTGGCTTCCCTC
AACCGATAACCGGTCCACTAATTAATACAATACTTTATTTAGCTGCCTTATTGGTGGGAAGTTGGAGTGG
AATCATTATCGGTATTTGTACGCCGGTTATTGCTTTTATGAGGGGTATTTTACCACCACCTTTGGGCCCA
ATGATTCCTTTTATTGCTCTGGGCAACGGTGTTTTAGTGGTTGTTTTTAGTCTATTAAAAGGAAAAAATA
AAATTTTAGGAATTATTATTGCTTCCTTGGTTAAGTATTTAATTTTATTTACAGCAGTAAGTTATATTGT
AGATGTACCAGATAAGATAGCTAAAGTTATGAGTTTACCTCAATTATTTACTGCTCTATCAGGTGGAGTA
ATTGCTATATTGGCGTATAAAGCTTTATGGGTTATTGGTATAGATAGAACAAAAGAAATCCCGAAAGATA
AAAAATAATAATATTCACAAAATATTTAACGAGCATAAAGTTTAAATTTTGCGGAAATTAATTTTTTATA
AGACTATATTGGATAATATCTCATTATAGGATATAATTAATTAATATTTAAGATATTTATAGCCAATATT
AAAGAGTACTTCATGTTAAGCAGAGTATGTTCAGATTTTATCCATTAATAAATTTTTAGTAATAATAAGA
TAGAGATTTATAACTTTTTATTAGTAGGTGGAGAAAAGAGATGGAACGACAGATAGATAATTTGTTAGAA
GAATTTACGCTCGAGCAGATAGATGAATTAAATAAAATTATTGAAAAATACAAAGCGGAGCCGGGAGGTT
TGATACCTTTATTGGAGGAAGCTCAAGCTTTACTCGGATATCTGCCCATTACTATTCAGAAACAAATATC
TAATAAAACAAATATCCCTTTAAGCAGAATTTATGGAGTTGTAACCTTTTATTCATTCTTTACTATGACT
CCACGGGGGAAACATACGGTGAAAGTGTGTTTAGGTACAGCTTGTTATGTTAGAGGGGGCAAGAAAAACG
CAGAAATAATCGAGAAGGAATTTGGAGTAAAACCCGGAGAGACTACTACCGATAGAAGGTTTACTTATGA
AACAGTAAGATGTCTTGGAGCTTGTGGATTAGCCCCGGTAATAGTAGTTGATGGAGAAGTTTATGGAAGA
GTTAAGCCTTCAAAGGTAAAAGAGATATTAGAACAATATAAATAACGGTTAAGGTTAAGGCAGGAAAGGG
GAAGACTGTGGGAAAAATTAAGACAGAAGATTTAATAAAAATTAAGAAGCATACCTTAGCTAAAAGAGAA
TTATCAAAAAGAGGAAAAAAAATAAGAATAACCGTCCATATGGGCACCTGCGGCATTGCTTCGGGTGCCC
AAAAAATTATGGATGCTCTGACAAGGGAAATTGAGAAAGAAAAACAAAAAAATATTGCTATCATTACTTC
TGGTTGTATGGGGTTATGTAGTAGAGAGCCTTTAATTACTGTGGAGATATTTGAGCAGGAACCAATAATT
TATCAGTATATGGACAAAGAGAAGGTATTGGAAGTTTTTAAAAAGCATATTTTAGGAGGAAAAGTTCTTG
CTGCTTATGCCTTGGCAAGGGGGAAAGAAGAGCAGATTAAGGAAAGGATTAAATATAAAGGTATCTTACC
AGATGAAATTGTTTTAGATAAAAGTATACCCGGCATAGAAGAAATCCCTTTTTTTTCAAATCAAGAGATA
AGAGTATTGAAAAATCGGGGGATAATTGATCCGGAAAAAATTGAAGATTATATTGCTAGGAATGGATATA
TGGGGATGGCTAAAGCTTTAACGGAGATGACCAAAAGAGAGATTATTCAGGAAATTTTAGATTCGGGATT
AAAAGGAAGAGGTGGAGCAGGTTTTCCTGTAGGTATCAAATGGAAATATGCTACTCAGACAGTAAATAAA
GTAAAATATGTTGTTTGTAATGCTGATGAGGGTGACCCTGGTGCTTATATGGATAGAAGTATTTTAGAAG
GTGATCCCCATGCTGTTATTGAAGGAATGGTTATTGCAGCAAAGGCTGTAGATGCTCATCAAGGATATAT
TTATTGTCGTGCAGAATATCCTTTAGCTATAAAAATGTTAAATAAAGCTATTCATCAAGCTAAAGAATTC
GGTCTTTTAGGCAAGAACATTCTGGAAACAGGATTTGATTTCGATTTGAAAATTTACCGGGGAGCAGGGG
CTTTCGTTTGTGGAGAAGAAACTGCTTTAATGAGATCTATTGAAGGCAAAAGGGGAATGCCTCGTCCAAG
ACCACCTTTTCCCGCTAATGCAGGTTTATGGGAAAAGCCGACTGTTTTAAATAATGTGGAAACATTAGCT
AATATTGGCCAGATAATTTTAAAAGGAAGTTCTTGGTTTGCTAATATAGGTACAGAGGCTAGTAAAGGAA
CTAAAGTTTTTGCTCTTACCGGTGATGTAAATAATGTGGGATTAGTGGAAGTTCCTATTGGAACGACTTT
AGGGACCATTATCTATGAGATTGGAGGGGGCATACCTGATGGAAAAAAATTTAAAGCTGCCCAATTAGGT
GGACCTTCAGGAGGTTGTATTCCTGTTGAATATCTTAATGTCCCTATAGATTACGATACTGTAAAAAATT
TAGGGGCTATTATGGGTTCCGGTGGGCTAATTGTGATGAATGAGGATAAATGTGCTGTAGATATAGCCCG
TTTCTTTATGGATTTTTGCCAAGAAGAATCTTGTGGTAAATGCACTCCTTGTCGTGAAGGAACAAAAAGG
ATGTTAGAAGTTCTTACTGATATTTGCGAAGGAAAAGGGGAAGAAGGAGATATTGAACTTTTGGAAGAAA
TGGGAGAAGTAATTAAAGATGCTTCACTTTGTGGACTGGGCCAAACAGCACCAAATCCAGTTTTGACTAC
CTTGAGATATTTCAAAAATGAATACGAAGCTCATATACAGCATAAGAGATGCCCAGCAGGGGTTTGCCGT
GGCTTAATTAAATATAGCATTGATTTGGAAAAATGTATTGGCTGTGGTTTGTGTCTAAAAGTTTGCCCGG
CTGATGCCATAAGTGGTGCGAAGAAGCAACCCTACAAATTAGACCAGGATAAATGTATACAATGTGGTTT
TTGCTATGAAATATGTAAATTTAAAGCAATAGTAAAAAAATAGATAGTTTTTAATTATTAAAAAAGAAAA
GTTTTAGAAAGAGGAGAGGGAAGAGCAGTGTCTTTGATAAATATAATAATAGACAATATTAAGGTAAAAG
TAGAAGAAGGAATAACTATTTTAGATGCTGCTAAGGGGGCAGGTATTAAAATTCCCACATTATGTGCTAT
GCCCGAACTTAAATTTTCTCCTGGTTCTTGTCGGATATGTGTTGTAGAAGTTGTTGGTATGCCTGCATTG
GTTGCTTCTTGCGCTTATCCGGTAAAAGAAGGTTTAAATATCTATACTAACAATAAAAGAGTTGTCAGAG
CCCGGAAAATGACTTTGGAATTCTTGCTGGCCAATCATCCTCTGGATTGTATGACTTGTGAGAAGAGCGG
TTCTTGTATTTTGGAAGACCTGGCTTATGATTTGGGTATAAAGAAATCCAGATTTGAACAAAATAAAAAA
GAGATTACTATTGATAATAATAACCCTTTTATTGTAAGAGAATTGGATAAATGTGTGCTATGCGGAAGAT
GCGTGGAAATATGCAATGAAATTCAGCAATCAAATATTATCGATTTTGGGTATCGAGGAACAAAAACAGA
AATTGTAGTCGAGGGAAGAACTGATTTAAAAAATTCAAACTGCGTATTTTGTGGACAGTGTGTTGCAGTC
TGCCCGGTAGGTGCATTAATAGATAAAGAAGCACAAGGGAAGGGTAGAACTTGGGAATTTAAAAAAGTAA
AAACCACTTGTAATTACTGTGGATGTGGATGTAATTTTGATTTTAATATAAAGGAAGGCCAGGTGGTAAA
AGTTACTTCTAATTCTGAGAGTGTAGTAAATGGGATTAACCTCTGTGCTAAAGGACGCTTTGGCTACGAT
TATATTCACCATAAAGACCGGTTAACTGCTCCTTTAATTAGAAAGAATGGAAAATTAGAAAAAGCCTCCT
GGGAAGAAGCTTTGCAATTAATTAGTGATAAATTTAACCAGTTTAAAAAAGAGAGTGGTAGTGATAGTTT
AGGAGTTTTATCTTCTGCCAAATGCACCAACGAAGAAAATTATCTTCTAATGAAGTTTAGCCGAGCTGTT
TTAGGAACTAATAACGTTGATCATTGCGCCCGCTTGTGTCATTCAGCCACAGTTGCAGGTTTAGCTCAGG
CTTTTGGTAGTGGAGCGATGACTAACTCCATAAAAGAGATTGCTGATGCTTCAGTAATTTATCTTACCGG
CTCTAATACTACTGAAAATCATCCCATAATTGCTCTGGAAATTAAAAAAGCAGTTACTAAAAATGGCGCA
AAACTAATTATAGCTGACCCTCGAGAAATTGAACTTACTAAATATGCAACTATCTGGATGAGACAACGTC
CTGGTACTGATGTAGCTTTATTTAATGGATTGATGAATTTAATTATCAGTGAAGGATTAGAAGATAAAGA
GTTTATTGCTCAAAGAACTGAAGGTTATGAGGAATTAAAAAAGACTGTGCTCAAATATACTCCTGAAGTA
GTAGAAAAAATAACCGGTGTGCCAGCTGAAGATATACGAAAAGCAGCCAGGATTTATGCAACTGCTCCCA
CTGTTTCTTTAATTTATTCGATGGGAATTACTCAACATACAACTGGTACAGATAATGTATTATCTACTGC
TAATATTGCTATGCTTACCGGTAATTTAGGGAAGGAAAGTACAGGAGTTAATCCTCTACGTGGGCAAAGC
AATGTACAGGGAGCTTGCGATTTAGGGGCTTTACCTAATTTTTATTCCGGTTACCAAAAAGTTACAGACC
TTAAAATTAAAGAGAAGTTTTCTAAAGCCTGGGGAGTGGATTTATCTAACAAAGTAGGTTTAACCGTGGT
AGAGATTTTGAATGCTGCTTATAAGGGAAAGATTAAAGGCATCTTCATTATGGCAGAAAACCCTGCTATG
TCTGACCCCGACCTCAATCATGCTCGAGAAGCTCTAAAGAAAACGGAGTTTTTAGTAGTCTCAGATGTCT
TTATGACCGAGACTGCTGAATTAGCAGATGTAGTTTTACCCGGGGTTACCATAGCTGAAAAAGATGGTAC
TATGACCAATACGGAAAGAAGAGTACAAAGAATAAGAAAGGCTATTGAACCTATAGGTGACTCTAAACCG
GAATGGAAAATCATTTGCGAATTGTCTCAAAAGATGGGTTATAATATGAGTTATAATAATCCAGTAGAGA
TAATGGAAGAGATTGCCCAGCTTACCCCTATTTATGGAGGAATACATTATAATCGATTAGATAATGGGGG
ATTACAGTGGCCTTGTCTTGATGCCAATCATCCTGGGACCAAATATCTACATAAAGACAAATTTAGCCGG
GGCAAAGGGAAATTTACTGCAGTAGAATTTAAAGAAGCAGTCGAACTGCCAGACGAGGAATATCCTTTCC
TCTTTACCACTGGCCGGGTATTATATCATTTCCACACAGGAACTGTTACTCGGAGATCTAAGGGGTTAAA
TGAGATTTATCCGGAAGCATTAGTGGAGATTAACCCTCAAGATGCGCAAGAGCTAAAGGTCGAAAACGGA
GAATTTGTAGTAGTAGCCTCTCGTCGAGGAAAAATCAAGACTAAGGCAAAAGTTACTAAAAAATCAGGAA
AAGGTGTGGTGTTTATGAGTTTCCATTTCCGTGAAGCAGCTGCAAATCTACTTACCAATGCTGCCCTGGA
TCCGGTAGCTAAGATTCCTGAATATAAAGTGTGTGCAGTAAAAATAAAGAAAGCATTAATAAAATAACAT
TTAGAACATACACAAAAAAGTAAAGGAATTGTCTTGTATCTTGTATTTAATGCTAACGACTATTCACTAA
CGATTGATTCAATTGGTGAATCGGTGCATTGGTAAATTGGTCAATTGTTTAGTGTAAACTTTAGTGAGGT
ATTTTAAGAAAGAAGATGACAGTTTTTTAACTATTGTTTTTATTTTTTTCTTTACTCGATACGAATTTAT
AACTTTATAATCGAGATGGAATGATATATAATATGAAAATTAAAAAGAATAAAGAAATTTCTCGTTTAAC
AGCAATTATTTTAGCAGGAGGGAAAAGCAGCAGAATAGGTTCGGATAAAGATAAAGCAATACTCAAATTG
AATGGAAAACGCCTTATCGATATAGTAATATCAAAACTCAAACATATAGTAGGAGATAATATTATTATAG
TCGGTTCTCCAGAGAAATACCCTTCTTATAAACAAGTAGTACCAGACCTATTTAACCAAAGAGGTCTCTT
GGTGGGGTTGTATTCCGGTTTGAAGGCATCTGCTTCCTGGTATAATTTGGTGGTGGGTTGCGATATGCCT
TTTCTGAAAGTTGAATTACTTCAATATATGAGGGAAAAGATTGATTCAAACGATATTATTATCCCCCGCT
ACAATAAAGGGTATATCGAACCTTTATGTGCGATTTATAGCAAAAAGTGTTTAGAAATTATAGAGAAAAA
TATACAATTTGGGGTCCTATCGGTTAGGAAAATATTTCCTCATTTGAGAATAAAATTTATTGAAGAGGAA
GAGATAAAAAGATTTGATCCCAAGTTTTATTCGTTTTTTAACGTGAACTTTAAACATGATTTTAGAAAGG
CAGAAGAGTTAATAAAAAAGAAGGAGACAGAATAATTGTTTGGTAAGGAAAAAGGAGTAGAGGTAAACTT
AACTCGAATTAAAGGAAACAAGAGAGAAGAAATTTCAGATTTAGTAGCAAGAGAAACTACTTTTACTATC
TTACTAAATAAAAAAAAGTTTGTCACCTTAAATTGCAGTCCCGAAAAATATAAGTTTTTAGGATTGGGTT
TTCTCTATACTTCAGGTATTTTACAAAAGAAAGAAGATATTATATCTTTAGATATAAATGAAAAACAAGA
CCTGATGGATATAGAAATTAAAGGTGTTTCTTTATCGTCAGAAGATATTATTAATAGTAATTTATGGATA
GAAAGTTACCAACAACAAGAAGAACAGGGAGAGACCCCTCTATCTGTCGGTACTTCTTTAAAAATTAATA
GTAATTTGATTTACTCTCTTGTTTCTGAAATGCAGGAAAGAGCTAATTTTTTTAAATTTACTGGAGGAGT
ACACAGCTGTGCATTGGTTGGTAAAAGTGAATCTATAATATTATTTAGTGAAGATATCAGCCGTTATAAT
ACTATCGATAAAATATTAGGAGAAGCTTTTGTAAAGGATATTTCTACTGAAGATAAAATAATTTTAACCT
CTTGCCGTATAACTTCAGGAATTTTAAAAAAGATTATTATCGGGAAGTTACCAGTGCTTATTTCCAGGGC
TGCTCCGACAGACCTTGCTATAAAACTAGCTAAAAGAATGGGTATAACTTTGATAGGTTTCGTCCGAGGG
GAAAGGATGAATATTTATACTCATCCCGAAAGGATAGAAGTTTAATTATTAACATAAGGAGTTGCTAAAC
AGATTATGCCAGAAGAAGAAATAATTATTGCTATCGATCCGGGAACCAAAAAGTGTGGCTATGCAGTGGT
GGATTCTAATTTGAGCGTTTTACAAAGAGAAGTTATTTCCACAGAGAAAATAGCAAAGACTATTGAAGAT
AATTTAAATATTTATAAGATAGATAAAATTATTTTAGGAAATGGCACTAATTACAAAACTATAGAAGAAA
GCTTAGAAAACCACTTTTCGCAATTAAAGATAATTTTAATTGAGGAAGAATTCAGTACTTTAGAGGCGAG
AAAAAAATACTTTGAGGCACATCCTCCCCGAGGTATACTTAAACTAATTCCTTTGTCTTTAAGAGTTCCG
CCTTGCCATTATGATGATTTTGTAGCAATACTTTTAGCAGAAAAGTATTTTAGAAATAAAAAAAGTTAGT
TAGTTAACTGGTTAATTGGTTCAAAATACAAGAAAAATACAGGTTTTCAGTATGCAATTAAAAATTTAAA
AATAAAAGCGAAAAACTCTAACTCAAAACTTTTCTTAGTTTTTAACTATACACTATATGTTAACATACGC
GATATTAATTTATTCTGACTACTGGATTCTGGCTCCTGACTATTGATTTTTATCTTTTTATTTTTTAAAC
TAGCTAACTAGGTAACCAACTAACCAGCTAACTCTTTTTTACTTATTACTGTATTCTGACGCGATACACA
ATACGAATAAATGGAGGAAAAAGAAATTGACTAAAGTAAAAGTTTTTACCAATATTTTAAAAGCTAATGA
TAGCATAGCCCAAAAAAACAGAGATATATTTAATAAAAATAAGGTTTATACTATTAATCTAATGAGTTCT
CCCGGCTCTGGAAAGACCAGTCTTTTAGAAAGGACCATAGGTTCACTGAAGAATGAATTAAAAATTGCAG
TTATAGAGGGAGATCTTCAAACCACTAATGATGCTGATAGGATAGGGAAATATAATATTCCGGTGACTCA
AATAAATACTGACGGAGCTTGTCATCTTGATGCTAATATGGTAGATAGCGTATTAGATAACTATAATTTT
AAAGAAATTGACTTTTTTGTCATAGAAAATGTAGGCAATTTAGTTTGCCCGGCCAGTTTCTTTTTAGGTG
AAGATGAGAGAGTGGTTATGGTGAGCATACCCGAAGGGGACGATAAGCCCATAAAATATCCGGTGATGTT
CCGTAAAGCAAGTGTGGTTTTAATAAACAAGATTGATTTATTGGCTTATACAAATTTTAATATGGCTAAA
ATAAAGAAAGATGCTTTAAGTATTAATCCCCATTTAAAGATATTTGAAATTTCCTGTAAGACCGGAGAAG
GTTTAGATAACTGGTTCGATTGGTTAAAAGAACAAGTAAAGGAAAAGTTAGCTAGTTAGCTGGTTATCTA
GTTAATTGGTTTAAAATACAAGAAAAATACAGGTTTTCAGTTATTGGTTTTCAGTATGTAACTAAAAATT
TAAAGCGAAAAGCGAAAAAGCATAATTCAAAACTTTTCTTAGTTTTTTACTTTGAGTTATAGTTTTGCGT
TTTTCGCTATATACTTATACGCTAACATACGCGATACTAATTTATTCTGACTACTGGATTCCGGCTCCTG
ACTACTGATTTTTATCTTTTATTTTTTTAACTAGCTAACCAGGTAACCAACTAACTAAATAAATACATTA
TTAGCTAACATACTAAATATATTTTGTATTTTATGCTATAAATTTCATTAGGAAGTAATTTTCAATGAAG
ATTAGAAAAAATATAATTATCAAAGGCATTGTCCAGGGAGTTGGCTTCCGGCCTTTTATTCATAAATTAG
TACAAAATTATAATTTATCAGGTTGGGTTCTTAATTCAAACCAGGGTGTGGAGATAGATGTAGAGGGAAA
AGAAGAAGAATTAAATAGTTTTATTAGTGATGTAAAAAAGAAACTCCCTCCTTTGGCCAGGATTGAAAAG
ATAGAAGTGAATCAACTTCCCTTAATGGGCTATAAAGGGTTTTCCATTAAGAAAAGCATGGTTAAAGAAG
GGGATAGTTTTGTCTTAGTCTCCCCGGATATAAGCATATGTGAAGACTGTTTGCAAGAATTATTTGATCC
TCATAATCGACGCTTTCATTATCCTTTTATAAATTGTACTAATTGTGGTCCCCGTTTTACCATTATTAAA
GATATCCCCTATGATCGGAAAAAGACCACGATGAATAATTTTAAAATGTGCTCTTTATGTCAGGGTGAGT
ATGACGACATAGAAGATAGAAGATATCATGCTCAACCAAATGCCTGTGCTGATTGTGGTCCACAGGTATC
TCTTTGCCAAAATAAAAGAAAATTAGAAGGTATTGATCCCATAGAAAAAGCTGTTAAACTCTTAAAAGAA
GGGAAAATTGGTGCGATTAAAGGATTGGGTGGTTTTCATTTAGCCTGTGATGCAACCAATAATAAAGCAG
TTGCAAGATTACGCCGGTTAAAAAATAGAGAGGCTAAACCCTTTGCTATAATGTCTTCTAATTTAGAAAA
AATTATGCAATATTGTAAACTCGGGGAGAAAGAAAAAGAATGGTTGGTGAATCGGGCTCGGCCCATTGTC
CTTTTACAAAAAAAGGAGGATAGCTTAATCTCACCATTGGTAGCCCCGCGTAATAATTATTTGGGAGTAA
TGTTACCCTATACCCCTCTTCATTATCTATTATTAAAAGATAATTTTACCGCTTTAATAATGACCAGTGG
CAATATCACTGATCAACCGATAATTGGTGATAATCTGGAAGCCTTAGAGAAGTTAGATGGAATAGTTGAT
TTTTTTCTTTCCTATAATAGAGATATATTTAACCGGTGTGATGATTCTGTAGTAAAAATTATAAATGATG
ATAATGTGTTTTTTCGAAGATCAAGAGGATATGTACCCCACCCTATAATTCTTAATTTCAAGTTAAAGGA
AGTATTGGCTTTGGGTGGGGAATTAAAAAATACTATTAGTTTTTCTAAAGAAAATTACATTTTTCTCAGT
CAATATTTGGGGGATTTAAAGAGTGTAGAAACCTTGGAATTTTTTAAAGAGTCAATAGCAAGTTTTAAAA
AAATGTTTAGACTAAAGCCTGAAATTATTGCCTGCGATCTTCATCCCGATTACCTCTCTACCCAATATGC
AGAGGAAATAAAAGCTAAAAAGGGATTAAAACTAGTAAAAGTTCAGCATCATTACGCCCACATAGTAAGT
TGTATGGCTGAAAACAATCTTAAGGGAAAAGTGATAGGGGTGGCTTATGATGGAACAGGTTACGGAGATG
ATGGTAATGTATGGGGAGGGGAGTTTTTGTTATGTGATTTGAAGGAATATCTACGGGTAGGTCATTTAAA
ATATTATCCCTTACCGGGGGGAGATAAGGCTATTGTAGAGCCCTGGAGAATGGCATATAGTTACTTATAT
TCTATCTATGGCCCCAGGGCTAAAAAAATTGATATAGATTTTTACCGTAGAATGGATTATGATAAATTAT
CTATTATTAAAAAGATGATCGATAAAAATATAAATTCTCCGCTTACTTCCAGTTGTGGACGTCTTTTTGA
TGCAGCATCTTCGTTAATTGGGATAAGAGATGAGATAAGTTATGAGGGTCAGGCAGCTATGGAATTAGAA
TCGTTTTGTGCATCTGGGATAAAAGGGAGATATAAATTTAGTATATACAAAGAAGAAGAGAAATTTATTA
TTGACCCTCAAGGGGTTTTTATAGATATAATAGAAGACCTTAAAAAGGGGTTAGAAAAAAAGGTAATGGC
TGCCAAATTTCATAATACCGTAGCTGAATTTACGGTAGATTTATGTGGTAAAATAAGAGAAAATACCGGA
ATTAATGAAATTGCTTTAAGCGGAGGGGTATTTCAAAATAAATATTTAACCGAAAAAGTGGTCTTCTTAT
TAGAAAATAAGGGGTTTAAAGTATATATCCAGAGAAAAGTTCCCCCTAATGATGGGGGGATATCTCTGGG
ACAGGCGGTAGTAGCAGGATGCGAATAGTTAGCTGGTTACTTGGTTACCTGGTTAGTTAGTTATAATTAG
TCGTTAGTCGTTAGTGAATAGTATTTAGCAAAGAAAAGGGAAGAAAATACAGAAGCCAGAATAAGACAGT
GATAAGTAATGATTAATCTGTGACAAGTAATAAGTTTCGGGTTACAGGTTGCAAGATATATTGGTTAGAT
AGTTATTTGGTTAATTAGTTTAATACTAAATTCCTAACCAGTTAACCAACTAACTAATTAACCAGCTAAC
CAAAGAGAGGAGGAAAGAAAATGTGTTTGGCAATACCAGGAAAAGTTAAAAAAATATTTGATGATCATAC
AGCGGAAATAGAAATCGGGGGAATTGTTAAGAATGCAAGTTTAGATCTAATTCCTCAAGCTGCAGTGGGC
GATTACGTGCTCTTACATGCTGGTTTTGCTATTGAAGTTATTGACCAAGAAAAAGCTTTAGAGATATTTA
GGGCTTGGGAGGGGAAGGTAGATTGAGATATGTTGATGAGTATAGAAATAAAGAAATAGCCCAGAAAATT
CTCCGGCAAATTAAAAATATTTCTAAAAAGAAGATTAATTTAATGGAAGTTTGCGGAACTCACACCGTAG
CTATATTTAGAAATGGCATTAGAAAAATCTTGCCCCCAAATATTAATCTCATCTCCGGACCGGGTTGCCC
GGTATGTGTTACCCCCATTTCATATATCGATGAAATAATTGCTCTATCCAAGAAAGATAATTTTATTATA
ACTACTTTTGGGGACATGATGAGAGTTCCGGGTTCTACCTCTACTTTAGAAAAAGAAAAGACCGAAGGAG
CAGATATCAGGATTGTTTACTCTGCTTTAGATGCCTTAAAGATCGCTCAGGATAATTCTTCTAAAGAAGT
TGTATTTATGGGAGTGGGGTTTGAGACAACTTCTCCTACCATAGCAAGTGTTGTATTAAAAGCACAAAAA
GAGAAGATTAATAATTTTTCCGTTTTGAGCGTAGCAAAGATTATACCCCCCGCAATGAAAACCTTATTAG
AGGGTAAAGAAGTAAACATCGATGGCTTTATTTGCCCGGGACATGTAAGTGCGATTATCGGCAGTAAACC
TTACAATTTTATTACCACTCAATATAAAGTACCTTGTGTTATCTGTGGATTTGAGCCCCTGGATATTTTG
CAGAGCATCTATATGCTGGTTAAACAGATTGAAGATGGTAGGGCAGAGGTAGAAATACAATATGAACGGG
TAGTTAAACCTGAAGGCAACAAGACTGCCTTGGATAAAATTGATGAGGCATTTAAGGTAGTTGATTCCGA
TTGGAGAGGGATAGGCAATATCTCCCTTAGCGGCTTGGAGATAAAAGATAAATATGGGAAATTTAATGCT
AGAAAATTCGAAGTAGAAATAGAAGAAACTAAGGAACCTAAGGGGTGCCGTTGCGGAGAGGTATTAAGAG
GAGTAATAACTCCACCTGAATGTCCTCTTTTTAGAGGGGTTTGCACTCCCGAAAATCCTCAAGGAGCATG
TATGGTTTCTACTGAAGGAACTTGTGCTGCTTATTATAAATATAACTAGAGTCGTTAGCGGATAGCGTAG
AGCGTATAGTTATAGCGAAAAACGCAAAGCGCAAAATTAAAATAGTATCTCGTATCTCGTGAATCGTATC
TCGATATTTAGTTAGCTGGTTAGTGGTTACCTGGTTAGCTAGTTAAGAAAATAAAAGATAAAAATCAGTA
GCCAGAATAAACTAGTATCCTGTATGTTAACGTATAGTATATAGGGAAAAATGCAAAACTATAACGTAAA
GCTAAAAACTAAGAAAAGTTTTAAATTATGAATTTTTAGTTGCTTACTGAAAACGTGTATTTTTCTTGTA
TTTTGAACCAACTAACCAGCTAACCAAATAACTAACTAACCAATACTGACTGCTAAATTGGCTAACCAAA
CACTAACGACCAAATATGAAAGGGAAAGATGATGAAAGAAAAAAAAATATTGTTGAGTCATGGAAGTGGA
GGGAAATTATCTTTTAATCTAATAAAAAAATTGTTTTTGCCTAATTTTAATAATCCTTATTTGAAAAGAC
TTGATGATGGCGCGGTATTAAATATCGAAGGATTAAAATTAGCCTATACTACCGATTCTTATACAGTAGA
CCCTTTATTTTTTAAAGGAGGGAACATTGGGGAGCTGGCAGTTTACGGCACAGTCAATGATTTAGCAATG
TGTGGGGCAACTCCTTTATATTTAAGCTGTTCTTTTATTATAGAAGAGGGATTCTCTTTAAGCCTGTTAG
AAAAGATTGTTTTAAGTATGAGAGAGGCTTCAGTAGTTGCCCGGGTTGATATTGTGACTGGGGACACTAA
AGTGGTAAATAGAGGGGCTGCAGATAAAATATTTATTAATACCTCAGGTGTGGGAATGGTAAAAAAAGGA
GTAAATATTTCCGGAAGTAATGCTAAAGTCGGAGATGTAGTTATGATAAATGGTCCCATTGGCAGTCATG
GGATTGCGGTTTTATCGGAGAGAGAAGGCTTAAAATTCGAAACAGATATAAAAAGTGATACTGCTCCTCT
TTCGTCTTTAGTGGCAGATATGTTAGAAATTAGTAAAGATATCCATGTTCTAAGAGATCCTACGCGAGGA
GGCTTATCTACTACTCTAAACGAAATAGCTTTATCTTCAAAGGTAGATATAGAGATAAACGAAGGCGATA
TCCCTGTTCAGGAAGAAGTAAGGGCAGCTTGCGAAATATTAGGTTATGACCCCTTGTATCTCGCTAACGA
AGGTAAATTGGTGGCTTTTATTCCCTCGGAAATTGCCCCCGATATGCTAAAAAAGATGAGAAAGAATAAA
TATGGAAAAGAATCAAGAATTATCGGTAGAGTGGTAAAAAAATCAGAAGGAAAAGTTTATCTTGATACTA
AAATCGGAGGGAAAAGGATAGTAGATATGCTAACAGGAGAACAATTGCCCAGGATATGCTAAAATAAGTT
AGTTGGTTAGCTGGTTACTTGGTTAATTAGTTAGGATAAAGATTAGTTAGCCGGTTACCTTGTTTATCAG
TTAGCCAGTTGAAAATTCAAGTTACGAGTTGCAGGTTAAGAGTTACAAGTTTATTTAGTTAACCTGTTTA
CCGGTTACCCGGTTGGCCAGTTAAAATACAGTGATAAGTAATGAGTAACAAGTAATAAGTTTCGAATTGC
AAGTTTTATGGGAATGACAGATGTAGGGGCTTGATTTATCAAGCCCGCAAACACGGGTCGGATAAATCCG
ACCCCTACATTAAAAAAATATTTTATTTAAAATACGAAAAAGTTTTAAGTTTTGAATTATGGTTTTTCGC
TTTTAGTTTTAAATTTTTAATTACATACTGAAACCCGTATTTCTCTTGTATTTTAAACTAATTAACTAAG
TAACCAACTAACCAGCTAACTAATGTAATTGGAGAATTGGTAAATTGGTTAATCGGACAATTGGTCAATC
TTTAATTAGTCATTACTTATCACTGTATTTTAACTGGTCGATTGGAAGACTGGTAGATTAGCCAACTGGT
AAACCGGATAACTGGTTAACTATCTTAATTGGTCAATTGGCGAATTGGTCAATTGGTAAATTTAAATAAA
GGTGGTAATAAATTATGAAAAAGAACGAGAAAAGTGCTTATGTTAGATTAGCGCGAGAAACGATTGAAAA
TTATATAAAACAGGGAAAAATAATTACTCCTCCCCCGGACCTTCCTAAAGAGATAGTTAATCAAAAGGCA
GGGGTGTTTGTTTCAATTAAAAAATTTGGTAATTTGAGAGGGTGTATAGGAACTTTTATGCCCACTCAGG
AAAATATAGCCCAAGAGATTATAAAGAATGCCATTAGTGCTGCTGTTGATGACCCTCGTTTTTCTCAGGT
AACAGCTTCTGAACTAGGTGATTTAACTATTTCGGTGGATGTCTTGTCTCCTCCTGAAGAAATTTCTGAT
ATCTCAGAACTTGATCCTAAAAAATATGGAGTGATTGTTAGCAGTGGTTACAAAAAGGGTTTATTATTAC
CTGATTTAGAGGGTGTGGATACAGTAGAATACCAGATTGATATTGCCAAACGTAAAGCAGGAATTTATCC
CGGTGAAAAAGTAAAATTATATCGCTTTGAAGTGAAAAGATACCATTAGATTAGTTAAATGGTTAATTGG
TTGCTTGGTTAGCTGGTTAAGAGAATAAAAGATAAAAATTAGTAGTCAGGAGCTAGAATCCAGTAGTCAG
AATAAATTATTATTGCGTATGTTGGGGTACAGCGTATAGGATATTAGTTACCCGCTTAACCAGTTTGCCA
GTTAAGATTAGTTAACTGACTAATTAAATTCGTATTTCATTAAATTATACAGAATTTTTGCTTCATAATA
TACAAGTATTGTTTTTGTAGGGGGGAATTTATCCGACCCTTACATTTCCATAGACAGGCGAGACGCCTGT
CCTACGGTTTTATCTTATATCTTATAACTTATAACTAGCCAACCGGGTAACCGGTACACAGGTTAACTAA
ATAATCTTGTAACTTGCAACCTGTATTTCTAATTGGTCAATTGGCAAATTGGCTAATCGGGCAATTGAAG
AGAGGTGATTTTTAAAATGAAAGAAGCCTTGTTTTATGAATTATTCGATAAAGAGAAAGGGATTATAAAA
TGTTTGCTTTGCCCCAAAGAATGTTTGATACAGAAAAGCCAGGTTGGTTTTTGTCGAGCACGGCAAAATA
TAGACAATCAACTTTATTCTTTAATCTATTCCAAGGTTTCCTCTTACGGAATGGACCCTATTGAAAAAAA
ACCGCTTTATCATTTCTATCCCGGGATAATGGTTTTATCACTGGGCACAATAGGCTGTAATTTTGCATGT
GCTTTTTGCCAGAACTGGACTATTTCTCAAGCAAACATAAAAGATGTTCAAGTGGAAGAGTTATCCCCCG
AAAAGGCAATACAATTAGCCCTGCAGAATAATTCTCCAGCAATATGTTATACTTATTCTGAGCCCTTAAT
CTGGTATGAATATATTTTAGATACTGCAAAGCTAGCTAAAAAAAATAACTTAAAAAATATTTTAGTTACT
AACGGATTTATTAATCGTGAACCTCTTATTAAACTTTTGCCTTTTATTGATGCCATGAATATTGACCTTA
AATCTTTTCGAAACTCCTTTTATCAAAAATATTCTAAAGGAAGCCTCTCTCCAGTGCTTAACACTATTAA
GCTTTCTAAAGAATATTGCCATATAGAAATAACCAATCTAATCATACCCGGGTTAAATGATAGTGAAGAA
GAAATTAAAAAAATGGTGGATTGGATTTCTTCTATAAGTGGAGATATACCTTTGCATTTTTCTCGCTATT
TCCCCTGTTATAAGATGGACATTGAAGCAACACCCATTTCCACCCTATACAAAGCTCGGGATATTGCTCA
GAAAAAATTGAAGTATGTATATGTAGGGAATATATGGGATGAGGAAGCCAACACCACTTATTGTGGAAAT
TGTAAAAAAACTTTAATCAAGCGAACAGGTTATAATATTATTAATGTGGGTTTGGATAAAGATGGAAAAT
GTAAATATTGCGGAGAAAAAGTAGTTCGTCTTTAGTTATCTGGTTAGTTGGTTACCTGGTTAGTTAGTTA
AAAATACAAATACAAGAAACAATATAATTGACCAATTCTCCAATTCACCAATTAAGATTAAGATAAAGAT
TAATTCAGCGATTGACCAATTAAATTAGTTAGCCAGTTACCCGGTTTAGCAGTTATAATTAGTCGTTAGT
CGTTAGTGAATAGTATTTAGCAAAGAAAAGAGAAGAAAATACAGAAGCCGGAATAAGACAGTGATAAGTG
ATGAGTTATGTGTAACGAGCTGCAAGTTGCAGGATAAAAAGATTGTTTTTAGTTATTAGTTTTTCGTTTT
TAGATATTAGGAATTGGTTTTCAGTTTACAGTTTTCAATTATCAGTTTTAGTAATTAGAGGTATATTGCC
AAACGCCTTTGTAATAAATTTATAGACAGGCGAGACGCCTGTCCTACGAAGGGCAGATACAAGGTCTGCC
CTTACGACTTCTTTAATAATGATTAATTTATTTTGAATTTATTCTTTGTATTCTCTTTACTTGAAACTCT
AAACCTGTAACCTAAAACTTATATTTTGTATTTTTCTTTCTTAACTCGATACTGTTTTTAAAACTTGACT
TTTACCATCCCCTTTTGTTATATTTTCCTTAGCGGGATATTTACTTCCTGTTTCGTATAGCGTACCTCTT
TTTTGTAGAAGCAAATTCTATTTTCTCTATTTTTTCAACCATAGGTCACAAGCTTAGGACAATCATAATA
GTTTTTATGAACATCTGACATTTCTAAAAAAGGCAAGATGAATAGGTGTAAACAGGCGGTGGATTCAAAA
TCAATATAGCTTGACACATACTCAGCTATTGAGTTTTATTATATCGATACTTTTTTTAATAATAATTTAC
AAAGTGTCAAGCATATAAATTGAGTAGAGGATAATTATATATATTATGTATAAAAAAGGTGTCAGATTAG
TTTTAACCTTCTTTGTGCTCATGGGTTTCTGGTTGGTTCTCAGCCAAAATCTTCAACCAGCTTCGTTGCT
TATTGGTGTTCTCTTTTCGTTTCTGGTTGCCTTATTGAGTTACGATTTCTTTATTAAACCAGACGAGGGC
ATTCGCGGTAGAGCTATTCGAACGATCTGGTTGTTACTTATTTATGTTTTTGTTCTACTTTACGAGATGT
TTCTTGCCAGCATTGATGTAGTCTATCGAGTTATAACTATGGATATCAATCCAGAAGTGGTTATGATAAA
GACAGATATAAAATCAGATTTGGGAATCGTGCTATTAGCAAATTCTATAACCCTAACACCTGGCACTATC
ACCATCGATATCGAAGATGATCATCTTTACGTCCACTGGTTGTATGCACGTACTACCCATTTTGGGCATG
CAGCAGAGTTGATCAAAGGGCGATTCGAATACTGGTTAGGGAGAATATTTATATGACTGCTGTGACCATT
ATCATTGCTGTATTAGGTATAACTGCTTCACTTGCTCTTTATCGGGTCATTTTTGGGCCTACACCATGGG
ATAGGCTAATAGCTGTAAATCTTATTTCATCTAAGGTCGTTATGATTATGGTAGCCGCTGCAGTATTCTT
CGAACGAAGGATATATCTGGATGTTGCACTGGTATACGCTATTATAGGTTTTGTAAGCATAATCGCTATT
AGTAAGTTTTTAGAAGGTGAGGATACCGACAGAAAATGATAGCTTACCTATTTATATTTCTGGGATTAGT
TTTTATATTTTTTGGCACACTGGGAATCATTCGCTTTCCTGATATTTACACTCGGTTACAGACCAGCTCA
AAGTGCGATACCGCAGGTGCCATAGCGTTGCTTGCCGGCTTGATGCTAAAGCAAGGTTTAGATTCATTCT
CCTTAAGGATATTAATAATACTAGTATTTTTAGTATTGACCAACCCGGTAGCCTCACATGCCATAGCACG
CTCTGCTGCTATCAGAGGGATAAAGCCATGGCGGAAGAAAAAGAAATATTAAAAAAAAGGGGGGTAGCAA
ATTAGAGCTACGAAATTATGCTAATTGTGTTTTTGATAATGTTACCTGTACTTGCTTTAGTAGCACTTGA
AATAAAGAATTTATTAAGTGCAGTAATAGTATTGGGTGCATTTAGTCTCGTGTTATCTTTGGTATTTTAT
TATCTACATGCACCCGATGTGGCTATTGCTGAGGCAGCAATAGGTTCTGGATTTGCCACAGTCATATTCC
TAATCGCTATCAAGAAGAGAGGTGTGCTTATCATGTTAACCTATCCACATAGTCGCTTTTTCTATTATGA
TGATAAAGGTCAGCCAACGGGTTTCGATTACGATATTTTATTACTATTTGCCAGAAAATTAAGCATCGAG
TTGGAGGTGAGATGTGTCCAGGATTGGCGAGAGCTCATCCCACAGCTCACATCAGGCAAAGGTGATGTTA
TAGGCGCAGGTATGACTCGCCTGGATAAGCGCATGAAAGAGATCTCTTTCTCTGATGGTTATTTTCCAAT
CAAAGTAGTAATAGTAACTAATACAAAGAACACTACACTGAACTCTCTTAGTGATCTAAAAGGTAAAATT
GTTACCTCCGTTAAAGACACTTCCTATCTGTCTGCATTGCAATCAATTGAAGGCATTAAAATTGATACTA
ACTTCTCCGACCCAAACACATTATTACAAGCAGTATCTGAAGGCAGAATCAACGCCGTTGCTGTTGACTT
ACCAGAGGCATTAATAGGGCACATAGTTTACCCTAACCTGAAAATTATCGATACCATTACTGGCTTACAA
CAGTACGGATATGCAGTATCTAAAAATAAGCCAGAGCTGTTAGCTGAATTGGATTCTTTCTTAAAAGAGA
TCAACGAGGATGGTACCTATCAAAAGATATATAAAAAGTACTTTCACTAAAAAATATATTATGGAGCGCA
GTGGATGTTCAAAGAAATGAAAAAATTTTTTTTTATTATTATAATACTTGTAATGGCCATATTATTTATC
TTGTCTGTCGATATCGAATATGGTAATCCGAAAAACCTGGATGTCACTAATTACTATATCGATCATGGTC
TTCACGATACCGGTGCAATTAACCTGGTTGCAGCCATATATCTTGGTTATCGTGCTTATGACACTCTTAT
TGAGACAATAGTCTTATTTGTGGCAGTAACAGGAGTTGTATTCTATTTGCGGGGGAAAAATAGATGAGGA
ATTCAAAGATAATCAGGACTATAGTTCAGAAGTTATTTCCTTTCATCGTGCTTTTTGGTCTTTATCTGAT
ATCACATGGGCATCTATCTCCAGGTGGTGGTTTTCAAGGTGGAGTTGTGATAGGTACAGCTATAATACTT
TTAGCGCTCTCTTATGGTATTGAGAAAACAGAAAAGAAATTTGAGAATAAGCGGCTAAGCATGTTGGAGA
AATTAGGGATTTTAACCTTCATCTTTTTGGGCTTTTTGGGAATATTCCTGGGTCACTCCTTTCTAGGTAA
TTTTTTGCCATTGGGTGAACCAGGTCAAATTGCCAGTGGTGGGTTGATGTTGCTTTTTAATATAGCCATT
GGTATCGAAGTAGCCGCAGGCGCTTCAATTATATTTTATGCATTAGTGAAATATAGAGGTGAGATATGAA
TCCTATAAATATTAGCCTTTTAGTCTTTATGATTGGTTTATATGGTGTAATAAGCAAGAACAACTTGATT
AAAAAGATCATGGGGTTAACCATAATGAATGGTAGTATTGTTTTATTTTTTATAAGTATCGGCTATAAGG
AAGCTGGCTTAGCGCCAATATTGGAGAAAGGAACGACTGGCGGTATCCCCACTACTATACTTGTTGATCC
ATTACCTCAAGCACTGATGCTTACTGCAATTGTTATCGGAATATCTATAACTGCTTTAGCATTAGCGCTG
ATTGTAAGAATCTATGCAAAATACAAAACTTTAGACATCCAACAACTCTCAAAGGAGCGATAATTATTTG
GCAATTCATATCCCCATTCTGATTATAATATCACCGCTTCTGGCTGCATTTCTTGTATTGCTTACCAGGA
AATATAAAATTATATTAGCAATTACTAGTCTCATAACTTCAATTGTGTTTATATTGACACTCTCACCTCG
GATTCTATCTGGTGATAAAGTAACATACCATCTTGGAGGCTGGCAAGGTCCGCTAGGCATCAGCTTGGTA
GTAGATGGACTAAGCTTTTTCTTCTCTTTGATAGTATTGGGTTTAGGGCTGTTAGTGATTATATATTCTA
TACCAGAAAAGCGCTATGGTAGAACATACTACTTTCTGCTGCTTGTTTCGTTAAGCAGTATGATCGGTAT
CATTTACACTGCCGATATATTCAATATGTACGTCTTCTACGAGCTTTTAGCGCTCGCTGTGTATTTGCTC
ATTGCCTATTACAAGAAAGGAGCGGCTTTGAGGGCGAGCTTTAATTACCTTATTATGGGCGGCGTAGGGC
TGTCTTTCTTTCTGTTGGGAGTTGGCTTTCTTTATGCTATGACGGGTACGTTAGATATGTCCCATATAGC
TGAACGGCTGCCGGCTGCATTTGATTCCAGTATGCAGATGGTGATCATGTCCTTTGTGCTCATAGCTATC
GGTATAGGTATAAAAATAGCTGTGTTCCCTCTTCACGGCTGGCTACCTGATGCACATTCTATAGCACCGT
CACCTGTTAGTGCATTGCTTTCCGGTGTTACTGTGAAGATAGGCATTTACTGCTTGATTAGAGTGGTCTA
TAGTGTATTCAGTACAGAAATTTTTCTTCTTATTAGCAACAATAATATATTGCTGGTTTTGGGTGTAGTT
ACACTTTTATTTGGTGCCAGCATGGCCCTGGCACAGAAAGACTTGAAACGATTGCTGGCATATTCGACTA
TTAACCAGCTTGGGATTGTGCTTATCGGGTTGGGCATCGGAACCGAGCTGGGGCTCACTGGTGCACTATT
TCATATTTTGAACCATGCTATAATGAAGAGCGCTCTATTTTTTTGTGCAGGCATAATGATTACTGAGACT
GGCACGAGAGAAGTGAAGGGGCTCAGTGGGTTTGGCAGGCAACAGCCAGCCATAACCTTTGCCTTTATTA
TAGTCTCTTTAGGTATGATCGGCATACCGCCTATTAACGGCTTTGTAAGTAAGTGGATGATATGTTTAGC
AGCTGTAGAGGCTGGCCACGTTGTTCTCGTAGTAATTATACTTATGGCGAGTGCTATTGCTGCTGCATAT
TATTTTCGTGTGATACAAGTGCTTTTTAGTAGCCAACTGAAACAGGATTCCATACCTGCCCATGAAGGGG
GGCAGATGATTCATGGGAGTAATCTTTTTAGATCCTGGCCGATTTACATTTTGGCGGCTGGATGTCTATT
ACTTGGGCTTGTACCGGCTTTGGGCATCTCCATGGTAAAACCAGCGGTGAGCTTGCTCTTATCCCATGTC
ATCCCGTAAAAAATTAAGTTTATGTATAAAGATATTATCTAAAGGCGGTGAATTCCAGTTTTGAACTCTA
ATCTTCCACTTTTAGCTGTAATTATACCTTTCTTCTTGGCTATAACTGTAGTGTCGTTTGTTAAAGAGCG
GTTCAATCGAGCTCAACAACTTCGGCTGATAATGGTTGTTATATTTATTGTAGCAATAGTAATGGCTTGT
TTACTTGGGATCATGTTATTTTCTATTCTCAAAGGCAACACGATTCATAGTGCTTTTTGGCCACAGATGA
TTCCCTTTGAACTATGTTTCCAAGTAGATGGGCTAAGTATTATTATAGCTATAGTTAGCTTCTTGTTATG
GCTTGCGGTTTCTATATATTCTATAAGCTATATCAAAACCGATCTAGTTAGGTATTATTCTTTGTTATTG
ATCTTACTGGGAGCCGTTCAAGGCACGGTATTAGCCAAAGATCTTATAAACTTCTATGTGTTCCTCGAGA
TGACGACTGTGACTACATATTTTCTCATAATACATAAAAGAAGTACTGTCGTGTTACAAGCTGGTTACAA
GTATATACTCATGAATTTAATTGGTGCTTTTCTTATTTTATTATCTATCATTTTGGTCTATGTTGATACA
GGTAATTATGGAGTAACTGGGTTTGTTGAGTCTAGTAGCTTTGTAGCACCTCTACTATTTTTAGTAGGTT
GTTTTATCAAGGCTGGTGCAGTCCCATTACATACCTGGTTGCCAGATGCACATCCTGCTGCACCATCACC
TGTCAGTGCTTTCCTGTCTGGTATAGTGATAAAAATAGGCACTTATGGCATAATAAGATTTATCTTCCCT
ATATTAAATTCTGATTTATATGTTAATAATTTTAGAGAGCTATTGAGTACGCTAATTATATATATTGCTG
TAGCTTCTATGTTGATAGGCGTGCTCTTGGCTTTGGCGCAAACAGATGTTAAGCGATTATTAGCATATCA
CAGTGTAAGCCAGATAGGATATATCCTCTTAGGTATAGGGCTGGGCACCGAACTTGGCCTGGCTGGTGGG
TTGTATCACATGGTGAACCATGCCATATTTAAGGGATTGCTATTTCTATGCATGGGTGCAGTTATCTATT
CGACTGGTACGAGGAAGCTTGATAATTTAGGTGGCTTATGGAAGAGAATGCCGATAACAACATCAACCTG
TATTATTGCTGCCTTAGCTATTTCGGGCATACCACCGTTTAATGGGTTTGCAAGTAAGACAGTGCTTGCA
AAAGCTGCAACCGATTTTAGTTTTGTGCTTAAGTTTGTCATGATTGTCACCGCAGCATTAACTTTTGCCT
CATTTTTTAAATTAATAAGCTATACTTTTTTCGGTGAAACTAAGAAACAGCTGATAACCGTCAAAGAAGT
ACCGCTACTAATGCGATTACCCATGATATTGCTCGCTATTTTATGTGTACTTTTAGGAATAAACGCACAA
TTTGTGCTGGATAGGTTCATAACATTTGCAATATCCGGTCTAGTTCATTCCCGATCGGTTTCAAAGGTAG
AATTCTGGACACAAGGCGCAGCTTTAAATAGTTTAATTATTACAACTTTAGGCTTCATTGTCTATATTGC
GGCTTCAAAGCTGGGGTTAATAGGTCGAGAAAAGAAAGAATTTGAGATGGGTAGCTCCCTGGTAAAGCTG
ATCAAATATTTAAGTGTGGATAGAATTTATTGTAATATTGCTACATTAATAGATAAACTATGTAAAAAGC
TCGACAGTATACAACCACGAGATTTGAATATACACCTATCCTGGGTAATTCTGACTTTAATTGCATTGTT
TGTGACATTATTCTTTGTAATAGCTTAGTTTTTTATAAATTTCCCTTTTTCTACCTTATAGTCGATATTT
CCTCAAAATATTAGTAGCCAATAAGTTATTTAGTTAGCTAGTTACTTGGTTAAGAAAATAAAAGATAAAA
ATCAGTAGTCAGGAGCCAGAATCCAGGAGCCAGTGAACATAGAGAAACAGTGATGAGTAATATGTGATAA
GTAAATAGTTATATATTCCAAATTGTAGGTTTTTTCTCTTTTTGTCATTTAAATACGAACGCGATACTCG
GTACTCGATACAAATCTACTAACCGGTTTTCCTCCAAGTCTCTTAACTAATTAACCAGCTAACTGATGTA
ATTGGTCAATTGTATTATCTTGTATCTCGTAACCAACTAACCAGTTAACTAATATAATTGGAGAATTGGT
CAATTGGCGAATCGGTCAATCGGTCAATTAAGTAAGGTATCTTAAATAGACATAGATTAGAGATATGAAA
AAATTAAGGATAACCAGAGGAAGGGCTACTTTGACAAAATACCAGAAGGGGATAGGTTGATTATTTTTTT
CGGCAATATCAGCAACTATTAAGTTAGAGGCTGTCCCAATTAGGGTACCATTAGCCCCAATATTCGCTCC
TAAAGCAAGCGCCCACCATAGTACAGTAATGGTAGTAGACCCAAGATGATGGGAAATATTTTCAATTATA
GGAATAGTTAAGGCTACAATGGGGATATTATCGAAGAAGGAGGACATGAAGGTAGATAATCCAAGAGTGA
TAAAACTTAAAAAGTTTAAATTTTCTCCTGAAAAACTTAAGAGTTTAGAAGATATAATTTCAATTAATCC
ATTTTCCACAAGAGTCCCCGCTAAGACATTTAATCCGATTAGAAAGAAAATTACTCTCCAATCAATTTGA
GCATAGATTTCATCTGGTCTATCTTGACTAATGATTAGTAAAATTATTGCACCTGATAAATAAATTATGG
CCAGATTTAGATTGATTATATGGGAAAAGAAAGATGCTATAAGAACGATACTTAAGATTAATAAAGAATT
TTTAAATAGAGCAGGATTAGTAATAGCCTTTTTTTCATCAATTTTATTAAGGCGGGAAATAATTTCTGTT
GGTATATTATTTTTTCTAAGAGTATCTTTAAAAAGATTAATAAGATAAAATGTATTTACTGTTATGAGTA
TTAATGATATTGGAGTCATATGGTATATAAAATCATAAAAATTAAGATTAGCAGCAGATCCTATCATGAT
ATCGACTGGAGTTCCGATGTAAGTCGCTAATCCACCAATATTGGAAAATATAATTTCTGAAATTAGAAAA
GGCAAGGGGGATATTCCTAAGATATATGTAATAGCTAAAGTAATATTTGCTAGAAAGAGCAGTGTTGTAA
TCTCATCTAATATCGAAGAGAGAAAACCAGCCAACAAAGAAAGGGTGATTAGAAGAATTAAAGGATTTCC
TTTGCTATATTTAATAACTTTTAGAGCTAAATATTGAAATATCCCACTCTCTTTTGCTATTATAGTAAAG
ATCATCATTCCAATGATAATTCCCAATTTATTAAAATCTATATAAGTGATAGCTTTGTCAAAGGTTATTA
ATCCTAAAATAATAGTCAAAATTGCCCCAAAAAAGGCAGAGGTTGCTCTAATACGACGGTTGGTAAATAT
TGAAAAATAAGTTATAATTAAAACAATTAAGCTAAGAGTCAATTTAATCACTTTTATAATTCCTTAAAAT
GCTTATTACTGGATTAAAAAAATAGTGTTAGACCGAATTGGCTGTAGAATGTACTAACAAAAATTATAAC
ATATAATTTTTGTTTGTGAATTAATAAAGTTAAACATATTTTAAGATTTTAAAATATGTTTATGAAAAAG
GAGAAATAGAAAATGTGGTTAGATTTTCTTTTTGGATCATTTTCAAAAAATATAGGGATTGATTTAGGCA
CTTCTACCACCCTTGTACATATCAAGGGGAAGGGAATTGTCTTATACGAACCGTCAGTTGTTGCTTTTAA
AGATGGAGGGAATAGGATATTAGCAGTCGGGGAGGAAGCGAAAAAGATGCTGGGGAGAACTCCCCGAGGT
ATATTTACCGTCAGACCCTTAAAAGAAGGTGTAATAGCTGATTTTGAAGTTACTGCTGAAATGTTAAAAT
ATTTTATTAAAAAAGTTCATAATCCTACTCGTTTTACAAGGCCATCGGTTGTAATTTGTGTTCCTTCCGG
GGTTACGGAGGTAGAAAAAAGAGCAGTATCGGAAGTTGCTTATAAATGTGGAGCGGGACGAGTATTTTTA
ATAGATGAGCCTATAGCGGCTGCGATTGGTGTAGGGCTTCCTATATTTGAACCTATGGGAAATTTGGTAA
TAGATATAGGAGGAGGAACTTCCGAGGTAGCCATAATATCTTTGGGAGGGATAGTGGTAAGCGAATTAAG
TCAAGTTGCCGGGGATTATATCAATGAAACCATTAGTAAATACGTTAAACAAGCACATAATTTATATATT
GGTGAATTAACTGCTGAAGAAATTAAGCTTGGTTTATACACAAATAGGGCAGATGGAGAAAATGGTGATT
ATGAGATTAAGGGGAGAGACAAAGTTACGGGTCTTCCTAAAATAATTAATATTTCTAAAGATGAATTAAG
GGAAGCCCTTTCTGAACCCCTAAGAATAATTGCTAATACAGTGAGGATGGCTTTAGAAAAAACACCTCCT
GAATTGATCTCAGATATTGTGGATAAGGGAGTGATTATGACTGGTGGAGGTTCACTTTTAATGGGTTTAC
CAGAACTTTTACAAGAAGAGATAGGTATTCCAGTTTTTGTATCTCCAAAACCGGTATACTGTGTTATTAA
GGGGATAGGAAAGGTCTTGGAGGATTTTAATTTTTACCAAAGAGTGTTAATTAGAACATCTAAAAGTGTT
TGAATTAGCGTATAGCGTATAGCGTATACATTTAGTTAACTGGTTAAAATTAATTGACCAATTAGCCGAT
TGACCAATTGACCAATTGAAGATAGGAAATTAGTTAACCACATATATTAGTTACCCGGTTAGCTAGTTAA
GAAAATATAAAAGATAAAAATCAGTAGTCAGGAGCCAGAATAGAATAGCATCTCGTACAATCAGCTTAGG
GTGTATAGCGGATAGTTTAAGGAGTTAGTTGGTTACTTAGTTATTTGGTTAGTTAGTTGATGTGAATTAA
TATTAAACTAGTTAACCAGGTAACCAACTAACCAGTTAACGACTAATTTAATTGGGGAATTGGGAATTTG
AAAAAATTTTCTTCTCAAAATAATACTTTAATAATTTTTATTTTATTAATTATTATAACTATTTTTATAA
TGACTATAGACTACCATGGCAAAATGTACTTTAATTGGTTAGAGAGTATCGGATTAAAACTTTTTTCCCC
AATTAATCGCGGGATAACTTTAGTTGCTGATAATACAAAAAATTACTTAAAGGCTATAGCGGAATTTAAG
AGAGTGGAAGAAGAGAATAAAGAACTAAAAGAAAAAATTGAAATTATCTATCAGGAAAACGCTATATTAA
AAGAAAAATTGATAGCTTATGATAGATTGAAAAAGATGTTAGAACTTAAAGAAACTTTTTCTTATGAAAT
GATCCCCTCTTTGGTAATCGGCCGAGAACCAGGAAATTGGTTTAATAGTATAATTATTGATAAGGGAATA
ACTGATGGAGTAAAGAAAAATATGGCGGTAGCAACTCATCGTGGATTGGTAGGCAGGGTAGTTAGTGTCG
ATTCCCGAACAGCAAAAATATTATTAATATTGGATCAAAGAAATGCTGTGGGAGGTATGATTCAGAGATC
AAGAGATATAGGGGTAGTGAGGGGAAGCGAAAGCAATTATTGCTATATAGAATATCTTTCTCATGATGCT
GATGTAAAAATAAATGATGTGGTGATCACTTCCGGATTAGGAAGCATTTTCCCCAAGGGAATTATTATTG
GCAAGATAGTAGGGATAAAAAAGGAAAGCCATGATTTATTTCAAAAAGTAATAGTAAGGCCAGAGGTGGA
TTTTACTAAATTAGAAGAAGTATTTGTAGTGAAAAAAACTGAATAGAATATTAGTTATCCAGTTAAAATA
CATTTATAAGTGATGAGTAATTAAAGATTGACCAATTGACCAATTGAAGATAGGAAATTAGTTAACCAGA
TATATTAGTTACCCGGTTAGCTAGTTATAAGATATAAGATAAAAGATAAAACCATAGGACAGACGTCTTG
CCTGTCTATCTAAATGTAGGGGCTTGATTTATCAAGCCCGTCTGTTTCTTCTGTCATTCCTGCGAAAGCA
GGAATCCAGAGCAGTTCTACCCACATATATGAATTAAATTAACTGGGTAACTGGTAAACTGGGTAACCGG
GTAACTAGTCTTTATCCTAACCAGTTAACTAATTAACCAACTAACTAAATTAATTGGTCAATTGGCAAAT
CGGTAAATTAATCTTAATCGGTCAATTGGTTAATGAAGTTAAGGAGGAATCATTATTTACAAAGTAATAA
AATTAGAAAATGATTTAAGAATCGTAGTAGAAGAGATGCCCTACATGAAGTCTACAGCTATTGTTTTCGG
AATAGGAGCTGGGTCGAGGTACGAAGTACAAAAATATCAAGGAATTTCTCACCTCATCGAACATATGCTA
TTTAAAGGAACTAATAAGAGAAAGAGCACTTTAGAAATATCTCAGGTAATAGAAGGTATTGGCGGAGAAA
TAAACGCTTCTACATCCAAAGAGACAACTCATCTATATGCTAAAGTCCCTCAGGAACAATTTAAAACTGC
TTTTGATGTGTTAGCCGACATAATATTAAATTCGTTAATGAGAGAAGAAGACCTTCATAAAGAAAAAAAT
GTAATTATCGAGGAGATTAAGAAATATCAGGATATACCAGAAGAATTAGTAGAAATCTTGCTTGACAGGA
TAATGTGGAAGAATCATCCTCTGGGAAGACCTCTTCTCGGAGATGAAAAGAGTGTAAGAAATATTCAAAG
AGAAGACCTCTTATCATATATAAATAAATTTTATCGTCCCAACAACTTAGTAATAAGTGTTGCAGGCAAT
ATTAAGATAGCAGAAGTAATTCTGCAGGTCGAGAAATATTTTAAAATAATGGAAAAAGGTGAAGTTAAAA
ATTATTTATCCGCAAAGGATAATCAGAAAAATACTCAAATAGGAATAAAATTTAAAAAGAGTAACCAGAC
TCATCTTTCTTTTGGTTTTCCCGGAATTTCTCGCTTAGATCCTGATAAATACTCCGTGGATTTATTAGAT
ATAATATTGGGTTCGGGATTGAGTTCCCGGCTTTTTCAAGAAATAAGAGTTAGAAAAAGTTTGGCTTATG
ATATCCATTCATTTATTCAGTATTTTAACGATATCAGTTCTTTTAATATTTATGCTGGTATCGATTCTAG
TAAACTGAGGGAAACTATCCAGACAATTTTAGAGGAGCTTAATAAAATAAAAGATAATAATTTAAAAGAA
GATGAATTGAGAAAAGCAAAAGAAATGTATAAAGGTGCACTATCTTTAAGTTTGGAAAGTACTCTAAGCA
GGGCATTTTGGTTGGGGAATAGGATGCTTTTACATGGCAGACCTTCAACTTTTGACGAAATAAAAGAAAA
AATTGAAGAAGTAAAAGTGAAAGATATTCAGAAAATGGCTCAAAATATTTTTACCAAAGATAAAATAAAT
TTATCTATTGTTGGCCCCTTTAAAAAAGGGGATAAGGAAGAATGCAATTCTCTCCTACGAGAACTGTGAT
TTTAGTTGGTTACCTGGTTGATTAATTAGTATCTCGTATCTCGTGAATCGTATTTCGTATTATAGCGTAG
AGCGTACAGCGTTTAGTGCATACATTTAGTTATTTGGTTACCGGTTAGCTAGTTAAGAAAATAAAAGATA
AAAATCAGTAGTCAGGAGCCAGAATCCAAGATTTAGAATTGTTTTAAGTTATAAGAGTATATCTTGGTTG
TATTTTCTTCTGACTTCCGAATTCTTAAATAACAATTATGGCTTTTCGTTTTTAGTTTATTGATTTATTC
TATACGCTAAACGCTCTACGCTCTACGCTATAATATATACTAACGACTAATTTAATCGGTCAATCGGTCA
ATCGGCAAATCGGTCAATAAGGAACAACACATGCCTTTAAAATTAGGAATGGGAGATATTATTAGATTGA
AGAAGAAACATCCTTGTGGAGGTTTCCATTGGGAAATTACCAGGACCGGTATTGATATTGGCTTAAAATG
TCTTTGTTGCGGCAGAAAAGTCCTGGTTCCCCGGGTAAAATTAGAGAAGAAAATCAGAGAAATTATCCCC
AGAGATTAATTTAATTGTATAGTAATTTCCTTTTTTTCATAAAGCTCTAATTAGTGATTAGTATATAGTA
ATAAAACGAAAAATGAAAAGCGCAAAACGCAAAGCCATAGCTCAAAATTTAAAATTTAAATATATTATTT
TATCTATTGAGTTTTATCTTTCTTATCTCGTATACTATATAGCAAAAATGAAAAGATAAAGAAGCAAAAA
AATAAAACTTAAAATTTAGTATTAAGAGAAAAAGTTTTGAGTTTTGAATCATGGTTTTTCATTTTTAGCT
TTTAGTTTTATTTTAAACTGAAAACCAATAAGTATAAACTGATAACTTGTATTTTAACCAACTAACTAAG
TAACCAACTAACTAAGTAACCAAGTGTAACCAAGTGGATACGAATAAAAACTTGATATCGAAAATATCTG
TGATATAATATAAATCGTTTTATATTTCTAATTTCCTTGCTCCTGAAGAATCTTTCAGGGGCTGATTAAA
CCGAAAGGAGGTGGTAACAGATGAGAAGTTATGAAATAATGCTTGCCATAAATCCCCAGTTAGAAGACAA
AGAATTAGATTCCTTATTAGATAAATTAAAAAAGCTTATTACCGACGCAAAGGGAGAAATAATTAAGACA
AATAAATGGGGCAAAAGAAAGTTAGCTTATGAAATTAAGGATTTTACAGAGGCGATTTATGTCGTTTTAA
ATTTCAATGTGGATGAAAAAATTATTCCTGAACTTGAAAGAGTTATAAAGTTAGAAGAGAGAGTTATCAG
ATATTTATTAACCTTACAATATAAAGAAAAAATTCAAAATAAAGATAGCTGATTAATTATTTAAAGAAAT
AATAAAAAGAGAAAATAGATTAAGAAGGAGGAAAAATATAAATTAATGGCACGATACGGTTTTTTTAGAA
AACCACAAAGGAAAATTTGTCTTTTTTGCAAAGAAAAAATAGTAGCCGATTATAAAGATGTAGATTTATT
AAGAAAATTTATTACTGAACAAGGTAAAATGCTGCCTCGTAGAGTAACCGGAAACTGCGCAAGACATCAA
CGTACACTGGCCATATCTATAAAAAGAGCAAGAGAAATAGGGCTCCTCCCCTATGTGGCTAAATAAGTAA
ATAATAAATTCGTATCTCGTATCTCGTGAATCGTATCTAGTAGGGAAGATGGAAATCAGGAGCTGGAATC
CAGTATCCAGAATGTTAAACGGCGTATAGTGTTTAAGTTCTAAACGAAATACGATATACGAAAATAATTC
TTAAGTTTAAGAGGTTTTTTATTGAGTGAACGAATTCCAACTAAATCGGTAGTTGAGGGTGCATTTTTAG
CAGCAATTACTGCTGTTTTATTTATTATTAGTATATATATCCCCTTATTAGGTACGTTTGTTAGTTTTTT
GTGCCCTCTCCCGATTATAATTTTATGTTTACGCCATAGCATAAAGTTTGCCATTATCTCAACTTTTATA
TCAGGGATTTTGGTAACTATTCTAGCTGGTCCCTTGCAAGGGCTTATGGTTCTATTAGGTTTTGGAATAT
TGGGGCTAACTTTAGGTTTTGGCATAAAAAAAGGATTATCTTTAACAGATATTATTATCATTGGAAGCAT
AGCTTCTCTTGTTTCTAAAGGTTTAATCCTTTTAATCGGCTTTTGGGTTTCGGATTTTAATCCCGTATTA
TTTGATGTAGAAGAGATAGACAGAATTATAACTCAATCTTTGAATTTTTATAACAGTATGGGATTATCTC
CGGAACAAATATCTTCCCTGAAAGATTCCTTAACTCAAACTTTTAGTATTGTTCGGATAGCATTCCCCGC
AATGCTTATTCTTGCTTCAATTTTTGATACTATTCTAAATTATTGGGTAGTTCGGTTAGTTTTGAAGAGG
TTTGGATATAAGTTAGCGGATTTTACACCCTTTTCTAATTGGAAAGCTCCAAAGTCTTTTTTCTGGAGTT
ATTTTTTTGGGGTAATTTTAATATTTTTAGGAGCAAAGTATGAGATTCCTCTTCTAAATAAAATTGGAGT
GAATATACAAGTATTTTTTACAGTAGTATTTTTAATCTACGGTCTTTCTTTAACAAGTTTTATATTAGAG
CAGTTTAAAATTAAAAGTTTTTTAAAGTGGGTTGTATATATTTTAGTATGTTTTCAACCCCTTTTATCCC
AGATTGCTACCTGGGCAGCTATGTTAGATATCTGGGTAGATTTTAGAAGATTACTTGTTGCTAAAAAAGA
CTAAATTAGTCGTTAGTAAATAGTGAATAGTATTTAGTATATTAGCGTAAAGCGTATACATTTGTTAGCT
GGTTAGTTGGTCATCTGGTTAGCTAGTTAAGAGGATTAGCGTAGAGTGTATAGTATTTATCGGATAGGAT
ATTAGTTATTCAGTTACCCGGTTAACCAGTTTACCAGTTGATTGGGTTGTGAGACCTATGTTGTGGCTTA
CAGATTTTTTCTCAATTCTGTCATTCCCGCGCAAGCGGGAATCTATTAGAATGTCATTGCAAGCCCTGAT
TTATCAGGGTGGGGTAATCTCATCTAAAAACAAAAAAGGAATAACGAAAAACCAGTTTTCTTAACCAACT
AACCAATTAACTATCTAACTATCTAACTAATTAACTAATTAATTAAAATATCTTGCTAAAAGCAGTAGAA
GAATTTATAATAAATAGAGAATAGAGTAGGGAGGCTTAAAATATGAAAATAATTTTGAAACAAAATATGG
AAAAAATTGGACAAGTAGGAGATGTAGTTGAAGTAAGCGACGGCTTTGCCCGTAATTTTTTGATTCCCCA
AGGTAAAGCAATTTCTTTTACCATAGGTAATTTTAAACAAATAGAATATTTAAAGAAACGAGAAGCAGAA
CAAAGAGAGGGAGAGTTGAAGGAAGTTAAGGAATTAGCAGAAAAAATTAATAATATCTCCCTGGAAATTA
AAGTTAAAGCTGGGGAAGAAGGGAAGCTTTTCGGTTCTGTAACCAGCAAAGATATTGTAGAAGCTTTATT
AAGGGAACACGGAATTGAATTAGATAAAAAGAAACTTAATTTAAAAGAATCCTTAAAAAAATTGGGTGTT
CATACTGTACCGGTTAATTTATATAAAGATGTAACTCCTCAAATTAAAGTTAATTTAATTTCTGATTCCG
CATCTGAGCAGGAAACAGAGGATACAAAAGAGGAATAATTTAGTATATAATAAGGGTATATCGTATTCTA
GAGGATAGCGTTTAGCGAATACATTTAGTTACCTGGTTAACTAGTTAAGAAAATAAAAGATAGAAATCAG
TAGTCAGGAGCCAGAATCCAGGAGCCAGTGGACATAGAGAAACAGTGATGAGTAATATGTGACAAGACAA
GTAAATAGTTGTATATTCCGAATTGTAAGCTTTTCTCTTTTTGTCATTTAAATACGAACGCGATAGCGAT
ACAATATACAAAAAAAGTTAAGAATTTTGAATTATGGTTTTTCGCTTTTATTTTTGGGTATAATATATAC
AAAATACGAGCGATGAAAATAATTGGACAATCGGAGAATCAGTTAACCAACCGCTAACTGGCTAAATAGA
AAACTAATTAACTAAATTGATTGATAAACTAGTAAACTGGTCAACTAATTTGTCTTATGTCTTGTAATTT
ACTTCCCTAACGAGTTAACTAGCTAACCAGGTAACCAACTAACTAAATACGGAGAAAAGCAAATGGAATT
AGGCAGGAATCCTCCTCAAAATATTAGTGCAGAACAGGCTGCTTTAGGTTCAATGTTGCTTCAGGAAGAT
GCTATTTTGCATAGTGTGGATATTTTAAGACCTGAAGATTTTTACAAAAAATCTCACCAGATTATCTTTA
AGTGTATTCTTGAACTGTTTGAAAAGAGCAGAGGTGTTGATTTAGTTACTTTAACCGAGGAATTAAATAG
GATAAATTTATTAGAAGAGATTGGGGGAGTTACCTACCTAACCAATTTAATTAATAGTGTCCCTACTGCA
GCAAATATTGAGCACTACGTCAAAATTATCGAAGAAAAATCGATTTTGCGTAACTTAATTAATAATGCTA
CTAAAATTATTTCTATGGGTTACGAGGAAAAAGAAGATGCTAAAATTTTGCTGGATAAAGCAGAGCATTT
GATTTTTGAGGTTTCAGAGAGAAATTTAGGGCAGTCTTTCGTTCCTATTAAGGAGATACTTCAGGATAGT
TTTGAGAAGATTGAAAATCTATATCATAGAGATGAATTTATTACCGGGATTCCCAGTGGATTTAACGAAT
TTGATGATATTACTACCGGATTTCAGCCCTCCGAGCTTATTGTTATTGCCGGTAGGCCTGGAATGGGTAA
AACAGCTTTTTGTATGAATATTGCCCAGTATATAGCAGTCTCGAAAAATATACCGGTAGCCCTTTTTAGC
TTAGAAATGTCAAAATCTCAATTAGTTCAAAGGATGCTTTGTTCAGAGGCTCGGGTTGATGCCCATAATT
TGAGAAAAGGACGATTAGCAGAATCAGATTGGCCTACACTTTCTATGGCAGCAGGTCGACTAGCTTCTGC
CCCCATTTTTATTGATGATACAGCCGGGATTACTTGTTTAGAGATTAAGGCTAAAGCCAGGAGATTAAAA
GCTCAAGCCAATCTTGGTTTAGTAATAATAGATTATTTACAGCTTATTACAAGTTCTGGCAGAGTAGAAA
ATAGACAGCAGGAGATTTCAGAAATTTCTCGTTCTCTTAAAGGTTTAGCGAGAGAATTAAATGTTCCGTT
AATAGCAGTTTCCCAATTATCCAGAGCGGTGGAACAAAGAACTGAAAGAAAACCACGTCTTTCTGATTTA
AGAGAGAGTGGGGCAATTGAGCAGGATGCTGATTTGGTTGTTTTTTTATACCGAGAGGAATATTATAAGC
CAAAAACAGATAGGAAGGGCATTGCTGAGGTAATTATTAGCAAACAGAGAAATGGTCCTACAGGTCAAAT
AGATTTAGCTTTCGTAAAAGAATATGCAAAATTTGAAAATTTAGCCCGAATTCCCGAAGAGGATAGAGAG
TATTAAGTGCGATAGACTAATAATTTGTTTTACTAACGACTAAATTAACTGGTAAATTGGTGAATCGGGC
AATTAATTTCCTAATCTTTGTTCTTATCTTAATCGGTCAATTGGTAAATTGGTGAATCGGGCAATTAATT
TCCTAATCTTTGTTCTTATCTTAATCGGTCAATTGGTAAATTGGTGAATCGGGCAATTAATTTATCGGTC
AATTGTATTAACTTGCATCTTGTAACTTGTAACCTGTATTTAATACTAACGACTAACGACTGTTAGTGTA
AACTTTAATGGAGTAGTAAGAAAGAGAAAAGAATATTCATTGCTTTTGTTTTTTTATCTTCTTTTTTCTT
AACTATACGCTCTACGCTAACGTACGAGATACGATTCACGAGATACGAGATACGAATTAAGTTATTGACA
GGTAGTAAAAAATATAGTAACATTTAGAAGCAAAATTTTTTAATTTTAAATATTTTTAGGGCCGTTAGCT
CAGTTGGTAGAGCATCTGACTCTTAATCAGAGGGTCGCAGGTTCGAGACCTGCACGGCCCATCAAAAAAA
TGCCCCCATCGTCTAGGGGACAGGACACCGCCCTTTCACGGCGGCGACAGGGGTTCAAATCCCCTTGGGG
GCACCATTTATTTATTATAAAAAATGGGCGGATAGCTCAGTTGGCAGAGCACCTGCTTCACATGTAGGGG
GTCACAGGTTCAAGTCCTGTTCCGCCTACCATTTTTTTAAGAGGATATGATGCCGGCGTAGCTCAATTGG
AAGAGCAACGGAATCGTAATCCGTAGGTTGTCTGTTCAACTCAGATCGCCGGCTCCAAAATTCGTTAGCT
AGTTACTTGGTTAAATGGTTAATTGGTTAAGGATTTATCTTAGGTTATCTAACCAGATAAAATAGCAAAC
AGGCTAACTAATAACTAATTGGCTAATTAATTTTGCATTTGCATTTTTAACTAACAAACCAGGTAACTAA
GTAACCAACTAACCAAATATATACACTACCCGCTATACTATTCACTGCTAACTGAAGCCTCGGAACATTG
ACTAATTAAGCGAGGTAAAAAATGAGCAATCCTAAATTAACATCCCCTACAGAAGTTAGAAGGCTCCTTA
CTAAATATGATTTTAAGTGCAAAAAAAGATTAGGCCAAAATTTTTTAGTAGATCAAAACACCTTACAAAT
AATTATTAATTCACTAAAATTGAATAAAAAAGATTGTATTTTAGAAATTGGCACAGGTATTGGAACTCTA
ACCTCTGCATTATCTCCCTTGGTCAAACAGGTTATATCTGTTGAGAAAGATAAAAAATTAGCTCCCCTTT
TAAAAGAAAGTCTCTCCTCCTCTAATAATATAGAAATTATTTTTGAAGATATTATAAATTTTAATCTGAT
TAATTTTTTTGAGCAGAAAAGAAAAAAAGGTGGAAAAATTGAAAAAATAGTGGGTAATCTTCCTTACTAT
ATCTCCATATCCTTAATAAGACAGATTCTTGAACTTAATCGATATTTAAGATTAGCCGTATTTTTGGTCC
AGAAAGAGGTAGGAGAAAGATTGATGGCCCAAGCAGGAAATAAGAATTATGGCATATTATCCCTTGTTGC
CCAATATTACTCTCAACCCCAAAAAGTACATATTGTCCCTTATACGGTATTTTATCCCCAACCCAAAGTG
AGTTCGATGATAATAAAATTAGATATCTATAAAAAACCACAAATACAAGTAAGTAATGAAAAACTGTTTT
TTAATATTATTAGAGCTTCCTTTCAACAAAGGAGAAAAAGATTGATTAATTCTTTGTCTAACTATTTTAA
AAGAGTGATCGCTAAAGCGGAAATAGAAGATATTTTAACTGAAATTAACATTGATAAGAAACGGAGGGGA
GAAACCTTGACTTTAGAAGAATTTGCCAAACTAAGCATAGCGATGGGGAAAAAACTTTCATAGACATACG
AGACGCCTGTCTATGAAAGTAGTATATAGTATATCGTATCCATTTAGTTAGCTGGTTAGTTGGTTACCTG
GTTATCTAGTTAAGAAAATAAAAGATAAAAATCAGGAATCAGAATTCAGAAGACAGAAAAAAATAGTAAT
GAGTCATTTGTGGCAAGTAATCAGTTTTTATAAACTTAAAAATATAAGCTCGTTACTCATTACATATCAC
TTATAACTGTATTTTATTCTAGCTTTTGTATTTTTTCTTCTTTTCCCTGGTTTTTCTTTACTATATACTA
CAACTATTCTATACGCAAAACGCTCTACGCTATAATATATACTAACGACTATTTAATCTTGTATTTGTTT
TTTAACTAACTAACCAACTAACCAGCTAACTACTACTTTTTTTGACAATAAAATTCTATCATGTTATAAT
TTCTTCAACTAAAACCTTACAGAAAAGAACAGGGAATTAACAGTGCTGACTAATAACATTGCAGAAAATA
AAGACAGATATAATTTATCAAGAAGAGAAAAATATAAATATTAAATAGATTATTCCAGAAACACAGCAGT
TATTATTGCTGTGTTTATTTTTTAATAAAAATGTTTAAACATTTACTGAAACAGGGAGGTAATAGCAGCT
ATGTGAGAAATCTGGAGTAAATTAGTCAAAATGAAGGTTTAGGAGGTTATAGTTAGGATTAGATTTATTT
TATTAAACAAAAAAGTTTGGTAGTAGTGCAGCAGGAATGTATTACATACATAAGAAGCAGCTATAAATAG
AGAATATAATTGATTGTATTAATTTTTAAAAAACTAAAATTGAAAACAAAAAAGGCGGTGTATTAAGTGG
AAATTACAGATGTTAGACTTAGAAAAATAGAAACAGAAGGAAAATTAAGAGCGTATGTGTCAATTACTTT
CGATGATTCTTTTGTAGTGCATGATTTACGGGTTATCGATGGCAATAAAGGCATGTTTGTAGCAATGCCT
AGCAAAAGGCTCCCCAATGGAGATCATAAGGATATTGCCCATCCTATAAATACTGAGATCAGAGAAAAGA
TACAAAACGCAGTTTTAGAAGTCTATAACAGAGAACTGGAAGAGACTCCTCAAGTTAAAGTAGAAGAAAA
AGTAGAAGAAGCGGAAGAAACAGTAGCGGAAGAGGAAACCGAGAAGAAAGAAGAAGGTCTATTTTAAGTA
AGTTACAAGAATAAAAGATCCTGGTTTGGGGCGTAGCCAAGCGGTAAGGCACGGGAATTTGGATCCCGCA
TTCGAAGGTTCGAATCCTTCCGCCCCAGCCATATAGATTTGTTACTTCGTTACATGGTTAACTAGTTAAT
GGTTGAGGAATTATAGTATATTGAAGAATTAATATTAGCCTAATTAACTAATATATCGGTCAATTATCTT
ATCTTGCATTTTAACTATCTAACCAATTAACCAGCTAACTAAGTAACCAAGTAACTGAATAAAATTGCAT
CTTGTATTTTAATTAACGACTAATTATTGGAGGTATGATTATGAGCGATACTGCCGTAATTATTATGGCA
GCAGGTAAGGGTAGGAGAATGAAATCTAATCTGCCCAAAGTCCTTCATAATCTTGCAGGAAAACCAATTT
TAAATTATGTATTAGACACAGTTGATCGACTCGAAGCAAAAAGAAAGATATTAATAGTCGGTTATAAAAG
CTATAAGATAAGAGAATTAATTGGTGATAAAATAGAGTATGTAGAACAGAAGGAGCAGTTAGGAACTGCC
CATGCAGTTTTACAAACCGAAAAATTATTGTCTGCTTTTAAAGGAGATGTGCTGATTTTATCCGGCGATG
TCCCCTTTTTAACGGTTAAAACTCTAAAAAAGCTTTTGAAATATCACCAGGCTAATAATTTTTGCTGCAC
CTTGCTCTCTACTGTTTTAAAAACCCCTAAAAGTTATGGTAGAATTATTAGAGATAAAAAGGGTGAAATA
AAGGGGATAATCGAAGAGGCAGATTTATCTCTAGAGAAAAAGAAAATAACCGAAATAAACAGTGGAATTT
ACTGTTTTAAGAAGGAAAAACTGTTTCAGGTTTTAGAGAAGATTACCACAGATAATAAACAAGGGGAGTA
TTACCTAACTGATACGGTAAAGATATTATTAGGGGAAGGATTAACTGTAGGGAATATAATAGTAAAAGAT
TATTCGGAAATATTAGGAATAAATAATCGATTAGATCTTGCTAATGCTTCCCAAAAAGTATATCAAAAGA
CTCTTCAAGACTTGATGCTTCAAGGAGTAACTATAGTTGATCCTAACAATACTTTTATAGAACAGGGAGT
TAAAATCGGCCAGGATAGCATTATATATCCCTTCACTATTATTGAAAAAGATACTAAAATTAAAAGTAGC
TGTCTTATCGGACCATACTCTCATCTAATTGATGCCGATATAAGAAAGGGAGTTAGAGTTTGGGCTTCAA
TAATAGAAAGTAGTACCGTTAAAGAAGGAGCAAATATTGGCCCTTATGCCCATTTGCGACCCGAAACTGT
CGTGGAAAAAGGAGCAAAGATAGGAAATTTTGTAGAATTAAAGAAAACTATTATGGGTGAAGGCAGCAAG
GCCTCTCATTTAACCTATCTTGGCGATACCACAATTGGTAAAAGAGTAAATATTGGAGCGGGGACTATAA
CCTGTAACTATGACGGAGAGAAAAAACACAAAACTGTTATAGAAGACGGAGTATTTATCGGAAGCAACAA
TTCTTTGGTAGCACCGGTAAAATTAGGGAAAGATTCTTATACCGGAGCTGGCTCAACTATTACCGAGGAT
GTGCCAGCAGGCAATTTAGCTATTGCCCGTTCCAGGCAAAAAAATATTTCCGGATGGCAAAAGAAGAAGA
AAGAAAAAGAAGGAAAATAAAAATTAAAATTTTATATAATAAATTTAAAAAATGGGGATGATAAAACTTT
GATACCTGATGAGAAAAGAGTATTAAAAATTTTTGCTGGTAATTCCAATAAAGATTTGGCAGAAGAGATA
TGTAGGTATTTAAATATTCCTTTAGGAAAGGCAGATGTTTCCAGATTTCCTGATGGCGAAATTAAGGTTA
AGATTGAGGAGAGCGTAAGAGGTGAAGATGTTTTTATAATTCAATCTACCTGTCCACCCACCAATGAATA
TCTTATGGAATTATTAATTATGATAGATGCTCTAAGGAGAGCTTCAGCGGGAAGAATTACTGCGGTAATA
CCCTATTATGGTTATGCCCGACAGGAGAGGAAGACCCAGCCTCGTGAGCCTATTACCGCAAAGTTAGTGG
CAAATTTATTGGTCTCTGCGGGAGTAAACAGGGTGCTTACTATGGATTTGCATGCTGGGCAGATCCAGGG
ATTTTTCGATATACCTGTAGATCAATTAGAAGCTGTAAGCATATTATCGAGTTATTTTAAAGAGAAGAAT
TTAGATAAAATAGTGGTAGTTTCCCCCGATGTAGGAGGAACTGCTCGAGCAAGAGAATTTTCCGGGCGTC
TTAAAAAACCGATTGCTATTATCGATAAATATAGGTCGTCTTTTGACGATGTAGAGATAATGCATATAGT
GGGAAAAGTAAAAGGTAAAACGGCTATTATAGTTGATGATATTATTGATACAGCCGCTTCAATAATAAAA
GGAAGCCAGGCCTTATTAAATGCTGGGGCAGAAAAGGTTTATATTTGTGCTACTCATCCTGTGTTTGCCG
GTCCGGCAAAAGAAAGGATAGAAAAATCTTTTCATGAAGGTCTATTTAAGGAAGTAGTGGTAACCAATAC
CATTCCCGTTGATAATTATAAGTGTTTACCTGGTATTAAGGTTTTGTCAGTAGCAGAGATATTTGCTGAG
GCCATTAACAGAATTCATAAGAATTTATCAATAAGCACTTTATTTAAACAGAATAAAATTTAATTAATCA
ATTAAATTAGTTAGCTGGTTACCTGGTTAGCTAGTTAGAAAAACATATTTAAGATAGAAAACTGGTTTTT
CGTTATTCGTTTTTTGTTTTTAAATAAAGAAAATCAGTTTACAATTTTTAGTTAATGTTTAATAGACGCA
GTTTATTAAGTTGTCTATAGTTACCGGGTTAATTGGTTTGATATCAATTTCTTGAATGAATAATCAACTA
TCTAACCAACTAACCAGGTAACCAACTAACAAAATATATACGAAATACTGAACCGGAGGTTAATAGGGTG
AAAAAACCAAAATTAAAAGTAGAATTAAGAGATAATACAGGAAAGGAAATTAATAAGAAATTTAGAAGAG
AGGGGATTGTCCCTGGAGTATTATATTCTCCCCATGACAAAGAAAATTTAATATTAAAGGTTAAAACCAA
TGAATTGTCAAAAATATTATCCGCTAAGACGCACGGACTCATAGATTTAGAGATAAATGATGGGACGAAA
AAAGTTAGCCGATTAGCAATAATTAAAGATTTCCAGTACAATTCGTTAAAAAGACAGATAGTGCATGTTG
ATTTTTACGGAGTAACTTTAAAAGAAAAATTAACCTTAGAAGTCGATATTGAATTGATTGGCGAACCTAT
CGGGGTCAAAGAAGGAGGCATTCTACAGGTTGAATTACGAAAAGTAGAAATAGAATGTTTACCTTCCCAC
GTACCAGAGAATTTAAAAGCCGACCTTACCAGTCTTAAAGTAGGCGATCATATTACTATCGGAGAGATGG
AAATTCCGGAAGGTGTTGAAGTATTAACTGACCCAGATAAAATTATTGCAGCAGTAGTTCCTCCCGCCAA
AGTAGAAGAAGTGGTTGAAGAGGAAGAAGAAGTGGTAGAAGGAGAAGAAGCTAAGGGAGAAGAAAAAGTT
GAGACAAAGGAAGAACCCTCTTCTTCTGTACCTAAAAAAGAATAGAACAATAAAAGGATAGTGAGTTTTA
TTGAAGGTCGTGGTTGGCTTGGGTAACCCTGGTTTAAAATATGAATTTACCAGGCACAATATAGGGTTTA
GAATAGTTGATAGTTTAGCCCAGGATATAGAAATAGAATTCAAGAAAGTAAAATCTTATTATTCTTTAAT
TTCCCGGGGGATGATAAATAATCATAAAGTAATTCTGGTAAAGCCGCAAACTTTTATGAATTTAAGCGGA
AGAGCAGTAAGTAAAGTAGTTTCTTATTATAAAATACCCCTTCAAGATTTATTAATAGTTTATGATGACC
TGAATTTAGAATTGGGTCAGGTAAGGATTCGCAAAAAGGGGAGTGCTGGCGGTCACAAGGGGATAGAGTC
GATTATGCAATATTTGGGCAGCGAAGAAATCCCCCGTTTGAGAATAGGAATTGGCAACCCTTTAGTGAAC
TTCAATTTTGATTTTGATTGTGTGTCTTATGTCCTTTCTAATTTTAATGGTGATGAAAAGGATAAAATAA
AGAAAGTAATACAACTATCTACTGAGGCAATAAAAACAATAATAGAAGATGGCTTTGAGAAAGCTATGAG
AAAATATAACAGAAAATTAGAGGTATCTTAATCGATAATCTTTTGAAATAAAGAATATTATCTAAAAAAT
ATAGTAGGGGCAGACCTTGTGTCTGCCCCTAGCAAGGATAATTAGTAAAAATTCAGGGACATGTCTTCAC
ATGTCTCTTTTTTTATAGACAAATCTAGTGTAATTAGATACAATATCAATATAGCGTGGAGCGTACAGCG
TTTAGCGTATAGGATATTAGTTATCCAGTTACCCGGTTAACCAGTTTGCCAATTAAAATACAGGTTACAA
GATGCAAGGTACAAGATAAAAAACTTGTTTTTAGTTATTAGTTTTATCTTAAACTGAAAACCAAGAACCG
TAAACCGATAACCTGTATTTTTCTTGTATTTTTAACTAGCCAACTAGGTAACCAGCTAACTAGTGCTAAG
TTAACTAAGGTAAGATAGTTTTGAGATTGCTTCGCTAACGCTCGCAATGACAAAATACCGAGTGTCATTG
CGAGGAGCAAAGCGACGAAGCAATCTCAAGAAATATAACATACTTTATTTAATAGAGCACTAGCTAACCA
GGTAACCAATTAACCATCTAACCAACTAACTAATTGAGGAGAACAGAGATGACTGAATTGAGGAAAGATC
CTATAATCGACAATTGGGTGATAATTTCTACAGAGAGAGGCAGAAGACCCTTAGATTATAAAATAAAAAC
AGAGGAAAAGAAAAAAGTTAATTGCGTATTCTGTGAAGGGAATGAAGGTGAAACACCCCCTGAAATATTT
GCTTTTCGAGAAAAAGGCACTACGGAAAATAGCCCGGGATGGAAAGTAAGGGTGGTAGCAAATAAATATC
CTGCTTTAAAGATGGAAGAGAGGGAAATAATCTTGAAAGAGGCAGGAATGTTTAAAAAAATGAACGGTTT
GGGAGCTCACGAAGTAATAATTGAAACTCCTCATCATCATAAAGATTTTGATAATTTAAGTGTTGATAAT
ATTGTTTTAATCTTAAAAACTTATCGGAAAAGATATTTAGATTTATCTAAGGATAAAAGGATAAAATATA
TTCTAATATTTAAGAATTACGGTATTGATGGAGGAGCATCTTTAGAGCATCCTCATTCTCAGCTAATCGG
TACTCCTATTATCCCTAAAAGGGTAAAAGAAGAGTTAAATGGCGCGAAAGAATATTTTGACCATAACGGA
AGATGTATTTTCTGCGATTATATAAAACAGGAGATAGAATCTAAAGACAGATTGATAAAAGAAACAGAAA
AATATGTGGCTATTTCGCCTTTTGCTGCCAGATTCCCCTTTGAAACCTGGATACTTCCAAAATATCATAA
TGCCTATTATGAGAAAATCAACGATAATGATATTTTAAGTTTAGCTAGAATAATGAAAGAAATTCTATCT
AAGATAAAGAAAAAACTAAATAATCCTCCTTACAATTTTATAATTCATACTGCACCCTCTAAAGAATTTT
CTACCAGAGAATGGTCGGATTTGGATAAGAAATATCACTGGCATATAGAAATAATTCCTCGATTGACCAA
AATAGCCGGTTTTGAATGGGGAACAGGATTTTATATTAACACTACTTCTCCGGAAGAAGCAGCTGGAATT
TTAAGTAGTACTTAGTTAGTTGGTTACTTGGTTACCTGGTTAATTAGTTTAGGATTTAATCTTAAACCAA
CTAATATACTATACAACAGGATTTAAATTTTGAATTATGTCTTTAAGTTTTTCGCTTTCAGCTTTTAGTT
TTGTATACTGATAACTATAAACTATGAACTAAAACCAGGATTTCTCTTGTATTCTAAACTAACTAACCAA
CTAACTAACCAACTAACCAACTAACTAACTAACTAACCAATTGCATTGGAGGTAAAACTGTTATGAAAAT
GAAAAGAATCGCTGTTCTTACCAGCGGGGGAGACTCCCCGGGAATGAATGCTGCTATTCGAGCAGTGGTA
CGAACCGGAATATTCCATAATTTAGAGGTATTTGCTGTGAATAGAGGATTTGCCGGTTTAATGGAAGGAC
AAATTTCTCCTATGAATCAGGTATCAACAGGCGGAATTATGCAAAGAGGAGGAACTGTTCTTAAAACTTC
CCGCAGTGAAAAATTTAAGACTAAAGAAGGTCTTGATATTGCTCTACAAAAACTTAAAGAATTCGATATT
GATGGGTTGGTAACTATCGGGGGGGATGGTACCTTACGAGGAACCCGGGATTTAAGCGCTTTAGGACTGA
AGACTATCGGAATTCCGGCTACTATCGATAATGACCTGCCTAAAACAGATATGGCTATAGGTGTAGATAC
CGCCTTAAATACAGTTATTGATGCCATTGACAAAATCAAAGATACTGCTTCTTCTCATCAGAGGGCATTT
GTAGTGGAAGTTATGGGAAGAAATTCAGGTTATTTAGCCCTGATGAGCGGAATTGCCGGAGGAGTTGAAG
TAATTCTTGTTCCGGAAATATCTTATAATTTACCGGAAATTAGTTTAAAATTAAAAAAGGGTTATCAAAG
AGGGAAGACTCATTGTATTATTGTTATTGCCGAAGGAGTAGGAAAAACCGATGAAGTAAGCAAGTATTTA
GAAGATAAAATTGGTTACGAAACACGGATTACCATTTTAGGTTATCTGCAAAGAGGTGGTTCCCCTTCTG
CCTTTGATAGGATATTAGCCAGCCGCTTAGGGGCAGCAGCCGTAGAATATCTATTAAAAGGTGAAACCTC
TAAAATGATTGGATTAATCGGGAATAAGATTGAAGCAACTGATTTAGAAGAAGTCCTTAGTCAACAAAAA
ACCATTAAACAAAATCTTTATAATTTAGCTTCGGTTTTAGCAAAATAGTAACTAGTCGTTAATTGGTTAG
TTGGTTACATGGTTACTTAGTTAAGAAAATAAAAGATAAAAATCAATAGTTAGGAGCCAGAATCCAGTAG
CCAGAATAAATTAGTATCGTGTATGTTAGCGTATAGTATAATATAGTATATAGCGAAAAACCCAAAACTA
TAACTCAAATCTAAAAACTAAGAAAAGTTTTGAATTTTGAATTATGGTTTTTCGCTTTTCGCTTAAAATT
TTTAGTTGCATACTGAAAACCAATAACTGAAAACCTGTATTTTTCTTGTATTTTAAACCAATTAACTAGG
TAACCAACTAACCAGCTAACTAAATTGAAAGGAATTTTAATGAGCTTATCGGGAATACTGTCTTTATGGA
AGCAATCAAAGGAATTTGAAGAAATAATAAAAATAATAAAAGGAAAGTTGATTAACAAAATTTTACTTTC
CGGCCTGAAGGATAGTGCTCGTTCTTTTTTTATCTCTGCCTTAACCTCACCAGAAGAATTAAAAAAATCT
TACCTCATTATTACCGATACTCAGGAAGATGCCTTAAAGATATACCAGGATTTAGGTACTTTTTTAAATA
AGTCTAAAAACGAGGAAGAGAATATTTTTCTTTTTCCTTCTTTTGATGTTCTCCCTTATGAAGACATCAG
TTCTGATCCCCAGATAATCCAGCAAAGAATTAATATCCTGAAACATCTTTCTACGAACGACCACAATAAT
AAAAAGAGGATTATTTTAATTGCTGATGTTAAAGCCCTCCTGCCCAAATTAGCCTCTCCTCAAAAATTTA
AGAAGACGAGTTGGAAATTAAAAGTAGGAGATGTCCTAAAAAAGGAAGATTTTTTGAAAATTCTATTAGA
CCAAAATTATCGATCAGTAGAGTTAGTTGAAGAAAAAGGCGAATTTAGCAGCCGGGGAGGGATTATCGAT
TTTTTCCCGGTAACCAGCGAAAACCCTCTTCGATTAGAATTGTTCGGAGACCAGATAGAATCGATCAGGT
ATTTTAATTTGAGCACTCAAAGGTCGATACTTAAATTGAATGATTATACCCTTCTTCCTTCTCGGGAATT
AATTGCCGATGGTTCATCTAATTATAATTACAGCACTATATTTGATTATCTTCCCGAGGAACTGATAGTA
TTGCAAAATGACCCGGAATCAATCAAAGAAAAAGAGGAGGAGTTTCAGGAAGAAGTTGAAGACATTTACC
AAAAAATACAGCAAGATAAAAAGGAATTAATCTTCTCACCTTCTTCTTATTTTATCACTAAATCTGAGAT
ATGTGATAAACTAAAATCTAAAAAAATAATTAATTTTACCTATCTTCCGGAGGAAAACAAAGAGGGTACT
TCCGGTAATCAGGAAGAGAGAAAAGAAGATATCAGAGAATTTACTTTAGAAGGACAGGAAATTAGTTCTT
ATTTTGGAAATTTAGATCTATTTGTTAAAGATTTAGAAAAGTGGCAGAAAGAGAAACAATATATTGTTAT
TCTGGTTAGGAATGAAGGACGGGCCCAGCGCTTAGGGGAGATATTAGAGGAAAGAGGAGTAGAAAGATTT
ACTATAGGAAGGATAGAAGAATATGCTCATTTAAAATCAACTATCTTCATTTCTTATGGTTACTTAAATT
ATGGATTCAGACTTCCTGATCTTAAGACAGTTTTTATAACTGACCAGGAAATATTTGGCAAGGAAAGGAA
TAAAAGATATAAATTAACCAGGCGTAAGAGCGAACCCTTTTCTACTATAATGGATATCTCTCCGGGAGAT
TATGTAGTGCATATTGATCATGGTATAGGCATATATAGAGGGATTGTAAATTTAACTATTAAAGGAGTAA
AACAGGATTATCTTTTAATCGAATACGCGCAAGGAGATAAACTGTATGTCCCGATAGACCAGTTTAATTT
AGTTCATAAATATATAGGTATTAAAGATAAAACTCCCAAGATTTACCGTTTAGGAGGAGTCTCCTGGGGA
AAGGCTAAAGGAAAAGCAAAAAGGTCAATTCAAAAATTAGCCCAGGAGCTTTATAATTTATATGTTGCTC
GCAAAGAAATCAGGGGTTTTGCTTTTTCTAAAGATAATAACTGGCAGCAAGAGCTGGAGATGTCTTTTCC
TTTTGAAGAGACTTATGATCAATTACAGGCTTTATCCGAGGTTAAAGCTGATATGGAAATAGTCAAACCT
ATGGAGAGATTAGTTTGCGGAGATGTAGGTTATGGTAAAACCGAGATAGCCATAAGAGCTGCCTTTAAGG
CGGTATTAGACGGAAAACAAGTGGCAATCTTAGCGCCTACCACTATCCTGGTTCAACAACATTATGATAA
TTTTCGGGAAAGGATGAGTTCCTTCCCTATAAATATAGATATGCTCTCCCGTTTTAGAACCAAACAGGAA
CTGAAAAAAGTAATCGAAGGCCTGGAAGAAGGGAAGGTAGATATTATTATAGGAACCCATCGGTTAATTC
AAAATGACATCAGGTTTAAGGATTTAGGCTTGTTAATCGTGGATGAAGAGCAGCGTTTCGGAGTCCTTCA
TAAAGAAAGAATAAAAAAATTAAAAGAAAGTATTGACTCTCTTACCTTGACTGCCACGCCTATCCCCCGT
ACCCTGCATATGTCGCTTATCGGAGTCAGAGATTTAAGCGTAATAAACACTCCTCCTGAAGACAGATTCC
CTATCGCTACTTATATATGCAGAAGAGATGATAAAGTGATTATAGAGGCTATAAGAAGAGAATTAGACAG
AGAGGGGCAAATATTCTTCGTCCATAATCGAGTAAGGAGTATCCAGAAAATAGCCCGGGATTTGAATCGA
CTCTTCCCTCAGGCCAGAATCGGAATTGCTCATGGACAGATGGTAGAAGAGCAGCTGGAAGATATAATGA
TTGATTTTTTAGAAAAGAAATACGATATTTTAGTTTGTACTACCATTATAGAGATTGGCCTGGATATTCC
TAATGTCAATACGATTATTATTGATGATGCCCATAAATTTGGCTTATCTCAGCTTTACCAACTAAGAGGG
AGAGTAGGGAGGACTGACCGACGTGCCTATGCTTATTTTCTTTATCCTTCCTATCGCTCTATTTCTGATA
CTGCAAAAAAAAGATTACAGGCTATTAAAGAGTTCAGCGAGTTAGGCTCCGGTTTTAAATTAGCCATGCG
AGATTTAGAGATTCGTGGAGCAGGTAATCTATTAGGTAAAGAGCAGCACGGTTCTGTAAGCGAGGTTGGA
TTCAATCTTTATTGCCGCTTATTAGAAGAGGCGATTAAGGAATTACGGGAAGAGGAAGAAGGAAAGGAAA
AGAAAAAAGATATCACCCCGGTTATCGACATAAAGATAGATGCCTATATTAGCGGAGGTTACATTCCTGA
TTTAAAACAAAGGGTCTTAATTTATAAGAAATTGGCTGAGATAAAAGATTTAGAAAGTTTAGAGAGGGCA
AAGGAGGAGCTGAGGGACAGATATGGAATTTATCCCCAGGAGGTAAGAAATTTATTAGAGATAATATATC
TGAAGATATTTTTAAGAAAGTTAGGTATTAGTTCATTGGTGGTAAAGGAAAACAGGTTAATTCTTAGATA
TCTGCAGAATGTTAAGATAAAAGCTAAATTAAGTAGGCTGCCTTCTTTTTATCAGCAAAGATTAATAAAG
GAAGAACATAGATTATCTGGAATTTCTAAAATTGACCTTTCCGGGATTAAATCTGCAGAAATTTTGAAAT
TTTTGAAGGAATTTATAATACACTTGGCGAAATAAAATTAGTTAGCTAGTTAGCTAGTTACTCAGTTAGT
TGGTTACCTGGTTTTAAATACAAGAAAAACAAAGGTTATCGGTTTACGGTTCTTGGTTTTCAGTTCAAGA
TAAAACTAAAAAGTTAGAGCTAAAAGTAAAAAAACATTATTCAAAACTTAAAATCTTTTCTATAATTTTG
AATTTTAATTTATAGTTTTACGCTTTTAGCCTTACACTTTACACTCTATATTATTCACTAACGACTAATT
AATCTTGTATTTGTATTTTTAACTATCTAACCAAGTAACTAACTAACCAAGTAACTAACTAACCAACTAA
CCAAATACGGAGGAACAAATGTACGAAAAAGAGAAAGAACTATTTGCAGAAATGATTAGTATTATTGTTA
AATTGAGGGGGCCGAAAGGCTGCCTTTGGGACAGAAAGCAGACCTTAGAATCTCTGGCTCCCAATATTTT
AGAAGAAGCTGAAGAGGTTTCCCAGGCAGTTAAGTCTAAATGTAAGGATAATCTGTGTGAAGAATTGGGT
GACCTGTTGATGGTAATACTTATGGAGATTGGAATTGCCCAGGAAAAAGGCTTATTTACTTATTCTGATG
TACTGACCGGAGCAATAAAAAAATTCGTCAGGAGGCACCCTCATGTCTTTGGTGATGTAAAAGTGAACAC
TCCCGAAGAAGCCTTAGCGATATGGAAAAAGATGAAAAGAAAAGAAAAAGAAGCAAATAATTAAAAATAA
TACAATATAGATTAAAAATTACATTTAACCTATATAGGATATATGATATAATAAATTGGTTAACTGGTTA
ACCGTTAATTAGTTACTTGGTTACCTGGTTAAATAGTTAAAAATACATGATAAGTGATGAGTAATGTGTG
ACAATTAAATAGTTGCAAGTTTAAAAAGCATTTATTTATAGTGAACTGATAACTGAAAACTTAAAGCGAA
AAGCGAAAAACCATAATTCAAAATTCAAAACTTTTTCTTCAATTTTAGATTTTAAGTTTTGGTTTTGCGT
TTTTAGTTTTACACTTTACGCTCTAATATTATTCACTAACGACTAATTTAATCGGTCAATTAATGAATTA
ATTTTAATCTTTATCTTAATTGGTGAATTAATATAATTGGTCAATCGGCCAATTGGCAAATCGGGGAATT
GTTTCATGTCTGATAAGAAATCAAAAAAATCCTTTCCAAAAATAATATTAATTACTCTGATTCTCGTTGT
TCTAATTACCGGAGGCTATTTTGCTGTTCGGAGTAATCAAGCTAAAAATGAGCTGAAAAGTCAGATCATT
TCTACGATAGAAAATGCCATTGATCGGGGAATTTATATTGGTAAAGTTAAAAATTACTCTCTTAGTTCTA
TAACTTTATCTAATTTTAAGGTATTCAAAGACAGTTCATTAAAAGATGAAGATTTATTTTTTGAAGCAGA
AGAAATAATTGTCAATTATGATCTGGATATTCTCTCTGCTTTAAAAAGGAAAGCAGCTTTGAATATTAAA
GATATCACCCTGGTTAAACCCCGGGTGACTTTGATTAGAAACAGTCAGGGGATTTTTGATTTTATAGAAA
AATTTAATTTTGGTAAGAATGATTTTTCCAATTCCTTTTTAGTTAAAAGAATAAATATTGAGAATGGAAA
TTTATCTTACAAAGACTATCGAGTAACTAAAGAAGAAAGCCTCTTAACCAAAGTAAAATCTTTAAATGGT
TATTTTTATCTGGGAAATTTACCCAAAGTTGAATTTGATTGTTCAGGTTTAAGGGAAGAAGACAATGCTC
CTCTTGCCCTAAAGGGATATTTCTTTGCTGATAGAGCAGATTATTCCCTCGATTTTACTTTTAAAGATGC
TGATGTTACTCATTTTCAATATTATTTTGCGGAAACCAAGCCCTTCAATTTAAAAAGGGGGTTGTTTAAT
TTAAGTCTCCACCTGGCCAATGATTCAGATACTACTAAAGGAGAAACTATCTGGTATGGCCAGGTCTCCG
CAAGAGATGTTGATCTATCTCCGGATTTTTTGGACGGCATAGAACTCAAACAAGCTGAGGGTTCAGCGAC
CTTTGATTCCAAAGAAACCATAATAGAAAAGGTAACCGCACTTTATAAGAATTCCCCCTTTACCCTAACC
GGCAATCTCACTTATATTGATAAGTTTAATTACAATATAAGGGTTAAATCAGATGATTTTAAATTAAGCG
ACCTGGAAGAGGGGCTAAAAGAATATATATCTCTGTCTCAGGAGTTTCAAGCTAAGGGAAACTCTAATCT
ATCATTTGAAGTAAGTGGTTCAGAAGATATTTTTCAGATGCAGGGTGAATTGTTAACCGAACAAGGGGAG
ATTCAAGGATATGATTTTTCCCATCTAAAGACAGAATTTTATTATGACCAGGATGGTTTTTATTTTAAAA
ATTTGAAAGCAGGGGTTGGAGAAGGCATTATTGAGGGCACAGGTAGAATTAATCTGAAAAGTGAACTGCC
CGAATACAATCTTTTATTTAACCTGGCACAGGTAGACGTAGAAAGTGATTTTCTAAAATCTTTCCATCTG
GATTATCTAAAGAGGGGATTATTATCGGGAAAAGTTGAGATTAGAGGGATTGCTGCTCAAGGCGAGAAAG
TGAATCTTTCTACTGAGGCAAAGATTAAAAACGAAGCAGGAATTCTTTCTCTAAAAGCAGAAGGAATAAT
CGCTGAAAATAATTATATGAATTTGAAAGTAAATACTAGCGGAATTAAGTTGGAAGAGCTGGGAGAATTC
TTAAATTATCAAGAGATTAAAGGATTGGCCAGTTTTAATGGTGAGTTGAGCGGTCTGCCCGATAATTTAA
AGATTAAAGGTAAAATCGAAGCAGAAAAAGGACAGATATCTGAATTACCTTTTAATTATCTGGAAGGGAA
GATAGATTATCAGAACAATAGTTTAAAGCTGGAAGAGCTTGTTTTTAAAAATGAAGGTATTATCTTTAAG
AGCAAAGGAAATATTGATTTTTCTGAGAAAAATGATATTGAGACGAGCCTTGCCTTCAAGGTGGAACAGG
CAGACATAAACTATCTGGCAAAGCTTTTTAATTATGATTTGCCCCTATCCGGTTTGGCTCAAGGAGAAAT
TATCATTGAAGGCATTTGGCCTAAATTAAATGCACACGGTAATTTAGGGTTAAAAGATATTAATTTAGTT
AGCCTTAAAGCAGAATCCGGGAATCTCATCTTTGTTTTAGAGGATGATAAGATAGGAATTGACAGTATGG
TTTTGAATTTAGGGAAAAACCAGCTCTATACCCAGGGAGAAATAAATTTAGAAGAAGATTTCCCCCTAAA
CTTGAGAGTTAATTTCCTAAATCAAGATATTTCATCTTTAATATCAAATTTTGTAGAATCAGATTTAATA
AGTAAATTTAGAGGGCAGGCCACAGGCTCTCTGGAGATAAAAGGTAATTATGCTTCTCCTGACCTATATC
TATCTGCCTTGATTAATGATGCCCAGTTAGAAGGAGTAGCTTTAAACTCCATAGAAGTAAAATTAGAAAA
AATTGGTTCTATGGTAAGGATTAATCAGCTAAAACTGAGTCAGAGAAAAGGGGAGCTTACAGCGGGGGGA
TGGATTAATCTTGATGAGGATAATAAAAATATAGATATTCACCTCTCAGCAGATAATGTGGATATGAGCC
AATTGTCTAATCTTTTTGGTATAGAAGATAAAATTGAAGGTATGATGAACTTTAAGGCGGAGGTCACGGG
AGATATCAACTCACCCGATATATCTTTCTCGGCAAAGGTTGAAAAGGGGAGATTCCAGGATTTTATTTTT
GATAATCTTACCTTTGAAGCTCTATACAACCAGGATATTTTAGAGGTTAAACAATTTGCAATGGATAAAG
GAGGTCATCAAATAAAAGGAAAGGGCAAGATACCTTATGAGTTTTCTTTTATGGGAAGAGAAAAAGTTAC
CCCAAGCTTAGCCGATATTCCCATAGATTTCATCCTTACTTTAGAAAATACTGATTTAAGTTTTATTAGT
ATGTTCTTCAAGGAAGAAATTAAACAACTCCAGGGCTTAACTAATGCCGAATTAGAAGTTTCTGGCACTT
TAAACCAACCGATTTTGAATGGACATATCACCCTTGCAGGCGGCGAAATAGAACTTTACCAATTTCCAGC
TAAAATAAATGGCCTAAATGTCTCACTCCAATTAGAAGATAATTTAGTTAAAATAAAAGATATGAATTTT
CAGATTGACCGATATAGGATGTATACTTCCGGAGAATTTGCTTTGAAAAACTTGCAACCTCAGGATTTAA
GTATTAATATATGGAGTGATAAGGAGGAAATTCTATACCAGGATATTTTCAAGGCTCAGGCTGATTTAAA
AGCAAAGGTGACTGGCCAGTTTACTTCTCCTCATATAGAAGGAATTTTAACTCTTTCTCAGGCAGAACTG
AACTGGAAAGATAATAATAAAGATATCTCTTTGAATCCATCTGCGCTTTTATCTAAATTAATTAACCTTA
AAGGAGATATCGATCTTGAGGTGAAAATTCTAAATGATTTTATGGCTAAAACTAATGATTTTAATTTGAA
ATTAGCGGGAAGCGTAAAAGTTCAGGGAGCTCTATCTGCTCCCAAATTGAACGGGGGATTACAGATTAAA
CAGGGCTATGCCACTTTTTTAGATAAGAGGTTCAGGGTATCTGATGGTAAAATAATATTTGTTGATTCTA
TAGGGAAAGATATGATTTTAGATCTAAGAGCAAAGACTGAAATTGATGACATAGATGTTTTTTTAAATGT
GAGCGGGATTCTTGCTCAACCAACGATTACCCTTAGTTCCTCTCCTACCTTAACTGAAAGTGAAATAATT
TCTCTTTTAATGTTTAATAAAAACTATGCCGGATTGACCGAGGGAGAAATGGAAACAATTTTAAAAGAAG
AAATGGTTAATTTAATAGCCCAGGGGTTGAGCATAAGATTTTTAAACCAGATAGAAGATGAAATTGCTAA
TTCCTTAGGTTTAGATGAATTTAAAATTGAAACAATCTTTAAAAAGGAAGAGGGTTCTGATTTAGTTTTT
TTCCCTGGCTTTACCTTAGAAACCTTAGCCTTTAAAATAGGAAAGTATTTTTCAGAAAATTTTTATTTAT
CTTATTCTGCGCCTTTATTTGAAATGGAAATAGGTGACCTGGAATTGGAATATAAGCTTGAAAATGACTT
AACTTTAAGTACTCAAATAGGTTCAGTAGGTTCGCAAGATGGTGAATTTGAATTAAAATTTGAATTACAA
TATGAATTTTAATAAAAATGTAAAAATGGGGTCAGGTCTCAACATTTGACATAACTTACACCTAAATAAG
ACAGCAAAAAATGTTATGTCAAATGTTGAGACCTGACCCCCAATCAAGGGGAGGAATAAAAAGTGAGGAA
GAATAAATGGAGCAAGATACTCATATTTGGAATTTTAGCTTTAATATTTGTTTTGAGCAGTTTAAGCGTA
GTTCAGGCACAGGCAAACAATCAAGGAAAGATAACTGCTATAGTGGTCCAGGGGAATGAAAATATTTCTA
AGGATTTAATAATTTCCCAAATTGCCTCTAACCTGGGAGATGTATTTTCCAAAGAAAATATAGAAAGAGA
TCTAAAAGCAGTATATGATCTGGGTTATTTTAAAGATGTTAAAATAAAATTAGAATCATTCAGAGACGGC
TACAAAGTAGTTTTTGAAGTAATAGAGAACTTGCCTATAAAAGAGATCAATATTGAAGGTAATACCGTAG
TCTCCGTAGAAGAGATGCGAGAAGTAATGGTTTTGCAAGAAGGGCAAATTTTTTGCCAGAAGATACTAAA
AAACGACCTTGATCGTATTTCTCAACTATATAAAGACCGTGGGTATCTTTTAATTAATATTAAAGATATT
AATTTTGATGAAGAAGGAAAATTATGGATAAACATTTCCGAAGGCCGACTGGAAAAGATAGTAATTGAAG
GTAATGACAAGACCAAAGAAAAAGTAATTACCAGAGAAATTGATATTGAGCCCGGTGACCTCTTCAATTT
TGAGAAAGTAAAAAAATCCCTGCAGAAAATTTATAACTTAGGATTCTTCGAAGATGTAAGTATGAAATTG
GAACCGGGTGCCGAAGAAGATTCAATAGTTTTAGTTGTAAAAGTAATTGAGAAAAATACAGGGAAATTTG
GTATTGGAGCAGGATATAACTCCGAAGAGGGGCTTATGGGATTTACTAGTTACGAGGAGAATAATCTTTT
TGGAGGAGGACAGAAAGTACAAGCCAAAATAGAACTGGGAGGAAGGACTACTTATAAACTTTCTTTCCTT
GAACCCTGGTTAGCTGACACGCCTACTTCCTTCGGTTTTGAAGTATATGATACTATAAATCACAAAGAAG
ACAAGGAAGAAGAAGTGATTCTTGCTGAATATGATGAAGAAAGACTGGGAGGAAGGCTTATTTTCGGAAG
GAAGGTAAGCGATGCAGTTAAATTAGGATTGGAATTAAAGAGCGAGAGAGTAACCTATGATCTAGTTTCC
GGAACCCTACCCGAAGATACTAATGAAGGGTTAACTAATAGCTTTGTACCTACTTTTTCTTATGATACTC
GTGATAATGTATTTGAACCTACTTCCGGTTGGTATCATAGTTTTTCTTTAGAAAAAGCGGGAGGATTTTT
AGGAGGAGATTATAACTTTACCAAATACAATTTAACTCTTAGAGCATATATTTCTACTAAGTTTATTGGA
GACGTAGTCGATATCGGCAGTGTTAAAAAGATAACCGATAATTTAAGCAAGGGGGTATTAGCTCTCCGGG
CTATGGGTGGTATGGCGGATACTGATTTACCTTCTTTTGCAGCATATCAAGTAGGAGGAATGAATACTTT
AAGAGGTTATGATTTAGGTGAATTTTCCGGAGATAAGTCTTTGGTATTTAATGCGGAGTACAGATTTCCT
TTAGCTGAAAATTTCCAGGCAGTGCTTTTTGCAGATTGGGGTCAAGCCTGGGAGATCGAACAAAGCATTA
ATTTAGAAGATTTAAAATTTGGCAGGGGAGTAGGTATCCGTTTTGATACTCCTCTTGGGCCAATTAGATT
AGACTATGGAATCAATGAAGAAGGAGAAGGCGAAACTTACTTTAGTATGGGGCATACTTTTTAAATAGTT
AGCTGGTTAGTTGGTTACCTGGTTAATTAGTTAAATAAATATTCACTAACCATTAACTAATTAACTAATT
TACCAATTTACCGATTAAATTAGTCGTTAGTATATAATATAGCGTATAGCGGGTAGCGTTTAGCGTATAG
TTGTGAGCTGCAAGTGTAAGGATAAGACAATAAAAAAATACTATATTCCGTGTAAAATTAAGTTTTCATT
TATCGGTCTTCAGCTAATAGTTACAAGTTGCAAGATGCAAGTGTTTACAATTTGCCAATTAAATCTAATT
CAATAATCAGCAAGTTGGCCGGTTAGAAAGGAAATTGCAAGACTAGTTTTTAGTTGGTGTTTATTATGCT
CTCTGTCATTGCGAGCTCCGATTTATCGGAGCGTGGCAATCTCGCAATGACAAAAACTTATACGCTAAAC
GCTATAATACGAGATACGATTTACTAGATACGAGATACTAATTTTTGACGCGATAACTAATTAATATATT
AAGGAGGAAAACAATGCAAGTAGCAGAAAAAAGGATAGGGAATAAAGCAATTTTTATTCTATTGTTTACA
GTAGTAGTCTTTTTATTTTTAAGTTTTCAAAATATTGAGGCAGCAGCGGGAAAGGTAGGTTTAGTAAATC
TGGCGGAAGTTATATCTAACCATCCTTATACCCGAAACATTAATCAACTTAGTTTAAACTTACGAGAAGA
ACTTCAAAAACGCCAGGAAGAATTAAATAAACAAGGTAAAGGACTTGATGAAACTGGACTTAAAAAGTTG
GAAGATAAATTTAATAAAGAATGGTCACCAATTAAAGAGAAGATCCTTGCTGAGATAAAATCATACCAGG
CAGCTCGTTATTCAGATATTATTGAAGCAATTAAGGCAGTAGGAGATAAAGGGAAATATGATTTAATATT
AAATAGTGAGATAAAAGTGCCAGCTGGGACCGATATTTTAAATTATCCTATTGCTCTCTATGGAGGAGAA
GATATTACTCAGGATGTAATAGCAGAGATTAATAGGAAATTAGAAGAAGAACAGAAAGAAAAAGATAAAA
CACAATGAAACAAAAATTATCCATAGGAAAAATTTTAAATCTTTTACCCCATCGTTATCCTTTTTTATTA
GTAGATAAAATATTGGAGCAGGAAGAAAATAAAATTGTAGGGTTGAAAAATGTAACCATAAATGAGCCCT
TTTTTCAGGGACATTTTCCGGGGCATCCGGTGATGCCTGGAGTTCTCATACTTGAAGCTATGGCTCAAAC
CGGTGGAGTACTGATGTTCTCCAAAGAAGAAAACAAGGGGAAGATTCCCTTATTTGCCGGTATCGATAAG
GCTCGCTTTAAAAAACCTGTTTATCCCGGAGACCAATTAATAATTAAAGTAGAAATTGTAAAGATGGTAA
GAGGAATTGGTAAGGCTAAAGCAAAGGCCTATGTGGATGATAATTTAGTAGCCTTTGCTGAGTTAATGTT
TACTGCAGTTTGAATTTAGTTAGCTGGTTAGCTAACTGGTTAATTGGTTAGTTAGTTAAGATAAAAACTA
GTTAGTCGGTTGGCAAGTTACCCAATTTACCAGTTAATGGAACAAGCAATGCGGCCCTACTTACTGAAAA
CTGAGAATTAAAAACTGTAAACTAATTTTCTTTATCTAAAAACTACTTTGTATCTTGCATCTGTGTTCAT
AACCAGCTAACTAAGTAACCAGTTAACCAACTAACCAATTTAAGGGAGTTAATCGTGCAGGGAATAAGGA
CAGAGAATTTAATAAAAATTTACCGAAAAAGACGAGTGGTTGATGATATTAGCTTGGAAATTAATAAAGG
TGAGGTAGTAGGTCTTTTAGGGCCAAATGGGGCAGGAAAGACCACTACCTTTTATATTATAGTGGGCTTA
ATAGCTCCGGATGAGGGAAAAGTATCTTTTAATAGTAAAGAAATCACCAAAGTTCCTATGTTCCAAAGAG
CCAGGATGGGCTTGGGGTATTTAGCCCAGGAACCCTCAATCTTTCGTAAACTTACCGTAGAAGAAAATCT
CCTTCTAATTTTAGAATCTTTGGGAGTTAAGAGAGATGAACAGAAAGAAAAATGCTATTCATTGCTAAAG
GAGCTGGAAATAGAACATCTTGCTGATTACAAAGGATATATGCTCTCCGGAGGAGAAAGACGCCGGGTGG
AAATAGCCCGAACTTTAACCAGCTCACCTTCTTTCATGCTGCTTGACGAACCCTTTACCGGAGTTGACCC
TATTGCGGTTTATGATATTCAGGAAATAATTTCTTATCTAAAAAAGAAAGGGTTAGGAATATTAATTACC
GACCATAATGTAAGAGAGACCCTTAAAATTACCGATAGAGCTTATATTATGCATAATGGGAAAATACTGA
CTTCAGGAACTCCCCAGAAGGTAGCCAATTGTGAAATCACCCGAAAGATCTATCTGGGGGAGAGATTTAA
TTTATGAATTAGTTAGCTGGTTAGCTAGTTAATTAGTTAATTGGTTAGGAATTTACAAAAGAAAGAAATT
AATAATATAATAAAGGGAAATTTATATGTCAACTGTAAAATTATTTGAAGAACTGACTATTTGGCAGGAA
GCAAGAAAATTTACTATCAGGATGTATACTCTAACTAAAAGGTTTCCAAAAGAGGAGTTGTATGGTTTAA
CTTCGCAAATGAGAAGAGCTTCAGTTTCCATCATGTCCAATATTGCTGAAGGATTTAACAGAAGATCAAC
AAAAGAATTTATAAATTTTTTAATAATATCTCGAGCTTCGATATCCGAAGTTCAAAACGATCTATACATT
TCTCTAGACCTAAACTATATTAATAAAGAAGAGTTCAAAACTATTTATAATCATGCACAGAAAATATCTA
TGTCAATTAATAAATTGATTACTTATTTAAGATCACAAGTAAAAACTTACCCAAAAACAACAAAAATTAA
TGAACAAATTCAACAGTATTTTTAAGTATTTTTAATATTTTTTGGTTAGAAAATCTGGTAAACTAACATT
GACCTACTAACTAATTAATCCGGTTAACCAGTTAACCAACTAACCAGGTAACGACTAATTGGACGACTGA
AAGGAGTCCAAGAAAGACATGTACAGTTTTATTTTAATTTCTACTCTTATTATAATCAGCGGATTAATCG
CCTTTATCGGTGATTGGGTAGGCCTTAAAATAGGTAAAAAAAGAGTAACTATCTTTGGCTTGCGCCCCCA
TTATACAGCTATATTTATTACTATAATTAGTGGTATTTTGATTGCCATCATTACAGTAACTATACTTGCC
ATTTCCTCCAATGATGTTAGAACCGCCCTATTCGGAATGGAAGAATTAAAGGAAAAACTCTCCAACTTAT
CCCGGGAAGTAGAGTTAAGAAATATGCAGCTATCTTCTGCCAAAGAAGATCTAAAGGAAAAAACTACTCA
ATTACAGGAAATAGAAGAGAAATATCAGAAATTATCTGAAGACATAAAAAACAAAACAAATCAATTAGAA
GAATTATTGATAATTAGAGAAGGATTGATAGAGGAAAAAGGGAAACTGGATAAGGAAGTAGAAGAATTAA
ATGCCACCATAAAAGCCCTTTACTCTGGAATTGCCTGGGTTAGAGAAGGAGAGGTTATTTTTGGGTCGGA
CGAACAGATTGCGCTGACTATTATTCAAGGACAAAGGCCGATTGAAGAAATAAAGAAAGCTCTATTTAAA
TTCCTAAATGAAGCTTCCAATAAGGTATTAGCTATGGGTGCCAAAAAAGATGAGCGTACCAATCAAGTAT
TTATTATTTCTCAAGAAGAATTTGAGAATGTAGCACAGAAGATATATGACAGTGATAAAGAGATGATAGT
AAGACTTTTATCTTCTATAAACGTGATTAAAGGAGAACCTATAGTAGCACATTTTAACATCCTGGAGAAC
AAGTTAGTCTTTAAAATAGATGAAGAAATTATTTCCGAGGAAATTGAAAGTTCAGAAGTTTATAGTGAGG
TGGAAAAAAAACTTTTATCTCTTCTAAGAAAAGTGAATATTATTGCCGTGAAAGAGGGGATAATTCCTGA
CCCTAAAACCAGTTTTGTAGGAACTATATCCGCAGTTAATTTATATGATACAGTTAAAACTATTGTAGAA
TCGGGTACAACAATGAAAGTTTCATTAATTTCGGTTTACGATACCTGGAGTACGGGTCCCCTGAGAGTGA
GGATGGAAGCCAAACCCATTTCTTCTTTAAACCTCTAACTTCTAAATTAGTCGTTAGTTAAAATACAAGA
TAATTTGGTTAGCTAGTTAGCTAGTTAGTTGGTTAACTGGTTAAAAATACAAATACAAGATGCAAAACTG
GTTTTCAGTTTACAGTGAATAAAGGCTTTTTTAAACTTGCAACTCGAAACTTATCACTTGCCACACATTA
CTTATTACTCATCACTTATTACTGTATTTTATTCTGGCTTCTGGTTTCTTCATTGTATTTTCTTAACCAA
CTAACCAGTTAACCAACTAACTAGCTAACTAAACAGATACAGATAGTGTAAAATTTTAGTAGGGGGTTTT
GAAAATTTATTTGACATTATAATACAGTAACAATTATAATAAAAGCAATAGAACTATAATATTATAGTGG
ATTATTTATAAAAAACATTGTGTAAAATATGCACCTGTGGAAATATTAAATATTTTATAAACTTTTTTAA
AATATTTTCAAAAAAAAGAAGGATTTTTAAACATCGATGTAGTATATATACATGATATGTAAAAATGATA
TACAAGTATATCATCTAAGATTGGTTAAAGTAGGGAGAAAGGAGGTGAAAAAATTCTTGGACCTGCTTTA
ATTTAAATAAAAGATGATATAAAAACCAGTTAGCAATTTAAAAAGAGAAAATATTAGTGAGGGAACTTTG
GATACTCAATTAATAGATACTCCTTAAAATAAAGCTGACTGGAAATATAAAAAAACCAAGGAGAAAAAAA
TGAAAAAATTAGCATTAGTATTAGTATTAGTTTTGGCTTTCGCTCTTCCTGTATTTGCTAATCCTTTTGT
AGATGTTCCTTTAAATCATTGGGCATATGATTCAGTCCAAAGCTTAGCCGCAAAGGGTGTTATCGTAGGT
TATCCTGACGGTACCTTTGGTGGAGCAAAATCTCTAACTCGTTACGAATTTGCTGAAGCGGTAGCCAAAG
CATTGGCTTATGTTGAAGGTATGGACTTTGCTTCCGCTGATGATGTAGCAATATTAGAGAAATTAGCCAT
CGAATTTGCTGACGAATTAGCCAGCTTGGGCGTAACCGTAGCTGACTTAGAAGCTTCCTTAGGTGCAAAC
ACAGAAGCAATCGCTGCCTTAGAGACAACCGTAGCCAAATTGGATACCTTCTTTGAACCAGTTGTGATAA
GTGGTGACTTTACTGCAAGTTATGAAAAGGTTGTAGTTCCAATGGCTGCCGCAACTTTAACAGATGACAC
AAACATTAATATTGAAGCTACCATTAATGATGAAACTACTGCTGGTATTTCTGTAGAAGTTGAAGACATT
TTCGGTGGAGCACCTGTAGTAACCTGGGGTAGTTTCTTTGTTGACTATCAAGGTGCAGATTTACAATTGA
GAGTAGGCGAAGTTGAACCAGCTACCATAGGATTGGGATTAGTATATGACTTTGATACCCTTGAAGAATT
TGATGGATTCTTAGCTACCTGGGTTTGGGATACCGAAAATGATCTCGGTAACTGGACTCTATTTGGAGAC
GTAGAAGATTACTATGTGGCAAACGTTGGCTTTGCTCTTGGCGATGAAGATGAAGTAGCTGTTGGTATTA
CCGGTTCTTACGATGTATTAGCTTCTGGTTATGCTGGTAGTTTAGACTTAGCATTTAACTTGGGCGATGA
AGATGAAGCAGCTATTGCTGTTGAAGCCGGTGTATTCTACGGTACCGCATTAACTTATGCAGGCGCATTA
ACTCTTGATACTGCATTAGACGACCTCGGTTTGGCAATAGATGCTCATTATGTACAAGCTGGATTTGTTC
CATCAACTGGTGGATTTACTGCTGATAGATTTGGTGGTGGTATAGAAGCTACTTATCCATTAACCGACGA
AGTTGGTGTAACATTAGGCTGGACCTACGATATGGATACAGCTATGGCAGTCCAAACTCATGAAGCAGAA
GTAGATTTACTCTACACAGTTGATGCTGATACCTCAGAAACTGCAGGATTAGGTGTTTCTTATGATGTGT
TATTGACCACAGCTACCATAGATGCTAACTACATGAACTATCCATTAGCTGATGATTATGTCTTAAGCGG
TGCAGTTCAATATGATTATCCTGCTGCTACCTATGCCGGTGTAGCTACTTTAGAGTATGATTTAGCTGAG
GATATGGATCTTACAGTAGAAGGAAGAGTTGATAGTGATAGTACTGCTTTCTGGAGTGCTGAAGTACAGT
TAGCTTATGCTTTAGCTGAAAATACTGACTTAACCGTTGGTTTTGAAATGAATGATTGGGATGATGATAT
CAATGATTATGGTGATATGGTCATTTCTGGTACTGCTGGTACTTTAACCGCAGAACTCGCAGTAAGCTTC
TAATTGTAAAAGCTTAGTGTGATTTTCCAAAATAACCCTCAGAAATTTTTCTGGGGGTTATTTTTTTTTG
GGAAAATATTTGCGGAAATTAGAGAATCATATTATAATCTAATTAGTTATTTGGTTAGTTGGTTACTTAG
TTAATCGGTTAAGAAAAAAATAAAAATAAAGATTAAGACTGTTAGTTGTTTTAGTAGTTATTTAATTTAT
TTGTAATTTATTTACAAACTAATTAACCAAGTAACCAACTAACTAACAGTCTTTATATCTTTATCTTAAC
CAATTAACCAGGTAACTAACTAACCAGCTAACCAATAATAAAGGTAGGTGACCTTAAATGTTATTTAAAA
AATCATTTTCTCTTATTTTAATAACAGCTTTTATCTTCACTTCAGTATTAGCTCAATTTTCCTGGGCGGC
CGAGGCCTCTCAGGCGACCTTATTGGAAGATTTATCGCAGATAGAAATGGCTATCTATGGAACAACCCAG
GAAAAACCTTTAATTGAGCGGGTAGAATATTTAGAAAAAGAATTAGTAGGCCGAACTCTCCCCGGAACAA
TTACTAGTAGAGCAAAACAGCTAAAAGAATTTATAATTTCGGGAACCCCGGAAGACCCTTCCGTAATCTT
CAAAATCAATGCCTCTCAGTGGATATTAGAAGAAAAAATTACCTCGGAACCTTTAATTGTTAAAATAGAA
AATTTAGAAAATGTGTTATTTGGTAAAACATCGGATGATGTCCTGGCTATGAGGGCAGAGAGTATTTTTG
GAGTTTGTTTCAAAGAGGGTAAACCGCTGGTTGAAGAAGTGTTAATTCCTGCCGGGACCTTGGTACCTAT
CCGTTTTTTAAGTGCTCTAAGCTCTAAAAATAATAAATCCGGTGAAACATTTAATTTCCAAATAGCTGAA
AATGTATTTATAGATAATAAATTAATTATTCCCGCCAATTCTGAAGGGGTAGGCGAAATAATTAAGGCTA
AGAAAGCTACCCTTTTATCTCGACCCGGGAAGTTAGAGATAGAATTTAAATCAATTTCAACTTTAGACGG
GACTTCTCTTAGTTTAATATTAGGAGAAAAGGCAGAAGAAGAAAATAAGAGATTATATGTAGCAATAGGA
GCAGGAATTTTAGGATTAATTATCTTAAGTAATCCCGTGGGATTAATTTTTGGGGCTTTAGTCCCAGGTA
AAAATGTAAAAATAGAAGAGGGAAGCGAAATGTTCCTGCAGGTTAAAGATGATACTACGGTAATAGCGTT
GGTACAGTGAATTAGTCGTTAGTGAATAGTTAGGAAAGAACAAAGAATTTTGTGAACTGAAAGTCAGAGG
CCAAATCAGTATATAATATAATGCAAAATATGTAGGGGCAGACCCTGTGTCTGCCTTTTTTTTACAGTTG
GCCAGTTAAAATACAGGTTGCAGGTTGCAAGTTAGAAGTAGGGGCGTATTGTATAGGCCCTCAATAATCT
ATATAAAACCGGAGGACAGGCGTCTCGCCTGCCTATGTAAATGTAGGGGCTTGTTTCCTGTCTGCGTGCG
TACACGCACAGGTAGATATCAAACCCGTCTGTTTTTCCGTCATTCCCGCGTCTCTTTATGTCATTCCCGC
GAAAGCAGGAATCTAAAGCATTTCTACCCACATATATGAATTAAATTAACTGGTTAACCGGTAAACCGGG
TAACCAGATAACTAATTAACTAACTAACCAGCTAACCAAATTAATATTCCACAATCGTAAAAGGTGAATT
GTTGGGGTAGACTTGCACATCCTGGATAACTCCGTAAGAAAAAACCCAATCTCTTACATAAAGATATGCT
TCCTGTAAACTGACTTGTGTATTAAAGTTAGTATCTGCCGGGTAACTACCGGAATAACCACAACCATCAC
ATAAAGCCATGGTAAATACTCCAAAAGGGTCGCCTTCTTCTGGTTGTATTTCCCAACATTCCTGGTAGTA
ATGGCAAGAAGTCAAAACTTTATATTTATTAGTAGTAAGCAGTCCTTTGGATTGGGCTTGGGAAAAGACG
TTAATAACCTCATCATTAAAAAATTCTAATTTTTCTTTAGAGGCTGCTGTTACATCTATTGCTTTTCCAA
TAAATCCGCCTGAATAACAAGAATCAAGGAAAACAATTTTTATACCTGGAATTGCGCTTAAAGCAGCTTC
TAATTCATCTATACTGATATAAGTGGACATAGGCGCGTAATAATTTGCTTCAGTTGGACAAAGATAGGAA
ATATTATTTCCCCAAATTCCGTGGCCACTAAAATAAAAATAAGAAATATCATTATAATCTGCTTCAGAGA
AAACATTGGCAATTCCCTGCAAGATGGCTGATTTTGTAGCAGACCAATCAGTGGTATACCAGATTTCCGA
AAATTCGGTATTTGATGTCCCAAATCGACATTTGCTAAGAGTATAACATATTCTGTTTACATCATAAGGC
GGACCGGGAAGGTCGATATTCCCATAACTATCGGGGAAGTAGGTATAATCCCCCACCCCCACGCAGTAAG
CGCGGTATATTGTCTTATTAACAGTGATGGGAGGTGAAGTGGTTCCCCCGCATCCGGAGTGTAATAATGA
GCTTAACATTAGAATCGTCAGCAAGATTAAAAAGTTTTTATTCAGTAATCTTTGATTATGCATAATTCAT
AACCTTTATTTATGAAATATTGTTGTCTTATAATAACCAATATTCGATAGTATTTCAAAAAACCTCTTTT
CTTTTTAGAAAAATATTTATTTAGGAAAGGAAAGACAGACTACTTTCATCCGAAAAATATAGATTAAGAG
CAGTCTGTCTTTTTTAATTTTTTCATACTTAATTCTTTGTTATATTACTTTGTAGATATCCATAAGATTG
AGCTAAAAATCAAGGATTAAGATATACATAATTTACCCCACCAGCTATGTATTGTGTAGCAGAATCATAA
CCCCAAGTCCATCCCCAGGTATCAATTGCTTCGAAGAAATGAGTTCCTATGGGAACGTTGAATAGTGTAT
AAGTACCTGGTGCAGCTGACCAGAATTTTTGGTTGTAATCCATGTAAATGTCATATACCCAACCACCTGT
AACAATAATGTAAACTGTTCCTGTGGTAGGCGCACATCCTGTAAATGCGAGTGACAAAAATGCAATTACT
ACTAATACTAAAATACCTTTTATTAGAACATTCTTTTTCATGAAAATTTACCTCCTTTGGTAAGTTGTTT
TAAATTATCCTCCTTTCTTCAATTATTTTATTATACATGTTATATTATGTTAATAATACATTTATATTTA
TATTTATAATACCATATAGTTTTTAAAAATCCTTCTTTTTTTTTAAATTTTTTTAAATTTTTTTTAAAAA
CCATTTTTTAGACGCACAATCTGCCTTGGAAGTTGTATTTTTTATATTGCTAAACCGACCGGTCAATTAA
TTTCCTAATCTTTATTTTTATCCTAATTGGTAAATTAAATAATCTTGTATCTATCTTCAGTATTTTCTTC
ACTATATTATATACCACATACTATATACTAAAATAATTGGGCAATCGGTCAATTGGTCAATTGGTGAATT
GGTCAATTATCTATATTTTTTCGACTTCGTATCGATTATATGCTATATTATTTAAAATAACAAAAAATAA
ATTTGCAATGTCGGTATAAGTATCCATTTTTATTTTTTGTCGTTGCAAGGAGCATCGCAAGCCTGCCCCT
GCGAAAGCAGGGGAAGCAATCCTAAACCGAGATTGCCACGCTCTGATAAATCAGAGCTCGCAATGACAGA
GAATATCATAAACTAATAGCTAATGAATAAAAATCTAAAAACCGTCAACTGATAACTTATATTTAATACT
AACGACTATATTGACTGGTTAACTGATATTTATCTTAATCTTAACCAGCTAACCAACTAACCAAAAAAAG
AGGAGTAACAATTTATGAACAATAAATATATAATAATTTTTATTCTAATGATCTTATCCATCGGTCTCAC
TGGTTGTTTTCTATTCCCGCCGATTAACAACACTACTGAATGGACAGTAATGATTTACCTTGATTCTGAT
AATAATTTAGAGAGTGCTGGTATCGATGATATTAATGAAATGGAAATGGTCGGCTCAACTTCTGATGTAA
ACATTGTAGTTCAGGTAGACCGAATCCCTTATAGTGTATTAGCTGCCAATAATGAAGGTTATGCTGATGA
TATATCTAATGGCAATTGGACTAATACTCGAAGGTATTATATCACTCAGGATTTTGACGCGGTTCAGATA
AATTCTCAATTAAAAAGTGATTTGGGTGAACTTAATATGGGTGACCCTCAGACCTTAGTCGATTTTACTA
ATTGGGCAGTAACTAATTACCCGGCTAAAAAATATTTGCTGGTAATCTGGAATCATGGAGGAGGGTTCCG
ATCCTTAAACCTCACCAAAGATATTGCCTGGGATGATACCAGTGGAGGAGACAAAATAACTATGCCCGAG
TTAGAATATTCCCTCTCTGTCATTAATGCTCAAATGGGGAAAAAGATTGATATTGTGGGAATGGATGCGT
GTTTCATGGCTATGACTGAGGTGGCTTATCAGATAAAAGATTATGCCGATATCTTGGTTGCCTCAGAAGA
GAATGAACCTGGAGATGGCTGGCCTTATGATACCATTCTGGGAGAATTGGTGGGCAATCCTCTTATGCCT
GCAGAGCAATTAGCAGTTGATATTGTTAATAAATATATTTTTTCTTATCCTTATGCTAATGTCACCCAAT
CAGCAATTGACCTAAGTTATATGGATACTTTGACTGATCAGCTATCCGCTTTAGCCCTAACTATAATGAG
TGATAATCTGACACCAAAATATAATTACTTAAATGCTGCTAATTCCAGTCAGTATTATGGTGATTGGGAT
TTTATTGATTTATATGATTTTTGTAATCAATTATTAGCTTATTCAAATAGCCTTGAAGTCAAAAACATTG
CCTTAAACATTCAACAGACTTTAAATTATGCAGTAATAAAATCGGGATATAGTGGCGGAAGCGTAAGTGG
CTCCAAAGGCCTTTCTATCTACTTTCCCTATATTGCTTACCATTATTATTATAACTATACTAATTTTTCT
AAAGATACTTTATGGGATGAAATGCTTTTATCTTTGGGACTTTAATGATATTATTATAATATGCTTAAAC
AAAGATATTCATGGATTATTTTAATAATAATTCTGGCTGTAGCCCTTTCTTTTTATTTTATTTATAATAA
GGGGAAAGATGGGGGTACGGTTCAGACAGAAGAAGAGATTGAAGAATTTGAGGAAGAAGATATCGAAGTA
AATGAAGCCCCGGTTAAAATAGAAAAAGGGACAGTGGTAGGAGTTAAAGCCGGGGAAAAAGAATGGGAGA
TAGAAGCCGATAAAATATCTTTAGCAGAAGACAGAAAAAAAACTATCTTTGAAAAAATTAAAAAAGCGGT
TATCTTTAAAGATAATGAACCATATCTAAATATTAAGCTTAATAAATGTATTGCCGATATGGGAAGCAAG
AGCATGGAATTGGTGGGAGAAGTAATTATCGAGACTGAAGAAGGGGATATCCTAAAAGGGGAAAGGTTTT
ACTGGGATTCGCAAGAGGAGACCTTAGCCAGTCTGGAACCGGTTGAGCTAACAGTAAAAGAAAATAATAT
TACCGCCGACTGGCTGATGAGTGATGTTGAACTAAATAAACTTGAATTACAGGGGAATGTAAAAGTAACT
TTTAAAATCGAATAATTTCACTTCCTGTATTTCTTATCTCTAATTGGGCAATTAGTGAATTAATTTCCTA
ATCTTTATTCTTATCTTAATCGGTCAATTGGGCAATTATTTAATCTTGTATTTCTCATCTTTAACTGGCA
AACCGGCTAACTGGGTAACTGGTTTTTATCTCTATCTTAACTAGCTAACCAACTAACTAAATTGAAAGGA
GTTTTTATGCACAATGAAAAATTGTAAAAAATTCTATTTTAATAGGTTTCTATTAACATTTATTAGCTTA
TCTCTTATTATATTTTTATCATTTTGTGCTTCTGCCCAGGAAGAAAAAAAAGAATCAGTAGTAAATATTC
AGGCAGATAATGTAACTTATGATAAAAGCACGGATAAGATGATCTTTAAAGGCAATGTCATTATCACCCA
GGAAGATATCACTCTAACTGCTCAAGAAGCTGATTTTGATGTAGATAAAAAGATTGGCCAGATAAAGGGT
AATATAAAATTAGTCCAGAGCGATATCACTATTACCGGCGAAACCCTTGAAGCTTTTCTCAATGATAAAA
AATATATCTTTCAAGAAAAAGTAATATTGGTTCAGGAGCGAAAAGATAAAAAAGACAAAGAAGACAATAT
TACCTGGAATTGTAACAACTTGGAGATTTTTACTGATACCCAGGATTTAACCGCCACTGGAGAAGTAAAG
ATTTTAAAGAAAGATTACACCATCACTGCTGAGGAAGCAGTTTATAATGATAAAGAACAGAAAATAACTT
TAGTGGGGAAAGTAAGAATAGAAGAAGAAGCCGGTAGATGGATTACTGGCGATAAAGCCGTCTTTTATAT
TGACAGCGAAAGATTAGAAGTAGAAGGAAATGTCCGAAGCGGCATTAAATTAGACTAAAGTTTCCCAAAG
GTGCCTGGCACCTTTGGGAAACTTTAGTCGTAGAGAGGCGATTTTATGAGAATTATGAAAGTGAAAAGAG
CGATAATTATTTTATTGATAATAGGAATAATGGCGGTAGTAGCCGGATGTGCAAGATGGCCGGAGGGACC
GGGACCAGAACCTGGGGAAACCGAGTATCAATTAGAGATTACCGTGGAAGTTGAAGGCGTAATCGATTCT
AGCAACGGAATATATTATATAGTAATGGATACCGATGGAAATTCAGCTACTGGGCCAGGATATGATATTT
TATCTTGGGATGATAGATTTTATTATATTAAATTAGAGGATGGATTCTTTTATTTTGCTCAAAAAGAAGA
AGGCTCTCCAGAACTTTATTTAACGGATAATTTAATCAGTGGAAATAAGATTCAAGTAACCATAGCATTA
AGTGATTTAGAATATCCGAGCAGTGTTGACGTTAATGTTATTGCTACAGATTTAGATAATAATACTTATG
ATTCTTTAGATGAATATTTTACTATAGATGTTACTTATAATCCATCGGAGGAGGTAGAGGATCTGCCGCT
AGGTGATTCAGGAGATGGAATAGATTTTGATATTATAAAAGTAACTGCCGAAATAATTATCCCTTAAATA
GGATCCGGTTAGAAGGATAAATTTATAATGATTAAAGATAAAAAACTTCCTGAAAATATATTAGAGATTT
TACCTGAAGTAAATAATTTCTTAGAAAATTACTCAAAAGTAGTCTTTGCTTATCTTTTTGGTAGTCTTGC
TAAGGGCAAAGTTAATCCCCTTAGTGATATTGATATAGCTTTATATCTAAAAAAAGGAACAAATTTTGCC
AGAGAGAAGATGGTTATTTTAAAAAAGTTGATAGATATATTTGGTACCGAGGAAATCGACCTGGTTATAC
TTAATATTACACCTCTCACTCTTAAGGCAAGGATAGTAGGGAATAAGAAAATATTGGTAGACAAAGATCC
ATTTTTAAGGCATTCTTTTGAGTCTTTAGTCTTGAGGGAGTATTTTGATTTTTCTAAGAAAGAAGAGGAC
ATTTTTAAAAGGAGGTTTTCACTTGGTAGATAAAATGTTAATAATGAGAAAATTAGCTGAGCTCGAAACT
TATATTATATTAAACAGATACAAGAATATTCCGCTATAACGGTAAAAGAATATTCCAGAGATTGGAAGAT
TCAGAGAATTATTGAAAGAACACTTCAGATGATGATTGAGTTATGTGTGGATATAGCAAATCACATTATT
GCTGATAAAAAATACAGAATTCCAACTAGCTATAGTGATACTTTTCAAGTACTCGAGGAAGAGGATATTA
TCTCTAAGAAGCAGTACAAAACGATGAAAAATATGGCTCAATTTAGAAATATAATAGTTCATCACTACGA
TAAGATAGACGAGGCAATTGTAGTAAATATTTTAAGACGGAATCTTAAAGATTTTTTTGAATACAGGGAT
TCTGTATTAAAAATTATAAAATAATATTTCTAAATTTAATTCAAAAACCGACGAAATATCTATCTGTGAA
CATGTAATTGTAATATGGAGGCACAATGCATCGTGTCTATTTAATTCAATCGGCATGGCACGCCGTGTCG
CTACATTAACTGCCCAACCGGTAACTTGCTAAAAAAGTAGACAGGCGAGACGCCTGTCTACTTTTTTATA
TAGATTATTGAGGGCGTATGCAATACGCCCCTATGTGTTGTTTTCTTCTGGCTTCTATTTTCTTTTTTCT
TTACAAGATACGATTCACGAAATACTAGATACGAATTTGGCTTCTTTCTTCTATTTCCTTAACTAACTAA
CTAACTAACCAACCAACCAATTTATTTTCCTCCCAAAGTTATCTTCTCAGTTGGAAAGGCCTTGATATAA
AATTCCACCCAGATAGACTTAGTGGCTTGTTTATAATTTATAGTGAATTCCCGGCAATGGAGGTCGCGGG
TAATTCCTACTACGCTATTAGTGAGTTTAAAATCATCTAAATCTACCACACCTTTATACTTGATTCTCCA
ATCCTCGCTCAACCGTAGATCAAGTGTGGAATTTATCTTCTTAGTCCACTCCTTAGTATTTAGATTATAG
GAGGAGCTAAAATTCATCTTCCAGTCGTCTTTTGGCTTATATTCTACTTTTCCCACTAAATTTCCAAAAT
TTTCCGTAACAAAATTATAATTGGTAGATAAATCTAATTTAATTTTTTCAGAGGGCTTTAAAGTCAATTT
CCCCTTAACTGTATTGGACAGAGGAGTGATATAGTCAAAATTAAAAGGAGTCGGACCTACTGATTTATTA
TAATTATAAGATAGAGTAGAGGAAATGTAGGGGTTGTAAGCTGCCTTCAAATCCACTTTTCCTCCCACCA
AATAGCGGGCTTCCCCGGTCAAATAAACATCCTGCCGAAAAATTCCCGAAGGAGTCAAGGTTAAATATTC
ACCCAGCTCAAAGGGTCTCTTAACATTAATAATATATTCTCCGCGCCAGTTATCTTCTTCAGTAGCTGCT
TCATAAAAATGTCCCACTGAGGCATCAATATCATAAGTAATCTTAGTGTCTCCGATAGCAGCGGCATTTT
TCTTAAATGAGAATTCCGGCAAGCGGTCAATTATTTTAGAAATATTTTCTCCGGTATAATTATCACTATC
CAGGTCAAATCTCTTTTCAGTTGTCAAATTTAAGGTATAGCCTTCGCCCTTATATTTTAGTTCCCATTTC
GGCTTTAATTCGCGGTCTGCTACTTCCCAACTGGCCGGGTTTTTGTCAGTGTAAATCAAAGCGAGGGCTG
AACTTAATTTATCATTAAAAGTATAATTATGGTTCACTTTAATGTTGCCATTGATACTCAACTCTTCTTG
CCCCAGTCCTGTACCACTAAAGTTATATTTTCCGGTAAGTTTAAGATTATATTTTTTTCCTTTTTTATCT
AAACTAAATTGTGATTTTAAACTATTACTGAGAAGTTCTTCTCCTGCGGCCTTGCTTCCACTGTAACTTA
GAGTTACCTGAGTTTTTAAGTCTTCTTTAAATTCTTGCCCATATTTTATCTTTCCAGTTAAATTGATTTT
TCCGCTATCTTTTTCTTTAATCTGATACAGATAAAGGGAGGTCTCTCCGGGATTATTCTGGCTTCCTATT
TCCCAGGTATGTTCAACCCCTGTGCCAATCCCTTTCTTTTCCAGCCAATCAATATAAAGTGTCCCATAAG
ATTTTTCATCTACATAATAATTAAAATAGGTCTTTATAAACCATCCGTCTTTACTATTTTGTCCTATCTT
GGGAAGAATAGGCTGCTGGGTTTTGCGGTCTAAGAAAATCAAGAAATAGGGAAGGGTAATAATTTTAGTC
TTTCCTTCATACCAGGAGATATTACGAGCGATTATTTTGTCTTTGGGATAGATAATCATTTCTTTGGCGA
CTATACGATAGTGAGGTTCTTCTAATTCACAGGTGGTAAAACTTCCTTCGGTAATTTCCACGGTTTTGGG
GAAATTTTCCATTTTTTCTCCCCGATAATAGAGTTTTCCCTTGATGCCTTCCCCGGTTAATTCACCTTTT
AATCGGAGTAAAATTGTTTTTTTTGTCTTCCAGTTATAAGTAAGTTCTTCACAGTTAGTTTCGGTCTCAT
CTTGTTTAAAGAGGACCTCTCTGGAAGCGAAGAGAAGGTGAGTGGTTAAATTAATCTTCAGATATTCAGC
CTTTACCTCGATATCCTGGTATTTAAGATGTACTCCGTCTTTAGCAATAATCAGGTCTTCGCCCTCTATC
TTTTCATAAGTGATATATTCAGCGATAAGGGAGATATCTAATTCTTCTTCATCTTGTGATTCTTTGGTTC
TTTCTTCAATTTCTTTTTCTTTTGTCTCTTCTATTTCTACAACCTTTTCATCTGTTTGTGCTTCCGCTAT
TTCTCCCGCCTTAATCGTCTCTCCGGTCTCTTGAGCAAAAGATACCAGAATAAACCTGGAATTTTGATTA
CCCAGATTCAGGTTTAGCCCTAAAAGTAATATAAATATTATTAAAAAAATTACTGCATTCTTTACTTTTC
CGCTTTGTATCATATTTTATATATTTCCTTATAGGATATCTTTATCTCTTGTATTTTTTATCTTATACCC
GGTCAACTGGCTAACTGAATTTTCTTGTATTTAATACTAACGACTATCCTAACCGGCTAACTAATCTTTA
TCCTAACCAGCTAACCAATTAACTAATTAACCAACTAACCAAATTCACTTCTTCTCCGCCCCAAATATAA
TAATCCCTCCCAAAATACCAAAAATAATATTGGGTAGCCAGGCCGCCAGAAACGGGATTAACATTCCTCC
TCGTCCCATGGATCTGGTAGTGGAAAGGAGGACATAATAAAGCAAAACCAAAACAATACTTAGGATTACT
CCGGTAGCCTTGCTTCCGCGTTTTACCCGTAAACCCAAGGGCACTCCCAGTAGAACAAAGATTAATCCGC
TAAAAGGGATGGAATATTTCATATAGAAATCTACTTCAAAATTTTTAGTATCTGCACCTGCTTGTTGCAA
AATATCTATTTGCTGTCTTAATTCTTTACTGCTCATCTCCTGAGGAGTCCTCTGATTTTTAAAGAATTTT
TGCAGGTCTTCTTTAACAATAATATCTAAAGTTTCAAAGCTCATCTCATAGGTAATTTTGCCCTCTTCAT
CGTAATTATATATAGTCCCATTCTCCAGTTTCCAGGTATCAACCACCCACTTCCCTTTCTTGGCTGTTAT
CATTCGGGGAAATCTTTCCCGAGTCATTTCATAGACCATAATATCCTGCATAATCATATTTTTTTCATCA
AGCCGATTTATATAGAAATAGCGATTTTCAGCATCACGGAAAAAGACGTTTCGCCTGATGTTAGGAGGTC
CCTTTTTTAACACAATCTCCCGGATAATATTCTGGGAAATATGGTTGGCTTCGGGGACGATATAATCATT
GATTATAAAAGCCAAAATACTTATGGCAAAAGCAGCAATTAAAAAAGGAATCATTATTCTGCGCAGGCTT
ATCCCTCCTGCTCTCATAGCAGTTATTTCCCCATCTGTGGAAAGGCGGCCAATAGCCAGTTCACTGGAAG
CAAGTAAAGAGATAGGGAAGGTTACTACCAGAAATGCCGGAAGACGATAGGCTAATAACTTGACAATATA
GGGCCAGGCCACTCTCTTATTAATCAACATATCCATTAACTCAAAAAGAGTTTGCATAATTAGCATAATG
GTTAGGGCGGCAACAGCCAGAGCCACAAAACTCATTACTTCCTTTACAATGTAGCGGTCTAATATCTTTG
ACCGCGGAAACTTCCTAATTGATATATTTATAGCCATCACCCCGTACTGAAAATATTTTTATAAGTATAA
CATATTTTTATTTTTTACAAAAATCAAAAAAGTTGCCCAAAAGTGCCAGGCACTTTTGGGCAACTTTTTT
GATTTGCCAAAAGGAGGGTATCTATTATATAATCAAAAAAATGGGGAGATATAAAGTAAATAATAAATAT
GAAAGATAATATAATTAGAAAAAATATAAAGAATAGAATATTTTCTTTAATAATTCACATTGCTTTTTTT
TTATTTTTTATTCTGATGGCCCAGATTTTACCATCACACAGCAATACGGCTATTACCCTGGCTGGCAATG
GTCCCGCTCTCTATTTCCCGGAAGATTCCTGGGATTTTGGAGAAATCACTCCTGATGAACTGCCTACTCA
TATTTTTAAATTTAAAAATATCGGAGACGAGGTTTTAATTATTAAGGGAACCGGAGTTAGCTGTGAATCC
TGCATCGACCCTCTAATTTCTATCAAAGAACTTAATCCGGGAGAAGAGAGCGAACTAGAAATTACCGTTA
ATTCTCTGGATATGATAGGCCGTTTTACTAAACGGGTTTACGTAGAATCTAACGACCCGGTCAATCCTCG
GGCAGCAGTTACTGTTTCCGGGTTTATCAAAGAAAAAAATGAATCTGTTGTTCAGACTCCTTTTAAGGTA
GGAATGTCTTATTTTAGCAAGGGAGAATACGATAAGGCTATTGCTGAATTTGAAAAATCGATTGAACTAA
ATCTAAATCATACTGAAAGCTATTATTACCTGGGGCAATGTTATCTGCAAAAAGGGATTATAGAATATAA
CAACAAAAATATTTTAAAAGCCTACAGTCTATACCGAAAGGCTAATAAGTTTGCGGAGCAAGTCATTCCT
CAATATGAAAAAATTATCGAAGACAATCCGGAAAATTTTAATAGTTATCTGAGATTAGGCTATATTTATG
AAACAAGAAGTATCGTCCCTTTTATTAATGAGTACAATGAGGCTTTGGAATATTATTTAAAAGCCTTAGA
TTTAACGACAAGCTCTTCTTCATCTTCAGCAGGGAATACGGGAATTATTATTTACCTTAACGTCAGAATA
GGATATGTATATTTTGAGAAAAAGAAGTACTCTCAAGCTATAGAATACTTAGAGAGCGCGATAAAAATGT
CTTCCCACAATGCAGAAGCTTACTATTATTTAGGATTATCTTATGATAAAATAGGGGAAAAAGAAAAAGC
CCAAGAATTTCTTTCCCGCGTGATTGAACTCGCCCCCCAATCAGAGTTTGCGCAGGAAGCGAAAAAAAAA
TTAAAGAAAATAAATAAAAAATAGTTATCCGGTTTGCCAGTTTGCCAGTTTACTAATATAATCGGTTAAT
TGGTTAATCAATAAACTGGTCAATTGTATTATCTTGTATTTCGCATCTTATCCTAACTAGTTAACCAGGT
AACCAATTAAATAGCTAACTAATTAACCAACAATGGAGGCTTTTATCGTTGTTATTATTAATTAAAAATT
TCAAAAAGATAAAAAATGACAAAGGACCGTCCCCTGTCATTTTTTTAATATTACTATCTTTTTCGCTCCT
ACTTTTAAATGGCTGCTTATTTTCGCCTTTCTCTAAAGGCTCGGTAGAAGGGTATGTCTATGAAGAAACG
GTTATTAATACCCGTCCTTTAGAAGGAGCCCTGGTTAGTATAACTGGCTCCTCCAATACTGCCCTCACAG
ATGAAGATGGTTACTTCCGGATAGATGAAGTAGCAATAGGTGCGCGGACTTTAACTATTAGCAAAGAAAG
TTATATTACTTATAAAATATTAAGTGTTGTAATAAAAGAGGATGAAGTTACTTTGATTGATAATGGTAAT
CCTATCGTTGTTCGGGCGGTTGATGACAAGTATCTCTTTGATGGAGGAATTATCTATTACGATTCAGGCG
AATATACAAATGCCCTCACCGCATTTCAACAACTGATTAGTGATTATCCTAATAGTCAATATGCTGATGA
TGCTCAATATTATATCGGTTATATTAATGAAAAAAAATTGGGCTATTATATTCAAGCTCTCCTCGAATAT
CAAGAATTAATTAACAATTATCCCGACAGCTCCTATGCTGATGATGCTCAGCTGGGAATAGGAAATTGTT
ATTATGTAACATATGACTATTCTCACGCCATCGAGGCATATCAGAAATTGATAGATAATTACCCCGAGAG
CTCTTTACTGGCTCTTAGTCAATACAGTATTGCTCAGAGTTACCGCAAATTAGCTAATTATGAACAAGCT
ATTCTCGAATTTACTAAAGTTATCGAAAACTATCCAGAGAGCGATTATGCTGCTCCTGCCCAATATTATA
TTGGCTATTCCCATTATCAAGCACAAGATTATAGTCAGGCTATTTTAGAATTTCAGAAAGTTATAGATTA
TTATCCTGATTCTACCTGGCCAGGTGAATCAGAAAGGCTTATCGCCCCTTGCGCCCAGTACTATATTGGC
TGGTGTTATGGACAAAAACTTGGGCAGTGGAATGATGCCATCACTGCCTTTCAACTGGTAATCGATAATT
ATCCCAATAGTACCTGGAGTAACGGTAATGAAATTCCTCCGGATGCCCAATATCAGATTGGCTGGTGTTA
TGAGCAATTAGAACTGTGGTGTGAGGCAATTGATGCCTATCAGCTGGTAATAGATAATTACCCTGGCACT
TCCTGGTCTAATTTTGCAGAAGAGAGAATCAATGCAATAAGTGAAAATTGTCCTCCAAGCTAACAAAAAA
ATAGTATTTTGTATGCTGTAGGGCGTATATCGTGAATAATTTAGAATTCAAAAATCAGAAGTCGGAAATC
CAGACATGGGAAGATTAGTTAACATATAGCGCTTAGAAGATAGGACTTGGATTTATCCGAACTGAAACGG
GTTCGATGAATCGAACCCCTACATTGAATAATTAAATAATTGGTGAATTGGTGTATCGGTGAATCGGTAA
ATTGATTCATTGGTAAATTGGTGAATTGCTAATGGACGATCTCAAAATAATAGAATCCTGTCTCCTGGGA
AATACACAAATATTTTCCCGGTTAATAGATAACTATAAAAATATGGTCTATAATTTAGCCTACCGAATGA
GCAATAGTCCTCACGAAGCGGAAGATATTTCTCAGGAAGCCTTCCTACGAGCGTATCAATCCCTTGCCCA
TTTTAACCCATCTTACAAATTTTCCACCTGGCTCTATCAGATTACTCTAAATATTGTTAGGGATAAATAC
AAAAAAAAAGAGATAGATTATGTTTCCCTCGATACCCCAATAAAAACAGATGATTCGGAATTTTATCACC
AACCCGCGGATTTAACCAATAACCCGGAGCAAATTATTTCTCAAAAGGAGAACCTCCAGACAATTCAACA
GGCCATCTATTCTCTACCTCTAAAATACAGAGAAGTTATAGTATTGCGTCACTTACAAGACCTTTCCTAT
ATTGAAATAGCAAATATTCTTAAATTGCCACAGGGCACAGTTAAAGTCCGTCTCTACCGTGCTCGCGAAC
AATTAAGAAAAATATTAGAAAACAGTCGTTAAAATTTTAGTTAGTTGGTTACCTGGTTAGTTAGTTAATG
AATTAATATTAAACCAGTTAACCAATAAACCAAGTAACTAACTAACTGATAAGAGTGAAACTTTTTCATT
ATCTTTTCGTATTATATTATGCAAGCAAGAAATCATTTAATTAATAAATTTGCATTTTGTATTTATTTGT
TTCTTGCTAACGACTAAATACTAACGACTAACGACTAAATCATTTATATCCCGAGGTTGCAAAAATGAAC
TGTCAAAAAATTAAAAAATTAATAAATCCCTATATAGAACAGGTACTCGATACGGATATGACCAAGCAAG
TTGATAAACACTTAAAATCCTGCCCGGCCTGTAACAAAGAATATCAAAGATTAAAAGAGATAATTATTTC
TTTGAATTCTTTATCGCTTCAACCGGCACCGGAAACCTTTACTCAAAATCTAATGGCAAAAATTTCACGC
GAAGAAGTCCAGATTCAGACTTCCTGGACGGACCGCATCAAAAAGAGAATTTCTATTCCACAGCTTTCTT
TCCGTCTGGTCGGTGCAGCAGCCGCAGCAGCACTAGTCGTATTTTTTGCCTTTACCTTTATCTTTAATAC
ACCTGATACTTCTCCTATCTGTTCAGCTGAAGTGCAATTTTCTTTAAAAATTAGCAATAACAAAGCTCAT
ACTGTGGCAATTGCTGGTGATTTCAACGGTTGGAACCCCCAAGCTAATATTTTAGAAGACCCCGATGGGG
ATGGCATCTGGACCGGAACCCTTAAATTAGAACCAGGTAGATATGAGTATATGTTTGTACTGGATGGGGA
AAAATGGTTTCCTGACCCCAATGCCCTTCGTTACGTTAAAGATGGTTTCGGCAACAGAAATGCTATTTTA
GAAATAAATAGTTGCAACTCTACCTAAAAACAGTATCGAGTATCACGTATCGAGTTAAGATGTAAGGGTT
GGATTAATCCAACCCGTCTGTTTATTCTGTCATTCTTATGAAGCTTGTACTCGTGAAAACAGGTAATGGG
AATCAATCTTGGTCATTGCGAGGGAGTGAAACGACCGAAGCAATCTCAAACGGGGATTGCCACGCTCCCT
GTGGTCGCTCGCAATGACTGAATAACGTGGTAATTAAACTATGACTCTATCAAAAAGCAAAATTAAATTT
AAATTAATATTATCTTTAATAACCTTACTCACGATATTCTGTTTTACTATATCTGCTTTTTCCGCAAATG
CAGCAAATATTGATGAACAGTTAGAGCAGTTGAAAAGCATCATAAGTTCTTCTTCCTCTTATTCTGCTTT
TCAAAGCAGAATGATTTTAAACTCTGCTCAGGATTTACTCGAATTAGGAATACCTTTTGAAGATACCAAA
AAAATTATTGAGAATAGCATAGAAGAATCATTCGATGCTTATAGTGTAAAGAAAGTCTTTGATGTGATAT
TGGAGACCCAACAAGAAGGCTTACCCACTGAGCCCTTAATCAATAAGGTAAACGAAGGATTTGCCAAGAA
CGTTGACAAGACTGTAATAATTTCGGTAATCTCCACCAAAGTGGAGAATCTAAAAAAAGCTTCTATGCTC
TTAAATGAGGCCCGGCAAGAGGGTCTTGAGATTAATGGCGAGGAAGAGATGGTTGAAATATTGGCTGATA
GCCTGGAAAACGATGTGCCTCAGGAATCTTTGTTCTGGCTGTTAAAGACCGGAACCACCGAAGGCAAAAA
TATAGAAGAGATTAGTGAAATAAGTGAAGAACTGAGTTATTTAAGCTTATTGGCAACTGATTCAGGTTTA
TCTTCAGAGGAAATTTCTCTTTTATTTAAGAAAGCTATAGATAATAGCAACAGTACCGAAGATATGTGTG
AAAACATTCAAAACAGTTTAGAGGCAGAAATTAGCACAGCTAAAATAGAAGGAGGAGAAGGAAAGCCCTC
TGCAACTTCAGATACCGGAACTCTACCTACTTCTACGACAGAAAGCCCGGTGGAAATTGGAGAAACTCCC
ACTCAAGAGACAGGGGAAGCTCCTACCGAGACCGGTAGTGCACCTGAACCATCCACTCCACCAGCAGAAG
AGACTCCCTCACCTCCGGAGAATTAATTTTGTCATTCCGCACTTGATGCGGAATCTATAAGATAAGTAAG
AATAACTATTTATCAGTTCTTTAAAAATTTAAAAAATGAAAATATTTTTCCTAAAAAGAAGGATTTTTCA
ACTAACATGTCGAATAAGTAAAATAATTAACCAATTAACCTATTTACCAATTCACCAATTGTTAACAAGC
TAAATAATTTTTATTTACTTAATTGGTCAATTGGGTAATCGGTAAATTGGTAAATCAACTAAATTAAAGG
AAGAAAATAAATATAAAAAGGAACGAAGAATGAAAAAAGAACACTTTGAAGTTATATTAGAAGAGATGAA
TTCTAAATTTGACTTAGTATTTGAAAATTTTCAAAGCCTTAGAAATAAGATAGATGAATATAATGTAGAT
TATAATAAACAAATTGACGGAATGAATGAATTTTTAAAGAAAAGATTAAGCGTAAAAATGACGATTTGAA
TAAAAAGATTAAAGGAAATATCAAGAAGATTATGGAAACAAACTTAAAAGAGGGGAGAAAATGAAACTAA
TAAAAATAATAGCTGAGAAGCATCCTGAGGGATATGTGGCATACCCTTTGGAATTAAATTAAATTTCCAA
AGGATGCTTGATCGTGTTAAAGAATTTAGATAACGAAAGTAAGGAGGAAGACGTGATTAAAAGGACAGCA
GCTATTGAAGAGATGGTTTTTGATGGTTTTAAGAAGTTATCAAAAAAACGCAAAAAAGAGGTAGTTGATT
TTGTTTCCTATTTGAAGGCAAAAGAGGAGCTTGAAGCGACAAAAGAGATTATTAAGGATAAGGATTTCCT
GGAAAGTATCATGAAAGGTGATGAAGATTTCAAGGTAGGACACTTCAAAAAATGGTCTGAAGTTAGAAAA
GATGTATGAGGTCTATATATCTCATGAAGCTGAAAAGCACTACAAGAAATTGGACAAAAGTAGCAAAAAA
GGATAAGCAATTCTATAAGCAATATTACTAAGGAACCACTCTCAGGATTACATATAAAGAAGCTTTGGGG
CGAATTAGAAGGAAAGTATCGGTATGCTATAGGTACTCTTAGGATAATTTATGAGATTGATAACAAAAAT
AAGATAGTGAGAATAAAAGCAATTAGAAGTCGAGGAGATGTGTACAAAAAGCTTTAAAAGCTTTAATAAA
GATTGACTGTAGACTAAAAACTATAAACTAAAAACTAAAAACTATTTAAAATTGAAACTTTTCTTGACTT
TTATCGTATTATTTATTAGTATTTGTTTAGTTACTTGGTTACATAGTTAATTAGTTAATTGGTTTGTTAA
GTAAGTTATCTTTGTTTTAACCAACTAACCAGTTAACCAACTAACGGATAATCTAGCTGATAAATTTCTT
AATTTTCTATCTGGTCTTTATCTTAATCTTTAATTGGATCTTTAATTGGTGAATTGGTAGATTGGCCAAT
TGGTCAATTTGTAAAAATCGTAGTTTCTTAACCCGTATCAGGTCGAGATACGGACAAGGGTTTATGAAAT
AAAAGGAGTAAAAACTCCTCTCATAAGCAGCGAGATTAAGAAGCTATTTTAAAAAACAGAAATTAAAATT
AGTTAATTTCGCGAAATTAAATAATAACAGATTCTTTTTCAAAAAACGAAAGGAGAAAAAAATGAAGAAA
CTTTTATTAGTACTCTTAGTAGTAGCACTCGCTTCTTTCCTCTTTGTCGGCTGTTTACCCACAACACCAG
CTGAAGGCGAAGACGAAGGCGAAGGCGAAGCAGAAATTTGCCCAACAGTTGCGGTTACATCACAAGTAGC
AGTCGGAGGCAAAACTTACATTAAAGCTGGTACACAAACCATTACTGTAACCTTTGCAGTTCCAACCGAA
CCGGTATCAGTATTTGTTGGTGGAGCAATCAGGGGTAATCCTGAAGGTGTACCTGACGACGCAAAAGAAG
TAGTAATGTATACAGCAGATGGAGGATTAACCTACACCGGGACATTTAAATTTGGTCAAGGTTATACTGC
TGGTGAGACTCAAGTAGCCTTTGCAGATTGTAATGAAGATTATATCTATGTATTAACCTGTGACGCCTGT
GCTCCCTGCAAATATCCATACATCGTTGATGACGAGGGACCAGAAACTGAAATTGAAATTACCTCAAAAG
CTTGCGTTTGTGAAGGTTGTGATTTAATCTTCAAGACACCTACACAAACAGAAGTATGTGGAGAGACTCC
TGAATGTTGTGGTGATTATTGCTCAGGTTTTGCCAGCTATACTATAGATCTTTATCTAGAAGATCCTTTT
GATGATTGCTGTGACGTTCCTTGTGTCACTCCTGCTTACAGTTGTACACCAGGCGTTGCCTGCCCGGTTG
ACTGCACATTATCTTGTTTACCAGCAGACACATATTATGTAGTTGTAACTTTATTAGATGCAGTAGGAAA
CAAAACCAGATATTATGCTATAGTTGTTTTAAATGCTGATTGCACATTTACCGTTACAGAATATTCAGAG
AATGTACTAAATGAATGTACTGATTGGACAGTAGAAGTAGATACCGATACAACTATTGGTGTTTGCTTAG
GCGCTGACTAAATAATCATTAACTAAATAAAATTATTTACTTGAGTATAATAAAAAAAGGGACACTTTAG
TGTCCCTTTTTTTATTTTGATTTTTTTAAAAGCTCATTTAAATTTTAATTGTTTTATTTAATTCAGTTTG
TTATAATTTATTTAATAAATTATTTAAGTCGAGGAATTATAGTAAAAATGAAAAACCACAATTTTAAAAC
AACTTACTTGTTTTATATGTTAATTGCATTTACCATATTTTGCACGGGATGTACTTCTAATATTCCCCCC
ATTTTTCCTATCATAACCGCAGGACCTACCAGCGGAACACTTTTAATTGAAAGCGGAGCTGAAACTACTT
TTGACCGTACCCCTGCATTAACACTTTATTCAGATGGGGCAGATTATATGTCTTTTAGTGGAGACGGCGA
GAACTGGAGTGAATGGGTAGAATATAATTCTTTTTATGAAGGTTTTAATATGGTAGATAATCAAAATGGA
ACCCAATTTATCTCAGGATTAAAGTACATTTATGTTCGGTTTAAAGATGAAAATGGAAAATTATCTCCAT
CGGATAACCTTGCCTTTGATACAATTAATTTTGAATTTAAAGATTTAAATTCTATTAAAATAATTCCTTC
TGAAGTTACTATGACAATCGGTAGCCAATATACTTTTGAAGTAAAAGGTTATGATATTGATGCAAACGAG
GTCCCACTTGATGGTTCATTGGTTATTTGGGAGAAATGCTGTGGAGTGGGTAGTCTCTCAAATACATCCG
GACTTACTACGACTTATACTGCACCCACCGTTGCAGGGGAGAGAGATATAATTGTAAACTGTGGACCGCT
AAGAGTAGGGGCGAAAGTCATAGTTGTTAATGAATTAAAAGATATTCTTTTGAAAGGGGAATAATTAAAT
GAAAAAATCATTACTAATTTTATTGGTAATTGGTTCGATTATTTGTTTGCTTGTCGGTTGTAATGCAGTA
GCTCCACCCATAAACGGAGGAGAAGGAGAGGGTGAAGGAGAAACGGTGGATAGAGTCGTATTCGTAGAAT
TTTTTACAGTCGGGTGCCCAAATTGTATAATAGCTGAACCAATCATTGAAGGTTTGGCTGAAGAATATGA
TCGAACTGAAATGATATTAGTAGAAGAACGCCCTTGGGGAACACCGATAACTCCGGGAGCTAATGATAGA
TATGAATGGTACTTACCAAATGCAGCCGATAGAAGCACTCCTAATACTTTTTATAATGGCTCTAACCAGA
GAGTCCATTATGGCAGTGCTTACTATATTTTTAAAAGTCCGATTGTTAATGAATTAGCAAAAGAATCTAA
AATTAGTATTACTGTCACCAGAAGTGAAAATAATGGCACAACTGTCTTAACCGGAAAAATAAAAAATATA
AGTGATTCCACTTTAGACAACCTGGTAATAAATGGAATGACTTTTAGGGATTATTATGAATCAGGGCAAA
GGTATTTAGTGAAAGATATTTTTAAGGGAGTGGAAGAAGTTGGTGAAAGCCTTGAAGCTGGGGCTGAACA
AAATTATACCTTTACTTTAGAAGATGTTCAATGGGAAAACAATGATCTTCACGGAGTAATTTTTGTACAA
AGCAGTTCTACTAAAGAAGTTTTTCAGGCATCATACGTAGAGTAAAATAAAAAAAATATTCTTTTGAAAG
GAGAATAATTGAATGAAGAAATTTTTGCTGATTTTATTAATGGTAGGATTAATTGCTTGTTTACTTGTCG
GTTGTAATGTAACCACTCCAACTGAAGGTGAGGGTGAAGGAGAAGGGGAAGAGGAAGTTGCCCGAGTAGT
GTTAGTAGAATTATTTAATACTGATGGATGTGCTGCTTGTGCAGTAGTAGAACCTATTTTAGAAGAGATA
GCTGCAGATCCGGAGTATGACCGCGATAAGATGGTATTTGTAGAAGAAGCTGGTTGGGGTATCTATTCTA
CTTCCGAAACAAGCGATCGCTATAAATGGTATCTTCCTAATGTAAGTGATAGGACTACTCCTAATATATT
AATTAATGGATTAAATAAAAGATATCATGGGAGTTCTGGGGTTAGTAAAACTGTATTAACATCACAAATA
GACACTCAAAGTAATTTGGAAGCAAAAATAAAAATTACTGCCACAAGAAACACAGATGCAACATCTACAA
TTATTAGTGGGATTGTAACTAATATTAGCGCTTCAGATTTGAGTAATTTGGTAGTAACTCTTATGACCTA
TAAAAATAGAGGGCAGCAAGGTTTTAAATATTCGGTTACTAACATTGTAACTGAAGAAATTGGTTCTTTA
ACCTCTTCCGGTACCCATGCTTTTTCTTTTACAGTTGATGAACCTTATTGGGTTGCTAACGGTTTACACG
GAGCAGTTTTAGTGCAGGAAACAGGCACATCTAATAAAGAAGTACTGCAAGTTTTCTATGTAGAATAAAT
CAGTTGTCCGGCTAAATTAGTCGTTAGCAAAGAAAGTACAGGTGAAAGTTAGTTAACTGGTTAGTTTGTT
AGGAAATAAAACACAAAAACCAGGATAAGATAGTCATTATTAAAAAAATACGAAGAAGGAAATAAAGTAA
AGATGCAAGTAGGGGCAGACCTTGTGTCTGCCCTCTTTATAAAAGAAAAGATAAAAAATAATAAAACCTA
ATGATAAGGTGAGGAATATAAAAAAAATGAAATATCATAATAAATCCATATTATTATTTGTAATGATTTT
TATATTCATAACAATGAGTATGGGGTGTAATGGTAGTAATACTATAATTCCGGGAATAGACCCGAATCCA
TCGACAAACCCAGATAATAGCACGGTAAGCTATGTAAAAGTTAGCGCTGCCTCCTCTACTATAAAAGTTA
ATCAATCATTACAATTAGTAGTAAAAGGTTATAATTCAGATGATGAATGGGTTATCCTGGATAAATCTAA
GATAAAATCATGGGGCTGGACCGTTCAAGGGCAATGTTATAATTGTGTAAAACCTTATGTAAGTTTATCC
CCCCAAAGCGGTTCTTTAATTACTACATTTTCTTCTGGAGTCACCGGAACATTTTATATTGTTGCCTATT
ATCAAGAAAATCCGGGAGATGAATATATTACCGATTATACGGAAGTAAAAGTAACTAAATAATACAGAGA
AATTATTCAAGAAGGAGCGTACTTTAATTTTGCAAAAAAGGAATATCATTTTTTTTATAATTATCGTAAT
AATAATTGTTGCAGGTTCTATTGTAATATCCGGTAATTTTTCAAGTAAATCCGGGCGGCCTCCTCAAATT
ACAATTTCTGAGGAAGAATGGGATTTTGGAAAAATTATACCAGACGTAAAACCTAGCCATAAGTTTATTA
TAACTAATAAGGGAAATGAAGATTTAATTATTGAACGAGTAAGAGCATCTTGTGGATGTGTTCAGACTTC
TATTTCTAATAATCGCATTCTTCCGGGAAAATCAGCTGAACTCAAAGCAACATTTAATACTGTAGGATAT
GAAGGAAAATTAGAGAAAATTATTTATATTAATTCTAATGATCCCAAGGAACCGGAGAAGAAGATAAAAG
TAAAAGTAGATATTGAACATCAATTTAAACCAAAAATTAGCATTCTCTCTACCGAATGGAATATGGGACT
CGTTTCTCAGGGAGATGTCCTTAACTTAAGCTTTCCTGTAGAAAACCAGGGAGATGCGGATTTAATAATT
GATAAAATAGAGACTTATGAACACATTCAGTACAACACAAGCCTTCCTTTAAAGATTTTACCCAAAGAAA
AGTTTGAATTAATTTTGACTTATAATTCTACTGAGCATAAGTTAGGTGATGTAAGGGAGGCTGTTCGAAT
ATATTGTAATGACCCGACAACAGAATCTATCTTTGTTAGGATTTCCGGTTACATAACAGAAAAAGAAACC
CCTAAGATTTCCATCTCACCAACAGGGGCGATTCTTAATTTAGCTCCTGATTCAGAAGAAGGAGCAATAG
GAAAGTTTACCATAAAAAACTCAGGAGACGAAACTGTAAAGATTATTTCAGTTAAATCTTCTGCCGATTA
TCTTGCCCCTTTAAGAAGTGAACTTAGTCTTAAATCACAAGAAGAACAAGACCTCCAGATAGTATTGCTG
AAAAATAAGGCTCGGGAAGAGATAAAAGAGAACAAGACCGAAGAATATCTTTATCTAACCATCGCTCTTC
CTATAAAAATTAACAAGTAGTTCTTTGGTTAGCTGGTTACTAGGTTAGCTAGTTAAGAATAAAGATGCAA
GAAGAATTAGTTGTTAGTGAATGGTGAATAGTATTTAGTAAGGGTTTGATTTATCAAACCCGTCTGTTTT
CTATATTATTTTCATTTCCTTTTATGTCATTCCCGCGAAAGCGGGAATCCAGATTATCTATATTCATTAT
ATGTGAATTTAATTAGCCAATTTACCAGTTAACCAGATGAGGAGAACTCCGTATGGTTACTAAAAAGAGA
ATGAAAATATTATCCATAATAATCAGTTTACTGGTAATTTTTTCTTTAGTGGGTTGCAAATCAGCAGGTA
CCGATGAAGCTCAAATTATGCAGATTGCCGAAAATATCGAAGAAGCTATAAAGGAAAAAGATGTAGATTT
ATTTATGGAAAATGTTTCCTATAATTATTCTGACCTCGATGGGGGAACTTACGATAATCATATTAATAAT
CTCCCAGAGGAAATATTTTCCAAAATAGAAGATGCAGAAGATTTAGTAGATGCTTTTTCTATTTTAAAAA
TTGAAGTAAAAGTTACTATCCCTGAAAGTGATATAATAGTAACTGATATATATGCCACCGGGAAAATGGA
AATTAAAATATCTCTAAAGGCTTGTGTTTTATGGGTTGTATGTACAGATTTATACAATGAAAATATTGAA
TACAATGTAGATTTTATAAAAGAAGAAGATGATTGGAAAATCATTTCCTTAACAGAAATATAAATCTGGT
TAACTAATAATTTAACCATCTTTTTTAATTTTTTTCTCTTATTTTTGATGCAGGTACAAGGTCTACTCCT
GTTTGCAACATGTCTTTTATCTTGTATTGTATTTAAACTAAAAACTGTAAACCAATAACTAAAAACCGGT
CGACCGAAGGGAGGCCTCCATGGAACAAAAAGAATTAAATTTAGCCAAAGATAATATATCTCCATGGACG
AACGCTATTGAAGCATCAATTATTGCTTTAGTTGTTTTAGTTCCAATTGCCTTTTATCCTCGTTGTATGG
ATGTATTTCTTCCGATTAAAGAATTCATTTTTGAACTTCTTGTGGTAATAAGCTTAATGTTTTGGTGCTT
TAGAATAATAAATCAGGAGAGGTTTAATTTTATTCGTTCTCCTTTAGATTTTCCCATTTTAAGTTTTATA
GTTATTTGTATACTCTCTTTACTCTGGTCTAATAGCCCGATGGTTAGCTTAAAGGAATTACCTATTTTTT
TAGCTGGTCCATTATTGTATTTTGTTATTACTAATAACATCAAATATGAACAGCAAATTAACCGTATCCT
AAATGTTATACTAATAATTGGAGGTTTATTTGGAATATATGGTATCTTACAGTATCAAGGAATAGATTTT
TCTTTTTGGACCGGGAATATCGGAAGACAAAATGTTTTTGGGCTTTTTGGCAATGTTAATTATTTTGCTG
AATATTTGATTATTCCTCTTACTATTGCCGTTCCTCTTTTCTTTGTTAGTAAAAATAAAATGAAAAAACT
ATTACTACTAATCGGAATACTTGCTATGGGAGGTAGCCTAATATTAACTTTTACTCGTGGTTCGTATCTT
GGTTTTGGAACTTCTTTAATCTTTATGTTCTTTCTTTTTATCTTCTCCGGTGGAAAAGCCTTTATCAAAG
ACAATAAAAAACTTTTTATTATTATTTCCTTGGCAATAATCATAATCATTTCTTTATTTGTTATTCCTAA
TCCTTTGAACAAACCAGGAACACTTGTCTCCAAAATTAAAGGCAGGACCTCAGTAACTCAACTCATCCAG
GGCAGTTCTATTAAAAGAAGAATGGCTATCTGGAAATTTACTGCTCTTATGATTAAAGACCACCCTTTGC
TTGGTTCAGGAATCGGAACATATAAATATAATACGTTAAAATATCAGGCTGAATTTTTTGAACAGGGAGA
GAATCGTTCTTTATATCCTCACGGATTTGCTGACAAAGCTCACAATGAATATCTGCAGCTATGGGCAGAA
ATGGGAATAATCGGTCTTGGAATATTTATCTGGCTTGTGATTTGTTATTTTAATTATGGAATAAAGATAT
TAAATAAAATAAAGAACCATTATAAACAGGCTATATTAATTGGATTAATGGGGAGCATAGTAGCTGTATT
AGTTGATGGAATATTTGGTTTTCCTTTACATCTCGCAGCAACTATTGTTTTATTTTGGGTAGCTATAGGA
TTTATAGTTGTAATAGGCACAAGTAATAAAAATAATATTTTGGCAATGAAAATATCTAAAGAATCCTTAA
ATCAGGATGAAGATGAAGAAGCAAATAAGTCCAGGGAAACACAAGAAAAAAATATTGTTAAAACTAAAGG
TAATAGAAAAAGTGCCTATATATTAAAATTACCTTTATATATAAGTATTTTAATTTTAGCAATTTTTTTA
TGTTTTACTTTGTTTCGACCATTTATGGCCCAAGTTTATCGGTTTTACGCTTATAAAGAAATAAAAAATG
AAAATTTTAATGAGGCAATAAAAATAGACGAAAAGGCTTTAAAGTGGGATCCGTATTTAGGCGAAGCTTA
TTATGATATAGGGAGAATATTAGAAATCAAAGAATTTTATGGTGTATCCCTGGGATATTTTGAAAAAGCT
GCAAAATATATTGACCATCCTGATTTACCTCAAGATTTTGCTTTGATTTATCTAAAAAAAGGTCAATTAG
ATAAAGCAGCAATATGGTTAAAAAAAGCAATTTCTTACCAGAAAAATGAAAAGTCAATGCTCCCATTATA
CGCTGAGTTAGGAAATACTTATATACGCCTAAAAAAATTTAATAAGGCAGAAATTGCTCTTAAAAAATCA
TTGAAGATTGATCCGGATTTTATTAATGCTCATTATGGCCTGGCGGGAGCCTATTTAAATCAGAATAAGA
TCGATGAGGCACTGGTTGAATTACAAAAGGTTATCGAACTTGCCCCGGACAGCCTGGAAGCTCAATATGC
CCGGAATATTATGCAACAAATCGCCCAAGATAAATTAAAATCCCAACCGACAGAAACCGACAAGCCGTAA
GAGCATATTTCCTCCCCAGTGAGGGAGAAGATTAAATCAATATGTCTCCTCCCCCTTGAGGGGGGGGACT
AAGGTGGGGGTGAAGAAGTAACTTGCACCTTACACCTTATAGCTTGCCGAACAACTAAAATGGCTAACTA
ATCTTTATCCTAACCAGTTAACTAGGTAACCAGCTAACCAAATAACCAAATAATGGAGGTCTTTTAAAAT
GACAGAAATACAAGAAGAAGAAATTGATCTTCGCGAATATATTAATGTTCTAATAAAAAGAAAAGGTGTA
ATTATCTTAATCTTTTTAATCGCAGTGATAACCGCCGCCATCGTAAGTTATTTTGTTTTACAACCTGTCT
ATGAAGCAAATGTAGTTATAGCAGTTTCAAAACCCAAGATTAAAAATTCACTTGTAGATGAAATTTCTTT
AGAAGAATATAAAAACTTAATTAAAAATATTGAAATTGAAGAAGAATTAATACGAAAATTAAATTTAGAC
AAACCACCTGTTGAGGTAACTCCTTATGATTTAGAAAGAATGATTGCCATAGAATTACCAAAGGGTACCA
ATCTTATAAAAATGAATTTACAGGCTTCCAATCCAAAGTTAACTAAAGACATAATTAATACCTGGGCTAC
TTTATTTGTAGAGAAAAATAAGAAACTATATTTCGATGAAGTAAAAAAAGCTAAAATTGGTGTTGGAGAT
AGATTAAAACATGCTGAACAGGATTTTTTTGAAATTGAAGAGAAATTAATGAAATTTAATGAAACTAGTA
ATATTGATGTTATAGGAAAAGAAATCACCAAAAAACTCAATAAAAATATACAGAATGAATCAAGACTCGT
TGATATTAGGACTAATATTGAGATAGGAAAAGCAAAGATAGAAGAAATTGAGTTTCAAATGAATTCGAAA
AAGAAACTTATTTCTTCATCTAATTTAAATAGACTTATTGAAGGAATGAGTTTAAATGAAGCTAACAATT
TTATCGAAGGTCAATTAGAGTTAGCCAAACAAAATCTCCAAGCCAAAGAAGAAGAATTAAAAATATTTAA
TCAAAAAAGTAAAATTTCTTTGTTAGAAAAAGAAATTACAAACAAGACAAACCAAATAGTAAATTTTAAT
AGCAGACTTGTTAATCTTAAAATATTAATAGAACAGGAAAAAACAAAGATTAAAACAGCAAAAGAACAAT
TAAATGAACAAGAAAAAACTTTTATTTTAACTAATTCTATTTATGATGATGTTTCCTTGAATCAATTGAT
TTCAGAAATAAACAAAGAAGATGCATTATTACTAAAAAACTTAAAATTAAAAAGTGAAGAATTAAATCCT
TTATATATAAATCTTGAAGGAAGAATAATTAATTCTGAGATTAATTTAGAGACTTACAAAACAGAAACGG
CTCAAATAATTTTAAATATTGATATATCAGAAAATGAATTGGAAAAAAATAAGAAAGAATTTGCTATTGA
AAAGTCAAAATTAACTAACTTAGAAAGAGAGAAAAAAGCATTAGAGAGTACCTATGTTATGCTTGACAGT
AAGAGCAAGGAAATAAATATTGCCAGTGCAAATGCTGAAAATAAGGAAAGGATAATCCAATTTACTAATC
CAGAATATTTGAGTCTTCAAAAACAATTAACCGGATTAGTTATTGCTCACAAAGCATTATTAGCAGAAGA
AAAACAATTACAAGAAAATATTGGTGTTTACTCGAAAAGGGTTAGCAATTTAAAAAAAGAATTAACTGAA
AAAAAATTAATACTATCCCAATTGAATAGAGAATATAGTGCAAAAGAAAAATTGTATAATAATCTTTACA
AACAAGCTGAAGAAATTCGACTAACCGAAACAGCCGAAGCAGATTTATTAAAGATTTCCAGCTTAGCTTA
TGAACCGAGGGCACCAATTAAACCCAATAAAAAATTAAATATCTTAATCGCTGGAGTGCTTGGCCTATTT
GTAGGAATCTTTGTCGCCTTCTTCCTTGAATTCTGGCAAAAAGAGAAATAAAGGATATTACCTTGCCTGT
CATTCCCTCGAAACCTGTCCTCGACCTGATCGGGGAGAGGGAATCCAGTATCTCCTCCCCCTTGAGCTGG
GAGGATTAAGGTGGGGGGCGAAGTACTCGTATCTTGCAACTGTAAATTAAGAGGTTTTTATAAATATGAA
AATAAACCAAAGAATATCTATATTCATATTTTTAATAATATTTTTATTAACCCTGTCTGGTAATAATATA
TTTACTCCCCGAGTCTTTGCCCAAAACACCGACTCTACACCCAATACTGTTCCCCGTACCGTTTTAGTAG
AACTTTTTGTCCAGGGAAGCTGTCTTACCTGTCCCACTGCTGAATTTTGTTTAGAAGACCTGGCTTACGA
ATACGGCACTTCCAAATTTATCCTGGTACAGGAGCACCTCTGGGGAGACGGTTACGATACGGCGGAGACC
AATGCCCGCTATAACTGGTATGTTGGCGACAGTAAAAGAGGTACCCCTGATGTATTTATCGACGGCTTAA
CCAAAAGGCTTCAGGGTTTGTCTTGTGATTGTGTTGAAGGGAATTATGAATGTTATAAAGATGCTATTGA
TGAAGAGCTTACCCGGCCATCTTTTCTTGAGATTTCTGCGAGTAAAACCCCTCACCCAAACTCTCTGCCG
AACATAATTATTGAAGGAACAGTAAAAAATGTAAGCGATACCCCTTTGAAAGATTTAGCGGTCTGCGGAA
TGGTCGGTAAAGAAAGAGATAAGCCCGGTCTGTATAATTACATACAGGAAATATTCCCCTTCAAAAATAT
ACCCCTACTTTTGCCCGGGGCTACCTTTAGCTTTAAATTTATTCCCGAAATATCGCTTAGTCAAGAGAAT
GAAGCCGCTAAAGACAAAGAAAATAATAATGAAGATGAAGAAGAGACCCTGCACCTGGTAATATTTGTCC
AAAACTTGGAAACCAAAGAAGTCCTCCAAGCCTTATATGTAGAATAATATTAATTATCCAATTTGCCTAT
TTACCAATTACCCAATTAAATTATTCGTTAGTGAATGGTGAATAGTCGTTAATATAAAATACAAGAAAAT
TCAATTAACTAATTGGTGAGACAGGCGTTTCTATTGCCTAAAATGTCATTGCGAGGGAGTGAAACGACCG
AAGCAATCTCGTCTCATATCTCCTCCCCATTGAGGGGGAGGATTAAGGTGGTGGGGTAGGGGTCGGATTC
ATTCGACCCGTCTCATACTAAAATTATAGACTTTTATTTGCAAACCAGAGTTGACAAATAATCACAATTA
TTGTAAACTACAGTTAGCAATATTACAGTAAAATAATAAGAGGAAATAGAACGATGCAAAATATAGAAGG
CAAGGAAAAACTGAAAAAACTTTTATATTTCCATAACCCTTGGTGGATAGACCATGAAGTTCCGGACTCC
CTCAAACTAACTTACCGAAGGCCGATATTAAAAAAGCTCCTCGAGTATTTTAAATTAGATCGGGCTATCC
TTATTAAGGGGCCGCGAAGGACAGGGAAGACTACCCTTCTTTATCAGCTCATCGATGAATTAATTACTAA
AAGAGAAATACCAGCCCAAAATATAATCTATCTTTCCTGTGATGATCCTGAATTAAAATTGCTCACCAAC
CCTTCCTCAGATTCACGGATAAACCTGTCTGATATATTAGATGTTTATGAACAGTTAAGAGAAAAAACCA
CAAAAGAATTAAAAGCCAATGAGAAAATATACCTTTTTTTAGACGAGGTTCATTTCTGGCAGGGGTGGCA
GTTTGAAATAAAAAAATATTTTGATAAAAAGTATCCTCTTAAATTTATATTGTCAGGTTCCTCAGCTTCC
CTTATCAAAAGAGGGTCTGAATCATTAATGGGCAGGACCATAGAAGAGCTTATATTACCCTTTAGTTTTT
ATGAGTTTTTATCCTGCCGGTTAAAAGATAAAAGATTAGACAAAATTATCCTTAATTCGCAGGAGAGTTT
CGTCCCTTCTAATAATTTACTTAAAGGGGCAAAAGAGCTTTTTTCGGACATGGACAGCATATCGCCAATC
GACCAGATGATTCCTTATCAAAATAAAATCAAAATTCTTTTTGCCGAATATCTTAATCGGGGAGGATTTC
CCCATCTTCTGGAGGTAGAAAATTCTATTCTATGGAAGAGGCTTCTTCGAGAGGATGTTATTGAAAAAGT
GATTTATCGAGACCTGGTAGACCTTTACGAAATAAAAAAACCGCAGGTTCTGGAAAAATTTTTCCTTTAT
TTGGCCGGTCATTCTTCTGATATTATGAACATTACCAATATAGCCAATTCTCTCTGTCTGAGCCGAGAAT
ATACCCTAAAGTATCTGAATTACCTTATCGAATCATTTTTAGTTTTCGGGATAAAAAAGTATTCTCCTTC
GGTAGAAAAGCAGATTCGCAGTAATCAGAAGGTTCATCTTATCGATAGCGGCTTAATTACTGTCTTTGGA
GGAGGGAATAACGAGAATAGAGTAGAGGGTCAGAAAGTAGAGAGTTTGATTGGCAGGTGTTTCTTAAAAG
ATAAGGTTTTTTATTGGAGGGAAAGAGAAGAGGTTGACTTTGTGTTAGATTTAGATGCAGGAATAAGTAG
CAGCAAATCTCTTTTGCCTATTGAGATTAAATACCGTAATACTATTTTGCCAAGAGATTTGAAAGGAATA
ATCAAATTTATGGAAAAGTATGGAGTTAGAGAAGGGATAGTAGTTAGCAAAGATTTATTGCAGAAGATGG
AACAGGATGATAAAATATTATGGCTAATCCCCGCCTGGCTGTTTTTACTAATGATAAACTGAAAAAAGGA
GTTCAAAAAATTGAATTACTTAGAAAAATATAAATTCTGGTTAGAAAATGAATATTTTAGCGACGAAGCA
AAAGAAGAGCTGCGTGCCCTTAGCGGCAACGAAGAAGAAATCAAAGACCGTTTCTATAAAGACCTCGAAT
TCGGCACCGGAGGCTTACGCGGTAAAATCGGTATGGGCACCAATCGGATGAATATATACACAGTTTCCAA
AGCCACTCAAGGTCTGGCTGATTATCTTATCGAAAAAGCCCGTGAGCAAAAAGATTCCCAGCAATATTTA
AATCGCGGTGTGGTCATTGCCCACGACTGCCGCCACAAATCAAGCGAATTTTCCGAGACCATTGCCTTAG
TCCTTGCAGCCAGCAACATTAAAGCCTATCTCTTTGAGGATGTCCGTTCCACTCCCGAGCTATCCTTTGC
CGTACGCCACCTTCATGCCGCAGCCGGGATAGTGGTTACCGCCAGCCACAACCCCCCCGAATACAACGGC
TATAAAGTTTACGGACCCGATGGCGGGCAGATAATTCCGGATATTGCCGATAGAGTAATCGCCCACATCA
ACAAAATAAAAGATTATTCTTTGATTAAAAAACTTGACCGTCCCGCCGCCATCCAAAAAGGTCTGTTTAA
TATTATCGGTCAGGAAGTAGACCAGATTTACCTGCAAAAAGTAAAAGAGCTTGCCCTCAGAAATGATGAA
CAGATAGATAAATCTATCAAAATAGTCTATACTCCCCTTCATGGGGCAGGAAATATGCCTATAAAGCGAA
TCCTAAAAGAAAGAGGATTTACCAATGTATTTGTGGTAGAAGAGCAAGCCCAACCTGACCCTGATTTTTC
TACTGTGGAATCACCCAATCCCGAATATCCTGCGGCTTTTGAGCTGGCTATTAAATTAGGCCAAAAGGTA
GGCGCCGAGATTCTAATTGCCACTGACCCGGACTCTGATCGCATCGGCCTGGCCGTAAAAAATCCCAATT
CCACCGTCATTGCGAAGAAGTCTATTTTTCCCGTCATTGCGAGGAGCGAAGCGACGAAGCAATCTCTACT
CACACCAAACGAATATACTGTCCTAAACGGCAACCAGGTCGGCATCCTACTCCTCCATTACATCCTGAGC
AGTAAAAAAGAGCTGAATCAGCTCCCTTCCAACGGCTTTATCGTCAAGACCGTGGTAACCAGTGATATGT
CCAGGGTAATCGCCGATAGCTTCGGGGTAGACACCTATGAAACCCTGACCGGCTTCAAATTTATCTGTAA
TATGGAAAAAAATGTACAGGAAAAAGAGAGTAAAGAATTCCTCTTCGGCTATGAAGAGAGTATCGGCTAC
CTGACCGGTGATTTTGTGCGCGACAAAGATGCCGTGATTTCCGCCATGTTGATTGCCGAGATGGCCGCCT
ATTATCTTAAAAATGGGCTTAACCTGCTTCAGGTCTTGGAAGGCCTCTATCAAAAATATGGTTATTACGA
AGAATACCAACACTCTATCTATCTGGAAGGTGCAGAAGGGGAGAAGAAGATAGCCGAGATTATGGAAGCC
TTCCGAAAAAAACTCCCTGAAGTGAAAGATATGAAGATGGTTCGAATCGAGGATATTCTAATCGGTAAAA
GTTATAATTTAAAATCCAAAAAGACTACCCATATCAACTTGCCTATCTCTAATGTCTTAAAAATTATATT
TTCTGATAATTCCTGGTATGTCCTGCGTCCCTCCGGTACTGAACCCAAGATAAAATTATATCTGTCTTTT
CACGCCCCTACCAGAAAAGCAGCCCAACAAAAACTCAATCTCGTAAAAACCACCATCTTACAAAAAATAG
AATCGGTTATTAAGCCTGATTAAGTATTGTTAATTTTGACAATTGTCTTAACTTTAATTATAATCAGGGC
AGACGCCTACGGGAGTTAACAATAAGAAATAAGAAGAAATTTGGAGGTTTAAAAAATGTCTACCCAACAA
GTGATAAGCTATAGAATTTTGCTTAGAAAAGAACCTGAAGGTGGTTATACGGTAACTGTTCCTTCTCTTC
CAGGGTGTGTTACCTATGGTGAATCAATAGAAGAAGCAATAGAAATGGCGAAGGAGGCTATTGAATTATA
CTTAGAAAGTTTAAAAGCACACAACGAAGAAATACCCACTGATGAAGGTGTTTTAGAATATACCTTAACG
GTGGGAACTAATGCATAAACTCCCATCTATAACACCTCAAAAAGTTATAAGGATACTGGAAAGAAAAGGT
TTTGTAGTAGATAGAGCCAAAGGTAGTCATCGTATCTACTATCATTCTAAAGGCGGAAGGAGAGTTGTTA
TCCCTTACCACAGGAAAGATTTACCTAAAGGTACTTTAATGGAAATTTTAAAACAAGCAAGCATTGATAA
GGAAGAATTAGTAAAATTACTATAATTAATATTTCTTCACCCTTAGGACAGGCGAGACGCCTGTCCTACT
GCTCGTACATATACGCTAGTATATATTTAAATTTATTCTCTGTATTTTTACTAAATACTAGATACTATAT
ACTAACGACTGTTTTAACTTGCAACTTGTAAAACAATGGGGTCAGGTCTTCACATTTGACATATAAAATA
TAATACGTTATATTAATAATTATGAGCAGACCATTAAGAATAAGTTTCGATAATGCAGTTTACCATATAA
CCGTCCGGGGAAATAGAAAAGAAAAGATATTTTATTCCGATACTGACAGAAGAGTATTTCTCCAAAAAAT
GGACCAAACCTTTCTCAAATATTCCTTCCTTTGTTACGCTTATTGTCTTATGGATAATCATTATCATCTA
TTTATCAAAACCCCCCTAGGTAATATAAGCCAGGGAATGCACTATCTGAATGCCTCTTACGCCAACTATT
TTACCGCAAAATATAAAACCAATGGTCCTTTATTCCAGGGTAGATATAAATCATTATTAGTAGATGAGGA
TAATTATGCTCTTGTTCTATCTTCTTATATTCATCTTAACCCCCTTCGAGCAGGCCTAACTAAAAATCTG
GAAGAGTATACCTGGAGTAGTCTATTAGATTATTTAGGTAAAAGAAAGAAAGAGTTAAAAAAATTGGATA
CCCAATTTATCCTTACTCAACTTCATAACAACCTGACTCAATCCTGCGCCATATATAAAAGATATCTCCT
AGAGAATCTTACTATGGATTTTCCGGTAAAAGATATCTATCGTGGTATAGCCCTTGGGGAGGAAAGCTTT
ATCAAGGGGATAGAATCTAAAATCAAGTCGGTAGGGGAGAAGCGAGAAATTCAGACTACTAAATACTTTA
ATTCCTATTCTTCCGAGGAAATTATCCAAAAAGTTTCCCAAGCATTTAATCTGAACAAAGGAGATGCCCT
AAAAAAGCGAAGAGGTAATCTATATCGACAGATAACCCTTTATTTAGTTAAAAGATATTCATCTTTATCC
CTAAAGGAAATTGGCAAGATATTCAATATGGATTATACTGCTGTTTCCCAGGCGACAAGAAGGTTTGAGG
ATAAGATTAGAAAGGATAATAAAAAAAGAATAATGGTAAATTCTGTTTTAGAATTACTGAAAAATTAAAA
AATGTCAAATGTGAAGACCTGACCCCACCTAAATATAAAAAATATTTAAGAAAGTTGATACCGATGTATT
ATCATAACCTAAATAAAATAAGGGCAATTGTGCTTATTGGTAAAAACCATAAGTCTTAATAAAACAAGGG
GTAGGTCTACCCAAAACCAGAAGAATTTTTTTCACCAAAGAAAACTACCCCCAAAGAGTTGACACAGACC
CAGATAATTCTACGTTTGACATTTCGATTAATATTTGCTATATTATCTTTAGAATGAAAGTAGGAAATTC
TTACTATAGGATTATTTGTGATTGAAGGAGATAAGACCAATGTCTTTAATTCAAGTTCGAGAAAAAGCGC
AAATTACCATTCCCAGTAAAATTCGCAAAGAACTGGGTATCAAAAAGGGTGATTATTTAGAAATTGCCAA
AGAAGGTGATAGAATAGTTCTTATTCCCAAAATTTTAATAGAAAAAGTCTCGGTAAATTTGTCGGCGAAA
GGTGAAGAAATGCTAAAAGAGGCTATAGATGATGTCAAGAAAGGCAAGGTCAAGGTGCATAATAACGTAA
CACATCTAATTAATGACCTTCACAAATAAATGCAATTAATTTATACTGCTCATTTTAAGAAAGACTATAA
AGAACTTTCGGATACTACTCAGAAAAAAACAGATGAGAAAATAAAGCTCTTGATTGAAAATTTATCCCAT
CCTTCCTTAAGAGTGAAAAAAGTTAAAAAATATCAGAATGTTCTGGAGGGAAGTATTAATAAAAATTACC
GATTTTTATTTCAAATTACTTCCGAAGGATATCTTTTTCTTCGAATTGGTAAACATGATATTTTAGAAGA
TTTATAAAAATAACCCTCTTTTTTATTCTTTCGTTTTACACTTTTCCAGTCCTATTACTCTATGTTCCAT
TCCGCCAGAGCCCTTTTGTTTGCCAGGAATTACCGAGAGCACAACTACTATTTGTCTTATTGTTGCTATG
CGGGCTCTTTATGTAGAGACAAGGCTGCTCCCAGGCAGTTTAATAGAAGCCCTCGGAAAAGGTAAAAGGC
TAAGAGAGGTATATTTAAATCGCGAGAATATCTCCGGAGGATAGATTTATCAAAGCAGTTAAAATTAATC
AAAATAACCATATATTTTAAAATTATTTTTAAAAAAAAGAAGGATTTTTAAAAGTTTTGTAGTATTATGA
ATATAAAGTTAAAACATTACTGACCTTTAATTAGGATAGGTAAACGAATAAATATATTGGAAAATAAAAA
TAAGCAGCCAAAAGGAAAAAGACGCATTATTAGAATCTGAAAGAAAATATCGTACAACAGTGAAATATTT
TTAAAAATTTTAAGGGAGGAAGATTAGATGCTTAAATATGGGCTTGAGGTTAAAAAACAAAATTTATTAT
CCCCGAAATCCGGGTTTTCTTTCCCATGTTTTAATACCAATTTTAAAGAAATATTTTCAAGAGAGCCCTA
TTTTTTTACAAGTTAAGAAAAAATTATTAATAAAAAACTCAATAGTGGCAGCATGCCAGCCTTTGAGTTT
TTTTATTTTCAGGCTGTGCCGTAGAAAAGAAAGGTAAGGAGTAAGTAAAATGATAAAGGAAGGGGTTATA
AATTTGTATGAATGAGGTAACTTATGAAAAAAAGTTAGATACTAGCTATGAGGAGATCCTCAGAGATTAC
TTGAGGACCGGACAGAAGAAAGATCTCTACCAGATTAAAAAGTTCAGCAAGGAGCTGATGAAAGAGGGGG
TTGCCCCCGAGGTAATCGTAGAGATGCATCTTAAGGCTATAAAGAAAATTAATAAAAATAAGAAGACCTA
TCCAAAGAAGATTATTGATGAATCCTTTACCTTCCTTATGGAAGGAATCATAACCTATAAAACGGCCTAC
CAGGAATATCTGGATTCTAAAAAAGCGGACTATTTGGATGAGATTAGAGAACTGAACCGGAAATTAAGTG
AAAAGCTGGCTGAAATGACCACCCTCTATGAGACCGCTAAATTAACCTGCTCTTCTCTTAATTTAGACGA
GATGCTTTCCTCTGGATTTGACAGTGCGGTCAAGATCTTAAACGCAGAGACCGGTTCTTTAATGCTTTTT
GATTCAGAAAAAGAATTTTTGACCATAAAGAAGTCCTACGGTCTGAATGAAGAGATTATCCGAAAGACCA
GAATTAAGAAGGGAGAGACTATTGTAGGGTTGGTGGCTCAGAGTGGTGAACCTTTGATCATTTACGGAAG
AGCAGATCTGCCTGTGCGTTGCACGCAGACAGGTATTTCACCAATTAAAGGTAGAAAGAAGTACGAAAAG
GTAAATTCCATCTGTGTTCCTCTAAAAACCAAGAAGGGGGTTATCGGGGTTATTAACCTCAACCGAAAAG
TAGATGCTAATCCCTTTACCGAAGATAATTTAAAGCTTCTTTTTACTATGGCCAATGATGCAGCCTCTGC
TATTGAGAATGCTAAGTTATATCAAAATCTGCACGAGAGTTATCTCAGTATTATTCGGGCTTTGGTCTCC
GCCCTGGAGTTAAAAGATTCCTATACCAGAGGCCATTCTGAATCTGTTACCAGATATGCAGTGGCTTTGG
CTAAAAAGCTGAAGTTATCTCCTCAGGAGATAGAGAGTATTGAAGTAGCAGCTATCCTTCACGATGTCGG
GAAGATCGGTGTCCAGGAAAGCATTCTTAATAAGCCTGGGAAACTAGATGATGAAGAGTGGGGAGAGATA
AAGCAGCACCCCGAATTCAGTTATAAAATTCTTAAAGAGGTCAACTTTCCCTGGAAGATCAAACCTCTTA
TCTACGCTCATCATGAAAGGTATAATGGGAAGGGTTATCCCGCTGGCTTGAAGGGAAGGGTAATTCCCCT
GGGGGCAAGGATCCTTGCCGTGGCAGATACCTTTGCGGCAATGACTTCTGACCGGGCCTATAGAAAGGGG
TTGAGTAAAAAGATGGCCATCGAGGAGTTGAAAAGAGTAGCCGGTACTCAGCTTGATCCTGAAATCGTGA
AGGTCTTTATCGAGAAGGTGATGTCAAAAGGAGGAAAATAGTTCAGCCTTTTCATAAAAATAGTGCTAAA
ATAAAATGAAAAAAGTGTAAAGATGGGTGATGATGAGAGATTTGAGTGTCTATATAACCGTTTATAAAGT
TGATAATAATAAATATAATGAAAGGTGATTTAAAAATGTTAGGTAAAAAAGTTGTAGTAAAATTTAAAGA
TGGACGGATTCTCAAAGGCTGGACAGCAAATATTTCTCCCAACAAAGAAGTTTTTTACTTACATAAACAT
AAAGAATTAAGAAAAAAGGATAAGAAAGATATAGTAGAAGTAAAATTGTCTTCTCTTAGAGCAGTATTTT
TTGTAAAAAGTCATAAAGGAAATAAAGATTATAAAGAAGCAAAAACCTTTGAAGGACAACCTAAACTAAG
TCCCAGTCAACGTAAAATAATTGTTACCTGTAAAGATGGTGAAAAACTTTACGGTACTACTCTTGGTTAT
AATCCAAATAAAAAAGGTTTTTTTATAGTTCCCATTGATCCCAAAGACAATAACGAAAGAATTTTTATAA
TTCAAGATGCAGTAAAAAGTGTTGAACTGCTGAAATTTGATAAAAATGGTTATAAATTAATTTAAATATA
TATTTTTTATAACGTGATGCAACAGCACAGCGTAGGGCCCTCTTTCTCTTAACGCAATACTCGATACACT
ATATACGATACTATTTCTTGACATACACACATGTTAGTGTAAACTTTAGTGGGGTAGTTAGAAGAAAGAA
TATTATATATTAATAATACTTTCTTTGGTTAGCAATAAGCCATATATCAAGAGAAGGATTGCAAAAATAT
AGAAAAAAGGTGTAGACTTACCTATATAAACAAAAACCCTTTACAAAAAGGAGGTAAGCTACACCCATGG
ATACTGATACTATAGCAATAACTTTCCCCGAGGTCAAGAGATTGTTTGACCAAGGAAGGGAAACTTGTTA
AAATGTTATTAACAAATTTTCAAAAATTTTAAAGGAAAAAGAATAAATGTTTAAATATATACTCGCCCCC
CCCCATCCCCCCCCGAAATCCGGGTTTTCTTTCCCATGTTTTAATACTAATTTTAAAGAAATATTTTCAA
GAGAGCCCTATTTTTTTACAGGTTAAGAAAAAATTATAAATATTAAACCCAAGGACTGTAATATAACAGT
CCTTGGGTTTAATATTTTCAAGGTGTATAAAAATGAAATTAAAACTTAATTTAAAAGATAAAATTTTAAA
ACCGAGAAGATGGATAGAGAAAATCAAAGAAAACCGAGAAGTGTTTATTATAATTATTATGTTTATACTT
TTAAGTTTTATAGTCTTCCTGAGCGAAATGTTAGATATTCCTTACTACTTATTTGGCGCACCACAAACTT
CTATTAACTGGCAGGAAGCTCTTTTCTTATCTATTCTGATAACTTCTGTTGGCACTATTACAATTGCTAT
AATTAGGCACTTTGTTACCGAACGTAAAGAAGCAGAAGAAGCTTTACGCAAAAGCCAGCAGGAATTTGTT
AGTCTATTTAACAGCAGTCCTGAAGCCTTAGTCTATCTGGATGAAAAAGGCAATATCTTAAATATAAACC
TCCGCTTTACCGAATTATTTGGTTACACCTTAGAAGAGGTTAAAGGTAGAAATATCAATGATGGGATGAT
TCATCCCCCAAATAAAATAGAAGAAGGGAAAGATTTAGATAAGATAGCCTTATCTAAGGGATATTTTAAT
TATGAGACTATTAGAAAGAAAAAAGATGGAACTTTATTCCCTGTATCTATTTCTGGCTCTAATGTTATAA
TTGATGGCCAGTTAAAAGGGATAACAGGCATTTATGTTGATATTACTGAACGCAAGAAAAGTGAACAGTT
AAACACAGTTTTATACAATATCTCTAAAGCGGCCAACTCCCCTATTAGTCTTAACCAACTCTACAAGACT
ATCCATAAAGAGCTGAGTAAGGTCCTTGATACTACCAATTTCTATATTGCCTTAGTAAATAAGAAAGAAA
ATAAAATATTCTTCCCTTATAATATTGATAATACCAAACCTATTCATCTTCCAAGAACTATTAATCATAA
TTCATTGGTTGCCGAGGTTATAAGGACGGGAAAACCCATTTTCGTTAATCAAGAAATGATTAAAGGGGAA
AAGTTTATGATGGAATTTAAAGAATGGTTTGGTACACTACGTAAAGTCTGGTTAGGATCCCCCCTCAAGG
TAGAAGATAGAGTAATTGGGGCAATAGTCGTCCAGAGCTATACCAACCCTGAACTTTATTCTGAAAAAGA
TATCGGGCTTTTAGAATTCGTCTCCTCTCAGGTGGCTACTGTCATCGAGCGTAAAAGAACCGAAGAGAAA
ATCAGATACCTAAGCTTCCATGATGCCCTAACCGGCCTTTACAACCGAGCCTACTTTGAGGAAGAACTGG
AAAGGTACAACTTTCCCCGTTATTACCCTTTAAGTATAATGATGATAGATATCAATGGCCTTAAGGTAGT
AAATGATACCTTCGGTCATCATGAAGGGGATAAACTCTTACAACACTTTGCTTCTCTCCTTGGTTCCATC
TCCCGGAAAGGTGATATAATCGCCCGAGTAGGAGGGGATGAATTTGCTATTCTTCTTCCCTCTACCACCG
CCGAGCAGGTCCATGACTTCTACGAGAGGATTAAAAAAACCTGTGAAGAAGATAACATTAAACCAATTTA
TTTAAAACCGAGTATCGCCCTGGGTTATGTCACTCAGAAGGGAGAGTACCAGAATATCGAGACCCTCCTA
AAAGAAGTCGATAAGAGGATGTACCAGGATAAAAATATAACCAGGTGAAGGGGACGGCAGGTGGTTGTTG
TGATGAAATGTGAAATATCCAGAAGTTCCTCGACCTTTACATTTTATTATAAAATAAGACCATCACTTCG
TATTTTTAAATCCGCGTCTTCCTGTACTGGCAGCAAATAAAGAAGATAGTCTCTTTTCTAAAAGAATGAA
ATAAAAAATTTTACCATATGTATCAAGTGAAGAACAGAAAGAAATCGAAAATTTGTATGAGAAAGATATA
GTTGAGAACGATGAAGAGGGCATTACCGCTAGTTTTACCCGCAATTGTTCCTCCCGCCTATACGCTACCC
GCTATACGCTAATTAAATACTAACGACTAATTTCCCCTTGACAAAATATTCAATAATATGTAAACCATAC
TATAGAAAATATTTAATAAGGAGCTATAGTTACCTTAGAGAAAAGAAAAGAGGTAAAAGGGGATATATTG
GTGCTCTATCCCTGGAAAATATTTTCTATCTTTGCGAGGGAGTGAAACGACCGAAGCAATCTCTACTAAA
AATGAATTTTATAGTATTTTACTCGTACTTATTACCCGCGTTATAACTATCCGCTAGTATCCATCTTGAA
TTTTTTCCCGATTAGTAGACTATTCCTTCCCACATCTTTTTCTTCATCACTTATCACTTATCACTTATCA
CTGCATTTCCTTCCCGTATTTTACTCTCGTACTATAACTATCCGATAAACGCTGCACGCTCTACGCTAAT
ATTTTACCCTGCATATTTAACTTGCAATATTAAATATTAAGGGTTATAATAAAAACGATAGAAAATAAAG
ATAATGAAAATAAACTTAGAAGCATTATCTTATTGCCCAATTGTTCAATTCAATAATCTTGTATCTTGAA
TCTTTCTTTGTATTTAGAATTTTGTTTTTTAAACTTGCACCTTGCATCTTAATCGGTAAATTGCTCAATT
AATTTCCTAATCTTTATCTTTATCTTAATCGGCAAATCGGCAAATCGGCCAATTGGTCAATTAATTAGAA
GACACGAAAAAATATGAAACTAAAAACTCGAGTATTAGAAAAAACTATTCTTAAAGCAATTAAAACTTTT
CCGGCTATCGTGGTTACTGGCCCACGCCAATCAGGGAAGACCACTCTTTTTAAAATGCTCTTTTCTAAAA
CTCACACCTTGGTAAGCAATGTGATTGCTGCTTTCGAACTTCAAGCATTGATTAAGAAAGGAATATTAAG
AAGAGAAGGGAGGGGTCGAGCCACTCGCTACCTTATGAATTTTTCAATTAATGATTAGGTTAATAATTTA
AAGAACTGTAAAAAGTAGCCTGTCCCCTTTTTTCCTATTATAATATAAAAAAACATAGGGAGGAAATGAA
AAAAAATGAATGATAAACCACCATCTATTCAAGAATGGAAAGACCTATACGAAGCCGCAATACAATTTAA
GAAAATAAAGCCCTGGAACTGGATGTGGGATACTGATATATTTGGAGTGCAAAACCCGCTAACCGGGGAG
ATTGGTTATTGTTGTGTAATGGGAGGAGCAGGTGAACATTTTGCCTTAGCAGTATATCAAGGCAGCGAAG
GTTTAAATGGATATTTATCACTTCAATCTGGAGAAAATTATCCATCTCTTCAAGATATACTTAGTCTTCA
AAAATTACTAATGGCCTCATTCGAAGATAGAAAAATTTTACAGAAAGAAGATATTCAATTAATAAAAAAA
TTTGATTTAAAATTTAGGGGAACTAATTCATGGCCATTATTCAGGAGTTATCGACCCGGTTGCTATCCAT
GGTATTTAACCGGTGAAGAGGCAAGATATCTAACCTTATGCCTATGGCAGTCAATTAATGTTGCACTTCG
TTTTAAAGATGATCCAGGAATACTCACTCCCCCTACGGAAAATCGTTATTTAGTTCGAGTCCCCAAAAAA
GATAAAACAGGTTTATCCTGGAGAGATATGTGGATAGAGCCACTACCCTTGCAAAAAGGGGAAATTATTG
CAGAACCTGTCGATGAGATTCGTTTGGAAAAAATAAAGAGAAGAATTCCTAATCGTCAGGGTGTTTGGGA
GGTTGATTTCTTTTACTATCCAAATCCGATAAAAGAAAAAGGAGAAAGACCTTATTACCCTTATATCACT
TTATGGGTAGACCAACATTCAGGTTTTATATTAAGACACGATTTAGCAAAACCTGCAGAGTGTATGTCCG
AATTTCAAGTGAATTTCTTTAAACTCGCAGAAAAGAGGAAAATACTTCCCCGGGAAATATTGGTCAAAAA
AGAAGAGACTTTCAAACTACTTGAGCCTATTGCTTCAGAGCTGGGAATTAATTTAAGAAGGGTAAAAAAG
ATGAAAATGTTGGAAGATGCCAAAGCGAGTATGTTCAAATTCTCAGCAGGTGAGAATCGAGATGTAATAT
AGTGGGCCATTTCTTCTTCTGTTATTCCCGAAAGCGGGAATCCAATCCTCTTCTCCCTCTCCCTTGAGGG
GAGAGGGCCTGCCCTGTGTAGTAGAAGAAATTACTGCATTTGGAAAGATCTCATTCCCTCTCTTTAGCAC
AAAATCTATCTCTGCACCATCATAAGTACGGTAGAAAAAAAACCGCATAGATTCCCTAAATAAATAAGAA
TTTACTTTCTTTAAAATATTAAAGGTCATATTTTCTACTAAATGTCCAATCTCATTCGGATTATGGGGTA
AATTAACCAAACCTTTACATGCATTGCGAAATCCTGTATCCAAAAAATAGATCTTTCTATTTTTCCTCAC
TGCCTTTCTCTGATTTTCAAAATGTGGCTGTAAGAGTTCAATTACATAAGTTTTTTCTAAAATATTTAAA
AAATTCTTTAAAGTAGGGATTGAACAACAATTAAATTATATACGGGTAAAAATAAAAAATCAAATCTTTT
TGCCTCGCATCATCCCTTCATTCCGGATAATTCTTTCTGCACTTCCGCAAAACGTAGGGAATAATACTCC
CGGTTCTGCCGATACCCTCCCTTCTCAAAAAGTTGCCCAAAGGTGCCAGGCACCTTTGGGCAACTTTTGA
CTTTGGCTACTAAGTCATTACCATTATTATGGAAGATGTTTTTACTAATGATAGTATCCATCACTCCTTC
AATAGTTGCATCTTGAGCTGCAAAGTCGACATAGTCTCCGTCATCTACGTTCTTGGGATTATTCAGGGTT
AGATTTACGGTTTTAGCTGCACTATCCCTAAACTGCAGATAGAGTCTCTTGTAACTGGTTACTTCTCCTA
ATTCGGTTGCCATTATTTTTTTCATCTCCTTCTTAGTAATTGTCTGATTTGTCATTGCGAGGAATGTAAT
AAGCCTGCCCAGCGAAAGCAGGGGAAGCAATCTCTACTCGCAACTCGCACCTTGTTTTTCCATCTTGCAT
TTCTTTTCCTTTCTTTTTCTTGGACTCGATACCCGATACTCGATGCTATATTTTAAGCTTGCTTTTTCTC
TTGCTTTATAGTAATATTAAATAAATATTTATATAGGGAAACTAATGGATAATATTTCCCTCTATAAAAG
ACGCATTATATTAGATTAACTAAAACCTAATATTTTTGTAAATTATACTAACTCATTATCTTACAGTTGT
AGAGCACACCTATACGCTCTACGCTAATATGAGGTAATTATGATAGAAAAAGAGATATTGTCAGAAATGA
TTTTAGATTATCAAAAAAATATCTTACCCCCTTTAGTAGAAAGAGAACTACAGAATCACATTGACCTGGA
AATCCCACTTAATAGGGCAATTGCTATTTTGGGTCCCCGAAGAAGCGGCAAAACATTCTTTCTTTACTCC
TTATTAAAAAAACTCATCCGGAAGGGAATTAAAAAAGAAAGAACCTTATACATAAATTTTGAAAATCCAA
GATTAGTCGCCATGGATTGCAAAGATTTAACTTCTTTATTAGATACCTTTTATGAAATTTATCCGGAAAA
TAAAAAGCAAAAAATATGGCTTTTCTTAGATGAAATCCAAGTCATTGAAAATTGGGAGATTTTCATAAGA
GATGTCTTAGATAAAAGAAAGGCTTTTGTGTTTATTTCTGGTTCTTCCTCCAAACTTTTATCCCGAGAAA
TTGCCACCTCTCTCCGGGGCAGAACTTTAGATTATTTGATCTTACCTTTCTCCTTTAAAGAATATTTAAG
ATTAAAAAATATTAATTATAAAAAGTATTTATCTTCCGAAGAAAAGGCAAATTTATTGAATGCATTTAGG
AAATATTTTTCCTGGGGAGGTTACCCGGAAGTACTCCTCTATCCCCAAGAAAGCAAAAGGTTGATCAATG
AAATTATAGAAGTTACCATCTACCGAGATCTTATGGAGAGGCATAAAATAAGAAATCTAAAAGTAATTAA
ACTGATGTTCAACTATTTAATTAAAGGAAGAGCCTTTTCTGTTCACAAATTCTACAATTTTCTTAAATCA
TTAAATATCAAAGTAAGCAAAAATAGTGTATATAATTACTTGGAATATTTTAACGATGCTTTTATCTTCT
TCCCTTTAAGAAGATTTTCCTGGTCTTTAAAAAATGCCGAACAGAGCATTCCTAAAATATATTCAGTCGA
TAATGGCTTAATTGAAGGCATAGTAGGTGAGAACAAAAGTAGTAAATTGGAAAACTTAGTTTTTCTTTCT
CTTCTAAGAAAAGGCTTAAAACCAAACGAAGAAATCTTTTACTATCTCTCTAATAATGAAGAAGTGGATT
TTTTAATTAAAAAAGGAAGAAAAATTATCACTTTAATTCAGTCTTGTTTTGATTCATCCGATTACCAAAC
CAAAGAGAGAGAAACAAAAGCCCTAATTAGAGCCAGCAAAGAATTAAATTGCTCTCATTTATTAATTATT
ACTTCAAATGATGAAGGCGAAGAAAAAATCAAAGATAAAAAAATAAAATATATACCCTTATGGAAATGGC
TGCTGAATTCTAAATGATATTTCTGAACCCCCTTTTTGCACTTGCTATATTATATAAGTAATATGCTAAA
ATAACCTTACTAATATTATAATAATATGCTAAAATAGTGAGGTAATATATTTGAAAAATATGAAAAAATT
AAAAGCACGAAGAATTGTAAATAAGGTTATGAGTAGGCTTTTAAAGGGTAATTATTAAATTGTACTTTTA
GGAGCCAGGCAAGTAGGCAAGACTAGTATAATGTATTTATTGATGGACGGCCTCCTGCAAGTAGAAAAAG
TTGAAAAAAACAGAGTCTTTTATTTTGACCTGGAAGATATGAATTTATTAGAAGTAGTAAATAAGGGGGT
TGAAGAGTTTATTGCTTTCCTTAAGGCAAGTGGGGCAGATTTAAAAGAGAGATGCTTTATCTTTTATGTG
CGGAATATCAAGGCGTACCTTTGAGCGTTATCTATTTATTCTGGAAAGCACTTTTATTATAAGATTAATC
AATCCCTTTTACTCGAATAAGATAAAAGAAGTTGCCAGGATGCCTAAATTATATTTTATGGATACCGGGA
TTAGAAATATAATTGTAGGTGACCTAAATTCTTTAGAAGGGAGAAGGGATTCCGGTAGCTTGGTGGAAAA
TTCTGTATTTTTAATGCTTTTAACTGGTAAGGGGCCACTTGATGAAATATATTATTGGAGGACAAAAGCC
GGTGCTGAAATGGATTTTGTTTTAAAGGCTGAGGGTGAGAGATTGCAGGGTTATGAAGTGAAATATCGAC
CTTTTAAAGAAGCAAAAATTACCAGAAGTACCAGATCCTATATAAAGGGGTATTCTCCCGTTCTAACCTG
TATATGTACCAAGAATTATTATCAAGATGAAATAAATATGGATTTAATGGGTTTTAGTGGTTTAAATAAT
AAATCTAAGCTTATATTTTTACCAGCATATTTCCTTTCCAAAGGAAATATTTTCACTCATTGTGAGCTCT
GATTTATCTGGGCGCGGCAATCTCTACTAATCACGTAGGACAGGCGTCTCACCTGTCTTACCATGCGGCT
GGAAGTAATAAATATTGACAAATATTTTACTTCTTATTATAATATAAATGAAAATGATATAAGTAAAAGA
AGGTACAAAAATGAAGACTACAATAAAAGTCAGTAGTAAATATCAAATTGTTATTCCTCGAGAAGCCCGT
AAAAAATTAAATCTTAAGGCTGGGGACAAGTTAATTGTAAAAGCTAACAACGAAAAAATAATTATCTACC
CCCAACCAAAAAGTTACGCCAAATATTCCTTAGGCTTGGGGAAAGAGACCTGGCAAGATATAGATGCAAC
TGAATATGTTCGAAAGGAAAGGGAAACGTGGAAGAGTTAAAGTTAAAGGGAAAGATCATAGGGCTGGATA
CTATGGTATTTATTTATCACTTTGAAGAGAATCAGGCATATTCTCCCCTGACTTTTTCTATTTTTGAAAG
TTTAGAAAAAGGAAACTTTAATGCTATTACCTCTACCCTAACTTTATTAGAAATTTTGGTTAAACCCAAA
AAAGAGAATAATTTACTTCTTACTGAGAGATATAAATTATTGTTTGAAACCTTTCCTAATTTACAGGTGA
AAACACTAAATGAAAATACCGCTGATATTGCTTCCAGTTTAAGAGCTAATTATAGTATTAACACTCCCGA
TGCTATTCAGATAGCTACTTCCTTAGAGGCAAAAGCTGATATATTTATTACTAATGATGCAACTTTGAAA
AAAATATCAGAAATAAAAGTTTTATTGTTAAGTGAAATGTTAAAATAGACCATCTCCCTTTTTTCTGTCC
TGTATTTTTTCCCGACCGGCAGATCGGATGACCGGATCTTCCTTCTGGAAGCCACCGGTAGTTATTCTGA
TTATCTAATCAGATGTATGCCAAATGCCGGATCAAGGCAGTGATTATTAACTTAAAAAGCACATTCTCAA
AGTTTTAAAAGCTGAATAATATTAACAAAATGATACAGAGAACCGTCCCCTGTATTTTGAAAAAAGAAAA
ACTTCACAAATTAGATATAAACGAAAGACAGAGAAAGGCGATAGAATATCTTAAGATTCACAAAAATATT
ACAAGAAAAATATATATAGAAATTAATAATATATCTCCTAGACAAGCAAACAAAGATTTAAATGATCTAC
TTGAGAAAAGACTAATCAGAAAACAGGGAAGAGGAAGAGCTATATCTTACATTTTAAAATAAATGCACGA
TAAATGCACGATTTTTATTCCTTCTCTCGTGACGGGAGAGGGCTTAATTAGCAGGATGGCCGACTAAAGT
GACCGGCCAACCAGGTGACTGGAAGACCGGTAGATTAATTTAACTTGCATCTCGCAACCTGAATAATTTG
ACATCCCAATTTTTTTACAGTATAATTTTCTTAAGTTCACATTCTGAACATTCTACAATTATGAATGTAG
GGGTGGGATTTATCCAACCCGTCTTATCTTTAAATGTCATTGCGAGGGAGTGAAACGACCGAAGCAATCT
CTACTTACATCTTTTTTGTCTTTATTGCATAAAATTCATACACGCTAAAAACCAAATAATACAAGGTTTT
CAGAGCCCTCTTAAAAATATAAAAAGTATTCATCACGCAAATTATCACAAAAACAAGTAAAAAAGTACTA
AAAATAGCTTTTTTAGCTCTTGAAAGGGTTGATATATAAGGCTTTTAAGAGAAACCTACGTATAAGGCGT
GTAACGCATTTTTTTGAGGTCCTTAAGGTAAAACCCTATCTTCCTTCAAATAAACGCCGTGAGGAGCGTT
ATATTAGATATAGCTCAAAAGGCTTATATTATAAGGGTTTTAGACAGCTTAATTATAAAAGAACTTATTG
AAAAGAATATTATAAGAAGAGTAGGTAAAGGAAAAGATACATATTATATATTTGTGACCGAATAGTGACC
GAATGACAACCTATGTTTAAAGAAATTACCGGTGGTTTTGCGGTAATAACTCTAACTAGGTGAACTGGTT
AATTTGCCGACTGGCTGATTGGTCGATTGGTAGATTATCTTGATTGGCTGATCGGCAGATTGCTAGATTG
GTGACTTTTTAGAATAAATTTATATTATAAAGTGATGTAATGATATAATGAAAATAGGAGAAGTAATTAA
AAAAATAAAAAAAGATGGTGGTACTTAGTGAGAATTAAGGGAAGCCATAGACAATATAAGCACCCTAATA
AAAAGGGCTTAGTTACAATTTCAGGTCATTTGAGAAATGATCTTGCCAAGGGAACCTTAAATAGTATTTT
AAAACAATCAGGTTTAAAGGAGGTAAAGGAGGTAAAGGAGGATGGTTGAATATACCATTATTATAGAGAA
GGCAGAAGGTAATTACTCTGCATACTGCCCAGACCTACCTGGATGTATTGCTACTGGTTTTACACCAGAA
GAGACCATTCAGAGGATGAAAGAGGCTATAAAATTTCATCTAGAAGGATTAAAGAAGGAGAAAATTGCCA
TTCCTGAATCTTCTACCAAGGCTGTATCTATTGGAATAGCAGTGAATCAGTGAATTAATTTCCTAATCCT
AATTGGTCAATCGGCAAATTGGTCAATTGGTGAATTAATATATTGGCAAATTAACCAAAAAACTGATAAA
ATAACAATAAATGCAAAATGATACAGAGAACCGTCCCCTGTGTTTACATGGAGAAGAAGTTCATTTTGTC
CCTGTCACACTCCGGGAGGAATTATGATGCAGGATAGAAATTTAATAAAAATAAAAAAAATGATAAAAAA
TATTTTCCCTGAATGCCGGATAATATTATTTGGCTCAAAAGCACGTGGAGATGCTGATGAACTGAGTGAT
TATGATATCCTTGTTATAGTTAAACAAGATTTGTCCATAAAAGAAAAGCGATATTATACAGGTTTTATTC
AAAAAAAATTAGCAAGCATCCCTCTGGATGTAATTGTCAAAACAGAAATGGATATCCCGAAACATTTAAA
GAGAATTGAAAGCGTAGTAAAGGAAGCAATAGAAATGGGGGTAGTTATATGATAGATAAAGAAACAACAG
AATGGCTTATGTTGGTGTCAAGAACTTGTGGGGACTTTTCTTACCTCAAAAAAAATTATTTGATTTTAAT
TTAGGATAGAAAAGATAGATCTTTGGAAATTGACCTTCAAATAAACGAATAATAATTCTATTAAAC
>NODE_21_length_160093_cov_79.980727
TTTTCTTACAGGCCTATTACCTGACTGTCTACGCTTAAATCTTATGGGTTACTCCAAAGACTCCAAGACT
TGCTACTGGTGATTTGGCTATAATCTTACCAGGCAGGATTTCCACCTGCTAAATATCACGACCTAATCCT
GGCCGCACCAGGCGAGACGCCTGTCCTACGGTTTTATATTAATCTTCGAGGGCAGACACGAGGTCTGCCC
CTACAACTACCTTCTGAATTCTAGCTCCCTGCTTCTATTCTCTTTCCTAAACCAGCTAACTAGCTAACCA
GGTAACCAACTAACCAATTATATACTATAACTGTTTCCTTGCGCGATACGCAATACGCGATACCATTATA
GTCCCGCCTGTTCTTTTAGTATCTCCGCTTTATCGGTCTTTTCCCAGGTAAAATCTTCATCTTCCCTTCC
GAAATGACCATATGCAGCAGTCTTTTTAAATATAGGTCTTCTTAGTTTTAAGTGTCTTATTATTGCTTCC
GGACGTAAATCAAAATTCTTTTTGATTAATTCTAATATTTTCAATTGAGGAATTTTTTCTGTTCCAAAAG
AATCTAACATAATAGATACGGGATGAGCTACTCCTATGGCATAGGCGATTTGTATCTCGCATTTATCAGC
CAATCCGGCAGCTACAACATTTTTAGCGATATACCTTGCCATATAACTACCTGACCTGTCTACTTTAGTT
GGGTCTTTTCCGGAGAAACATCCTCCACCATGACTTCCAACTCCACCATAAGTATCTACAATTATCTTTC
TACCGGTTAGACCGGTATCTGCCTGAGGGCCGCCTATAGCAAATCTTCCGGTAGCATTAATAAAATATTT
GGTATTTTCATCAAGATATTTTTGGGGTATAACATAGTGAATAACTTTTTCTTTAATATCTTTTTTTATA
GTTTCATAAGGAATATCAGGGTGATGTTGGGCAGCGATTACTATCGCTTCTACTCTTTTTGGGTCTCCAT
TCTCATATTCAACTGTAACCTGAGATTTGCCATCAGGTCTGAGATAAGGAATTATCTTCTTTTTTCTTGC
TTCTGCCAGTCGATAGGTTAATTTATGAGCCAATATTATTGGTAGGGGCATCAGTTCGGGAGTTTCTCTG
CAGGCATAACCGAACATCATTCCTTGATCACCTGCCCCGATAGTTTCCATATCATTTTTTTCTTTTTCAG
TTTCTTTTACTTCTAGTGATTTACTCACTCCTTGATCTATATCCTTGGACTGTTCATCAATAGAGGTTAA
TACCGCACAAGTATCACAATCAAATCCATATTTAGCCCTGGTGTAACCTATGTCTCGGATGGTTTGACGT
ACTATTTTTGGAATATCAACATAGCAAGAAGTAGTAATCTGTCCGGCAACCATAACCAGTCCAGTGGCAA
CCAAAGTCTCTACTGCCACTCTTCCGTAAGGGTCTTCTTTGTAGATTCCGTCTAGTATAGCATCAGATAT
TTGGTCAGCCATTTTATCCGGATGTCCTTCGGTAACTGACTCGGAAGTAAATAAATATTTGTTCTTCAAA
TCTAACATCTCCTTTGTTTTTTTTAATACTAAATTAAAAAACCCTTCAATACCGAAGAGGTAATTTTTTT
TCTTATCTCTCGGAATTGTAATTCCGCGGGAATTAGCACCGTCACAATGCATTTGGTTATAGCATCATAG
GTTGCTGGGCTTCTCAGGGTCCGTCCCTCCACCAACTCTTGATAAGAGTATATTATTTTTAGTTCGTTAA
AATAACATAGTTAAAATCTATTGTCAAGCGAAATACCGTATCTCGTATCTCGTGAATCGTATCTCGTGCA
AACTAGCGTATAGCGTATACATTTGGTTATATGGTTAGTTGGTTACCCGGTTAGTTAGTTAATAAATTAG
TACAAACCAGTTAACTAATTAACTGTATAAACGTTCAGCTGTCTAACAAATATTGATTGGTAATAAGTAT
TTCTTTGATTTATCAAACCTGTTTCAGCTCGATTAAATTTGATACAAAAAATCGTAAAATACATAACAGA
CATTCTGTTTATGATACTATGCGCTGTACGCTGTATGCTATATGCTATATAGGTTTTGAATTTTAAATTA
TGGTTTTTAGTTTTAGTAAAGTTCTATTTTTTTAACTATAAATACTTTTTATATTTTTCGTTATTAATCA
TTCTTTTGATTATCTTCTTTAAATCACCTTCTCGTTTTTTGGGATAAATCAGTTTTATATCTCCACTTGA
TATTACAACTAAATCAGATAAGCCAATAGTAACTATTAAACCTTCATCGTTTATGATAACACACCTCTTG
GTATCTACTCCCTCATGGCCACCTTGAATTACATTGCCATCTTTATCCTGAGGAAAAATTCTCTCCATCG
AAGTCCAGGAACCAATATCATCCCAACTAAAATTTCCTTTTACCACCAATCTATTAGAAACTTTTTCCAT
AATAGCATAATCTATAGATATTTTTTCTAATCCATAAAATACTTCTTTTACGACTTCTTTTTTGTCCAAT
GTCCCTAAACTATTTTTTATTCTCATTAAGCCATTGTAAAGTTTTGGGGTCTCTTTTTTTATAGCATTCA
AAATATCTCTGCAAGTCCAAACAAATATACCACTATTCCAAAGATAATTTCCCTCATTTATAAATTTTTT
TGCAGTTTCTAAATTTGGCTTTTCTGTAAAATTTTTCACCACACAAGCGCTAATATTATCGATCTTTTCT
ACTTCCTCACCTACACAAATATAACCATATCCGATTTCTGGCCGCGATGGTTTAATGCCTATGGTGATTA
AGTTACCTGTTTCACGAGCAAGTTTACAAGATTCTTTAATAACGTTTAAAAATTTTTCTCCATCTTTTAT
TATATGATCTATGGGAAGTGTAATCATAGTGGTGTCAGGGTCCTTATATCTATGTTCAATAACTACTGCA
GCCAAACCGATACAGGCTGCGGTATCTCTACCAACTGGTTCAAGGATATAATTTAAATAATCTACTTCCG
GAAGAGCATCTTTTATACTGTTAAAAAGATCTTCTGTGGTAGAAATAAACACATCTGACAAATCAATTAG
TGGTGAAACACGATTAACGGTCTCTCTAATCATACTATTCCCGCCAGTGATAGATAACAACTGTTTAGGC
GTATCAAATCGACTATGAGGCCAAAATCTTTGTCCTCGACCTCCAGCCATTAGAACTGCAACATTTTTCA
TATAAATTATCCTCCCCATTTAAACAGCATATAGTATTTAGTATTTAGTATAGTAAAGAAAAGAAGCAGA
GTGAAATTGTATCTGGTATTGCATATATTAGCCTATAGCGTACAGCGTTTAGCGTATAGAATTAGTTGGT
TGGTTAATTGGTTACATGGTTAGTTAGTTTATGAATCATCATTAAACTAATTAACTAGTTAACCAAGTAA
CCAGCTAACCAATATAGTTTTGCGCTTTTCGCTTTAAATTTTCAATTTAACTTATTATATAATCATTTCT
TCAATTTATCAAAAAAAATTAATTTAGGTTTATTTACTAATTATCAAAGGGTATAGTCTTTTATATAAAA
TGAAAGTTAAGATACCACTAATAATCCCTTTTAAAAGATTAAAGGGAATAATAGCTGGAATTAACATTTT
AACTACGATATCTCTATTAACCCCTAAATAAAGAGGGGTAATTATCAAATTAGCTGGAACCATTATTAAG
GTCATTGCTAATGTCCCCAAGATTAATCCTAAAATTGCTCCCTTCTTGTTATGATGCAAGAAATAGATTT
GCGATGATACAAATACAAAAGTTCCCGTTGCTAAAAAATTCATCAAAGCGCCATAGGGACCGCCTTGTCC
GGTAATAAGAGCAAAAAGCATAGCAGTAATTAGAGACATTAAAACACCAATTTTCGGACCTAATTTAAAA
GATCCAATCAGGAGAAATACACTCCCCGGGTCATATAATAAAAATGGCGCTTGGGGTAAAATAGGGAAAT
GAACAAAATACCCTGCTACTATCGATAAGGCAATTAATAATCCAATACTTGTAATTCTTTTACTTTTCAT
ACTGATTCTCCTTTTATTTAAATTTTTTAACTTTATTTATATGTACTAATTTCGAGTAGTGTTTACAATT
TGACTAAAAACGCAAAGCGAAAAACCATAATTCAAAACTCTTAATTAGTCGTTAGTGAATAGTCGTTAGC
TTGAAATACAATATGGAAGATAAACTAATTAAATAGTACTATTCTAATAATTGGTTAACCAATTAACTAA
GTAACTAATCAACGAGTCGAGACATATATTTAAATTTTAAATTTTGAACTATAGCTTTACGTTTTACGCT
TTTCGTTATATACTATATGCTAATTAGGGCTTACGTAAAAAGGAAATTCCTATCCAATTAATTTAAATTC
AAAAATGTTTTCTATCAATAATAAAATATCCCCGAAGAAAATTTATTTCTCGGGGATAATCTTTGTTTAA
AATATATTACTTCTTCTCCCTTCCAGACTTTACTGTCGGCTCTGGCTTTTCACCAGATCTGCCAAGCACA
CAATAAATAATTTAAGTTTAAAGTATAATCTTTTAAAAAATATTGATTTCATTTTTAAAGATTATTAACT
TCGTTGTGTACTCGACTCGTGGGCTTATTCAATCATTGATATAAAACAATAGAAAGAATTTACCACCGGT
CGGGAATTGGTTATCTTTTAATTTAACCTCACCCTGCCCCGAAAAAGTTTAATCTCCAATATTCTATTTT
AAGAAATTATATCACTTTTTTTTTACTCTTTATAATAAATCAATTCACCCATTAACCAATTCTCCAATTT
ACCAATTAAAACTGCATCGATAAGTTAAGAAAGATAAGAACGAGTTCGATAAATCGAGCGTCTACCTCCG
AAGCTATAAACTTGAAACTCGCAACTTGCAACCCGTAACCTGTTACTCATTACTTATTTAATTATACAGT
TGGCCAGTTATAAGACATAAGATACAAAAAACTATAAGATGGGCGTTTCTCCGATTTAAAATGTCATTGC
GAGCGACCATAGGGAGCGCGGCAATCTCGTCTAAAAACTATAAACAAAAATTTTATTTTCTTTCTTGAAT
TTATTTTCTTAACTATCTAACCAGCTGACTAAGTAACCAACTAACCGATCTTTTTACTTGATACTATAAT
ATTATATTATACGCTAAATGCTATCCGCTATTCTAAATACTAAGACTGATTTAATCAGTAGCTTTGATTT
CATTTTGAGCTTCTTCTAAACTAAATCCTCTTAAATTAGCATAATAGTCTAGTACCTTGTTCAGGTAGTT
ATCAGATAATTCCTGATTATTGGTCAATCGTTCTTGTACGGCATAAGGTCCCTGGTTGTAAGCTATGACA
GCAGTTTTTAAATCATTAAAATCTCTATTTAATATAGATAGATAATATACTCCGATTTTAATGTTTTTAA
TGGGATCAAACAATGTTTTCTCTGCTCCGTCCCATTTAATATCAATGTTCTCTGCTAATTCAGGAGCTAT
AAATCTTCTCACCTGACACAATCCATAGGCATAAGAATCCGAAACGGCTTTGGGATCGTAATTACTTTCT
GTTTTTATTATGGCAGTTATTAATAAAGGATTAAAATTATATTTTACAGCTTCTTCATAAATAGTTTTAG
ATATTTCATATATAGATTTACTGTCTAAGGTAGAATTATTTTTAGAAATATCCTTTACTGCTTTTGTAAT
ATAATATTCCCTTTTTGCTTCGTTTGAAATCATTCCGGTTAATTCCTGTAATTGCATATAGATTTCTGTA
AATTGGTCCCTATCTATTTTCACCTGGCTGTATTTCCCTATTTCTTTTGATAAGTTTTCTACTTTGTTAA
CTATTTCTTCGTTCTTCAAGTTGATATTTTCAACATATTTTTCTGTTTGAATAGTTAAATTATTAACTTT
TACCTGCAAAGTAACAAATAAGATAAGTAATGCACACATAAAAAGTATGAATATCAATCCAAGATTTTTG
TTAATAATTTCTTTAAACGAATTTGACATAATAACTTTTTCTCCTTTAGTTTTTTCATCAGACATAAATA
TTCCTCCTTAGATATTTTTTAAGGGGTAACGGCTTAATTTATTGGATTTTACTGCCTTCAGTAATATCTT
TATCTACAGTTAATAAAACTACATTATTATTACCAACCGCTGCCAAAAGCATCCCCTGAGATTCTATACC
TCTGAGCTTTACAGGCTGTAAATTAGATACTACTATTATCTTTTTCCCTAATATTTCTTCAGTAGAATAA
TGCTTTTTTATTCCGGCTACAATGGTTCTTTTTTCTTCTCCCAGAGTAACTTCTAATTTGAGTAATTTAT
CTGTTCCGCGTACTTCTTCGGCAGAAATAACCTTTCCTACTCTCAAATCGATTTTTTTAAATTCATCGTA
AGATATAATATTAGCTTTATCTTCTTTTACCTCTTTCTGCCCTTTCTTTTTAGTGTCAATCCTGGGAAAT
ATTATTTTCCCCGGCTTAACTAAAATTCCTGGTTTTAATTTTCCCCACGAAGCATCTTCATCTAATCTTA
TTTTTTCTAGATCACTTTCCAGTCCTAACTGTTCCCAAATCTGCTTAGCTTTGATTGGCATAAAGGGGTA
AATTAATATAGTGAATAGGCGTATAGATTCAGCTAAATTATATAGAATAGTAGATAATCTTTCCTTTTGT
GAACTATCGCGCCCTAATATCCAGGGCTCTGTTTGATCAATATATTTATTGGTTCTTCTTATAAATTGCC
AGATAGTTTCCAAAGCGGTATTAAGCGATAAATTATTCATTTGAGTATAATATTTTTTTATAGTCTTTAA
AGCAAAATTCTCTAACTCCACATCATATTTTTCTTTATCTATCCCTGATTGGGGGATTTCTTTATTGAAA
TACTGACTAATCATTGCTACAGTTCTACTTACTAAATTCCCCAAATCGTTAGCCAGGTCATAATTTATTC
TTTTAATCAATAAATCTTTAGAAAAATTACCATCCTGCCCAAAGGAAACCTCTCTCATTAAAAAATATCT
AAAGGCATCAGCGCCAAATTCTTCTGCCATTTTATAGGGGTCTACTACATTACCTTTAGATTTTGACATT
TTTTCTCCTTCTATAGTCCACCAACCATGAGCAAAGACCATCCGGGGAGGTTCAATTCCAGCCGCCATTA
ACATGGTAAACCAGATAACGGTATGGAATCTTAATATATCTTTTCCTACTAAATGAACATCTGCCGGCCA
GTATTTTTTAAATTTTCCATTATCTGCATTATATCCTGCAACAGTAATATAATTCAATAAAGCATCATAC
CAGACATAAATTACATGATTATTATCAAAAGGAACATCTATCCCCCATTTTAAGCTTTTTTTTGTTCTGG
TTATACTTTGGTCTTTAAGACCGCTTTTTACAAAACTTATAATTTCATTTCTTCTTGTTTCTGGTTGAAT
ACATTCGGGATGTTTTTCAAAATATGATAATATCTTGTCCTGGTATTTTGACATTTTAAAGAAATAACTT
TCTTCTTTTATTTTCTCTATTTTTTTACCACAAGTAGGGCATGTTTTATCCGTCAGTTGAGTCTCAGTCC
AAAAGGTTTCACAGGGCACGCAATACCAACCCTCATATTCACCTTTATAAATATCACCATTTTTATATAA
CTTATTAAATATTTCTTGCACTACTTTAATATGTCTTGGTTCAGTTGTGCGTATAAAATCGTCATATTCT
ATATTCAGTAAGGGCCAGAGATTTTTAAATTTTAAGACCACTTTATCTGCCAGCTCCAGAGGGGTTAGAT
TTATTTTTTCTGCTGAATTAGCAATCTTTTGGCCATGTTCATCTGTCCCGGTAGAAAAAAGAACATCATA
TCCGGATAGTTTTTTATATCTGGCCAGAACGTCTGCGGCTATAGTGGTATAAGCGTGTCCGATATGTGGT
ACATCGTTAACATAATAGATAGGGGTAGTTATATAAAATGTTTTTTTAGATTTATTATTTTCTTTCATTA
TAATTCACCTTTCTTTTCTCGTATTTCGTATATCGTATTTCGTATATCGTATATCGTAATAGACTTATAA
TACACTAGCCTCTAAATTATATATAATCTTCTGACCTTTTGATTCTGTCTCCTGGCTCCTGGCTTCTTAA
CGATATACGATATACGATATACGATATACTATTTATTTTTCATTTCCAATAATTTTTTGTATATCAGATT
CTTTGGAATATTTAATTTTTCCTGAGTAATCCTTATTATATCTTTGTTGGAATAACCTTGTTTTTTTAGT
TTTTTTAAATATTTTTGCATTATACATTGATCTTTTAAAAAATTTATTGTATCGTTTTCTTTTTTCTTAA
TTCCTCCCTGAACAATCAGGGTAATTTCACCTTTTATCTCTTTTGTACTAATTTTTGTTAGAACCTGACT
CAGTTTTCCTCTAATTATCTCTTCGTACATCTTGGTCAACTCACGAGCTATAACTATTTTTCTATCTCCC
CAAACATCCAACATATCTTTAAGGGCTCTTTTTAGTCTATGCGGGGTTTCATAGAAAATAATGGTTCTCT
CTTCACTTTCTATACTCTTAAAATATCTCTTCCTCTCTTTAATTTTGCGGGGCAAAAATCCCTCAAAAAC
AAATTTATCGGTAGGTAATCCTGATACAACTAAAGCAGTTATCAGTGCTGAAACACCGGGTATAGGAATT
ATTTTTATATTATTTTTTAAAGCTAAATTTATCAATACATACCCTGGATCGGAAATTCCTGGCATGCCAG
CATCGGATACCAGAGCGATATCCTGACCATTTTTTAACATCTCTACCAGATAAGGAGCTTTTTTAAATTT
ATTATATTCATAGTAACTTGTAATTTTTGTATTTATCTGGTAATGATTTATTAATTTTTTTGTATGCCTG
GTATCTTCAGCGGTAATTAAGTTTACCTCTTTTAAAATCTTTAAAGCCCTTAAGGTAATATCTTCTAAAT
TTCCTATAGGTGTTCCGCATACGTATAAAATTCCCTCTGTTTTATTTTTACTCAAATTGCCTACTTGTCT
CCATTTTTTAAATTAAGGAATATAGGATCCTCGATTTTTAATTCTTCTTTTCCCCTTTTTATTCCTTCTA
ATAATACAAGGTTCGCTTTTTCTCCTGGTTGTGGATGAATAAATTTAATAACCTTCGGTTCAATGCCATA
TTTTTTTAAAGCTAATACTAATTTTATTAATTTAGCACTTCTATAAATTAAATAAATTCTTCCTTTATTT
TTTAATAAATAATTACTTACGGAAATTATATCCTCTAAATCACCTTTTATTTCGTGCCGGGCAATAGCTT
TGCTGCTCAGAGGATTAATCTTTCCCTGCCCCAGAGAAATATAAGGAGGATTGCTTACTACTACATCAAA
TTGTTGGTTTTTAAAAATTTTTTTTAGGTTTCTAAAATCTTCTTGAATTATAGTTATACAATTTTGTAAT
TTATTTAATTCAACACTTCTTCTGGCCATATCGGCTAGATCTTTTTGTATCTCAATTCCATAAATAGATA
ATCCTTTTCTTTTACTAAATAAAAGTAGAGGGATTATCCCAGAACCAGTACCCAAATCAATAATTTTTTC
ATAGCTTCTAACTCTAATAAAATTAAGCAGTAAAATAGAATCTACCGAAAAACGATATGAATCTCTTGCC
TGAATAATTTTTAATCCTTTATATCCTAGATCTTCGATTTTTTCATTATTATTTTGCACTTTTATTTTTT
ATTACAAGTCCTCCGAATTCTTCTTCGGGTATCTTAATTCTTTTCTTAATACCACCATTCTTGCTGTTAG
AATCGCTTTCTAATTCAACTATAATATATCTTTTTAACACATTTATTTCTATAACTTTTCCTTTGCCTTT
CTCTGTTTCAACATTATCTCTCAATTTAGGATAATTTTTCAAGCACTCTTTATAGAATTCAGATTCGTAA
GATAGACAGCACATTAATCTACCGCAAAGGCCTGATACTTTAGATTGATTCAGGGCAATTTTTTGTATTT
TAGCCATATTAATATGAATTGGAGTAAACTTTTGAATATAAGAACTGCAGCACACTTCTCTCCCACAAAT
TCCCATTCCACCTATTAATTTTGTTCCATCTCTTACCCCAATCTGTCTCAGCTCAATTTTAGTTTTAAAG
ACTTTAGCTAAGTCTTTAACCAATTCTCGAAAATCTATTCGTTGAGTAGAAACAAAATAGAATATTATCC
GACTTTTATCAAATAGATACTTTGCATAAACTAATTTCATGGGCAAGTTATATTTTTTAATCTTCTCTTT
ACATATATTTAATGCATCAATTTCCTCTCGCTTTATTATTTCGAGTTTCTTAAAATCCTCTTTATTCGCT
TTTCTAAGTACATTTTTAAGCGGGGTATCTATTTCATCATTTTTTATATATTTGTAAGGGATCACTACTT
TGCCCAAGTCTAAACCAATAGCTGTTTTTACTAGACAAATATCCCCTTTTTTTAATCTAATTTTATTATT
AATTTTAAAATAATAGATATAATTTGTTTTGGCAAATTTTAAACCAGTTACTTTAGGCAATACTCAACAC
CTACCATCTTTATATATAATCTTTCTAAAATGAGACGTTTATTCACATTTTTTATCAAATATTCTTCAAT
TTGTTCTAAATAATCCAAAATATCAATTAGAATTTCCTGGGAATAGATTTGAGATTTTTCCTCAAGCATT
TCTAATTTATCGCAATTAGCAACATACTTTTGATCTCCTGTATTTTTAATAATTAAAATATCCCGATACC
ATAATTTTATCATTTCTAAAATCTCTTCTATTCTATCTATTTCAGATACCATCTTTTCAACTTTTGCAAA
AACATCGTCACCATATTTTCCGGGAGATATAGCTGATAAGTAGTTTAGTACTTCTTCCCTTCTAATAAAA
TATTCCTTATCTGACAACAATTTTAAAGCGCTTCCGATACTCCCTTGAGCTAATTTGGAAATAATATCAG
CTTTCTCTTTTTCTAAATTTTTATTTCTATTTAATAAAAACTCTTTTATTTTATAGTAGGATATTAATCC
AAAATTTACTATCTGGCAACGTGAGACTATAGTAGGCAATATTGGATCTATCTTTGAGCAAATCAGAATT
ATTATTGCGTAATGAGGTGGTTCTTCAATGGTTTTTAATAAACAGTTTGACGCCTCAAGGGTCATTTTTT
CTGCTTTGTCTATTATGTATACCTTTTTTTTATTTTTAAAGGGCTTCAGTCCAATCTCTTTTCGCATTTC
TCGTATTTGTTCAATCTTTATCGAACTCTTTATTGGTTCAATTATTTTTAAATCCGGGCTGCATTGCTTA
CTAATCTCATTACACGATTGACAGTCTTCGCAAGCTTCTGAATTTTTATTAAGGTTCAAACAATTTACCG
CCTTGGCAAATTCTATAGCCGTAAGCTTTTTCCCAGTCCCTTTGCTCCCGACAAAAATATAAGACGAGGA
GATTTTATTCTCTTTTAGGGATTTTTTCAGTATTTTTATTGCTCTTTCCTGTCCAACTATATCTTTAAAA
GACATAACTTACTCCCTTTATCAGTGTTTAGGATAAATCAATACACTAAAAATGCAAAGTGAAAAGATAC
ATCAGTTAGTTAGTTACTTGGTTAGCTGGTTAGCTGGTTTAATGCTAACTCATTAACTAACTAATTTTAT
ACGGTATATTATATTTAATAATCTGACTTCTATTTTATTTATGAGATACAATTCACTAGATACAAACTTG
GCTTCTGGATTCTGACTCCTGGCTTCTTTCTCTTATTTTCTTAACCATCTAACCAGGTAACCAGCTAACT
ATTTAACCAAATGTATACGCTAAACGCTATCCGCTAATTTTTTATTCACAATTTTGATTATCTCTTCGAA
TATATCTTCTTTGCTTCTGTTGGCATTAATTATTTTAATTCTTCCTTTTTCTTCATGAGATAATTGGTAA
TAGCCGTGCCTAACTCTTTCTAAAAATAATTTTCCTCCGATAATTTTTTTATTTATAAATTCTTCTTCAA
ATCGCATTTCATGCGAATTACCGAAAGAAGCTGACCTCCTTAATCCTTCGTATGGATCAATATCTAAGAT
GAAAGTTAAATCAGGAATAGCTTTTCCCACGACTAAGTTATTTAGATGCTTTATAATTTTTAAATCTATA
CCTCTTCCGTACCCTTGATAAGCAGTAGTAGAATCATAAAAACGATCAGATATAACTACCTTCCCCTCTT
CTATCGCTGGTAAAATTATTAATCTGACATTTTCTGCCCGAGAAGCTAAAAACAATAGCATTTCGGTCTT
ATAATCCATACCATCATTTTTTTGGTCGAGAAGAATTTTACGTATTTTATATCCAATCTTTGTTCCTCCC
GGCTCTTTAGTGTAGATAGAAGGAATTCTTTGTTTAACTAAAAAATCGAAAAGCATCTTTGCTTGGGTAG
TTTTCCCACAGCCTTCAAGCCCTTCAAAAGTTATAAATAACCCTTTTTTCATTATTTACCTCGATAATTT
AAATTAGTCGTTAGTGCACAAAATTAGCGTATAGCGTACAGTATTTAGCGTATATATTTAGTTAGCTGGT
TATTTAGTTAGTTGGTTAGTTGGTTAGTTGGTTACTTGGTTAACTAGTTAAAAATACAGGTTGCAAGTTA
CGAGTTCCAAGTTTATAACTTCGGAGCTAGACGCTCGATTTAGCGAACTCGTTCTACCTTTCTTAACTCG
ATACTCGATACTATATACTTATTTCTCAAAGAGATACGAATACCGTTTTGTGCTTTTCGTTTTCGCTTTA
TTACTACTCACTATATACTAATTTTATTATTTTTTATTTTCATTATTGTTCATAAGTACTCGGCAAATAT
CAGTTAGAGTTACTATTCCCACTAATTTCCCATCTCGCAAGACAGGAAGTCTTTGAATTTTATTTCTAAT
AAGTAGATCCGCCGCTAAAACTTCGTTATCATCTTCATCGATAGTAATAATATTCTTTCTCATAAATTCT
TCAATTGGATGTTGAGAGTATTCTTTTAAACTTTTAGATAATTGTATAAATTCAGAAAGAATAGAATTAC
TATTTATAATTCCTAAATAATTCGGTAGGGTAGCTTTGATTATGTCGTGTAGAGATATAAATCCGATAAC
CTCTTGATTATTATTAACCACTGGAAGCCCGGTAATTTTATGTCTGGATAATATGCCTATCAAATCCACC
AATTTACATGTAGCTAAAGCACTGGTAACATCCCGAATCATAATATCCTTTATTTTCAATTTTGATTATC
TCCTCTCAATATCTATCTTTATAATCTCTTAACCTTCACACATTGAAGACATTTCTCTACTTCTTCTCTT
GAACTAAATTCCTCTTCTTCTCTTAGGGCACTGGCTAAAGCACAGGCCATAGAAAATTTTATTGCTTCCT
CAAGATTTTTCCCCTCTTCGCTTAATGTAATTGCAAATCCTGCAATTAAGGCATCTCCCGCTCCGATTAA
ATTTACGATTTCATGATAGTCAGTCTCGGCAAACCATATTTCATCTCGGGTAGCAATTATATCTTTTTCT
TGTTCCAGAGAAACTACACCAATTTCTGCTCCTCTCTGTACAACTTCTTTTGCTGCTTTAATCGCATCTT
TTTCCTTATTAATTTTAATTCCAAAAATTCGATTGCTTTCTCGAAGATCAGGCTTTGCTAAAAAAGGCTT
TTTCTCTAAACCTCTTATAAATTGTTCTCCGGAAGTATTTAAAATAGTTTTTACCTCTCTTTCCCTGGCA
ATAGAAATTAAATCACCATATATATTTACAGGTACTCCTCGAGGCAAACTTCCAGAGAGTGTAACTACAC
TACATTGAGACATAACCCGATAAAAGATTGATTTTAACATCTCTAAGTCATATTCTGTAATTTTAGGTCC
TGTTTCGCTTAATAAGGTATGTTGCCCCGTTTCTTTATCTGAAATAATCGTATTACTTCTAGTCTTCTCT
TCGATATGCCAAAAATTAGTAGTTATGCCCATTTCTCTTAGTTCTTCTTCTATCATTCTCCCTCTGCCGC
CTCCTAAAAATCCGACAGCGATAGTTTCTCTGCCACATCCCCTAATAGCTTTAGACACATTTATCCCTTT
GCCCCCAGAAGTGGTATGGGCATTTAAAACTTTATTGTAATGATTTATTTTTAAATTACTAACCTCTAAA
ATCACATCTATCGCAGGGTTTAAGGTAACAGTACCTATCATATTTTATCCCTTCCTTTTTATTATGTTAA
TTTTTTCGATATTTATAAAATTATAACTTACTTAAGTATATTTATCAATCTTATCTCGTATGTGTTTGGT
TAGCTGGTTAATTGGTTCCCTGGTTAATTGGTTAGAAATACAAGGTGAATTACAAGTTATCAGTTTTTGT
TTTTTAGTTTACAGTAATCCCTCTCACCCTAACCCTCTCGCTCCAAAGGGAGGGGGAATATGTTCTACAT
ATTATAGCCTATCTTGTATTTTAGCTCCTAAATTCCCGCTTCCCAGGCTGTAAATGATATAGTAATGTTG
GAATAACAGAAGAACGAGTTATTTTTTGTTTTGCACTTTTAATTTTTCGCTATCTTAACCAGTTAACTAA
GTAACCAACTAACCAACTAACTAATTTTACATGCTAAACGCTTTACGCTATACGCTATTACGCTAGATAC
TATTTTACAAACGGTTTAAATAATTTAATTAAAATGATTCCGCAAATAAAGCCACCAATGTGAGCAAACC
AGGCTACCCCACCCTCTCCTGTTCTAACCGCTAAAGAAGATATGCCATATAAAAATTGGTATATTATCCA
AAAACTTAATACTACTACCGCGGGAATTTTAATCAATCTTATAAAAAAACCAAAGATAATCACCGTAGTC
ACTTTAGCTCGGGGATAAAGCAACAAATATGCTCCTAATACACCAGCTATTGCACCACTTGCTCCAACCA
TTGGTACTCTAGAATCAGGATTAATAAATATTTGTGTGAGAGCAGCAACTATGCCACAAAGGAGATAAAA
AATTACAAATTTTTTTCTACCTAAATAATCCTCTACATTATTTCCAAATATCCATAAAAACAACATATTT
CCTAATAAGTGAACAATGCTACCATGCATAAACATAGAGGAAAATATGGTTAAATAAATAGGTGATGGAC
CGGAAGGAAAAAGATCGATATGATGACTAATTTCAAAAGGAAGCAAACCCATTGAATAGATAAATTCAGC
AAACCTTTCGCCTAAGGATACTTGATATAAATATACTATTGAATTCAGCGCAATTAATGCTACTGTTATT
AAGGGAAATTTTTTTGTTGGTAAATCGTCATAAATGGGAAACATAAATTATCACACCTTTAAATAGTTGA
TAGTCGTTAGTATTTAGTATATCGTATATCGTAGAGAAATAGAAGTCAGAAACCAAATTAGTATCGAGTA
TCACGTTAAGAAAACAGAATTCAGATACGAGGAGACAGAATATCAAAAAGCGGATAGCGTATAGCGTAGA
GCGTATAGTTAGAAAAGAAGACAGAAGCCTAATTCGTATCTCGTATAAAATACAGTGACAAGTAATATGT
GATGAGTAATAAGATTAAATGCCCGAAACTATAAAAACAGGTTACTTGTTACACATTACACATCACATAA
CCTGGGCAACTAATATTAATTGATAAATTGGGGAATTGGGGAATTGGTGAATTGGTGAATTGGTGAATTT
ATTTTGCTTTAAATTCATCAGGAGATTGATCAATTAAATTAAAATTATATAGAATCTTTTTAACAATTCT
TCCTGAAGCTTTTCCGTCTCCATAAGGATTGATACTTTTTGACATTTCCATATATTTTTCTCGATTGTTT
AAGAGTAAATCAACCTCACTATAAATCCTTTCTTCGTCAGTTCCAATCAGCTTCACCACACCCGCTTTAA
CTGCTTCTGGCCTTTCTGTTTCATCCCGTAAAACTAATACTGGCTTACCCAAAGAAGGTGCTTCTTCTTG
TATCCCACCAGAGTCTGTAAGTATAATATATGATTTAGACATTAAGTTAATCATATCATCATAATCTAAA
CTATCGAGAAGTAAAATATCTTTTTTATTTTGCAAGATTTCCTGAACATTCCTTCTTATTTCAGGATTTT
TATGCAGAGGGAAAATTACAAATATATCAGAATGTTCGTCGATTATTTTATTTATTGCTTGGCAAGTTTC
TTTTAATGGTTCTCCCCAATTCTCTCTTCTATGCATGGTCACTAAAATAATCTTTTTCTCAAATATTTTT
TTATCTTTTAATTGAGATTCTCTAAATATATAGTTCTCTTTAATCATTAATAACAGAGAATCTATCACAG
TATTTCCAGAGATAAAAATATCTTCTTTTTTTACTCCTTCAGAAAGCAAATTTTCATATGATTGGGTAGT
GGGAGCAAAGTGGAGATCAGTTAGCACACTGGTTAGATGTCTATTTACCTCTTCAGGAAAAGGATAATAT
TTATTGTTAGTTCTAAGCCCGGCTTCTACATGACCTATTTTTATTTTCTGATAAAAAGCAGCTAATGCTC
CAGTAAAAGTAGTAGTAGTATCACCCTGCACTAACACCATAGACGGTTTTTCTTCTTTTAATATTTTTCC
AATACCTAAAAGACTATTCTTGGTAATATCTGATAAAGATTGACCTTGTTCCATGATATCTAAATCGTAA
TCAGAGTTAATCTGAAAAATTTCTAACATCTGATCCAACATTTCACGGTGTTGGCCAGAAACTATAATTC
TGTAATCTATAAGATGGGGGTATTTTTTTATTTCTGAAATTACAGGAAACATCTTTATGGTTTCGGGACG
AGTTCCAAAAATTATTGCAATTTTTATTTTATTCATAATAAATCTCAATTACTCCTGCATCCTTTAGAAT
TTTCCGAGCTAACTCATCAGGGTATTTTTCTTTATAAATTATTTTTTTTATTCCTGAATTTATAATCATC
TTAGCGCAAGTAACACAAGGTTGAGTTGTACAATATAATACACTGCCTTTTATGCTTATACCGTATAATG
CGGCCTGAACAATTGCATTTTGTTCAGCATGTAATCCCCTACATAATTCCTGCCTTTCTCCGGAAGCAAC
TTTTTTTATTTCTCTTAAACATCCTATTTCCAAACAATGAGGCAGCCCCCTGGGTGCACCATTATACCCG
GTAGTAAGTATTCGCTTATCTTGTACGATTACTGCTCCGACTTTTCTTCTTAAACAGGTAGAACGCTTGG
AAACTAATTCAGTTATTTCCATAAAATATTCATCCCAGGTTGGACGACTCATAAACATACAACTCCCTTA
ATAGTATTGTTATTTAGCGGGCAACATAGAATCTAATTTGCAGCGAAAAACTATATTAGTTAGTTGGTTA
CATGGTTAACTGGTTTTATGCTAATTCATTAACTAACTAATTCTACAAGACACATGTTATTTAATATTCT
TTTTCTATCTTCCTCTTTTACCACTATATGTTTTACACTAGGCGCTATTTCTTATCAAGGCGTATGCAAT
ACGCCCCTACCTTCCTTTTTTCTATTTTCCTTAATATTACAGTATATGCGTATTTGTTTATCCGGTTTAT
CAGCTACTTTAATTAGTTAATGATACCATTACACAGTTAACTGGTTTGATATTAATTTTTAACTAGCTAA
CCAGGTAACTAACTAACCAACTAACTAATTCTTAGCGAGATACGATTCACGAGATACGATATACTAATTT
ATTTTGTTCCAAACAGTCTATCCCCAGCATCACCTAAGCCCGGGACTATATATCCATGTGAATTTAATCT
TTCATCAACAGCTGCTGTGTATATCTTTACATCTGGGTGGTATTTTTGTAACATATTTATCCCTTCCGGA
GCAGCAATTAAGCACATGAATTTTATATCTTCCGTGCCACATTTCTTGATATAGTCTATACAGGCAACAG
CTGTACCTCCTGTTGCTAACATCGGGTCAACAATAATTACTTTTCTATCTTTAATATCAAATGGTAATTT
AGCATAATATTCTACAGGTTTTAAAGTTTCAGGATCACGATACATGCCAATATGCCCTACTTTTGCAGGA
GGAATAAGTTTTAATATTCCATCAACCATGCCCAAACCTGCTCTTAAAATAGTTACAATAGCAATGTTTT
TCCCTGAGATTACTTTACTTTTAGTCTTGCCAATGGGAGTTTCTATTTCAATTTCCTTTAATTCTATTTC
TCTGGTTGCTTCATAAGCTATTAAATTAGATAGCTCATCTACTAATTCTCTAAATTCTTTCATTTGAGTA
TTTTTATCTCTTATTAAAGTTATTTTGTGTTGTATTAAGGGGTGGTCCAAAATAATTACTTCTGACAATG
ACTTTTCCTCCTTTTATAATCGTATATCGTATTTCGTATATAGTATATAGTATAGTATATAAATAATGGG
TATTGTATAGAGTGAATATTCTTTTGTACAAGATATTTATTATTTTTACGTTAAACAAAAACGTAAAACA
AAAAGCCTAAAACCACATTGGTTGGTTAGCTGTTTTTATACTAACTTATTCATTAACTAACTAAGTTTTA
GTGAGATACAATTCAAGAGATACGAGCTTGGCTTCTGTTTTTTTTACGCAATACCATTTTACTCTGGCTA
CCGGATTCTGTCTATTTGTTCTATTTTCTTTTCGATATACGACATACGATATACGAGATACGAGATACGA
GATAATAATTTATTTATAAATCTTATCTTCTTCTTGCTTTATTTTATTTAAACGATTAATATGTCTTTCT
TCCTGACTAAACTTGGTATTTAACCAAACTTTTACAATTTCTTTAGCCAATCCTACACCTATCACTCTTG
CCCCTAAAGTCAAAATATTCGCATCGTTATGTTCTCTGGAATACCGAGCAGTAAATTCATTATAACAAAG
TGCTGCTCTGATGCCTCTAACTTTATTAGCAACTACAGACATACCAATTCCTGTTCCACAGATCAAGATT
CCTCTGTCATATTTTCCGCTTTTTACTTCTATGGCAACTTTAAAGCCAATATCTGGGTAATCTACAGATT
TCTCGTTTTCGCAACCAAAATCCATATATTCTACATTCAGCTCCTTTAAATATTCTTTTAAATTTTCTTT
TAATTGATAACCTCCGTGATCACTACCCAAAGCTATCTTCATCTTATACCTCACCACCGTTATTTATTAT
TTTCTTCAAGAATTTTATCTAGTATCTTCTCTAAGTTTTCTTTTAACTCTCTTGCTATAATTCGGTAAAA
TTCAATAGGTCTACCAAGAGGGTCGACTACTTCATAATTTTCGTCGGTTTTTCGCTTACTTTTAAATTCA
CCAATCTGAGCAAATTCTTTAAGCAAATATATTTTATCTTGAGCGAAAGGAAATTTTCTCAGAATATAAT
CTTTATGTGTATTGGACATAACTAAAATTAGATTTGCCTTTTCAACTAACTCTTCCTGTACTTGCGTGGC
TATATGTCGCGAAATATCAATTTCCTGCTCACTCATAACCTTGATAGCTTCGGGTGTAGGGCTCATCCCC
GGCAGAGCAGAAATTCCAGCCGATATAATATTAAAACTGCTATTATCTTCTTTTCTTTCTTTTAACATTT
TTTTAAATATACCTTCAGCCATAGTGCTTCGGCAGGTATTACCGGTACAGACAAATAAGATAGTTTTAAT
CATTTTATAAATCCTTTTAAATTAAAAACTTAAAGTAAAAAGCTATATCGGTTAATTGGTTACTTAGTTA
GCTAGTTAGCTGGTTTAATGCTAACTTATTAACTAACTAATCCTATATCCTATCAGCTAATCTTCTTGAT
GCGATAAAAAATACGCTCTCACTTCTGTTTCTTTGTTTTCTTTTTTATGCGATAAAAGATGTTAAACTAA
GATTGATTTGTCGCTTCGTTCCTCGCAATGAAATTTTTATTTTTAAATTATATGTTTTATTTTCTTAACC
AACTAACCAGGCAACCAACTAACCAACTAACTGATTCTTAACTAGATACGATTCACGAGATACGAGATAC
GGTTTTTATTTCCGATATGCTATTACTACTCTTTCTATCCCCAAATAATCTTTTATAATTTCTATATCTT
CATCAAAATTATTATCTTTTAGAATTAATTCTTCAACCATTTTCGACTGATTCAAACCCACTTCTAAGGC
TAGAAAACCATTCTTTTTTAAATATTGAGGACTTTTCTTTATAATTTTACGATAATAACCTAAACCGTCA
ATTCCTCCAAATAAAGCAATCCTGGGTTCATTATTTTTTACTTCGGGAGACAATGATTTAAAATCGTAAG
AATTTATATAAGGAGGATTTGAAATAATTCCATCTAAGTTGTTTTTTTCAATTCTACCGATAAAAGGTTC
AAATAAGTCTCCCTGTAGAAATATTATTTTATCTTTACAATCATGTTTTTGAGCATTTTTTAATGCTATT
TGCAAAGAATTTTTAGAAATATCGGTTGCGTAGATGATAACATCTTCTATAAATTTAGCTATACTTATAG
CAATTACACCTGTACCGGTTCCTAAATCTGCTACCTCTAAATTATCAGAATATTTATAGTTTTTTAATTT
TTTAATAGCTTCTTCTACCAAAATTTCTGTCTCGGGTCGGGGGATTAACACTCCTTTTTCTACCAAAAAA
TCCATCCCCATAAATTCTTGATGTTTAGTTATATACTGGAGAGGAATTTTTTTTATTCTTCTCTTGATCA
TATCTTCTAATTGTAATTTTTCTTTGTTTTTTAATTCTCTATCACCATTTAAATATATCTTACTTCTATT
CATTTTTAAAAAATAACTTAATAGAATTTCCGCTTCTCTTTCTGAATTTATTATTCCCTTATTTTTAAAT
ATTTTGTTAATATTTTTTAAAGCTTGTCCTACAGTTTGAAATTTATACTTATTTTCCAACATTGTTTTAA
ATTTCACTGCTCGTTTTTAATTTTTCTGAAAGATTAGCCACTAAATCATTTAAATTTCCTTCTAATACCT
CTTCCAAATTATGTAAATTTAAACCAATACGATGATCTGTTATTCTATTTTGAGGGAAATTATAAGTTCT
AATTCTTTCACTTCTATCTCCGGTGCCAACCTGGTTCTTTCTCTTTAGAGCAAGTTCTTCATGTTTTTCT
CTCTCTGCCTTATCTAAAAGCCTTGCCCTTAATATTTTTAGAGCTTTATCTTTATTTTTATGTTGGGATT
TCTCGTCCTGACAGGTGACTACCATCCCGGTTGGAATATGGGTAATCCTAATTGCTGAATCTGTAGTATT
AACGCTTTGACCTCCAGGACCGGTAGAACGAAAACGGTCAATTTTTAAATCATTTGAACTAATTTCCAGT
TCAACCTCTTCTGCTTCGGGAAGTATAGCTACCGTAACGGTTGAAGTATGTATCCTTCCGCTTGATTCGG
TTATAGGAACGCGTTGTACCCGATGTACTCCGCTCTCATATTTTAACTTTCCGTATACACCTTTTCCTAT
TATGCTAAATATTATCTCCTTAAACCCTCCGATTCCCGTAGGATTGGAACTCATTACTTCAGTTTTCCAA
CCATTATTTTCTGCAAATCGAGAATACATTCTAAAAAGATCGCCAGCAAAAAGTGCAGCTTCGCTGCCTC
CAGCGCCAGCTCTTATTTCTGCTATACAATTTTTATTATCATGAGGATCTTTGGGGAACATAATTTCTTT
TAATTCTATTTCCAAATTAGATTTCTTCTCTTTTAATTTTTCTACTTCTTCACTAATTAATTTTTTAAAT
TCTATGTCCTTTTCTTCTGAAAATAATTTTGAGTTTTCTTCAATTTCTTTTATTATATCCTTGTATTCTT
TGTACTTTAAAACTGCTTTCGAAATATCAGAGTACATCTTTGCGCATTCCTGAAACTTAGCCTGGTCAGC
AATAATATTTGGGTCAGAAAGATTTTTATTTAATTCTTCATATTTTTTTTCTAATTCTTCTAATTTTTTA
AACATTATTTACCACTTCAGATTTTAAATTTTCGTTTTCTCCAGGCAAAACACCTTTTAATGCTTTTATA
GCCACCTCAATCTGGGCATCATCAGGTTCACTGGTAGTAAGTTTTTGAAACCATAATCCAGGCATTACTG
CCCATTTTATAAAAGTTTTATTCATATTTTTTGCTGATAATTTCAAGATTTCATAAGACAGGCCAGCTAT
TATGGGAATTATGGCAATCCTATAGGCTATCCTTAAAAGTAAAGTTTGCTTCCCCAGCAAAGAAAATACC
AAAATACTCATTATTAAAACAATAAAAATAAAACTTGTTCCACATCGAGGGTGTAAAGTACTGTATTTTT
TCACATTATCAACATTGAGTTCTTCGCCTGCTTCATAGGTATATATTACTTTATGTTCTGCCCCATGGTA
TTCAAATACTCTTCTTATATCTTTTATTTTTGAGATAAACAATAGATAAACTATAAATATACTAATTCTT
AATAATCCTTCAAATAAATTATAAATAATTATATTAGATAGGTACCTGTCTAAATATCGAGCCATTGCGG
TAGGAAGAGCTATAAAAAACACTATAAATAGTGCAAAAGCAATTACAATCGTAAAAAACATTTCTACGTT
ACTTATTTTCTCTTCTTCGCCCGTTGCCTGTTCTGCAGAATAAGTTAGCGCTTTCAAGCCAAGCACTAAA
GACTCGATTAAATTAATTATCCCTCTAAAAATAGGCCATTTAAGAAATTTCATCTTATCGGACAATGTCC
TTAATTTACCTACTTTTAAAATTATTTCTTTATCTGGTTTACGAACAGCAATAGCATATTTTAAAGGAGA
TCTCATCATCACTCCTTCAATTACTGCTTGACCTCCATAATTACAGTCAGCATTTTTCATTATTATCTAT
TTACTCCTTCTTCTTTATTTTTTGACCAGGGTTTACCACAGGATAATTCCCCTTCGGGGCAAGGTCCTAA
AATGCAAGGCGGACCTGCATTTTCAAATATAGTGGGCGCAATACTCTTAACTTCTTTTAACATATTCATA
GCAACTTCTCTGATCTCCCATTGGGCTCTATTGCAGCATCTTAATTTAAAGATATGCAGTAATTCCCGAG
CATTTGCAGTTATTATCATTTTAGTTGTAACCGCCTGTGGCAAAATATATCTTGCATCTTCTGCTTTTAT
ATTATGATCTAACAATATACGGTAAATTCCGTCTAATTTTTTTATAGCATCGATAAATATTTTATTTAAT
TTTTCTTCCTGCGCGATAGATTTTGGAACAATATAAGGAAATCCTTCTTTATTTATTTTAACATACCTTT
GGCTTTGTTGAGAAAAAGAGGCAAGCCGATGTCTTACTAACTGATGGGAGGTGACTCTGGAAATTCCCTC
TATAGCAAAAGTAAAAGTTGCATGCTCTAAAACAGAATAATGCCCTAATTTCATTACTTTTTTAACTAAT
TTTATTATTGATTCATTACTAAGCTTTTCCCTTAATTCTTCTATTCCTAATGCAGAATAACACAATCTTG
CTGACTGAGCTACAATTTTTTCAGGGTCTTTAGTGTAATTTATCAACATAACTTTCATAGAATTAACCTC
ACTCATCTCGTATATCGTATCTCGTATATCGTATGTCGTATATAGTTAAAGCTTTTTAATTAAACTTGAA
GTCATCCTGCAAATATGATCTAATTTTTCAACCAGTTTTTCTTCTTCATTTTCATTTATATATTTTAACT
CTTTTGCGATAATTATTTGCGTTTCTAACTCAGCGCAACTTCCTAAAGTGATAAACAGAAATTGTTTATA
CTCTTTATTGTGAAACCTTTTAAATCCTTCGGCAATATTAGAAGGTATAGAAATTGCAGAACGTCTTAAT
TGTGAAGTTAAGCTGAATAATTCTTCTTTGGGAAATTTCTTAGTTAAAATATAAACATCATTAATGATCT
CTATCCCTTTTTGCCAAATTCTTAAATCTTTAAAACTTTTAATTTTTTCTTCCATTTTTCTCCAATACGA
TATACGATATACGATATACGAAATCTATTCCTTAGGTACTTCATGACATTTACGACATCTTGCCTCATAG
CTTTCTTTTGCTCCAATCAATATGGTTGGATCGCTATACTTTGCTGGCTGACCATTTACTAATCTTTGAG
TTCTGGAAGCCGTATTACCACAAACCATGCAGATAGCTTGCAACTTATCTATGTATTCTGCTACTGCAAG
CAATTTAGGTATTGGGCCAAATGGTTCCCCTCTAAAATCCTGATCTAAACCTGCAATAATTACTCTTTTC
CCTTGGTCGGCAAGTTTTTGGCAAATGGGCATAATATCCTCATCATAAAATTGAGCTTCATCAATAGCGA
TTACCTCAGTATCTGGTTCTATTCTTTCCAAAATTTCTTTTGATTTAGTAATATTTATAGCTTCAACCTT
AGTGCCATTATGCGAGTAAATATACTGAACGGCGTATCTATTATCAATAGTTGGTTTAAATACCTGAACT
TTTTTTTTGGCAATTTGAACTCTACGAACTCTTCTTATTAATTCTTCACTCTTTCCGCTAAACATGCTCC
CACATATAACTTCGATCCAACCAGTGTTTACACCTTCACGCATTTCTTCCCTCCTCTACACTATAAAATT
AGTTGATAGTGAATAGTCGTTAGTTGTTAGTTGTTAGTTTAAATCTCAAAACTTTAAGGAAATTCCTATA
CAATTAGATAAATATAAAAAGACAGAGCCTTATGAAAGCTCTGTCTTTTTATATTTAAATTGATTCATCA
TTTTATTACAAATATTCTTAAATAATATCTTTTTCCCGTTCATATTTTTTATTCTTGTAATCATTCATCA
AAAACTTTTTCTATTTCTTTTTTAATGGAATACTCATTTTTGAAATCATTTAAATATTTTTATGATAGTA
TCATTAATTATCACTATCTTCATCGTTGCTTAAATTGTATTTTTTATTAAATCTCTCAACTCTTCCTGCA
GTATCAATTATCTTTTGTTTACCGGTAAAAAGGGGATGACAAGCAGAACATATTTCTACTTTCATATTCT
TTTTAGTAGAACCAGTTTCAAAACTGTTACCACAAGCACAACTTATTGTTGTTTTTCCATATTTTGGATG
TATATCTTTTTTCATTTTACTATTCCTTTAACTTCCTTTTGTTAATATTATTAGATTAAAAACATAAGAA
ATTATAACATATTATTATTTTAAGGTCAAAAATTAAATCAGTATCTCGGAATTGGGGTCAGGCTTCACAA
CTTCACATTTTCTGTTTTCGTTTTAATTTTTGTGAAGTTGTGAAGCCTGACCCCAATTCTATCCTCTTAT
CAAATATCCTGTTCTTTAATAGAACCTAAAAACTCTTGATTATTCTTTGTCTTTTTTAATTTATTAATCA
CTAATCTTACCGCACCCAGAGATGGTTGTGAAGCTAATACCCTTCTTAGTAACCATATTTTTTGTAATTT
CTCTTTAGGCAGTAATAATTCTTCTTTTCGAGTACCTGATTTCTTAATGTCAATTGCCGGAAATATTCGA
TTTTCAGAAAGTTCTCTATCTAACCTTAATTCCATATTACCAGTACCTTTAAATTCCTCAAATATTACAT
CATCCATTCTGCTCCCAGTTTCCACTAAAGCGGTGGCAAGTATAGTCAAGCTACCTCCTTCTTCAATATT
TCTCGCTGCCCCAAAGAATCTTTTTGGTAAATAAATAGCACTTGAATCTAAACCACCGGATAGAGTTTTG
CCACTTGTTGGAATAGTTTGATTGTAAGCTCGCGCTAATCTCGTAATGCTATCTAATAATATAACTACAT
CTTTCTTTTGCTCTACTAACCTTTTAGCCCTTTCCAGGACAATTTCCGCTACTTTTATATGATTACTGAC
AGGTTGATCAAAAGTAGAGCTTATCACTTCAGCTTTTACTGATCTTTGCATTCCGGTTACTTCCTCCGGT
CTTTCATCAATTAATAAAACCAGGAGATTTATCTCTGGATGATTAATTGTAATTCCATTAGCAATCTTTT
CTAATAAAATTGTCTTACCTGCTTTTGGAGGAGAAACTATTAGACCTCGTTGACCTTTCCCAATTGGTGA
AAATAAATCAATAATTCGTGTTGATAGTCCACCTGATTTATTTTCTAATTTAATCATCTTTTCGGGAAAA
AGAGGAGTAAGGTTTTCAAAATCTATTCTTTCTTTAGATAATTCTGGATCTTCGTGGTTAACTGCTTCAA
TTTTTAATAAAGCATAGTATCTTTCTCCTTCTTTAGGAGGTCTAACTTGGCCTGAGACAAGATCACCAAT
ACTAAGATTAAATCTTCTTATTTGAGAAGGGGAAATGTAAATATCATTTTCACCTGGCAAGTAGCCTCCT
GTTCTTAAAAAACCAAATCCCTCATTCATAATCTCCAAAATTCCCTCAGAAAACATATAACCCTTTTTCT
CTGTTTCGGCTTGTAATATTTTGAAGATCAAATCCATCTTTTTTATTCTGGAAAAATTATTAATATTATA
TTCTTTTGCAATTTTACATAAATCGTTAATCTTTTTTTCTTTTAATTCTGTTAAAAGCAAACTGTAAGAC
CTCCCTTTATATATATAATTAGATTTTATTAATATTTTTAAAACATTTATAATATTTAAATTAATAGCTT
GGTTATTTCTAAACGAATTTAATAATAAATTACTGATGTATAAAGCTATTTTTATCCCGTAAGATCAAAA
AATATTTTTCCACCGACACTTTCTAACAAGAAAATATCTTGAAGTAGTAATGTTATTAGAAAATTCATTA
AAAAGGGGGCTATTGAAGAGTTATCCTTTTAATATACTATGTCCAATTACATTTTATCACTAATGTTTTA
TTATTACAAATATTTTTATTTTTTTATTACTTGAAAATATCGAGTTAAAAATGCTATAAATGTAAAGCTA
TAAACTCAGACCTAACTTATCTATTAATTTTTAACTGATGATTTTCTCTGCCTCTCTAAACATTTTCGAA
TTAATTCCAAATCACTGGGTTTATCTAAATCAATCATTATTTCTGGATATGATACCATAACTGCAATAGA
ATTATAACCAATTATGTCGGTTACTCTTTTTTCTATTTCCTCTAAGGTTAAAGTTTTAAATAAAAATTTT
AATATAAACTTAAGGCCTAATATTTTAGCATATTTCCAGGTAGATTTTCTGTTTTCAAATAGTTCCTTAA
TTAATTCTTTCTTTTGATAAAATACCTCTGGTTTAAAAAATACAATATTTCCTCCACAGAATATTCCTTC
TTTCATTTTTACATAAGTTCTCTCGGCTTCGGGATATTTTCTCATAATATTTTCTTTAGTTATTATAGGG
TAACCAATGTAAGCTTTTCTTTTTGTGCATATTTCTATAAATTCATCAATTGCTTTAGGAGTAATCAGGG
GAATATCAGAGGTTAAAAGTAATAAATTATCATTGGAATTAAAATATTTTAACCCAATCTCCATATTTTC
AAGTATAGAATTACCGGGATTTAACATTTCTTCAACTTTTTTACCTATATAAGGATGAAGTTCATTTTTT
GGACTTACCACTAAAATTTTATCAATATTTTCTGAATTATTTAACGCATCAACAATATATTCAATCATAG
GTTTACTGTCTATCATAATTAGAGCTTTGTTGTTTACATTCTCAGCAATTTCTAAGGGTCCTTTTTCTTT
TGCACCTGCTAATACCAAAGCATTAAACATGTTTTTATCACCTACTTATTAACCTAAAATTTAAAATTTA
TAAAATTTTCCAGTCTACCGGTACACTTATCAATTTGGTTTGCTAGTTAGCTGGTTTGCTAGTTAATTAG
TTTAATATTAATTCATCAATATATTTATGGCTCAACCAGCTAACCAAGTAACTAATTAACTACCTAACTA
TATTATCCGCTATACGCTAAGAAACGAGATACGATTTTTATTCTGGTTTCGTTCTTCTATTTTCTTAACT
AGTTAACCATGTAACCAACTAACTAATTATATACGCTGTACGCTGTACGCTATATATTATTATGTTCTAC
TTTTTTATATTTTTGTCTTTTGTTGGGCAGACACAAGATCTGTCCCTACTTGCAACTTGCATCTTGTAAC
TTGCAACCTTTTCTTTCTTTACTATATACTAAATATATACTGTTTTTTTATTTCTTAGCTAAATACTATT
CACTATTCACTAACGACTATTTTTTATCGCTGCTTTTATAAATCCCCTAAATAATGGGTGAGCTCGGTTA
GGTCTTGATTTGAATTCGGGATGAAATTGCACTCCTATAAACCAGGGATGATTCGAAAGCTCGATAATCT
CCACTAAATTTAAATCCTGATTTAAGCCGCTAAATCTTATACCGTGTTTATAAAATTCATTTTTATATGA
ATTATTAAATTCGTACCTATGTCGATGCCTTTCGTAAACCATTTCTTGGTTGAATAATTTAAAGGCAAGA
GAATCTTTTTCTAATTTACAAGAGTATTTGCCTAAGCGCATAGTGCCGCCCTTTATTTTTATTTTCTTTT
GCTCCGGTAAAAGGTCAATTACGGGAAAAGGTGTTTTAGAATCAAATTCTGTACTATTAGCTCTTTTTAA
ATTTATTACATTACGAGCAAGCTCAATAACCGCACATTGCATACCTAAACAAATTCCTAAAAAAGGTATT
TTATTTTCCCTTGCATATTTTACTGTTTCAATTTTACCTTCTGTCCCTCTTTTTCCAAAACCACCCGGTA
TCAGGATTCCATTAATATCTTTAAAAATATCTTTTGGGGAATGTTTTTTTAGTTCATCCGAATCAATTCT
TTTTATTTTTACTCTACAATCATTATCGATTCCACCATGAAGAAGCGCTTCGGTAATACTTATATAAGCA
TCTTTTAAACTAATATATTTTCCCACCACCCCAATGTTAACTTCTCTTTTGGGATGATATATTTTATCAA
CCATATTTCTCCAATTTTGCAAATCAGGATCCTGGCATTTTAAATTTAACAACTTTACTATTAAATCTCC
CAACTTTTGTTCTTCAAATACTATTGGTACTTCATAAATAGATTTAACGTTTATTGCTTCAATTATTGCC
TCATTCTTAATATCGCAAAATAAGGATATTTTATTTTTTACCTCTTCGGAAAGTTTTGATTGGCAACGGC
AGATAACTATATCTGGTTGAATGCCAATCTCTCTAAGCTTTCTTACGCTATGTTGAGTAGGTTTTGACTT
TAACTCTTTGGCCGCTTTAAGATAAGGAACAAAAGTAACGTGTACATACAGAACGTTTTCTTTACCTAGA
TCATTTCTAAATTGCCTTATAGCTTCTAAAAAAGGAAGGCTTTCAATATCACCTACTGTTCCTCCGATTT
CTATGATTACTACATCTACTTTCTCTTTTTTATTTTGGCAAATATTTTTAATGGTAGATTTAATCTCATC
AGTTATATGGGGTATCACCTGAACCGTAGCCCCTAAAAAATCTCCTCTTCTTTCTTTGGAAATTACAGAA
CTATAGATTTTCCCGGTAGTTACATTATTATAACTAGATAAATTTGTATCAATAAATCTCTCATAATGTC
CTAAATCTAAATCTGTCTCCGCTCCATCTTCGGTGACAAATACTTCACCATGTTGATAGGGATTCATAGT
TCCTGCATCAACATTTATGTAAGGATCTAGCTTCTGTATGGAAATATTTAAACCCCTGCTTTTCAATATC
CTACCGATAGAAGAAGCAGAAATACCTTTACCCAAAGATGAAACTACTCCTCCTGTAATAAAAATATATT
TTGTCATAAATCTCCTCTTTTGTTTAGTTAGTTGGTTAACTGGTTAAGAAAACATATTTAAGATATAAAA
CTAGTTTTATAGTTTTGCGCTTTTCGTTTTTAATTTTCTTAACTATCTAACCAGGTAACTAGTTAACTAA
GTAACCAAATTTTTAGCTATATTCTATTCATATTGTAAAACATAAATTTGAGTATTTTGGGGTAATGTCT
CCTTTTTTATTTCGAACTCGCTCGATTCTAATCTTTTTACATTATCTTTATTTGACAGAAATACTTCCAC
TGGGTCTATAGAGAATTTAATGGCCTTGGTTTTATAATGCATAGGAACTGTTATCTTAGGTTTAATGTCT
TTAATTATCTGAGTGGCTTGACTGCTATTTATAGTATAAAATCCACCCACAGGAATAAAAAGAATATCTA
CTTTACCTATCTCAGCTAATTTGTCAGAATTTAAAATATGTCCTAAATCACCCAAGTGACATAAGCTTAA
TCCATCAGCCTTTATAACAAATATTGTATTTTGCCCTCTCTGACTTCCGTAAACGCTATCATGATAAGAT
GATATTCCTTTGAATTCCATTTTATGTGATTCTCTACTTACCAGACCTTTGAAAACTACCGGCCTTCCTT
TTACTCCTCTCACATAATTATGGTCAAAGTGTTCGTGACTAACAGTTACAATATTTACTTTAATCCGAGG
GAGTTTATAGCCAAGAGTTTCATCGAAAGGATCAGTGATAATTTTAATTCCTCTTTCAGATTCAATTAAA
AATGAAGAATGCCCTAACCATTTTATTTTCATTGAATATCACCTCTTTTTCGTATATCGTATTTCATCTG
GTTGGCTAGTTAGCTGGTTTACTGGTTAATTAGTTTAACATTAAATTCACAAATATGATCGCTCCTTGAC
CAGCTAACCAAGTAACTAATTAACTATCTAACCAATATTATACGCTATTCTAAAATATTTCCCCAATTGC
TTTATTTAATCTTTCTTTTGCTAATTCCGGTTTAAAGTTTAATATAATGCTTCCCATTTCGGTTTTTTGT
ATTATATTAAATGGCTCCAAAGAAAATAATTTTGTAATTTCTTCTACTTCATATTCTTTCACTCTTTTAA
ACCCAATGTATGCATCAATTTTTTGATTAATTATTTTAGTTAGTGACTCTACATTAAGATAAAGTTTTTT
GCCGCTATTCTCGTGTAATAAATTAATAATGATATTAATCAGTTTTATTTTATTATAGAGTATTTTTCTT
TTTTCAAATAATCTAAAAATATTATTCTTAACAGAATTATCTGCTGAAAAAATTGATTTCAAATCATTTA
AAGAAAAGGGTAATTTATCATGTTCTTCTATAAGATTGCATAACCATCTCAGCTCAAACAATATAATTTT
GTTCTTATCTGTTTTTCGGCTTAGTTTATCATAATCGAAATCCGGAGAAATAATTACCGAATAATCTGAT
TTTGTTTCCTCTTTTACCTTGCACAACTCGCTCCAATGTTCATACTTTTGTATTTTTTCGCCTTTTTTAT
CTGATAACTTTGCATCAACAATTAAATTGTATGTTTTATAATCTAATAATGCTTTTGCTAAAATAAAAGA
TGCCTCTCTTTCTAATACAATAGAAGTTTCAAAACCCAAAAATTCAAACACTTTTTGAAGTAATTTTTTA
AGACTTTTGCTATTTTCAGAACTTATCAGTCTTAATTGCAATTTTTTAATTTCGCTTAACCAATCAAAGA
GACCCCACATTTCTTCTTTCTCTTCGATAAATCGGAAGTCTTTCCTCAAAATATTATCAATATATTTAGA
AAATAAATTTTCTTCATTTACTTCTACCTCTAATACCCTTTCGCAAATCTCTTTATAAGTTAGAGAGTGA
CCTGCTTCTTGCAATATTTTAAAAACTTTTTCACTTAAATCGTCCTGAGGTTCTATTTTGGTTTCATCTT
CTGTCACCAAAAAATATCGTTTTCTATCATAGTCAATAAGGCCAATAAAAATAATATCGTTTACTTTTAG
TTTCTTCTTTTCATACCATTCCTTTAATCCAACTAAACAATTGAGATCATTATTCACTATTGCTTCTATT
TCATTTCCTTCTTTGTCTATAAAGGTAATTTCAACGGCATTTTCTTCTTTAGGGAAAAATGGTCTCATAT
AACTGGTTAAAAACATAGTACCGTCTTTCAAACAATAACTAGTGAGAGAATACTTAATGTTTGCATCTTT
ATATTGCCATTTCACTAAACCCCATACTCCTCTTTTTATCCTCATAAATCTTTTATCTCCGCTCATAGAG
GCATTTACAGCATAATAGGGTTCTTTGACTTTTAATGGTCTTATTTTTGTTAACTCTTTAGTAATTTGAC
GATAATGTAATGGCTTTTTATGTTTGATTAGTATTTCATAAGCACTGTCAGCAACTGATTTATGTTTCAT
AAGTCTCTAACCTCCAATTGACCGATTTACCGATTCTCCAATTTACCTATTTACCGATTTACCAATTCGC
CGATTAATTTAGTCGATAGTGAAGTCGTTAGTCGTTAGTTTCAAATAGAAATTTTCAGTTATCAGTTTAC
AGTTTTTAGATAAAGAGATAAAAAAAAATCGTATTCTGTATTCTGACTACTGTTCTTCTTAACCAGCCAA
CCAGGTAACTAACTAACTCTTTACGAGATACGATTCACGAGATACGGCTTTTTATAGTTGATAATAATTC
TCAAGAAATTACCTTGATATTGTTTAAAAATTCACCTTATTTATTATATACAATTTTCATTATATTTTAC
AAATAAATTAGTTGTTAGCATAGAATTAGCGTATAGCAGGTAGCGTTTAGCGTATAGTTTTGGATTAATA
GGATGCTTACCCTAATTCCTAATTAAATTAAAAAGTTAAAACTAAAAGCTAAAAACCATAATTCAAAATT
CAAACCCTTTTTTCTTTAATTTTAAATTTTAAGTTTTGGTTTTGCGTTTTTCGCTATACGCTTTGCACTT
CCGCCTATATGCTCCACGCTAAACGCTCCACGCTAATTCTTATTTTCTTAACTAGCTAACCAGGTAACCA
ACTAACCAGGTAACTAATTCTTAACGAGATACGATTCACGAGATACGAGATACGGAATCATTTATATCTT
TTCATTAACTCAACGTAATCCAGGGCGTGTTTTTTTAAATTTTCAATTTCTTCTTCAGAAAGATTGCGCA
CCACTTTCGCTGGTACACCTAAAGCCATGGTAAACGGTGGTATTTTAGTTCTCGGGGTTACTATTGCTCC
AGCTCCTACTATGGCTCCTTCGCCTACTTCTGCACCATCAAGCACAATTGCCCCAATCCCTATTAAAGAA
TTGTCTCCAATCTTGCACGCGTGAAGCATTACATTGTGACCTATGGTAACATTGTTTCCTATTATAGTAG
GAACTCCTACATCACAATGAACAATACTGCCATCCTGAACGCTGGTATTACTTCCTATACTAATGGGAGC
TATGTCACCTCTTAATACTACATTATACCAAATACTGGAGCATTTTCCGATTATAACTTCTCCAATTATA
GTAGCATTTTCCGCAATAAAAGATTTTTCATTTATTATAGCTTTTTTTCCTTGAAAATTTAATATCATCT
TCTTACCTCCATAACTGTTTTAATTTTTTCCGCAATTTTATCTCCAAATCCTGGTATCTTACTTATGTCG
ACCTTGGAAGCATTTTTTATATCTTCTATGCTTTTAAAGTGTTCTAATAATAATCTTTTTCGTTTAGCAC
CAATTCCTGGAATAAGGTCTAACTTTGAATTACGTAATTCTTTACTTCTAATCCTCCTGTGATAAGTCAC
CGCAAATCTATGAGCCTCATCTCTTATTCTTTGCAGTAAAAAAAGTGACTCAGAATTAGAAGGTAATATT
ATCGGTTTATGAACCTCTGGTTTAAATATTTCCTCTTCTTTTTTGGCTATACCTATTATTGGTAATTCAA
GATTCAAATTGTTTAATATTTTTTTCACCGCACTAAGTTGACCTCTTCCTCCATCAACAAGAACTAAATC
TGGCAATTTTTTACCTTCAGATAATAATCTTTTATATCTCCTCTCTGTTACCTCTTGCAACATAGCATAA
TCGTCAATTCCTTCAACTCTACTCACTCTAAATCTTCGGTAATCTTTCTTTTTTGGTCGTCCTTTTTCAA
AAACAACCAAAGAACCAACAGATAATTTCCCCTGAATATTAGAGATGTCGAATGCTTCAATTCTTTCTGG
TAGTTTCTTTAAGCTTAATTTATCTTTTAAATCAATAACTGCCTTCTGACCCTTCTTAATTTCGTCTTCT
TCTACTTCTTCTACCTTCTTCAACAAATAACTATTTTTATTTTTTTTTCTATATAAGTTTATTTCCTGAC
CCTTTAAAATTGTTTCAATTGATTTTATTTTATCTCTTACTTTGGCAGCTTTTTCATAATTTAGATTATG
AGAAGCTTCTTTCATTTCTTGATAAAGACCATTTAATAATTTTTTTTGTTTCCCTGCCAAAAACAGGCAA
ATTTCTCTTATTCTTTTTCGGTACTCTGTTTTGCTAATCATATTCGCACAAGGCGCTGAACACAAACCGA
TCTGGTAATCTAAGCAAATTTTCGCCTTCTTTAAATCTTTTTTTCTGCATCCCCTAATTTTAAAAATTTG
CCTTAATAATTTTATAACTACCCGGGTAGCATTTGTATCCACAAAAGGGCCAAAATATAAAGCTCTATCC
TCCTTTGTTTTTCGATTTATTTTTCTGTAAAGTAAGATTTGAGGAAATTCTCTCTCTAAAGTAATTTTAA
TATAGGGATAGCTCTTATCATCTTTTGATTGAGTATTATAGTAAGGGTTATTACTTTTAATCATTTTACT
TTCTAAGATAAGTGCTTCTATTTCAGAAGAAGTGGGTATGTATTCAACATTTACGATCTCTTTAATCATC
CTATTTATCTTTGGAGATTGTTGGGAAGAACTACTAAAGTAAGAAGAAACTCTACTTTTTAAGGAATTGG
CCTTCCCTACATAAATTACTTTTCCTCTTTTATCTTTAAAAAAATAAACTCCACTTGTTTCAGGTAATTT
ATTTATCTTTGATTTAATATCCATGGTTAACCAATTCTCCAATTTACCGATTCACCAATTTACCGATTCA
CCAATTTACCGATTCACCAATTTATCGATTCTCCAATTTATCGATTCTCCAATTTATCAATTCACCAATT
TATCAATTCACCAATTTATCAATTCACCAATTTATCAATTAATTAGATTAGTTAGCTGGTTATTTGGTTA
GTTGGTTAATTAGTTAATTCAATGAGTAGTATGTTATTTAACTAACTAACCGGGTAACTGGGTAACCAAG
TAACTAATTCAGTACTTTCTTTAAAAATTCTCCAGTAAATGAATTCTTATTATGTGCTATTTCTTCAGGA
GTTCCCCTGGCTATAACTCTGCCTCCTTCTTCTCCACCTCCCGGACCAAGATCAATAATATGATCTGCTG
ACTTAATTACCTCTAAGTTATGTTCGATTACTATGACTGTATTCCCAGCATCTACTAACCTATCTAAGAC
ATTGAGTAATTTTTTTACATCATCAAAATGCAGACCGGTAGTAGGCTCATCTAAAAGGTATATGGTTCTT
CCTGTGCTTTTAGCACTTAATTCTTTAGCCAATTTCACTCTTTGTGCTTCACCGCCGGATAAAGTGGTGG
CAGATTGTCCTAATTTTATGTATCCTAATCCTACATCATATAAAGTTTGTAATTTTCTTTTTATCATGGG
AATTGCTCTAAAAAATTCCAGGGCCTCTTCAACAGTCATATCTAACACCTGAGCTATATTTTTACTCTTA
TATTTTATATCTAAAGTTTCACGATTGAACCTTTTACCTTTACAAATTTCACAGGGTATATATACATCAG
GTAAAAAATACATTTCAATCTTTATTATCCCTCCACCCTGACAGGCTTCACATCTTCCACCTTTTACATT
AAAACTAAACCTGCCCGCCTTATAACCTCTAATTTTAGCTTCTTTTGTCCTGGAAAATATTTCCCTAATC
GGAGTAAATGCCCCGGTGTAAGTAGCCGGATTAGAGCGAGAAGTTCTACCTATAGGTGATTGATCGATAA
TTATCACTTTATCAATATTTTCTATTCCTTCAATTTTATCATAATCACCAGGATGAACTCTGCTCTTATA
AATTTTCCTGATTAAAGCTTTATATAAGGTTTCCTCGACTAAAGTACTTTTTCCGGAACCAGATACTCCA
GTGATACAAGTAAGTGTACCCAAAGGAACGGATACATCGATATTTTTTAAATTGTACTGGCGAGCTCCTC
GAATTTTCAAATATTTCCCGTTCCCCTCTCTCCTTTCGGAAGGAACATCAATTTTACTAAGATGGCTTAG
ATATCTTCCAGTAATGGATTTCTTATTGTTTATAATATCTTTAATGTCACCTTTCGCTACTAAATATCCA
CCGTGTACCCCTGCCCCCGGTCCTAAATCAACAATGTAATCTGCAATTCTCATTGTAGCTTCATCATGTT
CAATTACTATCACCGTATTCCCTAAATTTCTCAGCTTTATAAGAGTCTGCAAAAGTTTAGAATTATCTTT
TTGGTGTAAGCCAATACTCGGTTCATCTAAAATGTAAAGTACTCCGGTTAAGTTCGAGCCAATCTGAGTA
GCCAAACGAATTCTCTGGTTTTCTCCTCCTGCTAAGGTAGAAGATGAACGAGATAAGGTTAGATAATCTA
AACCTACATTACTTAAAAAACTTAATCTATTTTTTATTTCTTTTAAAATTTGGCCGGCAATAACTCTTCT
TCTTTCATTTAATTTTAATTTTTCAAAAAAATTATAATTCCATTTGATAGATTTTTCAGTAATATCCGCT
ATAGAGAAACCATCAATAGTAACATTTAAGCTTTCCGGACGAAGTCTTTTACCCTCGCAAGAGGGACAGG
GTCCAATATTCATAAACTTTTGTATCTCTGAGCGAATATATTCTGATTTAGTTTCTCGATATCTTCTTTT
TAAATTATTAATTACTCCCTCAAAAGAATTTTTATAACTCCAATAGGTAGATTGTTCATCATTCTGATAT
TTAAAGGGTATCTTTATTCCTCCTGAGCCGTATAATATAATCTCCTGAAATTCAGGTTTTAATTCAACAA
AAGGAGTGTCAAGACTAAAACCATAAAAATCGGCTAAACCCTTTAACATGTGATATAAATATTTTCCTTT
AACCTCTCCCCAGGGAACTAAGGCGCCTTGCAGTATAGATTTATTCTTATCCGGCACAATTAATTCCGGA
TCAAATTCCATTTTAAAGCCCAAACCACTACAAGCAGGACAAGCTCCATAAGGATTATTGAAAGAAAAGA
TTCGAGGAGCAATTTCCGGTAAATTAATTCCGCAGCTGGGACAAGAAAAATGCTCACTAAACATCTTTTC
TTTACCACCTTCTATATCAATTACTACTGTTCCTTCACTTAGACTTAAAGCAGTTTCGATAGAACCAGCT
AAACGAGTCTTTATTTCAGGATTCACTAACAACCTGTCTACCACGACTTCTATATTATGGTTTTTATACC
TATCGATTTTTATATCTTCTTCTACTTCGAAAGTGTTTCCATCAACTCTCACTCTAACAAATCCTTTTTT
TTGAATATCTTCTAATATTTGTTTGTGTTCACCTTTTTTGAAGCGAATTATCGGGGCTAAAACTTGTATT
TTTGTTCCCGGGGATAAATTTAAAATTTGATCAACCATCTGCTCGACTGTCTGCTTGCTAACCCATCTAC
CGCACTGTGGGCAATGAGGTATTCCAATCCGGGCAAAAAGTAACCGTAAATAATCATAAATTTCCGTTAC
GGTACCTACTGTAGAGCGAGGATTCTTACTTGCTTTTCTCTGATCAATGGAAATCGCCGGTGATAGTCCT
CCAATATAATCCACATCAGGTTTTTTCATTCTTTCCATAAATTGACGAGCATAAGAAGACAAAGATTCAA
TATATCTTCTCTGACCTTCTGCATAAATCGTATCAAAAGCTAAAGAAGATTTACCAGAACCGCTCAACCC
GGTAATTACAATTAATTTGTTTCTGGGTATCTCCAAATTAATATTCTTCAAGTTATGTTCTCGTGCACCT
TTAATTATTATCTTAGTCTGAACCACTTAATATCTCTCCTCTGTTGGTTACCTGGTTAGTTGGTTACTTA
GTTTACTGGTTAATCGAGAAATTAATCAATTCACTAATATGCTAATAATAAAGCAACTCTTCTTCTAACT
AATTAACCAGGTAACTATCTAACTAAATAACTATATACTGATTCACTATTTTATTTCCCCGAATAAAGTT
TTCTCTTTTTTTAATCTTCTTATCTCATCTCTCAACAAAGCCGCTCTTTCAAAATCTAAATTTTTTGCTG
CTTGCTTCATCTCTTTCTCTAAAGATTTTATCAATAACCATAAATTGCTCTTACTTAAGTATTTTTCATG
TTCTTCATTAATAGTAGAAAAATTTTCGAAGTTATTTATGTTATTAATAATTGCAAATTCTTCTACTGTC
TTAGTTATAGTTTTGGGAGTTATCTGGTATTTGCGATTATATTCTAATTGTATTTTCCTTCTTCGATTAG
TTTCTTTCACTGCCCTTCTTATCGACCCAGTAATATTTTCGCAATACAAAATAACTGTGCCGTTTATGTT
TCTTGCTGCTCTCCCCATAGTCTGAATTAGAGAGGTTTCTGACCTTAAAAAACCTTCTTTATCTGCATCT
AAAATAGCTACTAAAGATACTTCCGGGAGGTCTAATCCTTCTCTTAAAAGATTAACTCCTACTAACACAT
TAAATTTACCTAATCTTAAATCCTTCAAAATGTTAATCCTTTCCAAAGTCTTAATCTCTGAATGAAGATA
TTTTGCTTTTATATTAATTTCTTCCAAATACTCAGCTACATCTTCAGCCATTCTTTTAGTAAGGGTAGTT
ACTAATATTCTCTCCTTTTTTTCCGTCCTCTTTTTAATTTCTTCTATTAGGTTATCAATCTGATTTTTGG
CTGGTTTTAAAATTATCTCCGGGTCAACTAATCCGGTGGGTCTGATAATCTGTTCAACTGTTTGCTTACT
TCTTTCTAATTCATATTTGGCTGGGGTTGCTGAAACGAAGATAACTTTTTCCATGTAATTTTTTATTTCG
TTAAAATACAATGGCCTATTATCATAGGCAGAAGGTAGACGAAAACCATATTCTACCAAACTATCCTTTC
GAGACTTATCGCCCGCAAACATACCTCTTAATTGAGGAATAGTAACGTGGGATTCGTCAATAAACATCAT
AAAATCAGAAGGAAAATAATCTAACAGAGTTGCCGGAGGTTCTCCTGATTCTCTTCCGCTAATATGACGA
GAATAGTTCTCAATTCCACTGCAATATCCCACTTCTTTTAACATTTCTAAATCATATTTAGTTCTTTGTT
CTAATCTTTGAGCCTCTAAGAGCTTTCCCTCTTTTTTAAAATATTTTAATCTTTGTCTTAATTCTTCTTC
AATAGATAAAATTGCTCTTTCTAATTTATCTTTAGTAGTAACAAAATGTTTTGCAGGATAAACTATCAAT
TTATCTCTTCTCTTTATAACTTTTCCGGTTAGAGGGTCTATCTCGGAAATTACTTCTATTTCATCACCCC
ATAACTCTATACGAAAAGCATATTCTAAGTAGGAAGGAAATATTTCAATTACATCTCCTCTAACTCTAAA
ACATCCACGGTGAAAATCAATATCATTTCTCTCGTAGTGTATATTTATAAGACTTTCTAAAATATTATCT
CTTTTGAAAATTTCGTTCTTACTAATTTTTAATACTAATTCTTGATAATCTTTGGGTGAACCTAATCCGT
ATATACAAGATACGCTGGCAACAATAATAACATCTTTTCTTTCCAGGAGAGAACTGGTAGCAGAGAGCCT
TAAACGGTCAATTTCTTCATTTATAGAAGAATCCTTTTCGATATAAGTATCTGTACGGGCAATATATGCC
TCCGGTTGATAATAATCATAATAGCTTACAAAATATTCCACTGCATTATCAGGAAAAAATCTTCTAAACT
CACTGCACAATTGAGCAGCCAAGGTTTTATTGTGAGAGATCACCAGAGTAGGCAATTGAATTTCCTGAAT
TACATTTGCCATAGTAAAAGTCTTCCCTGAACCAGTTACTCCCAGTAAAGTTTGATATTTGTAACCATTA
CGTATACCTTCTACCAATTTTTTTATAGCATGGGGCTGGTCGCCCTGAGGGGGGTAATCAGATACCAAAT
TAAATCTCTCAGTCATTCACAACACCTTTTTAAAAAATTACACTTATAATTTAAAACTCACTTTCGTCTT
TAAATAATTATACACTATAGAATAATAACATTCTATAAAGATTTAAACAGTATTATTGTTTTCACTACAA
TTTCTGAAGCTAAAGGACAAAATACTTATTTTATAATACTTTGAGGCAGCTAAATGGTTAAATTGCCTGC
AAGTGTCAAAATTAGGAGAAAGAAATAAGAGAATTGGGGAAGTTTAAAGGATAAATTAAAGATTTTAACC
TTTGAAAGCTGAGTCAAATATTTTAGATTACAGTCAGTTTTATGCTATCAATCAAAAAAGAGGGGACATA
AACAGAACCGTCAATTCCATATTCTCTATCTTTAGAAATTTCAATAATACTATTAAACAAGTTTATCAAA
TTACTTTGGAAAAATACTCTTGCACGCCCTAATAATCCTTTATTATTTATTAAATATCCTTCTGAAGTCA
CTTGAAAATCGCTAGTATTTGGGTTTATCCCGGAAGCAATACCCATTAGATCATCGATGATAAAAATTTG
ATTATATCTGTTAATAATCTCTTCTGTCGAAAAAATTCCAGCTTCAACAGAAATAGATGTAGCTTTTACC
TTTGGCATTTGCTGATAACTATCGCGCCACGCAGAAGAAGTACTAGCAATCTTCATTTTAGTTCCATACT
TAGTATCAGAAATAATATTACATAATTCCCCTTTTTCAATTATTTTTACCTCTCGTCTGGAAATTCCTTC
TCGGTCAATATTTGCATTATAAATTTTGTTAATTTTAGAGTTTTCAACGATAGTTAGTTGATTACCAAAA
GAAATATTAGCATTTTTATTTGAGATAAAGCTTCTTTTATGAAAAATTGATTCACTAGTAAGTAAAGATA
AAAATACATATATTATTATAGAAACTGCATTATGGGTTAGTAAAATTGGACAATCAATAATTTTTTTCCG
CAATGAAGCAATAATCTTAGTATTAGCTACTTTCTTTGCCTGGGAAATAACTTCATCTACATCTATTTTG
GCTACTTTTGGGGAAATAGTAGTTATAATGAAACATTCATCTAATTTCTCATTTTTCAAATGGAAATTGA
ATCCTAATGAATATAAATTGGCGGTACCACCTCCTTGAACTTGTACAGTATTTATTAATAAAAATTGCTC
TATTTTACTATAAAAATAAATATTTTTAAGACTTAAACCTGTTTTATACGCTTTCTCATCAATAACTTTA
AATAAATCTTCATCCAAATAATCTAATGGGTTAATATCGCTACTTGAAAATTTAGGAATAAAATGACACT
GTGATTTTTTTCTAACAAAGGGGATATAAAAATTATTATTGGTAAATTTTATATTTTCTCTTGCATCTTC
AAGTGCACTATTGATATCATCTTCACTAAATCCGGGCCGTGACGAAAAACCTATTCTCTTTCCATCAAAA
ACTCTTGCGGCAATCCCCATGTCTGAAAACAAAGAGTAATTTTTTTCTTGTTTATCATTTATTTCAAAAC
AATGTGTTTCTTTATTAGAAAAATATATCTCAGCATGACTTTCTTTCTTTAGTACTTTTTTTATATTGCT
CTCTAACTCATAAATATTCCCTTTCATCTTGAACCACCTATTTTTTGTGAAGAAATTCGTAATGTGGGCT
GGCCATAAGATACATCCACCATTTGTCCACTTTTACCACAATCTCCAATTTCAAATTTCAAATCGTTGCC
AATAACATCGATTTTTGATAAAATATCTAATGTGTTCCCAGCGTATAAAAATGGTTTTATAGCCTCTGTA
ATTTCTCCATTTTCAATAAAAAATCCACTATTTATACCAAAAATAAAATCACCTGTTTGAGTATTCACTT
CTCCCCCTGAAAATTCAGTCGCATAAATACCTTTTTTTGTATCTTTTATTATCTCTTCGGGTAAATGTAT
ACCTGGTTCAATATATGTATTCCTCATTCTACAAATTGGTTGAAATTGATATGATTCTCTACGCCCATTG
CCAGTACATTTTAAATTTAACTTTTTAGCTGTCCTTATATCAGTCATAATACCATCAACAATTCCATTTT
TAATAAGATAAACAGGGTTAGATAATGTTCCTTCAGAATCATAGGGTTCATAGACCCAGTCACCTCTTGT
ATCACCACGATCAGTAATTGTAATAAAGTCTGGTGCTACTTTTTTACCCCACATTTTCGAGAAAATGCTA
TCATTATCTATAATTGCATCTGCTTCTAATGCATGTCCACATGCCTCATGTATAAGAATTCCTCCTGCAC
CTGGAGCCAAAACCAGATCTAATCGACCTGGTTTAACAATTTTTAACTTTAAATATTTTTTTGCCTCTTC
AACCAAATCAAAACCATTTTTTAAGATTAACTCTTTAAAATCAATATTATTACCTTTAGAAAAACTTTTT
TTTGTTTTAGTCATTAATTCCCCTTCTATATTAAATATCAAATTTATCTTGGCTTTCAATTTACTTTCAA
CCCATTCCCTAACTTTGCCTTTTCTATCAAGTACTATAACTTTTTTAAAACTACCAGAAATATGACATGA
GAGATCGTATAAATTTACCTCGTTGCGTGCAAATTTTTCTAAATTGTCAAAATAATTATTTGCTTCTTCG
TAAGGTAAATCAAATTTACAATAAAGAGAATTATTTTGACTTGCAAAGTAGTTATTTTTAGTCTGAGAAT
TTGTATCCCAAATTTTGTTTGAAAGTAATTTTTCTGAAGCAGTTTCAAATAATTCATATATATTTTTATA
TTCAGCAAGAGTTTTACAGATATATATTTGATTATTCTTTTGGTTAAGACGTAAGCCTGCACCACGTTTA
CTCGAAAGAAATGGCCCTACCCTTTCCGTTAAACCCAAATACCAACTTAACCCAACAACTTCTTCGACAT
AAAGATCTGTATAGTCTGCCATATTCATTAATTTCTTCTGAAATTCAGATAGTTCACTAAAATCAATTTG
TTCTATTGAAAAATTATATTTTTTCATAATCTCTTTTCGCTCCTTTTATAAATATGTAATTACACAGAAA
AGTAGGAAAACTAATTAAAAAAAGATATAAAGGAGAAAAATGAAGAGCACTAAAAAAATATCCTATAAAT
ATAATTAAACCAATTATGTATCTCAGAGAAACAACCCTCATATTGCTAAAACTCTTGGTAACAGTTAGCA
ATGGTAATAATATGCCTAATACAAAGTTTACTAATATAATTCTTATTAAAACATTTGGCGGATTCAAAAT
AAATATAATAACAGTTAAGGAAATGATAGAAATTATCAAAGGAATAAGCAACATTCCCGATAAAAATTCT
TTAGAAGATAACGGAATCATAAAACCTTTTTTTTGTTTTTGTATAGTTTGATAAGACGAATTGGCAAATG
TAGTTGTGAATCCAAAAACAATTATTATACCCCCAATGAAAAATGAACTCTGACCACCAGATTTCATTAA
ATAGACAGCAAAGGCCATTTGAGCAAAAAGCATAAGCCATAAACTAAATGATAATCTCGAATAGATTATT
AATTCCTTAAATACTAGTGATTTCCACCCAGGCCAGTATAATTTTTTGCCCCACTTATTATCAGCCGTGT
CTTTCTTTTGTTCATACATCAAAGTCAGCAATCCTGCCCAATTTCCTTCAAAAAAATATTTTTTACTTAA
ATAAGCAAATCTACAATGTTCCATAAATTTAGGCCATTGAATCTGTTCAACAATCATAATTGATAGCAAA
AAACTTACAAGTGAAGCGAATACCCAAAAGACAATACTACCTTTAATCGGAAAAAAGATGATAACTAAAG
AAAATGCTATAAACTGACATAAGATTTTTTTGAATCTAATTTTTAAATTATAATTTAACCATGATATATT
TGTCAAAAAGATGAGGGATAGTGCCAATACAACACTATTGACAGTAACCAGATGGTTCAATCCCAAAAAC
GGGAAAAGAATAAAAACAAGTATTAGTACTGGGATATAGTTTAATAACAATTTTATTGCAATAATGAGTT
TTACATTAAACGGTCCAGTAATAATGTAGTATATACCGGGGATAGAAAAAAAGATAGGTGGATATTTACT
AAAGAAAATCTTGTTTAAAGCAAAGATGATAAAGATAATTGAAAATAACGATGTAAAAAAATTTTGAGAA
ACTACTTTCTCGTTTATCATTCTGAATGATTCCTGTATAATTGCCAATAATATAATTATAGCAAATAATT
CCAGTAATATTTTTTGCAAATGACTTTTGATGAATCTATACTCATTCTTTAATAGCAGTAAACCTATCTG
AAAATAACACAACAAAAATTACCTCCTTTAACCTTCGATAAACTTGAGGAATATCTCTTCTAAAGAAAGA
TCTTTGTCTTGAGCAAAATCAATTCTTTCATTCATCTCTTGCTGACTTCCGCTGGCTATTATTTCACCCT
GATTCAAAAAAATATATTTATCACAAAAAGTTTGGGCTAAGTCCAGAAGATGGGTGGAAACAAAAATGCT
TTTACCTTTATCTTTATATTTTAGGAAAAGGTCTTTTAATTTCCTGATAGAACCCGGGTCTAAACCGAAA
AACGGTTCATCAGCAATTAGTAAGTCAAAATCCCTAATAAAAGCACAACTAATCATAAATTTCTGCTTGG
TTCCTTTGGATAATTTATCTGGAAATTTCTTTAAATGCTTTTCTAAATTTAAGTACTCAATTAAAAATTC
TTTCCTTTTTTGATATTCATTTTTAGGAAGTTTGAATAACATAGCAACAAATTGAAGATGCTCTTCTAAA
GTAAGATCTTCATAATAGATTGGTTGCTCTGGAATATAGGAAATATGGGAAGCAATCTCCTTTTGTTTTT
TCAAGATCTGATCATTATAATAAATATCACCCTGGTCTTTTTCAATAAGTCCTAATATACTCTGCATTGT
TGTAGTTTTCCCGGCACCATTTGGTCCAATCAGGCCAACAATTTCACCAGATTTAACCGTAAAAGAAATT
TCATTTAATACTTTTTTTGAATTGTATTTTTTAGTTAAATTATTAACTTCTAAAATATTTTTCTTCACTT
TTACTTCTCTAATAATATTTTTAGGATATGTAAGGTCCTCAAATCTTATTTTATACCTTAATTGTTTAAT
AAAGCAACTTTTTAAAATTCTTTTTCCAAATACAATCTTCTTTCCCTGCTTGATAAGCCATTCCGTGACA
GTTAGCACAAGTATCATATACTTCACAATCACCACAAAGGCTTTTGGTTGGGGATTTTAAATTTTTGAAA
ACAAATGTCTTTTTAGAAGCAAAAATATCTTCAATTTCATCTTGAACCAGATTGCCTATAACATAATTAA
AAACAGTACATGGAGTAACATCACCATTAGGTAATATATTTATACTAATATACCCTGCACCACAGTTACC
TTGTTCTTTTACTTTATCAATAAGAACGCCTTCTTCATTCTTCCCAATAAAGAAATTTTTTGTTTCATAT
AAGCTTTTAAATTTATTAATATCTCTTTCTATTTCTTTAAATTCGCCAAAACTATACGCCCACTCTTTAT
TTTTAGCTCTTCCTAATTCCATTGTACGCCCAATAAGAACTTGTACTACTCCTCTCTTTTTACCATATTT
AATTACAGATTCCAGTTCATTTTTATTTAATGGATTCAATGTAAAAGAAATTACTACGGGTAACTTATAT
TTTCTTAAAGATTTTATTGCAAAATCTGCACGCTCAAAAGAATCTTTTCGACCACGAATTAAATTATGAG
TCCTTGGCTGTCCATCAATACTAATTTGCCATGCAATATTTTTATAATCCTTAACCTTTTCAACAAATTC
TGCTGTAAAAAGATATCCACTGGTTCCCACAACCGCAACGAAGAATCTTTTAGAAATTTCATCTAATATA
TTAATAAAATCTGGTCTTGCCGTTGGTTCTCCTCCAGTAATAAAAAGTTTATTAACTCCCATTTTTTGAA
GTTTCTTCAGAATGATCAGAACTTCTTCAGAGTCCATTTCCTTTTTTATACTATAACCTGCAGAGTTATA
GCAATGTTTACATCTTAATGGGCATTTTCTAGTTAATTCTATACTTGCAGCCATTGGTATCACACAATAA
AAATTTCCATATACTTTCCCACTTTTTAACGAATTAGGTAACTGTTTGTTTACAACTACATATCCTCGAT
TAATACTGTCACATAAAAATTTCTTGACTAGTTTTTCCGTCCTATTATATTCTTCAGAATAACGGGAAGC
CATTTCATTAATTATTTGAGTAACACTTTTATTCCCATCACATAATTCTAATATTTCAGCCCCGGTTTTA
TTCACCAAATCATATTCCATAGAAGCTTCATTCCACTTATATAATACAGAATCTCCATACTGTTTTATCA
AAACATAAGGATCTACAAATAAAGGATTCATGATTAATAACCTCCAAATTGGTTAGGGGCTATTTATTAT
AGCCCCTAACCCCCCATAATTTAATTAAACAGGAGCAGCTATAAACCAAATGGCACATGGAAAACTAATC
AAAGCTGGGTTCAAACCAAGAACAGCACAACCAATACATGCAGCAATTTTTTTCCCTTTATAGGTAGGCT
TATTCATCAAATTCACCCCCTTTTTTTATTAGGATTATACATTATATTATATGCAATCCATATAATCCCT
GTCACTATACTAAAGTATAAATTTTTCTGCATTAACTAAAAATCCTATACTATAGTATAGGATTTTTAGC
ATTAATTTATTCAATTTTTACATTTTAGTTGATTAAATTAAATCATTTTTTTATTATTATCTTCACTGCA
AATTGCACTAAACCCCGAGATTTTCCCGATAGCAGCAGAGGCATTTTTCACATCCAATTTAGTAAAGATC
TGATGCTTATGATATTTTATCGTTTCTTTGGTACAGAACAGTCTATTAGCTATTTCGTCTTCCGTCTTTC
CTTTAGCCAATAAAACTAATATTTCTTTCTCCTGTTTACTTAGCATATCTTCATATTTACTAAATTGAGG
AAATTTTAGTTCATTTAATATCTTATCAGATAATAATTTAACAAGCGCTAACTGTTCTTTTTGCATATCG
TAGGCAATAGTAGAAACATCCAGATATCCAATTGTTTTATCCAAAATTTTCAATGGTACTGCCGCACAAT
ACCATTTCCGAAAAAATTTGCAAAAATGCTGTTCTGGGGTAAGATATACTGGCCGCTTTAACTGTGAAGC
TAAGCATATGGCATTAATACCACAACTGTTCTCCTGAAAAGAAATACCTGGTTTGATACCATTATTAACA
AGTCTCTTTGTTAATGAATTGTCCCCGGCTATCGATAATAAAATCGTATCTTTATCTGTTAATAAAAAGA
AATAATTTCCGGTTATCAAGTTAATAATATCGTCAATACAATCTTTAAATATCCTTATAAATTCATCATA
TTTATTAAATTTTTCCTTCAATCTTCGCCCACTTAAAAAATGTTGAGGTTTATTAATCGTAGAATTTAAA
CCATTTTTAATGCATCTCTGCCATGCTTTAACAACTTCATCTTGGGGAATGAAAAATTCCATTTCTATCC
CTCCAATAATCTTGAAGTATTGTCAGAAGTTTTTAGTTTTGAATTACAGTTTTTCGCTTTTAGCTATGGA
CCAATAGACAGGCGAGACGCCTGTCCTACGGGCAAACACAAGGTCTGCCCGCCCCTACAACTTATCAACT
ATCAACCATCTGATTGGTAGACCTAAAAAATTGGTAAATTATTTAACTGGTTAATGGTTTAATCTAAAAA
TAAATCAACAATTTTTGAATTATCAACATCTACCAAGCCTTTATTGGTTATTTTAAGATGAGGAGCCACT
TCTAAAGATAGAAAAGCGATACTCATAAAAGGATTGTCCACTGTAACTCCTAAATTTTTGGCAGTTTTAT
AAATGGAATCCAAATTTTCTTTCACTTTTAACAAAGGCCTATCTGACATCAAACCAGCAATAGGCAAAGG
TAATGAATCTACTATCTTTTCATCCACAGATATTGCCAACCCACCTCCCATCTTAGAAATAGCTGCTCCG
ACATTTAACATATCTTTACTGTTAGTACCTACGATTATGATATTATGGGAATCATGAGCAACGGATGAGC
CTAAAGCACCTTTTTTTAAACCAATCCCTTTGACTAAACCTATACTTACTTTATTCGAAGCATGATGTCT
CTCTATTACGGCAATTTTTAAGATATCACGCTTGGTATCAGAAACTACAAAGCCATCTTCGATTTTAGGA
ACTTCTATATTTTCTTCAGTAACAATTTGACCTGGGGTAATTTTTATCACTCTGCATTTTTCGCCTTTTA
CTGGAATCTTGAAATCTTCAGGATAAAGCCATTTGATATTTATTGATCCTCTAATAGGTACCTCCAATGG
TTTAGGACTTAGCTCTAATAACTCTCCGTTTTCAGCAACTAATTCACCATTATTAAAAACTTTAAGGATA
TTAAAATCTTTAAAGTTATCAAAAACAACCAAATCAGCTACATAGCCAGGAGCAATTGCACCTAAGTTTC
TTAGTCTAAAATATTCTGCAGTATTCAGGGTGGCCATCCTAATAACAGTAACTGGGTCTATCCCCTTTTT
TATAGAAGTTTTTATAATATAATCAATATGCCCCTCCTCAATTAAATCTTTGGGGTGACGATCATCACAA
CAAAAGAAACACCTCCTGGAATTATCAGCATTTACAAGAGGTAAAAGATCGATTAAATTTCGAGTAACTG
AGCCTTCTCTCAACATAATATACATACCTAATCTCAATTTTTCTTTAGCCTCTTCTACTGTAGTACATTC
ATGGTCAGATCTTATTTGAGCGGAAACATAGGCACAAAGATCCTTGCCGGTCAAATTAGGAGCATGCCCA
TCGATACATTTTTTTGAAGATACTACTATTTTATCTAAAACCTCGGGAATTTGGTTTAAAACTCCCGGAA
AATTCATCATCTCTCCCAGCCCTAAAACCCATTTTTCGTCTAAAAGAGGAAATAAATCATTTACGCTAAG
GTTTGCTCCGGAAGTTCCTAAAGATGAAGCAGGAACACAAGAAGGAAGCATCATAAAAATATTTAAGGGG
TTATATTTGCTGGATTCCAACATATACCTGATACCTTCCAAGCCTAAAACATTGGCAATTTCATGAGGAT
CAATAATCACTGAAGTTGTCCCCAGTGGTACTACAGTCCTGGCAAACTCTGAAACTTTTACCATAGAACT
TTCTAAGTGAATATGACCATCCATAAATCCGGGAGACAAATAACAATTGGAGATATCTATTTCATTAACG
GCACTATATCCTTCACCTAATCCTACAATCGTATCCTTATAAATTACAACATCAGTAGTATATATTTCTC
CGGAAAAAACATTTATTATCTTCCCATTTTTTAATAATAAATCTGCTTTCTTCTCTCCTCGAGCAACTTT
AATGATTTCAGCAAGACTCATAATTATCACCCCTTTTTCGTATATCGTATTTCGTATATCGTTAGAGAAA
TAAAAAATTAATTCGTTCTAATTGTCATTGCGAGCCTTAATTTTATCAAGGCGCGGCAATCCCTTCATTA
AACTAAAAACTTAAAGCGAAAAACGAAAAGCCATAATTCAAAATTCAAAACCCTTATAATAAAGTATTGC
GGTTGGTGTAGGGGTCGAATTTATTCGACCCGAATTATTTTTACAATTTTTTAGGAGGCACGATTGATCA
AGTCCCTTGACATTCCTTGGGCGTATGCAATACGCCCCTACAGTTTTTATGATTTTTTTTGCCTTGGGCA
CGATGCATCGTGCCCCTACATATTATACGTTACGGGCAGACACAAGGTCTGCCCCTACTATTTTATTCTG
GCTCCTGACTCCTGGCTTCTTTATTCTATTTTCTTAACCAGCTAACCAGGTAACTAACTAACCAACTAAC
TAATTCTTAACGAGATACGATTCACGAGATACTAGATACTAGATACGAGATACAAATTTTTTCCATATTA
TTTCTACCTGTTCTTTAGTCTTATCCAATGAGCTACTATTATCTATCACGTAATCAGCCATTTTAGCTTT
TTCTTTCATAGGTATTTGAGATTTTATCCTCTGTAAGGCTTCTTCTTTAGATAAATTATTTCTCCTAATT
AATCTCTTTACTTGTTCATCTTCATTTATATATACGACTATTATCTTATCCATTAATCTATCCAACTTAG
CTTCATAGATTAAGGCAGCATCTATAATTAATATTTTTTCCTGGTTATGAGTTTTATTTCTTGCTAAATT
TATCTCTTTTTTAATCAATCTTGTTATTTCAGAATGAGTAATATCATTTATTTTTTTTAAGAGAGTCTGA
TTTGCAAAGACTATTTTGCCCAATTTTTTTCTATCAATAATCAGGTCGTTTTGTAAAATATTTTTCCCAA
ATAATTTAACAATTTTCTTCCAGGCAGGTTTGTATGGTAAAATCACACTATGACCAAGTTTATCAGCATC
AATAATTTTAGCCCCTAAATCTTTAAACATCTTAGTTACTGTACTTTTACCGCTTCCAATCCCACCGGTT
AGACCAACAATTAATGTCATGATTTCTCCCTTATTCGGTTAGCTAGTTAGTTGGTTACCTGGTTAACTGG
TTTAGCATTAATTCATTAACCAACTAACCAGGTAACTAAGTAACCAGCTAACTAACTTCTGCCCAATTAC
TACCCGTTTTTAAATTAACTTTTATAGGAACAGAAAGTTTTAAGCTATGTTCCATAATGTCCTTTATAAT
ATCTTTGGCTTTTTCTAACTCTGGCTTGTAAACCTCAAATATTAATTCATCATGTATTTGGAGTAGTAAT
TTACTTTTAAATCGTTCTTTTTTAAAAGATTCATCTATTTTAATCATAGCTAATTTTATTAAATCAGCTG
CGCTTCCTTGAATGGGAGCATTAATAGCAATTCTTTCGTTAAATTCACGAATATTTTTATCATTGCTGTT
TATACCTTCTAAATATCTCCTTCGGTTTAATAAAGTTATTACATAGCCTTTTTTTCGGGCTTCCTCTTTT
TCTCTCTCAATATATTTTTTTACACCTTGATATCTATAAAAATAATTATTAATATATTTTTCGGCCTCTT
CTCTTCCTATCCCTAAATTGCGTGCTAACCCATAACTACTCATTCCGTAAATAATACCAAAATTAATTAC
CTTGGCCATCCTTCTCATCTGCTTGCTAATTATATTTTGATCAAGTCCAAATATTCCCGAAGCAGTATGA
GCATGAATGTCTTCACCATTTTTAAAAGCATTGAGCAAGCTTTCATCCTGAGAGAGATGAGCTAAAATGC
GTAATTCTATCTGAGAATAATCGGCAGATAATAGCACAAACCCCTCCTCTGCGATAAAAGCCTTTCTGAT
TTCTTTCCCTATTTCGGTTCTAATGGGGATATTTTGAAGGTTAGGTTCACTACTGCTTAACCTTCCGGTA
GAAGTAACAGTTTGATGAAAAGAGGTATGTATTCTCTTAGTTTTGCTATTAACTAAAAAGGGTAATTTAT
CGATATAAGTATTTTTTAGCTTACCTAATTCTCTATATTCCAGAATAAAAGACACAACCTTGTGCTGGGG
AGCTAAAGTATTAAGTACATCCGCATTGGTAGAATAACCAGTTTTTGTCTTTTTTATTACCGGCAGTTTT
AATCTTTCAAAAAGTATAACACTCAACTGTTTTGGAGAATTAATATTAAATTCCGTTCCAGATAAATTAT
AAATAGTTTTTTTCAACTCTCCGAGACGGGTATCCACTTGTTGGGACATCTTTTTTAAAAAATCAATATT
CACCTTAATACCATTGATTTCCATTTCTCCTAAGATTTTTACTAAAGGCATTTCTATTTTTCTGAATAAT
GAAATTAAATTTTTTTCTTCCATTTTTTCTTCTAAAATATCTTTTAATTTCAAAATATTTTGAGCATTTT
CGCAAGCATCTACTATACTCACAATGGTATTTTGTTTGCCTTCTTTATTTTCATTATTTTTAAAATATTT
TAAGTATTCCCAAAATAAATTTCTTAAATTATAATTCTCACTTGAAGGATTTAATAAATAAGCAGCAATC
ATAGTATCAAAATTATTTCCTTCTATTCCTACTTTATTCCTACAAAGCACTATAAAATTAAATTTAAGGT
TATGGCTAATTTTAATAATTCCCTGGTTTTCAAAATAGGGACGCAATTTACTTAAAACTAATTCGAGAGA
AAGACATTTGGAATTTTCTATTAAATTTAAAGCAAATAACGGGATATAATAATTTTCATTATCTTTGAAA
CTGAGGGCAATTCCTAAAATATCTGATGAAATGGCATTATCTGAAGAATTTATAATATAAAAAGAAAAAT
ATTTTTTTTCTATAATTCTGTTGGTCAATCTCTCTAATTTTTCTTCAGTGTCAATTAAATTGAATTTTAA
CTTAGTTTTTTCATGATTAATTTTAGGAGCAATCTTTTTTAATAGATTTTTAAATTCTAATTTTTTAAAT
ATTTTCCACAATTCTTCGTAATTTGGTGATTTCACTCTAAAAGAATCAAAATCGTACTTTATAGGAACTT
CTCTTACAATAGTAGCCAACATTTTACTCATTTTAATCTGGTCTTCGTATTCTCTTATCGCTTCTCTCAA
AGATCTTTTAGAAATTTTGTCAGCATTATTCAAAATATTTTCTAAGTTTCCAAATTCTTTAATTAAAGCT
ATGGCAGTCTTTTCTCCTATGCCCGGAACACCCGGAATATTATCAGAAGAATCTCCTTTTAAGGCTAAAA
TATCCACTATTTTCTCAGAGCCTACTCCAAATTTTTTCTTTATACCTTCTTCGTCGTAAATTTTAACCTC
GGTTACTCCCTTGATAGTAGTCATTATCTTAGTATGGGGAGAGATAAGCTGAAAAGCATCTTTATCTCCG
GTAACAATAATGGTATTACAATTTCTTTTTTCTGCTTCCTTTGCTATGGTACCAATAACATCATCTGCCT
CATAACCCTCTTTTGAACAAGAGGAAATATTATAATTGCTGATAATTTCCTTAATTAGGGGAATTTGGCT
AATTAATTCGTCGGGCATTTTCTTCCGATGAGCTTTGTATTCTTTAAACTCCTTATGTCGAAAAGTCGGA
ACAGGTGTATCAAAGGTAATTACCATATATTCTGGCTTTTCTTCTTCTAATAACCTGATTAATATCATAG
TAAACCCGTAAACTGCATTGACAACCTGGCCATACGTGGTAGTTAATTGAGGTAATGCATAAAAAGCACG
ATAGAGTAAACCTTGTCCATCAACCAAAATAAATTTTTTCCTGTTATTCATAACTCTCTTCTTTCGTTTT
ATGTTAGTGTATAACTTTATTGGGGTACTTTAAGAAAAAAAGAATAGCTGTCACTTTTGTTTTTCTAATT
TTCTGTTTCTTTAGTGCTTTTCTTTCTCTTTACTCGATACTGATTTTTTTTCTTGACAATAAATATCACT
TAACCTATAATTTTTAAGCAGAGATACCCAAATGCCGAAGTGGCGAAATTGGTAGACGCACTGGACTCAA
AATCCAGCGAGCCTCACAGCTCGTGTCGGTTCGACTCCGACCTTCGGCACCACTTTCTCGTATCTCGTAT
ATCGTATTTCGTATATCGTAATTAATACACAATACAAATCCATCTAATTAAATTAATAATTCAAAACATT
TTTATATAAAGTATTACTTTTAATGTAGGAGGTCGAATTTATTCGACCCGCATTATTCGGGTTTGATAAA
TCAAACCCTAGACCATTACTCATTACGGGCAGACACAAGGTCTGCCCCTACATGTTATACATTTATTATT
TTCTCCACGAGATACGAGATACGAATTAGGCTCCTGAATTTTATCTCTTTCTTTCTTTACTATATACTCG
ATATCTTATTCTGGCTACTGGCTTCTATTTTTTTCCTTATTCACTATATAACTATATACGATATACGATA
TACTAATTATCATTATCTAATAAATCATTATTATAAATCAAGGCTTGGCTGATTAAATCAACTGCTTCTT
GAGTTTCGCATTTAGGTACCAATATTTCTATATTTCCGTTTAATTCATCTTTACCCACTTCTAACTGGTT
TAAAATGGTTTCAATTCCTTTTTCTTTTAGTATTTTTTCTAAATTTCTGGCTAATGATATATTCTGAGCG
ATATAAATAACTTTCCACATTATAAATAAATCCTCTAATATTAATTTTTATTATTCTTTAACATTTTTCT
GTCCATATTTTTTTATTTCCTAAAATACTACGTATTTCTTTCATTAATTTATCATTTATATTAAGTGAAT
ATTTTTTACCTAGGGCATGTAATATAGTTTTATCCTTATCCTTGAAATGAAATATTACTTGACTTTTCCC
CGGATAACTGTAAAATAATTCTTTTAATTTTTTTAAAAGATCGGGTTTATTCTCTTCAGTGTTAATTTCT
AGATGGAGTTCTTCGGCAAGATTCTGATTTTTCTCTTTTGTCTTGAGATTAGATTTTTTATTTTCTATGT
ATTTTTCTAAAAAAGTTATTTTCTCGGCAATAACTTTTGTTTTTCCCTCTGCCACATCAAGTCGCCCTTC
TGTTATGACAATCACATCTTTCTTTATCATTTCTTTGCATTTTTCGTAAACCTTAGGAAACGCTATTATT
TCTACAGTGCCCTCTAAGTCTTCTAAGGTAATAAATGCCATAAGATTTCCATTTTTAGTATTCTTTCTTT
TAAAATTATTAATCACTCCAGCTAAAACTACTCTGCTTCTATCTGAAAAGTTGGTTAATTCAATTGAAGT
AGAAGTTACAATTTTCTTTAATCTTTCCTTATAATCATTCAGGGGGTGATGGGAAATATATAACCCTAAC
ATTTCTTTTTCCATAGCCAAAAGTTCATTTTTAGAAAATTCTGATATATCTGGTAATTTATCCTGATAAC
CACCACCTTTATCTGAATTACTTTTTTCAAAAAGATCAAAGAGTGAAGTCTGCCCATTTCTCTTAGATTT
TTGATATTCTTGCCCACTTTTTAATGATACATCTAAGACTGCCAATAATTGGGATCTTTTTGCCCCGATA
GAATCAAAGGCACCACATTTTATTAGACTTTCGATTACCCTCTTATTTACTACTCTTAAATCAACTCTCT
GGCAAAAATCGAGCAAAGAAGTAAAATTGGAATTTCTTCTACGTTCTCCAATAATAGTTTTTATAGCCTT
TTCACCAACATTTTTCACAGCAGCCAATCCAAAGCGAATAGCCTTTCCCTCTACTACGGTAAAATTTACT
AAACTCTGATTTATATCGGGAGGCAGTATTTCAATATTCATATTCCGGCATTCTTTTATATATAAAGCTA
CCTTATCGTTGTTTCCCATAATACTGGTAAGTAAAGAAGCCATATACTCTATTGTATAATGAGTTTTTAA
ATAGGCAGTCTGGTAAGAAATAAACGCGTAAGAAACGCTGTGAGATTTATTAAAACCATATCCGGCAAAA
TAAGCAATCAAATCAAATATTTCAGCAGCTGTCTTTTTTTTAATATTATTTTTTTGAGCACCTTTTATAA
AAAGTTCTCGTTGTTTTTCCATCACTCCTTTCTGTTTTTTCCCCATGGCTTTTCGCAGTATATCTGCTTG
TCCTAAGGTAAATCCTGCTAATTCACTGGCAATTTTCATAACCTGTTCCTGATAAACGATTACCCCATAA
GTCTCCTTTAATATAGGTTCTAAACAAGGATGGGGATATTTTATTTTTGCCTTTCCCTTCTTTCCATTGA
TGAAATCATCGATCATACCGCTCCCCAAAGGTCCTGGTCTATACAATGCCAGTAAGGCAGTAATATCTTC
TATGTTTTCAGGTTTCAATCTTTTAACTAAGTCTCTCATCCCTTCACTCTCTAATTGGAAAACACCGGCA
CAGTTTCCTTTAGATAACATCTTGTATACTTTTTTATCATCCAAAGGAATCTTGTTTATATCAATCTTTT
CTCCTCGAGTATGTTTTATTATTTTTAAAGCATTACTTATAACAGTTAAAGTGCGGAGTCCCAAAAAATC
CATTTTCAACAATCCCAGTTCTTCCAATTCAGCCATAGCGTACTGAGTACATATTTCTCCTTCAGCGGTC
TTTTGCAGAGGAACGTAATCAGTCAGTGGTTTTCGAGAGAGAACTATGCCTGCAGCATGAGTAGAAGCAT
GTCGAGCTAAACCTTCTAAAGAAGAGGCGGTCTCAATCAACTTTTTTATATCCTCATCGCTTTTCATTAA
CTCTTTAATTCGACTTTCCATCTTTAAAGCCTTTTCGATAGTAATATTGGGTTCCCAGGGAATCATTTTA
GCGATAGTATCCACCCGAGCGTAGGGAATTCCCAAAGCTCTGCCCACATCTCTAACAGCAGCTCTGGCTG
CCATAGTACCAAAAGTAATTATCTGAGCTACTTTATCATTACCGTATTTTTTAGAAACATACTCAATTAC
TTCTTCTCTTCGTTCATAACAAAAATCAATATCAAAATCTGGCATACTAATTCTTTCTGGATTTAAAAAT
CTTTCAAACAGTAAACCATATGCCATAGGGTCAATATTGGTAATATTTAGACAATAGGCAACTAAGCTTC
CTGCGGCAGAACCTCGACCAGGTCCCACCATAATTCCTTTTTCTTTAGCATATCTTACAAAATCCCACAC
AATTAAAAAATAAGGTTCAAATTCCATCTTTTTAATAACTGAAAGTTCGTATTCTAATCTCTCCTCCAAT
TGTTCTGTAATTTCAGAATATCTCTCATTAAGCCCTTTATAACAAAGCTCTTTTAAATAAGTATTAATGT
TATGTTCAGGAGGAACTTTAAATTCTGGTAATTGAGCGTGCCTAAAATCAATTTCTAAATTACATTTTTC
AGCAATACGGATGGTGTTTTCAAGGGCTTGAGGAACTTTTGAAAAATTTTCATTCATCTCTTCGGGGGAA
TTAAAATAAAATGCATCGGTAGAAAATTTTAAGCGTTTAGGATCACCTAAATTAGTAGCTGTTTGGATAC
AAAGCAAAATTTCGTGTGCTCGAGCATCTTCCTTATTTATATAATGGATATCATTGGTCGCAACAAGAGG
AATAGAAAGTTCTTGACTTATCTCAATGAGATTTTCATTTACAATTTCCTGTTCGGGAATACCATTTTTT
TGTAATTCTAAATAAAAATTACCTTCTCCGAAAATATCAAAGAAATCAAGGGCTACTTCCCTGGCTTTTT
TGATATCTTTCTGTAAAATACATTGGGCAATTTCTCCCTTTAAACAAGCTGAAAGAGCAATTAATCCTTT
GCTGTGTTTTCTTAATATTTCTTTATCAATTCTTGGCTTATAATAAAAACCTTCTAAGTAAGATAAAGTA
ACTAACTTTATTAAATTTTTATAGCCTTCATTGTTTTTAACTAATAGTATTAGATGATGAGGAGTTTCTT
TTCTTTGCGAGGATTTATCAAACCTGCTTCGGTGAGCAACATACATTTCACAGCCAATAATGGGCTTTAC
TCCCTGTCGAATAGCTTCTTTGTAGAATTGTATAGCTCCATACATAACCCCGTGATCGGTAATAGCCAAG
GCGGGCATCTTATGCTTTTTAGCTTGAGCTACTAATTCTGATATTCGGCAGGCTCCATCCAATAGACTGT
ATTCGGTATGTACATGTAGGTGAACAAAGTTTGCGTGCCACATAATTGAAGTGCAATACCTCCCTGTACT
CGTATCTCGTATCTCGTGATTACGTATCTCGTTAAGATTGTTAGCCAGTTTACCGGTTACCCGGTTACCC
GGTTTAAGAATTAAAATTATTTTGGTTAACTGTATCAATTATTAAATTTCATCATTTAACTAAGAAATTG
TATTTGAAATTAATGATTAGAATTAACTGATTAACTGGCAAACGGGGTAACCGGGTAACTTCTATACGCA
ATACTGTATTCCTATTACGCTCTACGCTAGTTTCACTATTTGAAGAATACTTGTGCCAGTTCCCACCATT
TCTCATCAACTGTTTTAAGTTTGTTTACTGCCTCTTCTAAAGGTACTCCAATAAGTTCATTGCCTTTAAG
AGCAGCCATATAACCAAATCTTTCTTGAGCAACTAAATCTACCGCAGTAACCCCACACCTGAGACCTAAA
ATACGATCGAAGAGTGTAGGAGAACCACCTCTTTGAATATGACCAATTACTGCATTACGAGTTTCTATTC
CGGTCTTTTCTTTTATTAATTCAGCTAAGTTCGCCCCTATTCCCCTTTTTTGTAAAATCATATGACCAAA
TTGGTCTAATTCTTCTTTTTTAGCCATCATACCGGGAAATAAGGAAATCCCTTCTGATACAACTACAGAA
GCATATTTTTTTCTTTTATAAACTTTTTTTAGATGTTGACACATTTCATCTATATTTACTTTTTCTTCAG
GAATAAGGGTCCAATCTGCACCAGAAGCCATACCGGTAAACAAAGCCACCCAACCGGCATGTCTTCCCAT
TACTTCTAAAACCATTATTCTGCGATGAGAGCGTCCACTATCTTGAAGGCTTCGCATCGCTTCAATTGCC
CAGGTAACTGAACTATCGAACCCAAAGGTATAATCAGTCCCGCTAAGATCATTGTCCATAGTCTTAGGAG
CGCCAACCAATTTAACATTTTCCTCTTTAAATAATCTGTTAGCTACACCTAAAGTATCTTCTCCGCCGAT
AGCTATTATCGCATCTAATCTAAACTTTTTTATTGAGTCACGAACCTGTTTGACACCATTTTCTATTTTA
TAAGGATTTAACCTCGAAGTCCCTAAAATAGTTCCTCCTCTATCCACTATTTCTTCTACCTCGCTTAAAG
ATAGGGGGTTTAGATTTCCCTTTACCAATCCCTTCCATCCTTCTTGGATGCCATAGACTTCATAATTATA
ATCCTGTGCCCGGTATACTGCTCCTCTGATAGTTGGATTTAATCCGGAACAATCTCCTCCACCGGTTAAA
ATAGCAATTCTCTTAATCATATTCATCACGCCTTTCCATTACAACCAAAAACTCTTATTCTATCACGAAT
AATTTCTTTGGCTGCATCTTTTGCTGGTCCTAATATTTTACGTGGGTCAATCTCTTCGGGATTCGTTTTT
ATTATTTCTTTCATTTTTTGTGTAAATTTCATCCTGATGCGTGTATCAATATTGATCTTGCATATTCCTG
CTGCAATGCCTTTTTTAATTTCTTCATCATTGACCCCGGAGGCACCATGCAAGACTAAAGGAACTTCAGT
TAATTCTCTTATCTTTTCGATTCTGGGAATATCTAATTTTGCAAAAGGAGTACGACATCCATGAATTGTC
CCCACTGCAGCGGCAAGAGAATCAATTTCTGTTAACTCTACAAATTTTGCAGCTTCCTCTGGAACAGCCA
TACTTTCTTTTACTTTTTCCAGAGCAACTCCTGGCTCATCACTTTCACCCATTTTCCCAATCTGTCCTAA
TTCTGCCTCTACTGGAATATCGCAGGTATGGGCCATTTCCACTACTTTTTTAGTCATCTCTACATTTTCA
TCGAATGGTAATTTTGATCCATCATACATTAGAGAGGTAAATCCTGCTCTTAAACATTTTATATTTTGAT
GATAATCTGTTCCATGATCTAAATGTAAGGCAACCGGTATGTTTGCTTTTTCAGCCACAGCTTTAACCAT
GGCTACAATCATATCTAATCCCGCATACTTTATAGCTCCCTGAGAAGCTTGTAAGATCACCGGTGCTTTT
TCTTCTTCAGCAGTCTCTATTATAGCCTGAATTATTTCCATATTATTCGCGTTAAAAGCACCAACCCCAT
ACCTTTCTTTTTGCGCTTTTTTCAACATCTCTTTAGTAGTTACAAAAGCCATTTTTCTTTCCCCTTTCAT
TTATTGATATTATTTTTTTACATTTAGTTGTCTATAAATACTCTCCATTCTTCCAGCCCAAACAAATAGT
TTTTAAATTTTATCTATTATAACTTGTTTATTTTTTCATTTCAAGGGAATTAGTTAATTAACCGATTGAC
CAATTCACCAATTGACCAATTAAGATAAAATAACAAAGTGCAAGATGAGATAATTATCCAATTAGCCGAT
ATCCCAATTCTCCAATTAATTAATCGTTAGTGAATATAACCTAGCGTGGAGCGTACAGCATTTAGCGTAT
AGGTGCGGGTAATAAGTGTAAGGAAAATACAAAATACAAGATTAGAATTGCAAGTGGAAAATTCACAGTT
GTCAATTATCATTATACAGCTGAAAATTCAAAACTAAAATCGTAAAACCATATACCAATTCACTAATTGA
ATTCAATTTTATATTAATTATTATTGCTACCTACATTCTATCTAGTACTTATATTTTGTCTATTTCCTTT
TTCTTTTCTATTCTATCTCTCGTAGGGGTCGGATTCAACCGACCCGGGTTTACGGCCTTGATAAATCAAG
ACCCTACAATTAGATAGACAGGCGGGCCTGTTCCCCGTTTTCACGGGGACAGGCTTCGTGAAGACGGGGA
ACGCCTGTCCTACGGGGTGTACGATGCATCGGCCCCTTACAAATTACTTATTACTATTCACCAATTAATC
GGTAAATCGGGGAATTGGTCAATTGGTCAATTAATATAGTTGAGAATAATCTGAATTAATGGTATAGTTT
TAACACAAATATTAATCAAAGGAGGAAATTATCATGCCAGAATATTATGATGAAGGTAAAGAGAAAATCA
TTAATTTTGCTGAAAAAATACCACAATTAAAATTTAGCAAAGGATTATTCGGTATTATTTTAATATTAGT
GATTGTCCTCTATCTGGCCAGTGGAATTTTTATAGTTGCCCCTGATGAACAAGGAGTAGTTAGAAGATTT
GGTAAATTTGTTCGTATAGAAAGTCCGGGGCTTAATTATCATCTACCTTACCCCATAGAAACAGTGGTTA
CTCCTGCAGTTACTCAGGTAAAAAGAGTGGAAATAGGATTCCGTACTATTAGCTTTGGTCCACCAGCGCG
ATACCGGAAAGTTCCGGCAGAGGCACTGATGTTAACTGGAGATGAAAATATTGTTAGTGCAGAAGCAATT
GTGCAATACAAAATAAAAGATCCGGTTAGCTATCTTTTTAATATTATTTTACCTGAACAGACAGTCAGAA
GCGCTGCTGAGGCTGCTTTGAGACAAGTAATTGGTGAGAGGAAAATAGATGAAGCCCTCACAGTAGGAAA
ATATGAAATTCAAGAGGAAACAAAAAGAACACTTCAAGTTCTTTTGGATTCGTACAAATCGGGAATTCTT
ATAGTTGCAGTTCAGTTGCAGGATGTCAACCCTCCCAAGGAAGTACAAGATGCCTTTAAAGACGTAGCAA
GTGCCAAAGAAGATAAGAGCAGATATATAAATCAAGCACAAGGATATAGAAATGATTTAATTCCTAAAGC
CCGGGGAGAAGCGGTAAAAATGACCAAAGAAGCTGAAGGCTATAAGATTGAGAGAATAAAAAAAGCGGAG
GGTGATATTGCAAAATTCAATAGTATTTTAACCGAATATAAAAAAGGTGAATATATAACTCAAGCTCGCC
TTTATCTGGAAACTATGGAAGAAATTTTACCGAATATGAATAAAATAATAGTTGATTTAGAGGAAAATCA
ATCCTTAATAAATCTTTTACCATTAGGTGACACAAAAATTCTCGCAGCTCCCTCTAAGGAGGTGACTAAG
TAATGAAAAAAGGAACACTACTAATAATACTTATTGTAGCAATCTTAATCTTAGCTAATTTAAGTTTGTT
TATCATTGATGAAACTAAACAAGCAATTGTTTTACAATTTGGTAAACCGATAAGAGCAATTAAAGAGCCT
GGCTTAAACTGGAAACTTCCCTTCATTCAAAATGTAATATTTTTTGAAGACCGACTGTTAGTTTACGATG
CTGCCCCGACTGAAATCATTACTAAAGACAAAAAAACTCTAATTGTGGACAATTACGCTCGTTGGAAAAT
TACCGATCCTTTAAAATTCTTACAAACTGTTAGAGATTTAAATGGTGCCCAGGCAAGATTGGATGATATT
GTATATTCCGAATTAAGAGTTGACTTAGGATTATTTAATATGAGTGAAATAGTTTCGGAAAAAAGAGAAA
GTATTATGGAAAGAGTCACCAAAATCAGTAATGAAAAGGCTAACACATATGGCATAGAAATCGTGGATGT
AAGGATTAAACGGGTAGATTTGCCTCCGGAAAATGAAAAATATATCTTTGACAGAATGAAAGCGGAACGA
GAACGAATCGCCAAGCAATACAGAGCTGAAGGCCAGGAAGAATCAGCTAAAATTATTGCAGAAACCGAGA
GAGAGAAAACAGTTATTTTGGCTGAAGCTTATAAAACCGCTCAAACGCTTAAAGGTGAAGGAGATGCAGA
AGCGGTAAAAATTTATGCTGAAAGTTTTAATCAAGATCCTGAATTTTATAAATTTTACAGAACTTTAGAA
GCTTACAGAAAAACTTTTAAAGATAAAACTACTGTCTTGCTTTCTACTGATTCTGAATTTTTGAAATACT
TGAACAAACCCTGAAAGTACAGTATATAGTTATAGTATCGAGTATCTCGTGAATCGTATCTCGCTAACCG
TTAGCTGGTTATTTGGTTACTTGGTTAGTCGGTTAAGAAGAAAGAAAACAGAAAACAGAATTAAAAAATA
GAAATGTTATCGCGAGGGAGCGTAGGGAGCGTGGCAATCTCAGAAAACAGCGTAGAGCATACAGCGGATA
GAACGCAGTAACAAGTAATATGTGATAAGTAATTTGTAGGGGCACGATGCATCGTGCCCGCTTAAAAATT
ACCAAAGAAATAGGGGGCGGATAAATTCGCCCCCTATTTCTTTTCTCTTCTTTGCTATAGCAATATACTC
GCGACATTATCTTATCTTCTAGCTTATTTATTCTATTTTCTTAACTAGTTAACTAGATAACCAATTAACC
AGCTAACTAAACGTATACGCTATACGCTAGTTATATCAATATTCTAATTCTGTATCTATTTGATTTTCTG
GTTCTTCCGCATAATAAATCTTCACTATATTATCAAAAACAGATTTTATATTTTCCTCTAATGCTCTATC
GGTATATCCTGCTGTATGAGGACTCATTACTACATTATCCAATTTATGAAAATCAAATTTACTGGGTGGT
ACTTCTCTTTGTTCCGAAGAAGGATATTGATACCAGGTGTCTATTGCTGCTCCCGCAAGCTGATGTTCTT
TTAAAGATTTGAATAAAGCTTCCTCGTTTATTACAGTACCACGAGAAATATTAATTAAATACTTCCCCTT
CATTAGCTTTAATTCTTTTTCTCCAATCAACCCACTGGTTTCCTTAGTAAGGGGAACGGCTACAACAATA
AAATCTGATTCTTTAATCACTTTTTCTAAATCTTTTTTCTCCCCCAAAAATTCCAAAATATTTTTCTTTT
CTAAATCCTTCTCTTCTATCTTCCTTTTTAAAGCATACACCTTCATGCCTAAGGAATGTCCAATTTTAGC
AATCTCCCATCCAATGGAACCTAAACCTATTATTCCTAAACTTTTCCCTTGAAGTTGTATAGTAGGTTCC
TTAGTAGAAAACCCGTGCCATCTACCCAACCTCAAATCTCTATCATTAGTGACAATGTTTTTAGCTAAAG
CTAAAATAAGGGCAAAGGCGTGTTCGGCAACTGCATTTTTATTGGCATGGATATTACAAATATATATATC
AGGGTAATTTTTATACAAACTAAAATCTAATTTATCCACTCCAGCGAAAGGAATCTGAATTAATTTTAAT
TTTTTAGCTTTTTCAAGGACTTCTTTACCAAAATTCCCCCCTATTGATACTTCAACTTCTTCAAGATATT
TTTTAATAGTTTCTCTTTCATCTGTTTCGGGAATAATAAACTCTAAATCAAGTTTTACTTTTTTATTTAA
TTCATTAAAAGCCTTCTCCCATAGTTGTGGTTTTACCATCTTACTTAATACTAAAATTTTCATCTTTGGC
CTATTTTTGCTTTCTCTTTTTCTTTCAACTTCTTGTAAAAAAGTTTGTACTGCCATTATATGCTTGCACT
CGAGTTTTAATTTTCGAGCTCTTCTTAAAAAATCTATACATTCACACTGAGGGATATTTATATCAACCTT
ATAAGATTTTCCCGGTTTTGAACTACTTACCAAAAAATAATTATCTTTTCTTTCTACTTTTAAATCTTTA
GCAGCTTTTTCCCTTTTCCTTACTTCTTCTTCAACCAGGGCTCTCTTAGCTAAACCATCAGCCACAAAGT
TATTATCTCTTCTATCCCAAATAAAATATATTTTGCCAGGAATAGTCTGACAAATCTCATTAACCTTATT
AAATAAAGGAATTATCCTTTTATTCTTAACTTTATATTTTTTATTTAACTGCTTAACCACTAGTTGGCTA
TCACAATATATATCTATTCTCTCCGGATTTATTTTTTTTACCTCTTCTAATCCTCTAATTAAGGCTTTAT
ATTCTGCAATATTATTGGTTCCGTAGCCAATAGCTTCACTTATTTTTTTAAATAATTCTCCATCTTTGTA
AATTACTATTCCGATTGCCATATTCCCCGGATTGGGATAACAAGCACCATCTACTTTCATTAATATCTTA
GACATATTTCCCAACTTCCTTATCAAAATCACTTTTTAATATTCTTTTAATTAAATTTATCACTTCTTCT
GGCTGTTTGGCATAGATTAATTGTTTCTCTTCTTCGTATTTTTTAAACAAAGGGCCCAAATCAAAATTTA
AAGAAATCACTTTTTTACCAATATTTAAAGCCAAAGCAATCTCCGAAATAGTCCCGGTTCTTCCGGGAAG
CGCAACTACTACTTTACTGGTTAAAACATTGATGTAATTCCGGGCAAAACCTATACCGGTCAATATGGGA
ATGTCAATATATTCAGAAGCCCATGTAGGGTCATCGCCTGGTAAAATACCTATAGTTAATCCGCCATTTT
CTTTTGCCCCTCGAGCTGATGCCTCCATGATTCCGGATGCCCTTCCTCCATTTAATAAAATCCACCCTTC
CTTAGCAATTAGACCGCCTAAGCGACGAGCATCTTCATAGTCACCGGTATTTACTATTTCTCCTCCGCCC
ATAACTCCAATTATAATTTTACGGATATTAACTCCCCCTTTTTTGTATTAAATTAATTAACTATAGTTAT
AATTAACTAAATCTTTTATTTTTCATAGGTATGATCGTGAGGACCTAAGTCAACAAATTTAATAGTATCA
TCTGAATATGTATGACATTCACTACACAAGACTATTTTATCATCACCTTTTTTTCGACATATTTTGCAAT
ATAGATAAATAATAAGAAAATTCTTTCTAACTGGGCAACTATAGTAACCTCTAAAATTACCTTTAAGTGG
TTCACCTAAGGCAATTGGATCTTCTGCAATCATATCTACTTTCAGCTTAATAGATTTTTTTAATGATCGG
TACTTTTTTAAAGATTTTACAAAAACATCACTAAATAGGAGTTCCATTAGAAAATCTCTTCATACTTATG
CCATTTAATTTTTCCAGATCTTATTTTTGAAATAGTTTCCAACAAACTATCCCTAAAATCTGGATCAGCG
AGTATTATTTCAGTCGGATCACCATCTTTAGAGCGTTTTAAATTTAAAATAAATTGAGTTATAATTTCAG
ATACTGTTGTTCTTTCGCTTTTGGCATAAATCTTAGCGTATTCTATCAAATCCTTATCCAGGGTAATATT
TATTTTACTTTTTCTCATCCCCCTAATTACCTCCTTTATATACATACAATATACGCCTTTTATACTTCCA
TGTCAACACTTTCCTAATTTTTTTATTTTTTCTAATTTATAACGCTGAAACAACAAAGAAGTAGTAGAAT
AATAAATATTTTTTATTGTAAAATACATTTAATCTCTTTAATAAATACGTTAGTGTAAATTTTAGTGGGA
TAGCTTGATAAAAAGGAAAATACAACTTTTTTGTATCTTTTCTTCTCTTTCTTAACTCGATACTCGATAC
TATATACTCGATACTTTCTTTTTTAAAGGTAGCAAAAATAATCTTTTAATGGTAAAATAGTTATGTAAAT
ATTATATATAAATTTTTATCATAAAGGATTAACAAAATATGAACGAAAGAATAAGGTACGCCTTTGAACA
TACTGAAATTTTAAGAAGACCCAAACAGTTAATATCTACTTTTGGTTCTTCGGTAATTCATTATTATGTA
CTAACTGAACCGGTGTATTCTGAATTTACCAAAGATAATTTAGAAACTGTAGTTAGAGAGGGAAAGGTGA
GTTGGTATCAGCCCAAATTACTTACTCCTTCTTATATGTTTAGGATAGAGGGGTTTAGCAATGAAGCTAA
AAAAGCATTTGAAACCCTAGCTAGCCAATATCCTGATTTAGCAGGAATTCTTTATAAATTTAAAGTTAAC
AAAGAACTTGACGAAATGAATTTCGTTTCTGGTCCTTTGTTAACCGTAGCAGAAAATATTAATAATGAAA
TAGATAAAAAGGGGGATTCCCTTTGTGCTGTTATTAAAGGCGTAGCCGGTCTCTGGGATGTATCTCTTTC
TAAGTTTATTTTAGATATGATGGTTAGAAGTGTTTATTCTGCCCAGATACCTGATTTTAAAAGAAGAGGG
TTTGTAGGCGTAAACCAGATTGGTCAAGCTATTATCGCTAAAGATAAATGCGGTGTTCCGGTAGCTGCCC
GAGAAGAAATAGAAAAATTATTTAAATTAGTAGAAAAAGGAGAATTGGAGCCAGTTAAATTAAAAGAAGA
ACTGGATAATTGGGGATTATTCGAACATTATCAGGATAGATTCTTTAGTCTTTTTAAGAAAAAATAATAA
GATGCTAAATTTCCATTTTATAATTTTGTAGGGGCACAATGCCTACCTGTGCGTCTACCTGCGCCATTTG
CGCGGCAGGCAGGTGTACGCACGCAGACAGGAATTGTGCCCTTTCTATTTTATATTTTTTTTATCCTCTG
TTTTATGGCTTTAAAGACAAAATCTGGCTTTGCCCTCCCTTTGGTATAGCGCATTACTTGCCCTATTAAG
AAATTTAAAGCCTTTTCTTTCCCTTCGTTAAAATCATCTACCGATTTGGGGTTTTCCTTAATCACATTAT
CTATTACTTCAAATAATTCATTTTCATCAGTAATCTGAGTAATTCCACTTTCTTTTACGATTTGAGAGGC
GTCTTTTCCGGTCTTAAACATCTTTTCAAAGACTTCTTTAGCCATCTTACCACTAATTACTCCCTCACTC
ATTAATTTCAACATCTCAACTAATTTTTCTGGAGAAACAGGAGAATACTCTATCTCTTTTTTTTCTTCAT
TCAAATTACGTAGTAATTCCCCCATAATCCAATTACTTATAACTTTTTTATCAGTATATAGGGAAGCAGC
TCTCTCGTAATAATCACCTAATGCTTTGCTGGAAGTTAATATCTCTGCATCATATTCGGGAATTTGATAA
TTTTTAACAAACCGCTCTCTTCTTGCTTCGGGCAATTCGGGAAGGTTTTTCCTGATCTTGTCAATCATTT
TTAGATCTACCTTAAGAGGCAAAAGATCCGGTTCAGGGAAATAACGATAATCATGAGCCTCTTCTTTGCT
TCGCATTGAGACAGTAACATTCTTTGATTCATCCCAGTGCCTGGTTTCCTGAACTATTTTTACTCCCTCA
GCCAAGAGCTTCTTTTGGCGGTCCACCTCAAATTGCAAGGCTTTCTTGACTGCCTTAAAAGAATTCATAT
TCTTTATTTCTGCCTTGGTACCTAAAGCACCGGTTTTCGCATCTCTAAGTGAAACATTGGCATCGCAACG
CATCGAACCTTCTTCCATATTGCCATCACATACTCCCAAATGCTGGACTATACTTCTTAACTTTACCAAG
AATATTCGAGCTTCTTCGGGAGAACGAAAATCAGGCTCGGTTACAATTTCTGCCAGAGGAATTCCGCAAC
GGTTATAATCTACCAGAGAATAAGATGCGGAAGCGATATCCCCTTCATGAACCAGTTTACCGGCATCTTC
CTCTATATGAACCCGGGTAATTCCGATCCTGTGCTTTTCTTTACTTTCGGGGAGCGAAATCTCCATATAT
CCATTTATCCCTATAGGAATATCATACTGAGATATCTGATAAGCTTTAGGTAAATCGGGGTAAAAATAAT
TTTTTCGGTGAAATCTGCTTATCTGATTTACTTTACAATTCAAAGCCACCGCAGTTCTTATGGCAAATTC
TAATACTTTTTTATTAAGTACGGGAAGTGAACCGGGTAAACCCAAACACACCGGACAGGTATTGGTATTG
GGTTCTTTTCCAATGTAATCAGTGCTGCAATAACAGAACATTTTTGCTTTAGTCATTAATTGAATATGAA
TTTCTAAACCGATTACTACTTCTTCTTTCATTTTGTTGCCTCCTTATGTTTTGCTGGTTTTATCGATGGC
TTCTTCTTTTCTACATCATTATTTTGTTCATAGTTAAAGGCTGCTCGTAATATAGTCTCTTCGCTAAAAT
GCTTGCCTATAATTTGTAAACCTATAGGCAGATTATCCTTGCTGTATCCGCAATTAAGAGAAATTGCAGG
TATACCGGCTAAATTAATAGGGATAGTATAAATATCAGAGAGATACATAGTTAAAGGATCTGATACCTTC
TCCTTCAGCTTAAAAGCAGGGGTTGGAGAAGTAGGGGTAACAAGGATATCATATTTACTAAATGCTTTAT
CAAAATCTTCTTTTATTAAAGTACGAACCTTCTGGGCTTTCAAGTAATAAGCATCATAATAACCTGAACT
CAAGGCATATGTACCCAGCATAATTCTTCTTTTTACTTCACTTCCGAAACCTTCACTTCTGGTCTTCTGA
TACATAGAGGACAGATCTTTATGGTCTTCTGTTCTATAACCATATTGCACTCCATCATATCGCGCTAAGT
TTGAACTTGCTTCTGCGGTAGCAATCAAGTAATAAGTGGGCAGAGAATATCCCGTGTGGGGTAATGATAC
TTCTTCAATTTTCGCTCCTAATTTTTCAAATATTTTCAAAGCTCTATCCAGGGCACTTTTTACTTCCGGG
TCTATTCCTTCGATGAAATACTCCTTAGGAACACCTATTTTTAAATCTTTTATTCCTACCTGGCAGGATT
TTAGATAATCAGGAACTTCTAAATTTACGGAAGTGGAATCCATATTATCATGTCCGCTTATAATTTTCAT
TACTAAAGCACAATCGGTCACATCTTTGGTTATAGGCCCTATCTGATCTAAAGACGAGGCATAGGCAACC
AAACCGTATCTGGAGACCCTTCCATAAGTCGGTTTTAATCCCACCATTCCACAGAGAGATGCAGGTTGAC
GTATAGAGCCTCCGGTATCTGTACCTAAAGCAACAAAAGTCTCATCTGCCGCTACTGCAGCAGTCGAACC
ACCGCTGGAACCACCGGGCACTCTTTCTAAATCCCAGGGATTATGAGTAGGACCAAAAGCAGAATTTTCA
GTAGATGATCCCATAGCAAACTCATCCATATTGGTTTTTCCTATTATTATGGCCCCTGCTTCCTTTAATT
TATTAATTACTGTAGCATTATAGGGCGGGATAAAACATTTTAATATTTTAGAGCCACAAGTAGTCTCCGT
TCCTCGAGTAGCTATTATATCCTTTACGGCAACAGCTACTCCGGCTAAGGGAGGAACTTCTTCTCCGTTT
TTCACTTTTGCGTCTATTTCTTCAGCTTGCTTTAATGCTTCTTCTTGGTTTATAACTAGAAAGGCTTTGA
TCAAATTGTCTACTTTATCTATCTGATTAAAAATATCTTGAATAACTTCATAGGCAGTAATTTTCTTTTT
TTTAATTAAGTTAACGACTTCATGAGCGGTTAATTGGTTTAAGGTCAATTATTTTTCCTCCTCTTGCTTT
AATTAAGCTTAGTGTTTTGCAATATATTATACCTATCTTTGCGTCTTTGTATTTATATTTTTGTAGGGGT
CGGATTTATCCGACCCGGTCCTTTGCGGGTTCGATAAATCGAACCCCTTGTCGTTCCCACTCTCTTCTCT
GTCATTCCCATGAAAATGGGAATCTACTTTTATTTTATATTCCTATTTTTTGTTTTATTTTTTGTATTTA
AATATGATCCATTTATATCTTTTGTATTTCTTATCCGTTAATCCTGCCCGTAATTGTTCCCCGCACTCCG
TAATTTTGAGTTTTGAATTATGGTTTTTCGTTTTGAGCTTTGCGCTTTTCGCTCTACAATATTCATCTAT
TACATTATTTTAGGAACTTTGAAATACCCTTTTTTAATATACCTAGCATTGGAAAGGACTTCATCCTGAG
ATAAAGAAGGTTTCACCACATCTTCATTCAGTAGATTAGGCATGGAAATAACATAAGCAGTAGGCTCAAC
TCTTTCAGTATCAAGTTCATTTAATTTTTTGAAATAATCTAAAATTGAGTTTAACTGAGAAGTAAATTCT
TCTTTTTCTCCTTCGTTAAATTCTAATTTAGCTAATTTAGCAACATGTTCTACTTCTTTTTTAGTAATTA
TTTTTTCAGTCATAATAAAACTTATCCTCCATGTTTTATTCGTATCTCGTATCTCGTGAAGAATTAGTTA
GTTGGTTAGTTAGTTACTTGGTTAGCTGGTTAAGAAAATAAAAGGAAAAAACTAGGAACTAGAATAAATT
TATATTGCATATCGCGTGAACAAATATATCTAGAGGGATCGTGATTCAACTTCCCCTCGTAGGACAGGCG
TCTCGCCTGTCTATCAATTAGTTAATTAGTAAACTATAAATTTGATAACCAGCTAACCAAGTAACTAACT
AACTATTTTCCGTGATTATTTTCTTGAATTCCTCTTCATTAATTATAGGTACACCTAATTCTATAGCCTT
TTGATATTTTGACCCGGAACCTTCACCGGCAACAACATAATCTGTTTTTTTGCTTACGCTGCCAGTAACT
CGGCCCCCCAATTCAGTGATTATTTCTTTAGCTTGGGTACGGGTAAAATCCTTTAAAGTACCGGTTAAGA
CAAATTGCTTTCCGGCTAATATCTGAACTCCTTTTTCTTCTCTCATTTTCTCTTCTTCTTGACCAAAATT
CAGACCAGCACTTCTTAATCTTTCAATAATAGTTAAATTTTCCTTTTCCTTAAAGAAAAGAATTATACTT
TCTGCAATTTTAGGACCAATTTCATTAATCTCGATTAATTCTTCTAAATTAGCTTTTTTAAATTTATCTA
AAGTAGGGTAGTATCTGGTAATAACTTCTGAGGTATGAACTCCCACATAACGTATCCCCAAACCATAGAT
TAAGTTAGCTAAAGATTTCTTCTTACTCTTTTCAATAGCATCTAATAAATTATCTGCAGATTTCTCAGCC
ATCCGCTCAAGAGAGATTAAATCATCTCTTTTTAAAAAATATAAATCCGAAATATCTTTAATTAATTTAT
TTTTCACTAATTGCTCAATTATGGCCGGACCTAACCCCTCAATATCCATAGCATCTCGAGAGGCAAAATG
TCTGATTCTTTCCTTTATTTGGGCTGGGCAAGCAAGGCTATTGCATCGAGAGACTACTTCGCCTCCCGGC
CTGAATACCTTTGCCCCACATACCGGACATTGAGTGGGCATAACAAATTCTTTTTCTTTGCCGGTTCTTT
TCTCCTTAATTACTTTTACTACCTCCGGAATAACTTCTCCCGCTTTTTGAATTAAAACAATATCTCCAAT
TCGAACATCTTTTCTTCTAATTTCATCTTCATTATGCAGAGTAGCTCTCTTCACCACTGAACCGGATATC
CTAACCGGATCAAGTATTGCCACCGGAGTTAGGGCTCCCGTTCTCCCTACCTGAATGATAATATCCTGAA
CTTTCGTGGTCAATTGTTGAGCAGGAAACTTATAAGCAATACTCCAGCGGGGACTTCGAGTAGTTGATCC
CAATTCTTCTCTCATCCTCAAGGAATTAACCTTGACTACCATTCCGTCAATCTCATAATCCAATTCTTCT
TTCTTTTCTATCCATTGCAAGCAGTAATTTATAACTTCTTCTATATCCTGACAAAGTTTAATATGGGGGT
TTACTTTAAATCCACTTTTTTTTAGATAATTTAAAACTTCCATATGGGTATTGAATTTATTTCCCACGGG
AAAAGTTGCTCTATAAATAAAAGTATCTAAATGCCTTTGAGCGGTAATTCGAGGGTCAAGTTGCCTTACT
GAACCGGCTGCTGCATTCCGCGGATTAGCAAATAGACTCTCTCCATTTTTTGTTCTCTCTTCATTTAGCT
TTTTAAAATCGCTCTTTTTCATATAAACTTCCCCGTATACCTCGATACGAGGAGGTATATTTTCACCGAA
CAATTTTAAGGGAATAGTTTTTACAGTCCTAAGATTGGAGGTAACCTCTTCTCCGGTTACCCCATTCCCC
CGAGTTGTTCCTCTTACGAATATACCGTTTTCGTAGACTAAAGCAACGGCCAGTCCGTCAATCTTTAGCT
CTACCACATATTCTAATTTTTGTTCATAAATTATTTTTTTAATCCTCTGGTCAAAGGCTCGTAGTTCTTC
GATCGAAAAAGCATTCGCCAAACTCAACATGGGAGTAATATGTTTTACTGTAGTAAATCCAGAAACTGGC
TCTATTCCTACTCTCTGAGTAGGAGAAGAAGAGTTAATATACTGAGGATATTCAGTTTCCCATTCTTCTA
ATTCTTTCATTAATTGGTCGTATTCAGCATCAGAGATAATTGGATCATCTAAAATATAATAGCGATAATT
ATGATATCTAATCTTTCCTCTTAATTCCTCTATTTTCTTTTCTATATTATGGGAATTAGAACTCATTTTT
TTCTCTTCTTGTATTTTTTGTCCCCTCGCCCTTGGGGGGAGAGTTAGGGTGAGACACCTGTGGGCACGAT
ACATCGTGCCCTCTACCTACAGACTCAATCGATAATCTATTAAATAAATCATTTGCCTTTTTGCATAATA
AACCTTTATAAGTATATAACAAAATCAGCTTAAAACTCAAATTATTTTAATATATAAATACAACTTCAGG
CTTATTTTATAAAAAGGGGACAGGCTACTTATTTAATCCAAAAGATAAATCTAAAAAAGTAGTCTGTCCC
CTTTTTATCCATTAGATAATAATTCTAAAGTTATACAAAGCAGAAATTTCGGTAAGAATGAAAAGGCTGA
ACTATTTTCCTCCTTTTGACATCACCTTCTCGATAAAGACCTTCACGATTTCAGGATCAAGCTGAGTCCC
GGCTACTCTTTTCAACTCCTCGATGGCCACCTCTTTACTCAACCCTTTTCTATAAGCCCGGTCAGAGGTC
ATTGCCGCAAAGGTATCTGCCACGGCAAGGATCCTTGCCCCCAGGGGAATTACCCTTCCCTTCAAGCCAG
CGGGATAACCCTTCCCATTATACCTTTCATGATGAGCGTAGATAAGAGGTTTGATCTTCCAGGGAAAGTT
GACCTCTTTAAGAATTTTATAACTGAATTCGGGGTGCTGCTTTATCTCTCCCCACTCTTCATCATCTAGT
TTCCCAGGCTTATTAAGAATGCTTTCCTGGACACCGATCTTCCCGACATCGTGAAGGATAGCTGCTACTT
CAATACTCTCTATCTCCTGAGGAGATAACTTCAGCTTTTTAGCCAAAGCCACTGCATATCTGGTAACAGA
TTCAGAATGGCCTCTGGTATAGGAATCTTTTAACTCCAGGGCGGAGACCAAAGCCCGAATAATACTGAGA
TAACTCTCGTGCAGATTTTGATATAACTTAGCATTCTCAATAGCAGAGGCTGCATCATTGGCCATAGTAA
AAAGAAGCTTTAAATTATCTTCGGTAAAGGGATTAGCATCTACTTTTCGGTTGAGGTTAATAACCCCGAT
AACCCCCTTCTTGGTTTTTAGAGGAACACAGATGGAATTTACCTTTTCGTACTTCTTTCTACCTTTGATT
GATGAAATATCTGCTCTTCCGTAAATGATCAAAGGTTCACCACTCTGAGCCACTAATCCTACAATAGTCT
CCCCCTTCTTAATTCTGGTCTTTCGGATAATCTCTTCATTCAGACCGTAGGACTTCTTTATGGTCAAAAA
TTCTTTTTCTGAATCAAAAAGCATTAAAGAACCGGTCTCTGCGTTTAAGATCTTGACCGCACTGTCAAAT
CCAGAGGAAAGCATCTCGTCTAAATTAAGAGAAGAGCAGGTTAATTTAGCGGTCTCATAGAGGGTGGTCA
TTTCAGCCAGCTTTTCACTCAATTTCCGGTTCAGTTCTCTAATCTCATCCAAATAGTCCGCTTTTTTAGA
ATCCAGATATTCCTGGTAGGCCGTTTCGTAGTTTATGATTCCTTCCATAAGGAAGGTGAAGGATTCATCA
ATAATCTTCTTTGGATAGGTCTTCTTATTTTTATTAATTTTCTTTATAGCCTGGAGATGCATTTCCACGA
TTACCTCGGGGGCAACCCCCTCTTTCATCAGCTCCTTGCTGAACTTTTTAATCTGGTAGAGATCTTTCTC
CTGTCCAGTCCTCAAGTAATCCCTGAGGATCTTCTCGTAGTTAATGTCCAAACCTTTTTCACAAATTACC
TTATTCATACAAATTTATAACCCCTTTCCTTACTGTTTTACTTGTTCCTTAATATCCTTTTTACAACCTC
GACAACATAACCTGAAAATAAAAAAACTCAAAGGCTAATCTACTCTTACCTCTGAGTTTCTTATTAATGA
TTTTTCTTAAATTTGCAAAAAATAGGGCTTTTTTGAAAATGTTTTTTTGAAATCGATATTAAAACATAGG
AGAGGAACCCCGGATTTCGGGGGGGGGGCGATGGTAATAAATTTTGTCTTACAACCTCAAGCACATACTT
AAGCATCTAATCTTCCTCCCTCAAAACTTTTAAAAAATTTTACTAATGACAGCTTAACAAATTTTCCTTA
CCTAGTCAATAATTGTATCACAGGTTGTATCACAGGTCTCAAAAGGTAAATCCTAAATTTAAATAAATCC
CTTTACCGGTGTAATCATTATTACCATAAATAGGATCTGTATATTCTATAAAGTTATAACCTAAAGCTAA
TCTTAAGTAATTATTAATTGTATAGCCTACCTCCATACGGTAATTATCTTTCCATTCTTTATTTGGGTTT
TGGTAATAGATACGATAATCTCCAGTAATATCCCAGTTATCCACAAAATAGTAACTTAACCGAGTTAAAA
ATAAATTAGTGTTACTCTTAGTCATAACCGGAGAAGTGTTATCCCATACTTCTTTAAAGGCATATTTTCC
AGTTAAAACAATTTCATCAGTAATATCATAAATAGTTTCAACAGCCATAATGTAAAACAAAAAACCATCA
TCCTCTATAGAATATGGGTTGCTTTTACTACCAAATTCTAATTTACATAACACATTCAAACGGTCATTAT
CCATAGGTCGATAAGCTATAGCCGTAGAAAGTTTATGACTTTCTTCTTTATTATTATAAATAAAAGTGTA
GCCGAGTGATGTAGTTATATCTTGAGTTACCTTGCCGGTTAATTCTGCAATAGCCAGATGTTCTAATTTA
TCCAAATCCATTGCCTTGCCACTTACTTCATATTTTAGTTCCCCCTGAAGGGTATCACTAAATTTTTTAT
CTAACTGACAATAAAATATTTGAGATAAATCAGATAATCCTCCTTCTTTATTGATAAGATTGGGATTTAA
TCCAAGTTTGAAATTCGCCTTCATATTCAAAGTCTCATTAATCTGATTATTATAATCTACCCCTAAACCT
AAAGAATCAGAAGGAAGTGTTTCGTTATTAGTTAAATTTAAGGAATATTCTCCTTGTATACCCCAATTTT
CATTTATTTTTCTTTCCACTTTAGCCCCAATAGCCATGCTACTTTCTAATGAAGGTAAAATCCCTTCCTC
CAATAAGGTTTGCTCATCTTTGTCCTTCGTTAAACTCAGTTCTTCCTTTGCATAAAACGATAACCAATCA
GAATATTTATAATTAGCCTTCAAAGAAAGTCCGTGAATATCCATATCCAGATCAGGATTAATAAGATTAT
CTCGATCTTCAAATTTATATTCTGCTTCTATATCTATTTTATTAAAAGTCTTCTTCGCACTTACTTTATA
AATATCTGAAATTTTATTCGCTTCAGAAGGCAAAGTTAAATTGTCATAAGTCATCTCTTTACTATAACCT
AAACCAACCTCCATATCATTATTAAATTTTTGGTTTAATTTTAAATAATAAGTAGATAAAGTTTCATCTT
CTTGACATATTGGAAGATTGCTTTCTGCCTCACTATCATATTCTAATAAATCAGTTTTACTATTCTCTTC
TTTATAGCCCAGCTCGACCTTTAAATTCTCATTAGGAGTCGCTCCCAAATTTACTTGAGAGGTAGTTTTG
TAATTAATATCTTTTGTCAAATCATTTTTAATATTATCTCTAATCTTTTTAATTTCCCCACTTAAAGTTA
TCTTTTCTCCCACCTTAACACTCGCTTTGATCCCCTTTTCTTCTATATCAGTCTCAGATAGAGGGTGAGC
AATATTATTAAACTCAGGCTCTATCTTCCGATAATATAATTCAACCTGGGATTTATCAGTGGGATTCATC
GATAAATTCGCTTTAAAGGCTGAATTAGTTTGAGAATTATCCTCTAAATTATTTCCATAAGGATCCCCTT
TGTTCTTAGCATATTCCAAGGAAGCAGTAGCCCTTTTCCCAATTCTAAAGCTTGCATCTATTCCATAAAG
TTTATAATTTTTAAGTGAGAATGTTTCCTCAATATAAGTTAAACCTATCCTTAGGCTGTCGGTGGGAATG
ACCTCACCTCTGGCTCCCACAATATAATGTGATTCTCCTCCTTCTAAGGGAATATATTCATAATTAACTG
CAATGTATATGAGATTCCCATCTTCGTCTTCCTTATATATCGGCTCATTAAAAATTACTTTTCCTTCCAC
ATAATCAATCATATAATCCTCATTAATTTTCTTTTCCTCTTCCCGGACTATAACAGAAAGGTCATTTTTA
TCTCGAGTTATTATTCGGATATGTTCACTGTCTTCTATAAGAGGAGACTTGGAAAGATAATAGGGACCAG
ATTTATCGGCACCCAGCATTTCTTCGTAATAAGGTATCTGCTCAGTTTTAGTACCAAAAATAGTTATATT
AAATTTTTGATTTTGATAATGAGCCTTGATTCCCGGTAATGCTCTATTATATTCAGTAAATTCTGTCTGG
GTAAAACCAGTATCATGCCTTCCATATTCAATATAAGAACCTTGATATTCCAAAGCAACATAGAGCATCC
CATGAGGCTTAACTTCTTTACTGTAGGTACTTTCATCCCCATATACGGGATAATATTCATTTTCCTGAAT
CAAATTTAAAATCTCATCATTAACGCCCTGTTCAGAATCAAAAACCATAGATAAAAGATATCTACCTTTT
ATCTTTCCTTTAAGATAAAATTTCAATCCAGCTTCAGTATAAAATCCTGATTGGTAAGGTTCATTACCCG
TACCAAAATTATCTACATTTCCATCAATAATGAAATGCCCAATTTCGGCTTCCCCCACACCAATTAGCAA
AATATTGTTCTCTTCTGTTTCCTGTTTGGACCCCTGATCTTTCTCTCCTACTATTTTTTCCTTTTCTTTG
ATTTCCTCTACTTCCTCTAAAGGCTTGTCTTCTTTCAATTTTAAACTAAAATCAACTTTAGCCATTCCAC
TCTCTGGAAGATTAAAAACTTTACTTAAACTATCTACTGGAATATATCCTAAAGGAATAGTCTCTTCAAT
AATCATTACAATATGTCTCCCTAATTTGGCACTCGGTATAGAATATTTTCCTTCCTCATCCACCTTAACA
TAAGTTCCATCCTCCATTACCAAAGTTATTCCACCTATCCCTTCCTCTCCTTCATCTTGAATACCATTTT
CATTTCTGTCATTAAATACCTTACCAATTATAGTCCCTTCCTTTCTAAAAATCCCTTTAACTACTTTTAC
CAGAGCAACTGCTGGACCAGCACTAACCTTTCCTTCACTGGTAAATCCGTAGACATTAGCTGAATTTCTA
TTTATTCCCAATTTGGCTTCAAAGCCGACTACTGTCTTATATTTAATGGTTATCTTTGAACCGGGAAGAA
GTAAAGTAGAAATATCCCAGCTTAAGTTTCTTCCATTCTCAGTTACCGGTTCTAAAAAAGTCTCACCTTC
TTCAAAATAAGCAGTTCCTTCCCTATACTTAAATCCAAAAGGCAAAATATCCTCTATAGCCAGATTTCTT
GCCTTTCCGGTCCCTACATTCTCCACTTCAATAGTATAGGTCACTATATCTCCAATAGAAGCGGTTTTAC
GATTGGCAGTCTTAGTAATAAAAAGAGTATTATTGTGGGACAGAAACAAATTCTTGGTAATTGTTACATC
TCCACTTGTAGCACAAAAAGGTACGTAAAAGGTCTCTGTATTTCGGGGATAATAATTCTCTTTGCTAGCT
CTTACATAGTAATAACCCATAGGAACCCCATTAATAGTATAATCTCCTGTAGCATTAGAAGTGGTAGAGG
TGTAAAGATCCCTTCGAGTAGCATCATATAGTTGGACCAAAGCCCCTTCTAAATTAACTGCCGGATCTCC
CCGGGTTATTTGCCCCTCTACTATAGCGTTAGCTAAAGTATCTACTATTACTACTCCACTGGCTAAATAT
TCCCCTGACACTGCATTCTGAATAACATATTTATACTGTCCATCACTAACTACCTCAGGTGTTGCCTGAT
TATCTTTTCCGTCCCAGGGAAGGCTGTGCCATCCCAGAGTTTCGTCACTACTAGTAATTAATGTATGAAC
ATCTGCTCCGCCTGTGTCTTCTATCCAGGCATTAATCGTAGAGGCCTCATTTAGCATATAATAAATATTG
GTAGTATCTCTGGTACCATCACCATTTGGAGAAAAAGGATTGGGGTCAGCATAAGAAATATTCAGATTAC
CAGCAGTTACAGTATAAGTTAAGGTAGCCTGGTAATTACCGGGTGAATCACTCCAATCAACTTTTAATTT
ATAATCTAAATCAACAATTACTCCTTCTGAAGAAGTGGCCGGTTGATTTGATAAGACTATATCATTAGTA
GTAGTCTGAAAAAGAGTCCAATCAGGAGTAGTCGTAGTCACTGCCGGGGTATAAGCACTGGTAGTCTCCG
GATGAAAAGCCCAGGAGAGACGACCTATTGGAAAAGTCTTGTTAGGAGTGACTGAAGTATCAGTAAAATC
ACTATTGGCTTTAACCTGTAAATCCCAGGTTCCACTGGTAGTAACCACCAGAATTTCTGCACAATGAGGA
ATAGCTACTGCAGGTTCATCAGGACTTACCGAACCAAAATCTACTGTCATTGGACCAGTAGAATCAGAAG
TCGTAAAACTAAAGGCAAATACTTCACTATAACAAAAACTTACATTTATAATAATAAAAGTTATTACTAA
AAGTAAAACAATATTTCTTTTAAAATTTATTTGTCCTTTTTCTTTCATTATTAATAATCCCTTTACAAAT
TATGATAACCTCTTTAAATTTATTTTCCTTCCTCTTTACATTATAATTCCTGTCCCGCCCCTTCTTCTGT
AATTTATCTTATCCCCTCGCCCTTGAGGGGAGAGGGTTAGGGTGAGGGTGAAATATTTTCTCTGTCATTC
CCTGGAAAATGGGAATCCATATCTGTCACTCCTGCGAAAACAGGAACCTATTTCACCAGGAACAATGTCT
CACCAGTCGCCATCTTACCTTCACCATAAATCAAGGTAACTACTGCTTTATACAATCCTACCGGTAAATT
CCCCTTCCATAACTCTTTTATTCTCTTCTCTTTTCCAGCCAAAATGGACGTTTTATTAACAGGTATCTGA
CCTACTACTCTCCCTTGATTATTTTTTAATTCAATTAAACCTTCTACACTAAATTCAGTATTACCAGTAT
TTTTAAAAGATATCTTACTTATAATTCGATTTTCGGTTTCAGTAACCTCTATACTAAAATCAGTAATTTC
TCCTTCTATAACTAATTCTTTTTCTATTACCTCAAGCAAAGCTTCTGCCATAGCTACTTTTGTACCTCCG
TATTCAGGTTTACTATACTCTGCTTTTATTACTACATTATAATTTCCCACAGGTAAACCCTTCGTAATTA
TCGAATAATCTTTCCTTTCACCAACTTTCACTTTTTCATCTTGCCAGGAAAGCTCTCGTATTAATTTACT
TTTACTCCCCTCTTCTCTAACTAGCAAATTGATACAAGGATTTAAATCAATATTCCCCATATTAATAAAG
GTAAAATTAAAGTTAATTGGCTCTTTCTGCACTACTTTTATATTCTCTAAATCAGATAGTTCTCCTGCTG
GTTGAACCAGGACATAAGGCTTAACTATAGTAAAATGTATATCCCTTACTTTTATCTCTTTTCCTTTTTC
TATTTCTACTACTCCACAAGCCGTATACTCTCCTGGGAGTAAATTATGGCCTTCCCATTTAGCCTTAAGA
TAACATTCTCTCTCAGGCAGACAAATACGTGGTTGGATAAAGAACCTGCCCTCCTCTTTTCCCTTATTAT
TCTTAATTACTACTTCTCCTGTTAGAGGGGTAAAATGAACATTTCCTCTATTTTTTAACTTCAGGACATA
AACAATCTCATCTCCTGCCTTTACTTGGGTAAGATAAACCTGGGTTATCTCCCCTTTCTTTATCTTTCCT
CCTGGCAAGGTAATCAATATAGCTACCCCAACTCGAGTCACATTAAGTAAGGTTTTATTCTTATTTTCCA
AAGGTTGACTACTAAAAAACAGCACACCATAAGCTGCTCCTGATGGTTTTATATTCTGGGCTTTAAGAAT
ATTCACTTTGAGATTTATCTTTCTCTTTTCCCCTGGTGCCAGAGTAAACTTTCTATCCGAAGGAGCAAGA
TTAAATATTTTTATTGCTTTTTCTATTTCTTCCTCATTTTCTAAAATCTCAATCTTCCCTTCTAAGTTAT
GCGACAAACCAGCCAAAGATGTGGTAATTTCTAAAGGATACCTTTCTAAATTAGTAACTGTAGTAGAAAT
AATATTATTATTAACACTTACTTCTTTATAAATCATCAAAGGAGAAACATTCATTCCCATTTGAGCATTT
GCCTCTCCTGTTAATAAAAGAAGAAAAGATAATCCTATAAAAACCAAAACTAAACATTCCCCTCTTTCCT
TTAGCAAAGCACCTTCTCCTCCCCGCCATTATTTATTACGACGATTCTATCCATATTTTTTATTTGTATC
TGTAGGGTCACAATGAATTGTGCCCTCCCTAACCTGTCATTCCCGCGGAAGCGGGAATCTATTCTTCCTT
TGTGTATTTTGTCTCCTTTGGGCACGATACATCGTGCCCCTACATTCCGTCATTCCCATGAAAATGGGAA
TCTATGTTTTTATTTGTAGGGAGCGGATTTATCCGTCCCGTATTATTTTGGCAATTCTTTTAATTTACTT
TATTACCAAAAACAAACTCTCTCTATGGTCTGCCTGATCCTTTCCAAAAATAGCAATCACTTCTGCCTTA
TACAAACCCACCGGTAATCTCTTTTCTGGCTGCCAGCTTACCTCGAATTCCTTATCGGCAGATGCTGGAA
CGTCTACTTTATCTATAATTACATTGGCTATCTCCTGCCCTTTATTATTTATTATCTTAAAAAATCCCCA
AACCGGTAAAATCTCTATCGACTGATTTTTAAAAATAATCTTAGGAATAATTGCCTCTCCCGATTTAGCC
TGAGGCACAGAAAACTCTATAATCTTTCCTGAAATTTCCTTCTCCTTAAAAATCTTAAATCGCTTCTCTA
TTTCAGCAACCTCTCTCTCCCCATCCTTTACCTTTAGTCTAACCTGATATTCACCTTTGGGTAACCCATC
TTTTAGCAATGCACTCCATACAGTAGGGGCACAATAAATCGTGCCCTCTTCCGTTGGTTTAAAAAATAAA
TCTTTCTCATTTTTTTTCATCTCTAAAGAGGCTATAGAATTACCCTCTCCATCTTCTACTTCCAAAAAAG
CACTCAAATTTTTTTTAATATTATCTTCTCCGTAAAAGAAACTTTTAAAGTAGAGCGGTTCCCCCGGGGG
AGCCCAGGGGGATAAAATATCTAAAATAGAGGAATCTTGGGGATCATAAAAGTATCGGGAATTATAAGGA
TTCCCCATAACTATTTCACCATTAGCTGATCTCTCTTCTCTGACTAATAATCCTGAACTATTTATCTCTT
CACTATCTAGAGCTACTTTCTCAACGGCTACTCTCTGATAATCCTTAATTAATCTATCCGGAAAGGAAAT
CTTTTTATCAAAAATCATCCCTTGTTTATATATCATAAAAGACTTATCTAATTTCTCTTCTGCTTTCTCT
ACCTTTTCCTCTTCTAAATCTTTCTCAGCCTGCAAGACATATACATTAGCTAAATTCAGATAAGCTTCAG
CAATATTAGGAAACATATAAATATTTTTTTTAAAAGATTCTCCTGCTTTTTCTAGATTCCCTATTTTAAG
ATAGGCATATCCTAAATCATTATAAAGCTCTTGAGTAATCCAATTTTTTTCCGCCTTTTTAAAGGCTATA
ACTGCTTCATCATAACGCCCTAAATTATTATAGGTAACTCCTAAAGGTAAATAATTTCTCCCATTATAGG
AATTAAATTCTCTGGATTTCTCCAGTTCCTCCACTGCCCTTAAATAATTCTCCATTTGCATTAACATCTC
ACCCTTTTTCAGATAAATATCGGCACGATACCAGTTTATCTTTACTACTACAAATGATATTACTATTACC
ACTATCCCTATCTGAATAACCCTTCTTAGAAATATATTTTCTTTAAATATTCTAAATATTTTATGCTTCT
TTGAACTAAACTTTTTACCACCACTATTATCTAAAGATTTTCTACCCTTATCTCCACCAATTTCTTCCAG
CTCCCTAGTAACCACTACTGAAATCCCTAAAATCAGCCAGAAAAGCATTCCATTCTGAATAATATGAAAA
GGGAAACTAAATAAGGAATGGACAAGCAAGACCGTAACTCCGCCCATAAATCCTATAATCAAAAATATTC
TCTCTCTATTTTTTGCTCTTACTAAACCATTTAAAGTATTCTTATAAAAAGCAAATATTATCCATAAAAA
AGCGGCCAAACCTATAATTCCAATTTCTGCCCCTATATGCAGATAATCATTATGAGCATTTATTGATTTA
TTGGTATAAGGGATATACTTTTGATACTTTTTTTGTGATAATACTGCACCTTGAGAAGAAAGATAATAGA
GACCATATGTACCAATACCTCTCCCCAATAAAGGAGATTGACTAATCGTCTCTACGCTACTCAACCAGAT
AAGAAGACGTGTCTGCATTGAAGAACTCCCTACCTCGGTCACAGAAGCAGCTCTTTGGGTTACATTCAAC
TCCACAGGATTAAGGGGATTAGGAGTAGAGTAAATTATCGAAATTACTAATAATATTAAAATCAGACTGA
TAACCCAAACTTTATTTTGCCGGAAGAAAGTAAATTCGCTTTTTTTAAAAAAATAGATAGCCCCCAGCAT
AACTACGATTGACCCAAAAAGGGCTATCCAGGCTCCCCGACAAAGGGTCATTAATAAACTGGTATACAAG
AGAGCAATAATTAATTCTAAAATAATCTTTTTAAATTTAACTTTCTGCAAGCAAAACAAGATAAAAGCAA
GCGGAATAACTGCTGCTAAATGCCCGGCTAAATAGTTGGGATTACCAAAGGTAGAAAAGAGACTACCCCT
TCCTCCTATCTTCCTCCAGAATGAAAAATCAAGACCATAGAATTGAAATATACAATAAACTGCTGCTATA
GAGGCGGCTAAAAAAATTGTAGTTAAGATAATAGAAATCCATTTTTTATTATTAATTAAGGAGATAACTA
TAAAATATAAAAGAAGGTAACTGCCCCAAAGGGCTAATTCATTAAAACTGTCATACAGGCTGTTAGTCTG
AAATAAAGAGATTAAAATAGTAAGGGAAAAAATCAAGATAGGTAAATTTAAAGGAGATTTTAGAAGAGTG
CTTTCTTTTTGCTCTAATTGTTTGATTAGCCAGATACCACCAATTAAAAAGAGTATAATTTGAGCGGTAG
TATTTTTAGTTATAGTAAAAGTAGTAGCCCAGGGATAAAAAACTAAGGGAGCAAGAAAAAGTAGGATAAT
TAATCCTGCTTTAATAATCAATTCTTCTCTCAAACAATATTTAACTTTTTCCTTTATCACCTCACATTCA
CTCCCTTATTTTTTGCGAGTTCTTGTCCTCTTTATTTTATATTAAAATGTCATTGCGAGGAGCAAAGCGA
CGAAGCAATCTCAATTCAGAGATTACCACGCTCCGATAAATCGGAGCTCGTAATGACATAATAAAATTCA
TAGACAGGTGAAACCTGTTCCTACAAAAATATAAATTTATTGTTTTTCTTTGTGTTATTTTGGCAATTTT
CTTCGGGCGTATGCAATACGCCCCTACATCCCCTGTCATTCCCATATTCCTATTTTGTCATTCCTGCCCC
TACCTCTGTCATTCCCGTGAAAACGGGAACCCATCTTTCTTTCTAATCTTCTGTCTCCTGTGGGCACAAT
GGATTGTGCCCCTTGTATACCACAATTGCAATACACTATGCCCTTTTTTACATTTTTGATTTGTAGGGGC
GTATTGCATACGCCCTTCTCTTCTATTTCACCAGGAACGATGCCTCTCCGATTGCTATCTTATCCCCTCC
ATAAATCAGGGTAACCACCGCTTTATACAATCCAGTTGGTAATGTTCCGTTCCAGCTTCCTCCAAGTCTC
TTCTCTTCTCTTTCTGCCAATTTAATCTTATTGATGGGTATCTGTCCTACTGCCTTTCCAGCACTATTTT
TTAATTCAATCAATCCTTCTACACTAAATTCCGTATTACCGGTATTTTTAAAGAATAACTGGGGTACTAC
TGCTTCACCGGATTTTATAGAATCTATGGTAAAACTTGATATCTCTCCCCCTAAAACTAATTCTTTTTCT
ATAACCATAACCCTGGCTGTAGCAACTGCCTTCTTTATTCCACCAAATTCAGGCTTGCTATATTCTGCGC
TTACAATAACTTGGTAATCTCCTGTAGGAAGTCCTTTCTCCCAGATCCCCTGAAATTCCTCGCTACTTCC
AACATTAACTTCTTTGCTTATTATAGAAACAGTAGCAATTAATTTATTCCCAAGATCTCTAATCTCTAAA
TTAATCTTTGGATCAAGCTGGACATTACCAGTATTAGTAAATAAAAAGCTAAAAACAATTGGTTTTTTTT
GCACTACATTTATATCGGAAAAAATAGAAATATTAGCCTTTGGTTGAGCTAATGCTCCCGGAGATATTAT
GGAAAATATTTTGGATAAAGCATTGGTATTAATACCTTCAACTGGTTGCATCACACTTTCAGCAGAGTAT
TTGCCTATAGGCAGATCTCCTGAATCTAAATAACCATACATATAACGTTCTAATCCAGGCATAACCAGAT
TTGGTTTAATAGAAATTCTTTTTACCTCCAAACCACTTTTATCTCGGATAATCACTGTGCCACTTTGAGG
AACAAAATGAACATTTCCCGTGTTCTTAAACACTGTGGCTATTTTAATCTTCTCACCAGATTTTTCCTGT
CCTGCGATAACATCTATTATCCTTCCCGACCTTTTCTTAGGACCAGGAATCTCCACCCAAATTGGAGCTG
CTACACGGGTAACAACGGCTACCATCCCACCTTTTTCCTTGACCGGCTGTGTTTCGAAAATGACTACACC
GTAGGCTCCTCCAGATGGTTCTATCTCTCTGGCTCGTCCAATATTAATCTTGATCTCAACCTCCTGTGTC
TCCCCCGGTCTCAATATAAACTCGCTGGGATACAGACTAAAAACTTTTCTTATAATCTCCTGCTCAGTCC
CAGACTCTCGAATTATAGTACTGCCGGTTATAGCCATTGAAAGCCCGGCTGTATAAACTAATACCTTCTT
ATCGTGGTCAGCAGTATTGGTTATTTTAGTAAAAATGCAGTTATTCTCCTCAGTAACAGTCTCAGTTATT
AGAGAGGGTGACACTGTAATTCCCCCCGCCCGAAGGGAGATACTAGCAGAGTAGAATATCATTACACACA
GTACTACCCCCATAAAGACTCTTTCTTTTACTTTCATCATTATGCCCCCTATTTTTGTTAACTTGGTAGG
AAAGGGAGGCTGCCGGTTCAGATTCCACCAGTAGCCTCCCTTCATGTCCGTGTTTTGTCTCCTATGCTTT
TCAGCCCAAGGCTTCAGTTAGCCTATCCAGTTGCTGAATCAGCGACCGCGGTGAAGGTGACCACAATGCG
ATACTTATTGGTGCCTGATAGCACTGGATCGCTAAAATGGACTGGCTGTGAGTACTTGATCTCTGTTAGG
TAACCGTCATCATCAGTGGCAGTATCATCGATGTCTGCGATGGTCGAAGCGGTGGTAGAGATTTGCGTGA
AGGTCGAAGTCGTTGTGGAGGTGGTGCCCTCCTGGAGGTTAACCGCCCAGTAGAAGGGATCAGTAAGCGT
TACCGCGGGCGTAGCGTAATCAGTGCCAGTATGCTTATTCATATAACCGGCTGTGCCATAGGTGGGAGTG
TCGCAGTTGATTTGGATGTGGTAGGGTGTATTACTTATCACTTTAAGGTCGTTTGCATCCAGTGCGTCAG
CAGTTCCTGTTTTTTCTACATTCTCTCCCGATGCTGGGCTCGCGCTTGCCGCCAATGTGTAACTTGATAT
GGCAGCAGGTGCGGTTATCGAAATCGTCGCCGTCACATTACCCTCGACTGTCTGGTCAGCAGCATAAACT
AATCCGCTTAATCCTAAACTCAACATTACTACTAATAAAGCAATTATTAATTTTTTCATTTCGTTTCACT
CCTTTTATCGTTTTATATTTGTACTTTTAATTTTTAAAATTCAAGTCAACATTTTTAATCTAAAAGAACA
CATTTCTCAATTTTCTTCTACCACCTCCGTTTTGTAGAACCCAAAATTTAATATCTTTAAAATCTTCGGC
AGCCCAGCTGTCTAAATTAATTGACCAATTTAGACCCGCAGCTTTGCAAGCCATCATCACTGATGGCTTG
CCTTTATCGGATTCTATTACCTTTTTAAATTAACTTATTAACAACTATTCTCATCGGCACCACCTCTTTT
GTCACCTTGTAGGGGCATATTGTATATACCCTATCCCTGTCATTCCCGCACCCACTTTCGTGAGTGTAAA
CTGCAGCGGGAATCTATCTTTCTTTAGTCTTCTTCCTCCTGTGGGCACGATTCATCGTGCCCACTACATC
TAACTATATAGAAGCAATTATTGTGCCAACTTGTTCTATTAAAATAAAAAAATGCATTCGGATTTCTCCA
AATGCATTAAGAATAAGGGTTTAGGGCAGACACAAGGTCTGCCTCTACATTTTAATTTATTTTTATTTTT
TTACCAATCTATGGTTCTCATACCATATTTATGGTCTACAGACCATAGTAAAACGCTATCATATATATTA
TGGTTTTTTCTTTTTTATTTGTAGGGGCACAATGAATTGTGCCCTTTATTTGTAAATCATAGACAGGCGA
GAGCCCGTCCTACGAAAATATATATTTAGTTTTATTATTTTAGGTCGGATTTATCCAACGCGGGTTGATT
TAGAAATTTTATTAATGAGGGCGTATGCAATACGCCCCTACGGGATATTGGGATACATCGTAAAATGTAT
AAACAAGCTCTACTCAATTTTGTATTCTTTAATCTTAAGATAGAGAGTTTTATAATTTATCTTTAATAAT
CTGGCGGCTTCGGCTTTATTCCAATTAGTTCTTTTTAAGACATCTGAGATAACTTTTCTTTCTGCGTTTT
GGGAAAGCTGATTAATCATCTTTTTAAGGGAGAAGTCATAGGGAAGGGTAGACACAAGGTCTGCCCCTAC
AGGGTTTTTATCTGCCTTTGTTTCGACATTCGTTTCTTTTATATAATGAGGCAAATGTTCTGGCAAAATA
ACATCTTCAGCCATAATAATTGCCTGTTGAATAACATTTTGGAGTTCTCGAACATTGCCAGGCCAGGAAT
AATCAACCAATAGCTTTATGCTTTCTTCTGAAATATTCTTAACATTCTTACCCAATATATTATAATTAAA
CTGATTTAAAAAATGTAAGGCTAATAAAGGTATATCCTCTTTTTTTTCTCTTAAGGGAGGAAGAAAGATA
GAAAAAACATTGACACGATAATAGAGATCCTCTCTAAAAGTCCCTCTCTTCATAGCTTTCTCTAAGTTAG
CATTCGTAGCTACAATAATCCGCACATCAATCTTTATAGGATATTTTTCCCCAATACGATTTATCTCTCT
CTCCTGAAGTACTCTTAATAGTTTTACTTGAATATTAACTGGCAAATTACCAATCTCATCTAAAAAAAGT
GTCCCTCCCTCAGCTAATTCAAATTTGCCTATTTTTTTCGCTATCGCTCCAGTAAAAGCTCCCTTAGTAT
GCCCAAATAACTCACTTTCTATTAAAGTTTCCGTCAGACCAGCACAATCAACTGCAATAAATGGTTTATC
TTTTCGAGTACTATATTGATGAATAGTCTTAGCAATTAGTTCTTTCCCGGTACCGCTTTCTCCTCTAATT
AAAATAGTAGTATCAGTAGGGGCAACTTTTTCAATTTTATACAGCACTTCTTTCATCTTATCACTTCTTC
TAATAATATTGGAGAAGCTAAATTTTTCTCTTAATTGATGCCGTAAAGAAATTACCTCCTGAGATAAATC
ACGAGTCTCAAGAGCTCTCTTAATAGTTATCTTTAATTCTTCATAGTTAAAAGGTTTACTAATATAATCA
TAGGCACCAAGCTTCATTGCCTTTACTGCAGTATCTACTGTCTGATAAGCAGTTAACATAATCACTAATA
TATCCTTATCAATGGCTTTTATTTTTTCTAAAGTTTCTATTCCATCCATCTCTGGCATTTTTATATCCAA
TAGAACTAAATCAGGTACTTCTTCCTTAATTTTTGCCAAACCATTTTTGCCACTATTAACAATAGAAACC
TTATACCCTTCTTCGCCTTCCAATAATTCCGAAAGAGTCTGACATAAATCTACTTCATCATCGATTATTA
AAATATTAACATCAGCCATTATATTATCTTCGTCTCCTTTTCTCAAGAGGCAAGAAAATAGTAAAAACTG
TCCCTTTGCCAATTTTACTTTCCACTGAAATATTTCCTTTATGCTCATTAATAATCATCTGGCAAATGGA
CAGGCCTAAACCAGTACCATCTTTGCGAGTAGTAAAGAAAGGATAAAATATTTTCTTAAGATTTTCTTCT
GCGATACCGCAGCCTGTATCTTTAAATTTTATTTTTATTTTTTGTTGTTCCGGATCATAATTTGTACTAA
TATAAAGCTCTCCACTATATTTCATAGCCTTTATTGCATTTAAGGCTATATTCAAAAAAACTTGTTCAAG
GTGATCTGAATCAACCCAGGCTTTTGGTAGTTTAGAATTATATTTTTTAATTATTTTTATATTTTTTATA
TTATCTGGATGGAGGTTTTCCAAAATTGGCTTTAATCTTTCAATAATTACATTAATATTTTCATGGGTAA
AATTAAAACTGTAAGGGCGAGAAAAAGTTAATAATCCCTGAATAATTTTATTAATACGATCTATATTTTT
TTGGACTAATTCTAATTTGTCTTTTTGGAAATCATCATAGCATCTTTTTTCCAAATGTTGAATGGCCAAG
CTCATAGTAGTTAAAGGATTCCTAATTTCATGAGCTACACCTGCCGCAAATTGCCCGATAATAGATAATT
TTTCCGATTGAATGAGTTGCTCTTGTGTCCTTTTTAATTCTCCAGTTCGTTTAATTATTTCTTTCTCCAA
ATTCTGATTTATTTCTTTAAGATCTTGTTGCAATCTTCTCCTTTCGGTAATATCCCTACCACTTAGATAG
ACGCTAGTTTCCCCTTGCAAATCAATAAATACTGCACCGGAAAAATCGAAAATTAAAGGCTCTTTCTCGG
ATATATTTATAGTTACCTCAATATTTTTTATTTGTTTTTCATCTAATACTTTATCTATTATCTTCTTTGT
TTCCTCTTTGGGTAAATATTTATATATAGAGTGGCCTATTAATTCTTCTTTGTCCTTTCTTATAATTTCT
TCACAAGCCCTGTTTGCCCCCATAATTTTGCCTTTAGCATTCAAGGTTACCTGAAAATCTGGTGAATTTT
CCAATAGATAATTTGTATAATTTTGTTCTTTAATTAATTCCTTAGTCCGCTGCTCCAGCAGTAAATTAAG
TTTTTCATTAAGTTCTTGAATTTTTTCGTCAGCTTTTTTACGTTGGGTGATATCTTCGAATATAGTGACA
AAATATCCTTTTCTTAGAGAGTAAGATGCTACCTTAAAATATTTATTATACCTAGAAATATAAGTTTCAA
AAACCTTATTCTTGCCATATAATGCTACCTGGGAATACTTTTCTAAATCAGGAATATCTTTAAATCCAAA
AACTTCAGTAACTCTTTTATTAATCACCTCTTCCTTTTTCATAGAATTAATTTTTTCAAAAGCCTTATTT
ACTTCCAGAAAAATATAATCAACAGGGTTGCCTCTTTTATCAGTAAGAAGTTTACATAAGGCAAATCCGT
TCAGCATTTTATCAAACAAAGCATGATATTTTTTTTCAAATTCTAAAGCTTTCTCTTTAGCCTTATTTTT
TTTATTATCTAATTTTTTTGTGTCTGAAATTCTTCTCTTCACTTTTTATCTTTCACCCCCCTAATAAAAA
AACCCAAAGGCTGGCATATTGCCACTATTGAGTTTTTTATTAATAATTTGTTTTTAATTTGTAAAAAAAT
AGTGCTTTCTTGAAAATATTTTTTCGAAATTAGTATTAAAAATAAGAAAGAAAACCCGGATTTCGGGGGG
GGGGGGGGGGGGAAAAAAATTTTGTCGTACAACTTCAAGCACATACTTAAGCATCTAATTTTCCTCCCTC
AAAACTTTTAAAAAATATTATTAGTTCTATCTTAACAAAACCTCTTTCCTTAGTCAAAATCACCCCACTA
AAGTTTACACTAACCCTACTAAAATACTAAATAGATTGGATAATCTTACCTCACCCAGATATATGGAGAT
TATTTTAAAAAATATACTCCGTTTCTCTAAAAAACTAATCCTATGTATGTAAATTTTACTGGAAGTAAAA
GCAAAATTAAATAAAGACAAGAAAAAGATAATAAAATCAAGAAAAGAAAATCTATAAGGAAAACGTAAAG
TTACAGATTTTCTAATAAATGATAATCTATGCTTTTATATTTTATTCTATTTTATCCGGTATGAAACCTC
TAAATTGAGCATTGTAAAGTTTGGCATATAACCCATCCTTAGCAATAAGCTCATCATGATTACCTTTTTC
TTTAATTCCTTGGTCAGTTAAAACCACTATCTGGTTAGCATTTTTAATAGTAGATAGTCTATGGGCAATT
ACCAGCACTGTTCTGCCGACAGTTAGCTTTTCTAAGGCCTGTTGTATTATAATTTCTGCTTCACTATCTA
AAGCTGAGGTAGCTTCATCAAGTATGAGGATAGCAGGATTCTTTAAAAATGCTCTGGCAAGAGATATCCT
CTGTTTTTGACCACCTGAAAGCTTTATCCCTTTTTCTCCTATATAGCTCTCATATCCTTCAGGTAAACTC
ATAATAAAATCATGAATGTTAGCATCTTTAGCCGCTTTTTCCACTTCTGCATCTTCTGCATCGGGTTTCC
CATATAATATATTTTCCTTTATTGTCCCGGTAAACAAAAATATATCCTGCTGAACCAGGCCAATATTCTC
CCTTAGAGATTTTAGTTTTATATCTTTTATATTAATGCCATCAATTAGTATTTCACCACCATTAACCTCA
TAAAATCTGGGAATTAACTGGCAAAGAGTAGTTTTTCCACCACCGGATGGACCTACTAATGCCATTGTTT
CTCCCGGCATTATAATAAGATTTATATTTGATAAAACAAATTTTTCCTCGCTATACTTAAAAGCAACATT
TTTAAACTCAATCTTCCCTTTTATTTTTTTAAAAGTAACAGCGTCTTCCTTATCTACTATAGATGGCTTT
ACTTTCATAATTTCCACAAATCGTTCAAAACCAGTCATACCATTTTGAAATTGCTGGGTAAAGTTAGTGA
GTTTTCTAATCGGTTGAAGAAAGAAATTTATATATAAAAGATAGGCAACTAAATCCCCGATATTTATATA
TCCCCGATAAACAAAAAATCCACCAACGCTTAGGGTGATAATGTTTAAGATATTTGATAAAAAGAATATC
CCAGCAAAAAACTCTGCCATCGCTTTGTAAGCAAACTCCCTCGAACTATTAAATTCTCTATTGCCCTCGT
TAAATTTTTCAATTTCATATTCTTCGTTAGTAAATGATTTTGCAATCCGTATGCCGGATATACTGTTTTC
TAATTGTGCGTTAACATTGGCTATTCTTTTTCGGACTAATCTAAAAGCAGCTGTCATTTTTTTTCTTTTT
AAAGTTGCATACCAGATTAACAAAGGTAAAAAACTATATATAATTAAAGTAAGTCTCCATTCTATAGTAG
TAAGAATAATGAATGAACCTATAAGCATTACCAAAGATAGAAATAAATCTTCTGGCCCATGATGAGCTAA
TTCAGATATTTCTCTAAGGTCATTTACTATTCGAGACATTATATGCCCGGTTTTTACATTATCAAAATAA
TCAAAAGATAGAGTTTGCAAATGCTCAAAGAGGTCTCTTCTCATGTCTCGTTCCATTCTGGTTCCTACAA
TATGTCCCCAGTAATCTATAATATAATTTAAAACTGCCCTAACCACAGCGAGTATTAACAGGGCTATAAT
AAATATATAAAATATTCTTAATTTGCTATTAGGTATAATATCATTAATAAATTGCCTGGTAATCAAGGGA
AATACTAAATCAATGGCTGCTATTAGAAAAGCACAACTCATATCCAATGCAAATAGTTTCCAGTATGGTT
TATAATAAGATATAAATTTTTTTAACATTATTTTTCCTTTTCTATTATTTTAATCTTTCCAGCCTTATTT
TTTAATGTTTCTACTATTTAACTTATAAAGTTTATCATTTTAAAAAAGGTTTTTCAAATACATCAAAGAA
AGTATCGAGTATCGAGTTAAGAAAGAGAAGAAAAGATACAAAAAAAGTAGTATTCTTCTTTTTATCTAAC
TACCCCACTAAAGTTTACACTGACGGACCTAAACATATCCTTTACTTTGGTTTTAAAAAATGATAAACTT
TAATTTACATGTTACAATTTAAATATATATTTTGGAAGGAGTTTTTTCATGAATAAATCAATGAACATTT
TTAGAACTGCATCTATTTTAACTTTATGCCTCTTAGTTTTTTTTATTTTTAATCCCTCTTCTGTTTTAGC
TGATGAAGGGACATCTACTACCGAAACAAATCCGGAAGGGGTTGAATCTATTTTACCTCCTGAAACGATA
GTAGCTTCATTTGGGGGACAAACTATTACTCTCGGTGAATTTAATCAATTATGGGAACAGGTTCCGGAAG
AGTACAAACTACAGCTTGATAAAAGTATGGTACTCGACCAGATGATATCAGAAAAACTGCTAATTCAAGA
AGCAAAAGATATGGGTTTAGAAGAAGATAAAGATGTATTAGAACAGATTAAAAAGATGACCGAACAAATA
TTGGTCCAAGCTTTAATAGAAAGAGAAATATTAGATAAAATAGATGTTAATAATGAAGAGATTTCGGAAT
ATTATAAACTAAACAAGGATAGTTTCACCGAAAAAGAGCAAGTCCATTTATATAATATTTTATTAGAGAC
CGAGGAAGAGGCTAAAAATGTTCTAGAACAATTAAAAGCTGGAGAAGACTTTAGCGAAATTGCTATAGAA
AAATCTACCGGTCCCAGTGCTGCTAAGGGTGGAGATTTAGGGTATTTGTCTAAGGGTACAATAATTCCAG
AAATTGAAGATGTAGTATTTTCCTTAGAATTGGAGGAGTTAAGCGAAGTAGTTAAGACTGATTTCGGTTT
TCATATTTTAAAAATTACTGATAAAAAACCAGAAACTATTAAAACACTTGAAGAGGCTAAAGAGGAAATC
ATTCAAACCTTGCTGCCTGCCAAGCAAAAAGAAGCTTTTGAAAATCTCTTAGAAGAACTAAAGGGTAAAG
CCGAAATCGATATAAATGAAAAACTACTACAATAGCATTGCGTATTGCGTGTATAGTTCGTAGTTCTTTT
TGTCATTGCGAGGGAGTAAAACGACCGAAGCAATCTCGTAAAATTATATTAATCTTTCTTGCAATGACAT
GTCTTATAATTTATTGTATAAATCTTTCCATTCAGGATTAATTTCTTTAATTAATTCAATCTTCTTGTTC
CTTGAACCCGCTTTTATCTGTTTTTCTCTCAAAATTGCATTTTCTGGATCGTAAAATATTTCAAAATATA
CCAATTTATTGATATTATATTTTTCAGTGAATCCTTTTACTATCTTTTCTTTGTGCTCCCAAATTCTTTT
CTTTAAATTATTAGTAATTCCAGTATAAAGAACATTATTTCTTTTGTTAGCCATTATATAAACATAATAT
TGCTTCTTGTTAAATGAGATTGCCACGGCTTCGCCTCGCAATGACATTTCTGTTTTTTTATTCTGACTCC
TGAATTCTGTTTTTCTCTCAAAATTGCATTTTCTGGATCGTAAAATATTTCAAAATATACCAATTTATTG
ATATTATATTTTTCAGTGAATCCTTTTACTATCTTTTCTTTGTGCTCCCAAATTCTTTTCTTTAAATTAT
TAGTAATTCCAGTATAAAGAACATTATTTCTTTTGTTAGCCATTATATAAACATAATATTGCTTCTTGTT
AAATGAGATTGCCACGGCTTCGCCTCGCAATGACATTTCTGTTTTTTTATTCTGACTCCTGAATTCTGNN
NNNNNNNNGTATAAAGAACATTATTTCTTTTGTTAGCCATTATATAAACATAATATTGCTTCTTGTTAAA
TGAGATTGCCACGGCTTCGCCTCGCAATGACATTTCTGTTTTTTTATTCTGACTCCTGAATTCTGGCTCC
TTACTTCTATTCTCTTTACGAGATACGAATTAGTCTTCTTTCTTCTCTTTCCTAAACCAGCTAACCAGGT
AACTAACTAACCAACTAACTAATTTTATACGCTATATCTTCTCCAATGGTGCGAAATTAATTGATAATTT
TTTTAACCCCACTCTCTCAAAATCTACAGTTATATAAATATCATTTTCAGTTTCTATTTTATTTAATATA
ACGCCCATCCCCCAGTCAGCATGCCTTATTTTATCTCCCACTGCTACCTCAATTTTTTCTCTTCTATTTT
CAAGTGAAGGAATTTCTTCCCCTTTTTCTATATCTGCTTTTTTTTGAAGATGTTTGGGAATCTCAGAAAT
AAATCGTGAAACACTATTAAACAAGGTATTACCATTCAAATTTCTTCTCCAGGCATAAGTCAAATATAAG
CTTTCTTTGGCCCTGGTCATACCCACATAACACAACCTTCTTTCTTCTTCTAATTCCTCCCTGCTATTCA
AGGAACGAGAATGGGGGAATATACCTTCCTCAAACCCGGTGATAAAAACCACCGGAAATTCCAAACCCTT
TGCACTATGCAGGGTCATGACTGTAACTACATCCTCTTCTCCTTTGTAAAGGTCGATATCTGTAATTAAA
GCAATGTACTCCAAGAAAGCAGTTAAAGACTTATCTTCGTTGTTCTCTTCAAACTCTTTTACTGCCAGAA
TCAATTCCTGTATATTTTCGATTTTGCTTTGAGCTTTAAATTCTCCTTCTTTTTTTAGCTCCTCATAGTA
ATTGATTTTTTTTATTAACTCTACGAGCAGTTCGCTCCCCTTGATTTCTCTTTTCTTTTTGCTAAGTTCA
TCAATCAGCGAAGTAAATTTATTTATGGCTTCTTTCCTGTCTCCAGATATTTTTATTACTCTTACTCCCT
GTTTTAAGGCCTGATGAAAATTTAAGTTATTTTTTCCGGCCAATTCTTCTATTTTACTTAAAGTAATCTT
ACCTATCCCTAATTTGGCATTATTAATAATCCTTAAAAAACTTACTCTATCTTTTTGGTCATGGATAAGG
CGCAGATAAGCCAGAATATCTTTTACTTCCTTTCTTTCGTAAAATCTTAATCCTCCTACTACCCGAAAAG
GGATACCCTGTTTATTAAAAACCTCTTCAAAGGCTCTCGATTGCGCATTAGTCCGGTATAAAATGGCAAA
ATCTTTAAAAGCTTTGCCTTTTTCTTTATTCAATTTTATAATTTCCTGACTTACAAATACTGCTTCATCG
AGGGCGCTAACTGCTTCATAGCACCTTATCTTTTCGCCGCCTTTTTTATCAGTCCACAGTTCCTTTTCTT
TACGATTTATATTATGTTTTATCAGATTTGAAGCTCCCTCTAATATCACTTTAGTAGATCGATAATTCTG
TTCCAACTTGATTACTTTACTATGAGGAAAATCTTGTTCAAATCTTAAAATATTATTTAAATCCGCTCCT
CTAAATTTATAAATGCTCTGGTCGGGATCGCCTACCACAAATAAATTATTATGTTTTCCCGAAAGTAATC
TTACTAACTGATATTGAGCAAAATTTATATCCTGATATTCATCTACTAAAATATATCTAAACTTATTCTG
ATAATTTTCTAAAATTTCAGGCCTTTTCTTGAAGAGTTTCACCGTTAATAAAATCAAATCGTTAAAATCC
AGAGCATTATTTTGAAACAATTCTTCTTGATATTGTGTGTATACCTTCGCTACAATTTTTTTAAAATAAT
TCAGTGCATTATATTCAAATTTTTCTACATCTTCTAAATTATTCTTTGCTCTGTCTATTATAGAAGAAAT
AACGTTAGGGCTATATTTTTTATTGTCTAAATCGAGAGCCTTAATACATCTTCTTACCATACCAAGTTGA
TCGCCTTTATCATAAATAATAAAATTTTTATCATAGCCCAGGGCATCTATCTCCCGGCGTAAAATCCGTG
CACAGATAGAATGAAAAGTGCCCATCCATAAGCCTTTAATCATATTTCTATCAGAAATATTTTTACTTAT
AATTTCAATTCTGTCTTTCATCTCTTGAGCAGCTTTATTCGTAAAGGTAACAGCTAATATGTTACTCGGG
GTTATCTTCTTTTGAAAAATCAAATAAGCAATCCTATGAGTTAAAACTTTTGTTTTTCCACTACCCGCAC
CGGCAATAACCAGTATTCGAGCTTCTTTAATTTTTACTACTTCTTGTTGTCTTTCATTTAAATTTTCTAA
TATCTTCATCTTTATTTAACTTCCTCTAATAATATTGAACTTAAAACATTTGTTAATATTCTTTTAATAT
TTGTAGGGGCGTATTGCAATACGCCCCTACGGGTCAACAGATAATAATTATAAACTTTATATCGCTCTTA
GTAATTAAATTAATATATTTAATTTTTTTAATTTTTCTTTTAGAGTAGCAATATGCTTCCCATTCCAAAA
AATCTTTCCACAATTAGGGCATCTCTTAAACCAATAACCTTTTCCGCAAACATCTGAAGGAATTTCTCTC
CTAACTTCCTCTTCTTTAACTTTTTGCAAGAAATTATTACAATTAGAACATCTGCTAAATAGATTTTCCT
TATTTACTTTCAATTTCAATTCTTTTATAATCTGTTTTAACTGTCCATCAATGTCGTCTTTGTATAAATA
AAAAATCCAGGGTAACTTTTTTAAAAACTTTACCCTGGATAATAATATTCTATGCTCTCTTTTAGTCAGA
TTAATAACTGATATATAATCCTCATTTTGAAAATACAGGACATCAAAACCTAAAATCCTGAGCAAAATTG
TTAATTTTTGCAATCTATAAACTACAAAGCGATTTTCTTTCATAATTTGTTTTTAGACTGTTAAGGTCTA
TTCAGGACCTCTTGCCCTAACCTTTCCCCCACAAGTGAAGTCTCTTTCTGTTATTGCGAGGGAGTAAAAC
GACCGAAGCAATCTCAACAGTGCCGAGATTGCCACGCTCCCTGCGGTCGCTCGCAATGACATTAGGTATT
ATGTGGGGTAGGGAACAGATTTATCCAACCTGGCGGCATATTTTGTTAATTTTTCTTAACGGGCTCGATG
TCTACCTGTGCGTGTACGCACGCAGACAGGAATCGAACCCCTACATCCTAAATCGTAGAATCTTTTCTAT
CCTATCCAACCCTTCTTTAATATCTTCTAAAGATGCAGCATAAGACAATCTTAGATATCCTTCTGCTTCA
AATGCGCTACCCGGAATTAAGGCAACTTCCGCTTCCTTTAAAATATAATTAGAGAGATCAAATGAATTAG
TAATCTTCTTGCCATTATATTCAATACCTCTTTCTAATATTTTACTAACATTAGGAAAGGCATAAAAAGC
CCCGGCTGGTTTAAGACAGGAAATTCCTTCTATTTCATTTAGTCTTTTTACCATATATTTCCTTCGCTCA
TCGAATGCTTTTCTCATCTCTTCGATATCGTCTTGTTTCCCGTTTAAAGCTTCCACACTGGCTTTTTGAG
CAATAGAATTGGGATTAGAAGTACTGTGCCCTTGAATTTTGGACATTCCTTTGATAATCTCTTCCGGACC
TGCAGCATAGCCAATTCTCCAGCCAGTCATAGCATAAGATTTGGATACACCATTTATAGTAATAATTTTT
TCCTTTATTTCATCGCTTAAGGAAGCCATACTTAAATGTTTTGCATTATCATAAATTAATTTTTCGTATA
TTTCATCACATATACAATAGATATTGTACTTTAAGAGAAGCTGTGCTATCTTTTTTATTTCCTCTTGTTC
GTAAACAGCTCCGGTAGGATTATTAGGGCTGTTTAAAATAAGTAATTTGGTTCGTGGAGTTATCTTTTCT
TCAACCTGAGCAGCAGATAATTTAAAAGCATCTTTGTAATAGCTAGGGATAAAGACCGGAGTTGCCCCCG
CAAATTTAATCTGCTCTGTGTAACTGACCCAGCAAGGAGTAGGCAACAATACCTCGTCACCTGGATTACA
AATAGTTAAAATTGTATTAAAAAGGCACTGTTTTGCTCCGTTAGATATAATTATCTCTGAAGTTTTGTAC
TCTACTTCATTATCTTTCTTAAGTTTTTCTAGTATAGCTTCTTTAAGCTCAATTATTCCTGAACTTGTAG
TGTAATGGGTAAAACCTTCTCTAATAGCAGAAATAGCCTTTTCTTTAATATTTTCCGGAGTACCAAAGTC
AGGTTCACCTGCTGCAAAACTGATTACTTTCTTCCCCTCCCGTTTCATTTTCAGTGCTTGGGCAGTGATA
GATAATGTCTGAGATGGATTTATATTTTTTACTTTTTCCGAAATAGTCATCTTTTCCCTTCCTTTCCAAT
GCTTAGATATAATCAAGCCAACTTAAGTATTTATCTTCTTTCCCTTTAGCGATATCGAAGAACTTCTTTT
GAATATTTTCAGTTACCGGTCCACGCTTTCCTTCCCCAATCTGGTAATTATCAATCTCTCTAATAGGAGT
AACTTCAGCAGCCGTGCCAGAGAAAAACACCTCATCTGATATATAAAGCTCATCTCGACAGATATATTTC
TCTTGAACCTGATAGCCCATATCATTTGCAATTTTTATTATGGAATCACGGGTAATTCCTTCTAAAACTG
TGGCAGTGGGAGTGGTATAGATTACTCCATTTCTAATCCAGAACAAATTTTCTCCTGAGCCCTCAGTTAC
AAAGCCTCTAGTATCTAATAATATCGCCTCATCAACTCCTGCTTCAATTGCTTCCATCTTGGCAAATATA
GAATTGATGTAATTAGCGCAAATTTTAGCTTTTTGAGAAGTCGAATTTATAAAACTTCGCGCATAACTAG
AAATTTTAGTTCTAATCCCTTGAGCTAAGGCCTCTTCACCTAAATATGCGCCCCATTCCCAAACAGCAAT
AGTACAATTAACCGGACATTTAAATGGATTTATTCCTAATTGTTCAAAACCACGGTAGACTAAAGGCCGG
ATATAACCACTTTTAAGTTTATTTGCTTTAATAGTATCTTTGACTGCCTGCCTGAATTCTTCTTTAGTAT
AGGGAATTTCCATTTTTAATATTTTTGCTGAATTAAACAAACGGTCAATATGTTCTTTTAATCTAAAAAC
TGCTGTCCCACTCTCGGTCTCGTAAGCCCTTATACCTTCGAATACTCCACTTCCGTAATGTAGGGCATGA
GTGCATACATGAACTTTTGCGTCATCCCAATCGACCATCTTCTCATCCATCCAGATTTTATCTGCTTTCA
TCTTTGTTTACCTCCTTCAAAAACTAAATTTAGAATAATTTTAACACATTTTTACGATAATTGCATATAT
TAATTCGTATCTCGTATCTCGCGAATCGTATCTCGTATAAAATACAGTAATTAAGTAATATGTAATGAGT
AATAAGATTAAATTTCTGAAATTATGAAAACAGGTACTTATTACAGGTTACTTATCACATGTTACACATT
ATTTCACTTGTTGGTTAGTTAAGAAAATAAAAGATAAAAGTCAGTAGCAAGAAGCCAGAAGTTAGAATTT
AGAACAATAAATTACTATTTCTTCCTTATTTGTATCTAACTACACTGCCAAAGTTTACTTTAAAATTCCA
ATAGTTAATGCTAATTAAATATTTTGTTCTAATTCTTCTAACTTTACTTTTTGGATTTTAAAATTATCAC
TATTTAGAATGATTTTAGCTGTTTTCCCCACTTTTTCTGGGGAGCCAGTAGTATAATAATTTTCTTCGCC
TTTGACCTCTTCTTTTAAAATTCCCTTTTGAATGAGAACTTCTTTTAAAGTTAATGAGGTGCTGACAGCT
GGATCAACTAATATTACTTCTGGACCCATAATATCTGATATTACCTTTTTTAAAAAAGAATAGTGTGTAC
AGCCTAATATCAAAGTGTCAATTTGCGCATCTTTTAAAGGTTTTAAATATTCTCGGACAACTTCGTAGGT
TTTAGGGGCAGTAAATTTACCGGCCTCAACTATAGAGACAAATTCGGGACAAAAATTAGAAAAAACTTTT
ATTTCGGGGGCAATTCTTTTAATCTCCTTAGGATAAGCTCCATTTTTGATGGTAAATTCGGTGGCAATAA
CTCCGATCCTTTTGTTTGAAGTCTTCTTTATGGCATCCTGAACTGCTGGCTGGATAACACCGATGATGGG
AATAGAAAAATATTCTCTTGCTTTTTTGAGACTGGCAGCGGTAGCTGTATTGCATGCAATAACACAAATT
TTAATCTTTTTCTTTAAAAAGAAGCTAATTATCTGTAAAGTAAATTTAATAAGTTCTGATTGGCTCTTTT
CACCATAAGGTTGACGCTGATTATCAGCAAAATATTCAATATTTTCTCGGGGAAGTAATTTTTTAACTTC
TTTCACTACCGATAAACCACCTAACCCCGAATCTAAAAAACCAACCGGTTGGTCTCTCATTTTATACCTC
TTTTTTCTGTCAAATAAAATCAATGATATCTAGTAGTTCGTTTTCTAAATATCTTTACATTTTGTTCTGT
CATTGCGAGGAAGCGGAGCGACCGAAGCAATCTTAATGAGATTATGAGATTGCCGCGCTCCGATAAATCG
GAGCGCGCAATGACAAATTATTGTAACATTATTAGGAAAAGGCTCTATTAGAATATTTAAAATAGTAACT
CAGAAACTTTAAAAACAATTTACAGTTTTAATGCTTATAATCTTGAGCAAAGGTGGGAAGGTTAAAGGCT
GCTTTATGAATGTCTTTATTATAATATCTTAAATCGGCGAGTTTTAAAGCTTCTGTTTCATTAAAATCAT
TTATGGGATGGTATTTCTTAGAACAAAAAGTAAAGCCAATTACCCCACTGGGATAGGTAGGCACTAAAGT
ATAATAATATTCTGGAATAGGATATATCTCTTTTATAAAGAAGAACAGTGATTTAATTATTTTTTGATGA
TAAAAGAATGATTCTGCTTGAGTAACTACAATTCCATTATTTTTTAAGGCTTGATACATCGCTTCGTAAA
ATTCTCTTCTGAATAATACTTCAGCAGGGCCTATAGGGTCAGAAGAATCAACAATAATTAGGTCATATTC
ATTTTTTCTTTCCTTTACGAATTTATTGCCATCTTCACAGAATATCTTTACTTTGGCGTCATCGAAACTG
CCCGCTAAATAAGGAAAATGTTTTTTACAAATCTCGATCACTTTTCCATCAATCTCGCAAACGTCTATCT
CTTTGACATTATCGTGTTTTAATATTTCCCTTACTGTCCCACCATCTCCACCTCCAATTACCAGAACCTT
TTGGGCTTTTGGATGGACACATAAAGAGACATGGGCAATCATTTCGTGATAACAGAATTCATCTGCTTCA
GTAAGCATAATTACTCCATCGATAAGCAAAATTTTACCAAAGGACTCACTTTCTACTACTTCGATCTCTT
GAAATTTTGATTTAATCTTTTCCAATGACTTTTTTATCTTTATCTTTAAAGCTCTTCCTTTTTCAATTTC
AAACTTCTCTTCTATCCATATATCTTTATTATTCAAATCAATTAGCTCCTTAAAATATAATGCATTTTAA
CTTCTTTTGCTTCAAAAAATTTCTTGGTAAATTTTACTGCTACTGATGGCTCATAATATTTACAACTGAA
TATATCTATATAGGCATTGTTAGTCTTATTGGCAAAATGTCCTGAGATTAAAGAAGTCTCAATCAATTGA
ACCATGGAAAAACCGGCAACTTTTTCGTCCTCGCCAAAATCTACAATTTGTGTTTCGCCGAATTGCCTCA
TTTCTATTAATTCACAAAGTTCATCAACATATCTTTTTATAGCTACGGCATCTCTTATGGTTTTAGGGTT
ACATTCATAAAGATCCACACTGGTTAATAATCCCCATGCGTTGGTATCGTAAAATTCTTTCTTTATATTG
CGCATTTTTCAGATACCTCCGGTTTGTGTAAAAGTTTTACTGGAAAATCCAAAATACCTCTTTTTACTTC
CGTAACCGAAATTGAACCCGCTCCTAACTCTTCTTTAAGAAAATCCAATGCTTTTTCACTTTTAATTTCA
GTTCCGCAGGTAAAAATATCTAAGGCACAATAGCCACATTCAGGCCAGGTGTGAATGGAAAAATGGGATT
CGGAAATTACCACCACCCCACTTACCCCGTGAGGAGAAAATTTATGGAAGGTCGAATTTAGAGCGGTTGC
TCCTGAAATCTTTACTGCTTCTAACAGTAGTTCTTCTATTTTTACAACATTGTTAATTAAGCTGATATTG
CAATTATAAAGTTCTACTAATAAATGATTCCCCAAGTACTTCATTCCTTAACTTCGCGATATATGACGAT
ATATCGCCCCCCCTTCTTAAAAAAATTAGCTGCATATATCTCTACTTTCTTGATATTTCGCAGTATTAAA
AAATCATTAAAATACAAAAGATAATATATCAAAGTCTCTGCAATTAATCAATATATTCTAATATATTTTT
AAATTTTTTTTATAAAAAATGAGGAGAGAGTATAAGTGTGTTGTACCTGTTATTTTTTTATTGTTTTTTC
TCTGTTTTATCTCTAAAAATTTATTGTCCAGATAATTCTATCGGCCAAATACTCTGATAAATATTGGGTC
TAAATTTTTTAGATAAGTCTGATAATCAAAGCATTCTTCTATCTCTGATTTTGTTAAATATTGACCTACT
TCCGGGTCTCCCAATAAAAGTTCTTTAAACTCGGCTTGGCCCTGCCAGACCCGCATAGAAATTCCCTGCA
CCATCCGGTAAGCTTCCTCTCGGGAAAGACCCTTTTCGGTAAGGTCTAACATTATTTTTTGAGAAAAGAT
CAGACCTTTGGTTTTTTCCAAATTTTCTTTCATTCGCTCGGGATACACATTTAAATTAGAAATAAGATTG
GTAAATTTTTGTAACATATAATCGATTAGAATATTGCTATCGGGAATAATAATCCGCTCTGCAGAAGAAT
GAGAAATGTCCCTCTCGTGCCATAGGTTTACATTTTCCAGAGCAGTCATGGCATTAGCTCTAACTACTCG
GGAAAGTCCGCAAATTCTCTCACAAATTATGGGATTCCTCTTGTGAGGCATAGCCGAAGAACCTTTCTGT
CCAACGGTAAATTTTTCCTCTGTTTCATAAACTTCAGTCCTTTGCAGGCCTCTAATTTCCGTAGCAAATT
TCTCTAAAGAACTGGCTATTACCGCCAAAGTACTCAAATAATAAGCATGCCTATCTCTTTGAATAATCTG
ATTGGAAATCTTAGCTGGTTTTAGCCCCAATTTTGCACAAACATATTCCTCGACATGAAGGTCAATGTGG
GCAAAGGTGCCTACTGCTCCTGATATTTTACCGTAGCTTACTTCTTCCTGGGCTTTCTTCATCCTTTCCA
AATTTCTCTGCATTTCGGAGAACCATAAAGCCATTTTAAACCCAAAAGTTATTGGCTCGGCATGAACACC
ATGAGTCCTTCCTACCATTAAGGTATATTTGTGCTCTAAGGCCTTTTCTTTTAATGCCTTTATCAAATTT
TCAATATCTTCTATAATTATTTTGGCAGACTGTTTTAACATCAAAGCCAGAGAGGTATCTAATACATCAG
AAGAAGTTAATCCTTGATGAAAATAGCGGGAATGCTCTCCTAAATTTTCTCCGACGGCAGTGGTAAAAGC
CAGTACATCATGTCGGGTTATTTTTTCAATCTCCTGAATGCGTTCTAAAGAATATCTGGCATTGCTTCTA
ATATTTTCAATGGCTTCTTGATCTATCTTTCCTAATTCAAATAAAGCCTCACATACCAAAAGCTCTATTT
TTAACCAGGTTCTATATTTGTTTTTCTCCTCCCAGATATTTTTCATGACCGGGAGGGAATATCTATCAAT
CATTGATATCACCTCTTTTTTGGTTAGTTGGTTAGTTGGTTAGCTGGTTAGCTGGTTAGCTGGTTGAGGA
ATAAGTATATTAAAGAATTGGCACTAAACCAATTAACCAATTAACCAACTAACCAATTAACCAATTAACC
AACTAACTAGCTAACTTTTATTTTTTATTTAAATACTTTTTCTCGAATAATAGTTTGACTTCTTTTGGGA
CCGATAGATACTATAACTACTTTAGTTTTTACCAATTCTTCTATCCGGTTAATATATGCCTTTAATTGTC
GGGGAAAGTCTTCATATTTAGTTATCTGAGAAATATCTCCTTTCCACCCTTCCATTTCTTCGTATACCGG
GATACAGTTCTCCAAGATCTCTAAATTAACCGGAAACTCTTTTATTGTTTCTCCATTATATTTATAAGAA
GTGCATATTTTGATCTTGTCAAAATCACTTAGGACATCTATCTTAGTTAAAACCATGCTATCCATCCCAT
TAATTCTGACTGCATAGTTTACCAATACCGCATCGAACCATCCACATCTTCGAGGTCTTCCGGTAGTTGC
TCCAAATTCTCCTCCTTTTTGGCGGATACATTCTTCCAATTCTCCTTCTAGCTCGGTGGGGAAAGGCCCT
CTTCCTACTCGGGTAGTGTAGGCTTTGGTTATTCCCATAACTCTGTCTATCTTAGTAGGACCTACGCCTG
TTCCAACGCAGGCCCCGCCAGCTATTGGATTAGAGGAAGTTACATAAGGAAAAGTGCCGTGGTCAATATC
TAATAGAGTTCCCTGAGCACCCTCAAATAATATTTTTTTATCTTCATTAATAGCCTGATTCAGGTATAGG
GAAACATCTATCACATATTTTTTTAACAATTGACCATATTCTATATATTTTTTTAAAATGTCTTTCTTTT
CCTGATTAGATATTTTAAGCCCATATAATTTTTCAAAAATATCATTTTTTTCGTTTAAATTAATCTCTAT
TTTTTTTGATAAAGATTTCCCATCTATCATATCAATCATTCTTATCCCGGTGCGAGCAATTTTATCTACG
TAGGCTGGACCAATACCTCTTTTAGTCGTACCTATTTTATCTTTCCCTCTTTTAGCTTCTTTTATCTCAT
CTAAGCTCTTATGATAAGGTAAGACAATATGGGCTTTAAAATCTATTAATAAATTACCGTCTATTTCTAT
GTTTTTTTTCTTTAAACTTTCAATTTCCTGTAATAAAGATTCCGGATCTATCACTACTCCGTTACCGATA
AGACATTTTACCCCTTGATGCAAGATGCCAGAAGGAATAAGATGGAAGATATATTGTTCATCCCCCTTTA
CTACTGTATGACCGGCATTACAACCCCCTTGATATCTAGCAATAATGTCTGCTTCCTCGGAAAGTAAATC
AGTTATTTTACCTTTTCCTTCATCTCCCCATTGAGAACCAACTACTACTAATGTTGACATATAGCTTAAA
TTATCCATCCTTTCATATTTATTAACTATCTCTAAATATTTGTAATTATTAAGGTATTTAGTTAGCTAGT
TAGTTGGTTAGTTGGTTTAATACTAATTCATCAACCAACTAAATATTCCTCTTTCCAAGATACGAGATTA
TTCTGACTCTTAGATTCCCTCTTCCGCGGGAATGATAGAGGAGTATGTATTTTTTTACTATTTACTCGAT
ATTAGTTATTCTATCCGCTATACGCTATACGCTATACGCTATTTTCATTCCCATTCGATCGTTGCAGGTG
GTTTTGAACTTATATCATAAACCACACGGTTAATACCTTTAACCTCGTTGATAATTCTGTTAGATATCTT
TCCCAATACCTTATATGATATTTTAGCCCAATCAGCAGTCATCCCATCACTGCTAGTTACAATTCTTAAG
GCAAGAACAAAATCATAGGTTCGAACATCTCCCATCACTCCTACCGTCTTTATCGGGAGCAGAATACCAA
AAGATTGCCAGACCTTTTTATATAAACCATTCTTTTTTATTTCCTGCTTAACTATCTCATCTGCTTCTCT
TAAAATATCTAATTTTTTCTTATCGGCCGAACCAATTACTCTTATAGATAACCCCGGCCCAGGGAAAGGT
TGTCTCCAGATTACCTCTTCGGGAAATTTTAATTTTTTTGCTACTTTTCTCACTTCATCCTTAAACAGAT
ATTTTAAAGGCTCCAGGACTTTAAGTTTCATTTCCTCAGGCAATCCACCTACATTATGATGAGACTTAAT
CTTTGAAGAAGGACCTTCTAAAGAAATACTCTCTATTACATCGGGATAGAGAGTCCCTTGTAATAAATAT
TCTACCTTACCGATGTCTTTAGCCTTCTCCTCAAATACTCGGATAAATTCTTCCCCAACGACCTTTCTCT
TTGTCTCGGGGTCGCTTACATCTTTCAATCTCTTTAAAAATCTCTCAGAGGCATCAACATAAATTAAATC
TATTTTAAAATTGTCTTTAAATCTTTTCTGTACTTCTTCTGCTTCTCCCTTTCTTAATAAGCCATTATTA
ATAAAAATACAATATAGCTGATTGCCAATAGCCTTGTGGGTTAATACTGCTGCCACCAATGAATCTATCC
CTCCACTTACGCCAGCTACTACCATACCTTTGCCTACTTTTTCTTTAATCTCCTTTACAGATTGTTCGAT
GAATGACCCCAGATTCCAACTAGGCTTGCACTGGCATATCTTATAGAGAAAATTCTCAAATATCTTTTTC
CCTAAAGGAGTATGAGTGACTTCGGGGTGAAATTGGACTCCATAAATCTTTTTCTCTCTATTTACCATGG
CTGCAACTTTGGTATTTTCACTCTGAGCAATAACTTTAAAATTTGGAGGAAGATTTTCTATTAAATCCTG
GTGACTCATCCAACAGGTGGCATTATTAGAAAATCCATAAAAAATATCTTCTTGATTATCCAAAATAACC
TTAACTCTGCCATATTCTGCTTGAGATGTTTTTAACACTTTCCCTCCTGAAACTTGGGCGATTAGCTGGG
CACCATAACAAATTCCTAATATAGGTATCCCTAATTCAAATATCTTTTTATCGCATACCGGTGCTTGGTC
TTCATATACGCTTGCTGGCCCTCCAGATAGAATAATCCCTTTAGGTGGATTCTGTTGTATTTTATCCAGG
TTAACATAATAAGGAAGTATTTCCGAATAAACCTTGGTTTCTCTTATTCTTCTGGCGATTAATTGGGTAT
ATTGTGAGCCAAAATCTATAATTGCAATCCATTCTCTCTTTATTTCTTTTTTCAAATGAATCTCTCCAGC
TTATGTTTTTTGATTTCTATAATATACTCTATAAAATTTTAATAATCCGCTTACATAAATTTAAATTAGT
CGTTAGTGAATATTTTAACGAATAGGATAAATCAATAAACTAAAAGCGAAAAACCATAAAAGTATCGAGT
ATCGAGTTAAGAAAGAGAGGAAAAGATACAAAAAAGGGTTACAATAATTTGTCATTGCGAGCGATAGCGA
AGCAATCTCAAGTCCTTACAAATCAAGGGATTGCTTCGTCGCTTTGCTCTTCGCAATGACAGAACTGAAT
GTAAATAGCATTCCTCTTCCTATCTAACTACCCTACCAAAGTTTACACTAACGACATAATTATCATTAAA
GAATTTTCTACTTCTTAGTTCTTACTTCTCTACTTCTCTTTCCTAAACCAACTAACCAGTTAACTATCTA
ACCAACTAACTGATTTTTAGCTAGATACGATTCACGAGATACGAGATACAAATTAAGGCTTACGTAAAAA
GGAAATTCCTATACAATTAAATTATTCACAGTAACAATTATAACATATCTTTGATTTGTAACCATAGTAA
TTTAATATTTTTTAAATTTTTTTTAAAAAAAAGAAGGATTTTTAAAATTTATGTAGTATAAAGTAGTATA
ATTAATAATATATTCACATTATATTAATAAAAAATTTTCTCCCAATTAAATATAACAATCTGTATGAAAG
TAGGGGGAGAAATCTTTTCTTCTTTAGAAAAGGAGCCGAAGGGGCACGATGTATGATACATTTAAACTCT
CAGGCAGAAGGACCCTTACTGGACAGAACTCTGGAAAGTTTTTTAATAAACACCGAAGGGGCAATTTTTC
GTTATATATTAATAATGAAAAAAATCTCTCAGGTAAAAAGACAGAGCAGGAATAATCTTTTAATATTTCT
GTTCTGTCTTTTTTTATTTTAAAATAAAATAGTAAAAAATAAAATCAGGAGGTACTTAAATGAAATCAGA
TCTGCAGATAGCTCAAGAAGCTAAACTAAAACCGATTACTGAAATTGCCACATCGATCGGGATAAAAGAA
GATGAATTAGACCTCTATGGTAAATACAAAGCCAAGGTCTCCCCCGATCTCTTAAAGAGGCTAAAAGATA
GACCTCAAGGCAAATACATAGTGGTAACTGCCGTTACCCCTACCCCACTGGGTGAAGGTAAGACCGTAAC
TTCCATCGGCTTAGGCCAGGGTCTGGCTAAAATAGGTAAAAAAGTAGTTAACACCTTACGAGAACCCTCG
ATGGGACCGGTCTTCGGGATTAAAGGAGGAGCAGCCGGTGGAGGATATTCTCAGGTAGTTCCTATGGAAG
ACTTAAACCTACATTTTACCGGAGACATCCACGCTGTGGGGGCAGCTAATAATCTGCTTTGTGCTATGCT
GGATACTCATCTACAAAAGGGGAACAAATTAGGAATAGACATTCATAATATCAATATTAATCGAGTGGTC
GATATCTCTGATAGAGCTCTCCGTCATATTATTATTGGTTTAGGAGGTAAAGTTAATGGCCTCCCCCGGG
AGACCGGTTATGATATCACGGTGGCCTCGGAAGTTATGGCTATCCTCTCTTTAGCTACCGATGTCTTTGA
TCTTCGAGAAAGATTAGGTCGGATGACCGTAGCCTATACCACTGATGGTAAACCGGTAACCGCCGAAGAT
TTAAAGGCTGCCGGAGCCATGACTGTCCTCCTAAAAGATGCCCTAAAACCTAACCTCATCCAGACTTTGG
AACACGGTCCCTGCCTGATGCACTGTGGTCCTTTTGCCAATATCGCCCATGGTAACAATTCAGTACTTGC
TGATCTGATTGCTACTAAATTAGGTGACTATATAGTGACCGAATCCGGCTTCGGAGCCGATATGGGTTTT
GAGAAGATGTGTAACATAAAATGCCGCACCAGTGGTCTGAAAGTAGATTCAGCAGTAGTAGTATGTACCA
TACGAGCCTTAAAGATGCACGGTGGTGCTATAAAAGTAGTTGCCGGGAAACCCTTGGATCAAGAAACACT
ATCACAAGAAAATTTAGAGGCAGTAGCCAAAGGGTGTGAAAACTTAGAGAAACACATAGAAAATGTCCTC
CTGCACGGAGTACCCCCAATAGTAGTTATCAACCGCTTCCCCACCGATACCCCAGCCGAAATAGAATTGG
TTAAAGAAAAAGCTTTAGCTACCGGAGCGACTGCTGCGGTCACTCATGAAGTCTGGGCCAAAGGAGGAGA
AGGAGGAATCGAATTAGCCGAAGCTGTAGTAGAGGCTACTAAAAAACCCAATCATTTCCACTACCTCTAT
CCCTTAGATTTATCTATCAAAGAGAAGATTGAGACTATCGCCACTAAGATCTACGGGGCAGAGGGAGTTG
ATTATACCCGTTTAGCCGAAAAGAAGATTAAACTATTTACCGAAGTAGGTTTCGATAAACTCCCCATCTG
TATGGCTAAGACTCATCTTTCTTTATCTCATGAGCCATCAATTAAGGGTAGACCTCGTAATTTCCGTATA
CCCGTAAGAGATGTCAGGGCTTCCGTTGGAGCAGGTTTCCTCTATCCTCTTTTAGGAACCATGATGACTA
TGCCAGGTTTACCTTCAGTACCGGCATCTACTAAAGTAGATATTGATGAGAATGGGAATACAGTGGGATT
GTTCTAATTAGTCGTTAGTGAATAGTCGCTAGTCGTTAGTTTAGCAGTAACATATGGAATTGGTTGGTTA
GTTGGTTGGTTGGTTAGTTGGTTAGTTAGTTAGTTGGTTAGTTGGTTAAGAAGATAGAAGATAAGATAGT
ATTGAGTATTGAGTATCGTGTAATTAGTTACTTGGTTGGTTGGTTACTTGGAACAAATTCGTTTCTCGTA
TCTCGTGCAAACTAGCGTATAGCATGTAGCGTAGAGCCATAGAACGCAGTAATAAGTAATATGTAATGGA
GTAATATGTAGGGATAGATCTTATGTCTGCCCGAAATGAATTCAGTTGTCATTGCGAGCGACCGCAGGGA
GCGTGGCGATCCCGTACCTTTTGAGATTGCTTCGTCGTTTCACTCCTCGCAATGACAAAAAGGAAAATCC
ATTCGCAATAAGAAAAAGGAAAATCCATTCGCAATGACAAAAAGGAAAATCCATTCGCAATGACAAAAAG
GAAAATCCATTCGCAATAAGAAATACGTAATACGAGAAAAGGTTTTGAATTTTGAATTATGGTTTTACGC
TTTTCGCTTTAACTTCTTAGCTTTATCCTAAACTGAAAACTAAAAACCGTAAACTAATTTTTCTTATCTA
AAAACTAAATAAACAAAAACCAAAAACCAACAACTATCAGCTTAATTAACTGGTAGACTAATTTAATTGG
TCAATTGGTTAATTGGTGAATCGGCCAATTGAATAATCTTGTATCTTGCAACTTGTATTTTAAACTATTC
ACTATTCACTAACGACTAATTAATAAAGAGGTGATGCTTGGAACTAATTAAATAAACTTATTTTACAAAT
TTTAATTATACAATAATCATTAAATAATAAAATGAATGGAGGAAAGATATCAAATGAGTAATAAAGTTAT
AGAAAATTTATATTATACCAAAAGTGACGAATGGTTAAAGGTAGAAGATAGTATCGGAACAATAGGAATT
ACTGATTATGCTCAGGATCAGCTAGGAGATATTGTTTACCTGGAAAAAATAGAAAAAGGGAAAAAATTAA
AACAAGATGAAATCCTTACTACTATTGAATCAGTAAAAGCCGTATCTGATATAAAAACTCCGGTAACCGG
TGAAGTAACCGAGTTAAACATAAAAGTTATTGAAGACGTTTCCATTATCAACAAAGAACCCTATGCTGAA
GGTTGGATTGCCAAAATAAAGATAGAAAATAAGGATGAATTAAAAAATCTAATGAGCGCCCAAGAATATT
CTGAATACAGAAAAGAATAGAGGTGTAATAAATATGAGATACATTCCCAATACCGAAGAACAAAAAAAGG
AAATGCTGAAAGAGATTGGGGTTTCTTTTTTTGAAGACTTAATTGAAAGTGTTCCCCAAAGCCTTCAATT
AAAAGAAAAATTAAATATTCCAGAGGCAATGTCAGAAAGCGAATTAGAAGATAAAATTTACCATATTGCT
AAGAAGAACGCAGATTTTTATTCAATGAAACCTTTGTTAGGTGCTGCTTCCTACCGCCACTTTATCCCGG
AAGCAGTAAAATTCCTTTTACAAAGAGAAGAGTTCTGGACCTGTTACACCCCTTATCAACCCGAATTGAG
TCAAGGTACATTGCAATCTATATTTGAATACCAGAGCTATATTTCCCGGCTTACCAAGATGGAGGTGATA
ATCCCCTCTATCTATGATGGTGCCTCAGCAACTGCCGAAGCAGCTTTAATGTCCCTAAGACTAACTCATA
AAAATAAAATTATTATATCGAATTTACTTCATCCTCATTATCGAGAAACAGTCAAAACCTATTTAGCTCC
TCATGAAACAGAAATTATTAATTTACCTTATAAAAACGGTTTGGTTGATATGGAAAAATTAAAAATCTTA
ATTGAGGAAGATGTAGCATCGATAATCATTCAAAGTCCTAATTTCTTTGGTGGCATAGAAAATATGGCAG
AAATTTCCAAAATAGTGCATTCTAAAAGCGTACTGTTAATAAACGTAATTGTAGAAAGTATGTCCTTGGG
AATTTTGAAAGCTCCCGGAGAGATGGGGGTTGATATCGTGGCTGGCAATGTCCAATCATTTGGAATGGAT
TTAAATTATGGCGGTCCCTACAATGCCTATTTAGCCACCAAAAAACAATATATCAGGCAGCTTCCCGGAA
GAATCGTTGGAGAAACAGTCGATGTGGACGGAAAAAGGGCTTTTGTAATGACTATGCGGGCCCGGGAACA
GGATATAAGGAGAGAAAGAGCAACTTCTAATATCTGCACCAACCATAATTTAAATGTTATTGCTGCTAAT
ATTTATCTTTCTCTTATGGGCACTGAAGGTATTTATCAACTTTCTCTTCTAAATGCTAAATCTGCCCATT
ATTTAGAAAACTTATTATTAAAATCCGGGAAATTTGAAAAAGTGTTTAATTATCCCTTCTACAACGAATT
TTTACTAAAAAGTAAAGAAGACATATCCACCATTAACAAAAAATTATTAGAAAATAATTTTATTCCTCCT
CTCAAAATTTGTGAATTTTATCGGGCGGATAATCTAAGGAATGTTTTACTCTTTGCAGTAACTGAAACAT
TAAGTAGGGATGATTTAAATAAAGCTGCTAAGATTCTTTCGGAATAAGGAGGATTAGATATGAAATTAAT
ATTTGAAAAAAGTATAAAAGGTAGAGGTGGTTATTCGCTACCTCAAGATTTATTTGATGATATTAAAATT
GAAGAATGTTTACCCGAATATGCAATCAGTAAAGATAAAAAAGTACTTAGTGAAGTATCTGAAGTAGATG
TTGTTAGGCATTTTACTAAACTTTCTAAATTAAACTACGGCCTTGATGATGGTTTCTATCCCTTAGGTTC
GTGCACCATGAAGTATAATCCCAAAATTAATGAGAAGTTAGCCTCTTTGGGTAATTTTATCTACGCCCAC
CCTTTAGCTCCTGAAGAAACCGTGCAGGGTTGTTTGGAGATTGCCTATGATTTAAATAAACTGCTCTGCG
AAATAACCGGCATGGATGAATATACTATGGCCCCTGCTGCGGGAGCACACGGGGAACTAACCGGCATTCT
CATTATGAGAAAATATTTTGTAGATCGCGGGGACATCCGCCATAAGATGCTAATTCCCGATTCTGCTCAT
GGTACCAATCCTGCTTCAGCCGCTATGGGTGGGTTTCAAGTTGTTGAAGTAAAATCAAATGAAAAGGGAA
TGGTAGACCTTGTAGAATTAGCAAAACTGATGGACGAAGATACGGTCGGATTAATGTTAACCAATCCTAA
TACTGTAGGATTATTCGATGAAGGAATAGAAGAAATTGAAAAAATTGTCCACGGTAAAGGTGGTCTGCTC
TATTATGATGGAGCTAACCTTAATGCCTCCCTGGGAATTATCAGACCCGGAGATGCCGGTTTTGATGTAG
TTCATCTTAATCTACACAAAACCTTTTCTACCCCTCATGGAGGGGGTGGTCCCGGTGCAGGAGTAATCGG
AGTAAAGAAAGACCTTATTCCTTACCTTCCCACTCCCAATGTTGCTTTTAATTCTGACCGAAAGAAATAT
TATCTATCAGATACAGGAGAAAAAAGCATAGGCATGGTAAGGGCATTCTGGGCTAATTTCTCGGTATTAG
TTAAAACTTATGCTTGGATTCTTTCTATGGGACCTGATGGTCTTTACAATACCTCTGAAACGAGTATTAT
CAATGCCAATTATGTATTGGCAAAATTAAAAAAGTATTATAAACCATCTTATGACCGTTATTGTGGACAC
GAATGTACAATTACCGGAAGAGAGTATAAAAAATATGGGGTAAAAACCTTAGATATTGCAAAAAGAATAA
TGGACTATGGTATGCATCCACCAACCATTTATTTCCCTCATTTTGAACCTTATGCTGAAGAAACTATAAT
GGTAGAACCACCCGAATCGGAAAGTAAAGAAATTCTGGATAATTTTATTGATATTATGATAAAAATTTCT
GATGAAGCCAAGACAAACCCTGAATTATTGACCACTGCTCCTCATAATACCCCCATTAGGAGGACTAATG
ATGCCTTAGCTGTAAAGAGAGCAATTTTGACTTATGATGATGAATTAAAAATAAAAGATGAACTAAAATA
CCAAGAAAAAGATATTGATTTTTAATCAGGAGGTTTAAAAAATGGAAGAACAAGAACTATTATTAACTCC
TCTTCATGAGGAACACTTAAAATTAAAAGCACGGATGATACCATTTGATGGCTTTGATATGCCGGTCCAG
TACACGGGTATTATTGAAGAACATTTTGCGGTAAGAGAAAGAGTGGGAATCTTTGATGTATCCCATATGG
GAGAGATTGAATTGCGAGGAAAAGATGCCCTTCCCTTTGCTGATTATCTGGTAACCAATTCGTTAATGAA
GATGAAAGACGGAGATATAAAATATTCTCCTTTATGTTATCCTCATGGTGGTCAGGTTGATGACCTCTTT
GTCTATAAGGTACAGGATGATTTTGTACTTTTAGTAGTAAACGCCTCACCCAATTATTCAGTTAAAGATT
ATGACTGGATTGTAAAAAATAAAGGTAATTTTGATGTAGAAATATCCAACAAAAGTAGAGACTATGGTGA
GGTGGCAGTTCAAGGTCCTGACGCAATAAAACTTTTAAAACCTTTGGTAAAGGCAGATATTTCTCTTAAT
GAGTTAAAACGTTTCAAGTTTATTTTTGGTGAACTTTTTGAGAAGAAGATTCTTATCTCAAGAACTGGAT
ACACAGGAGAAGATGGATTTGAAATTTATACCTTCAAATCTGAAGATATTGTTGATATCTGGCAGGGTAT
TCTTAAAGAGGGTGAAAAATACGATTTAAAACCATGTGGATTAGGATGTAGAGACACTACTCGATTTGAA
GTCTGTTATTGGCTTTATGGTAACGATATTGATGAAACTGTAAACCCCTTAGAGAGCGGTCAAGGTTGGA
CAGTAAAATTTGACAAAGGAAACTTTATAGGAAAAGATGCTTTAATTAAGATAAAGGAGAAAGGAATTAA
TAGAAAATTAGTAGGTCTTTATGTCCCTCAAGGTGGTATTCCCAGAAGCAAAATGGAAATAAAAAAAGAT
GGTAAAAAAATCGGATATATTACTTCCGGAAATTATTGTCCATCTTTGAAAAAGGTTTATGCTATGGCTA
TTTTAGACCTTCCTTATACTGAAAAAGGTGATAAGGTAAATATAGCCATCAGAAATAAAGAAGTTGAAGC
AGAAGTTGTAGAAATACCCTTTTTCCCACCCTTTAATAAAAGATAATTTAATTTGCCAATTAACCAATTT
GCCAATTTTCCAATTAAGATAAAACAAGAAGATGTAAGGTGTAAGTAAAGAAATAAAATAAAAAATGCAA
AGAGAGATGTAATACAAGATAATTGACCAATTAGCCAATGAACCAATTTACCAATTAAATTAGTCGTTAG
TGAATAGTGAATAGTCATTAGTATTAAAAATAAGATAGTTAAATTAAATAATTAACCAATTTACCAATTA
AATAATAATAAATAACATGCACACTTATTAATTCATCCACTACACTAAATATTAAAACTTAAAAAAAAAC
ACAACATTTTTCTAAAAAAAGAAGGATTTTAATTTTTTTTATAGTATATAGTTAATATTAGCTAAAATAT
TAAAAATGATACCTGCTAAAATATTTTTAGAGAAAGTGAGGTGATTTTTACAGATATCAAAAAATTGATC
TTAAAGGAGGTAACGCTACAAAAAAATATTTGTAATAACTTTAATTATCTTTTTATCATAATCGTTAAAC
ATTTTTTTTAATCCTGAAAAGATTTGAAAGGAGATTTACAATGACTGCTATAATGGATTTCTTAACTGTA
CTTGATGATTTTGTCTGGGGACCACCCATGATGATAGTATTAGTAGGAACTGGAATATTCTTAACTATCC
GCTTAGGATTCCCCCAATTTTTACATTCAAGTTATGCCTGGAAATTAATCTTTAAAGGTGCTTTTAAAAA
AGATGTAGCACAACGTGGTGAAGGAGAAATTACTCCTTTTCAGGCCCTAACTTCAACCCTTGCTGCAACA
GTGGGAAATGGTAATATCGCCGGAGTAGCCACGGCTGTCGCTGCTGGTGGCCCAGGTGCATTAGTATGGA
TGTGGCTTACTGCATTGGTTGGAATGTGTACAAAAATGTGTGAAGCTGCTTTGGGTGTAAAATATAGAAT
AAAAGACAAAGATGGTGCTTATGCTGGTGGTTCAATGTATTTTATCGAAAAAGGTTTGGGACAAAAATGG
CTGGGCTGGCTCTTCGCCTTCTTCGGAGCAATTTGTGCCTTTGGTATTGGAGATTGTGTCCAAACAAATT
CTATGGCTCTGGTTGGTAATAGTGTTTTTAAAATACCAGTAGTAGTAACCGGTCTTGTAATAACCTTTTT
AGTATGGATAGTTGTAGTAGGAGGAATTAAGCGTATAGGTGAAGTTACTGAAAAATTAGTTCCTTTTATG
GCTGTCTTTTATATTGTCGGGGCATTAATTATCATTATCGCTAAAATCAACCTTCTCCCCTGGGCGATTG
GAGAAATATTTAGATCTGCCTTCACCGGAAGGGCTGCCTTCGGTGGATTTGCCGGGGCTACTGTGGCTCA
AGCTATGAGATTTGGAGTAGCAAGAGGAATATTCTCTAACGAAGCTGGTTTAGGAAGTGCAAGTATAGCT
CATGCTGTTGCCCAGACCAAACATCCGGTCCGTCAAGGAAGTATTGCTATGGTAGGAGTTATGATTGATA
CTCTGATTATTTGTTCTATGACCGGTATTGTTATTGTTATGACAAAATCTTTGGAAACTGGCCTTACCAG
TACTGCCCTTACTGCTCATGCCTTTGGTTCTGTGTTAGGGGGAGTAGGAGGACCAATTGTTGCCATTGGT
TCCCTATTGTTTGGTTACTCTACTATTATTACCTGGTGTTACTATGGTCAACAATGTTCCCGTTATATAT
TTGGACCTGTTGTGGTTAAACCTTATGCCTGGCTATTTGTTATAGTTGCCTTTTTAGGCGCTGTAGTAAA
AGTTCCTTTTGTTTGGTTGCTTACTGATGCCCTTAATGGAGCAATGGCCATTCCTAACTTAATCGGTCTA
ATCTTTTTAAGTGGTGTAATGGCTAAAGAAGCAAAAGAATACTTCTCTAACCCAGAGCTTTTAGGATAAA
CACTTAGATGAGGAGTAAGTAGATACATAACCTTTAATTATCTAATCATACCAAAGAAAAAGCCTCTATA
CCTTTTTTCTCTTCTGGTATAGAGGCTTTTTTATATAAATATTCGCTTGCTTTGCTTTACTTACTTAATA
CATTCCACCCATTCCACCTGGCATTCCTCCTCCTGGAGGCATAGCCGGCATATCTTTCTTTTCTTCAGGT
TTATCAGTAATTAAACATTCGGTAGTAAGAATCATTCCACCTATGCTGGCTGCATTTTGTAAGGCAGATC
TGGTAACCTTAACCGGGTCAACAATACCTGCTTTTACCATATCGGCAAATTCACCGGTTGTAGCATCAAA
ACCGACTCCCTTTTCTTTACTTTTTAATTTCTCCACAATCACTGAACCTTCATAACCAGCATTCATAGCA
ATCTGTTTTGTTGGAGCTTCTAAGGATTTTATGATAATTTCTGCTCCGATCTTCTGATCACCTTCTAATT
TCATATCTTCCAATGCTGGAATAATGTTTACCAGAGCAGTTCCACCGCCAGCAACAATTCCTTCTTCCAC
CGCTGCTTTAGTTGCAGATAGGGCATCTTCAACTCGATGTTTCTTCTCTTTAAGTTCAGTTTCAGTAGCA
GCTCCTACTTTTATAACTGCTACTCCACCAACCATCTTCCCTAATCTCTCTTGTAGTTTTTCACGATCAT
AATCGGAGGTAGTTTCTTCAATCTGAACCCTAATTTGAGCCTCGCGTTTCTTAATTTCTGCAGTATCCCC
TTTTCCATCTACAATAATCGTCTCTTCTTTGTTTACTTTCACTTGATGAGCAGACCCTAACATTTTTATT
TCTGTATTTTCTAATTTAAGACCTAATTCCTCGGAAATTACTTGGCCTCCAGTAACCACTGCAATATCAG
CTAACATCTCTTTTCTTCTATCTCCAAAACCCGGAGCCTTCACAGCAACACAATTTAGTGTTCCCCGAAT
TTTATTTACTACTAAAGTAGCTAAAGCTTCTCCTTCGACATCCTCAGCGATAATAAGTAATGGCTTGCTC
GTCTGAGCAATTTTCTCTAAAATAGGCAATAAACCTTTCATATTGCTTATCTTGGAATCAGTTATTAAGA
TATAAGGATCATCGAGAACAGCCTCCATTCTCTCTGCATCAGTTACCATATAAGGGGAAATATATCCTTT
ATCAAATTGCATCCCCTCTACTACTTCTAATGTAGTTCCTAAGGTCTTGGACTCTTCAACCGTAATTACT
CCATCTTTCCCTACTTTTTCCATAGCATCTGCAATTATATTTCCAATTTCCCTATCAGCAGCTGAAATTG
AAGCTACATTAGCTACAGACTCTTTGTCACTGACTTCTATACTTAATTTTTTAATCTCTTTAACTGCCTC
ATTTACTGCTTTATCAATTCCTCTCTTTACCATAATGGGATTTGCCCCTGCTGCTACATTTCTTAAGCCT
TCATGAATAATTTCTTGGGCTAAAACTGTCGCAGTAGTCGTTCCATCTCCAGCGATATCGTTAGTCTTAG
TAGCTACTTCTTTAACAAACTGAGCACCCATATTTTCAAAAGGTTCTTCAACATCAATTTCTCGAGCAAT
AGTAACCCCATCATTAGTGATGGTGGGGGAACCAAATTTTTTATCTAAAACTACATTTCTTCCCTTGGGC
CCCAAGGTAATTCTTACACTATCAGATAAGATTTTAGCGCCTTTTTCTAAGGCTCTTCTTGCATCTTCAT
CAAACAAAAATTGTTTTGCCATTTATTTATCCTCCTTTTATATCTAACCTCTTTATATTTTTTCTTTCAA
AAACTAAATTATTTTTTAAATTAATTTTAATCTAAAAGTTTATATTTGATTATTCAACGATTGCTAAAAT
ATCTTTTTCGCTCAGAATGAGATAATCTTCATCATTGTCACCTTTGATGTCTGTTCCAGAATATTTTGCA
TACACTACTTTATCTCCTTTTTTAACAGTCATAGGAATTATTTTCCCTTCTTTGTTAGTGCTGCCGGGTC
CAACTGCCAATATTTCTCCTACCTGAGGCTTTTCCTTGGAAACGGTATCAGGAAGAAGAATTCCTCCTTT
ACTCTTCTCTTCTTCGAATACAGGTTTTATCAGTACCCGATCTCCTAGTGGTTTTAATTCCTTAACGTTC
ATGCTCAGTAACCTCCTTTAATTAATATTTATATTTTATAAATTAATTAGCACTCTCATAGTAAGAGTGC
TAAAATTACCTTATATATAGTATAAAAACTTCCCTGGAAAAGCAAACCTTATTATCGGCTATATTTAGCT
ATTTTCCGCAATATTCTACGATTATAGGCTATCTATTACTTTTTTTTTCTATTTAATAGTTATTTCTCAC
TAATGCTAATCGTGAAACCGCATCTAAGTTCAAAGATGATTTTTTGTTTTCTTTAAATTTATAATATCCT
GCCGAAGCTATCATAGCTGCATTATCTGTACACAAAGAAATTGAAGGGTAGAAAACCTTAATATTTAATA
AATTTGCTTTTTCTTTAACCTCTTTTCTTAAAGAGCTATTGGCAGCAACTCCACCAGCTAAAATAATCTG
TTTAGTTTTAAACTTTAAAGCTGCCTTTATAGTCTTTTCTACCAAAACATCGGTTACTGCTTGTTGGAAA
GAAGCTAATATATCGCTAACAGGTATATTTTTATTCTCTTTTTTTAATTCTTTTATATGGTAAATTACTG
CGGTTTTAAGACCGCTAAAACTAAAATCATAACTTTTATCATTTAAAATAGGGCGAGGAAATTGGATTGA
GGAAGGATCTCCTTCTTTAGCTAATTTTTCGGTGATAGGACCACCGGGGTAACCTAAGTTTAAAATCTTT
GCTATTTTATCGAAAACCTCTCCTGCTGCGTCATCTTTGGTCTGGCCTAATAATTTATATTCTCCAAAAT
ATTTTATATATACCAAAGATGTATGCCCACCTGAAACAATTAAACAAATAAAGGGGGGTTTTATCTCATT
ATGTTCTAAAAAATTTGCATAAATGTGAGCTTCAAGGTGATTTACCCCGATAAGTGGTATATTTTTTGCA
TAAGCTATGGCTTTTGCGACAGATAATCCCACTAACAGTGAACCTATTAAGCCTGGGCCATAAGTTACTG
CTATTGCAGATAAATCAGTAATCTTTGTCCCTGATTCGTCTAAGGCTTTGTCAATTACCGGAATAATATA
CTCCATATGTTTACGTGAGGCTATTTCAGGAACCACTCCTCCATATTTTTGATGAATGCTAATCTGGGAA
GCCACCACGTTCGAAATAATCTTTTTCCCATCTTCCACAATAGCAGCTGCTGTTTCGTCACAAGAAGTTT
CAATTCCCATTATTAAATCTGACATTTATTTCTTTCCCTTTCTGCATAGAATACACTAATTTATTAATTG
ACCAATTCACCGATTAGCCAATTGACCAATTAAAAACAATACAAATATAAGAATTGACCAGTTAATTTGG
TTAGCTAGTTAGCCAGAATAAAAGTGCATCTCGTATCTCATGAAGAATTAGCTATATGGTACCTGGTTAA
GGGTTCTGATTTTAACTGGTAAATCGGTTAACTGGGTAACTAAATAAACTCGCAACCTGTTACCCGAAAC
TGTTCACTCATCACTCATCTCTTATATTTTTTCTCCCAAATAATTTCAGCTTCAGACTTCCTCAGATAAA
AAGGAGTAAGTGTAGAGATATTATCTTCTTCCCCTTTCTTAAGCTTATTTAAACCTAAAAAAGCAATATT
AGTAGCCACTGGTAAATTTAACTGTGAATCGATAAACAAAGCATCTTTACCTATTTTTTCCTTAATAATA
TCCCGGTATTTTTTTATTCCATCTCCTAAGAAGATTATCTTTTCTTTTAAGGGAGAGAGCCGAACAAGCA
GACTTTGAATATCTTCACATTTATAATCCATAACCCTATGCAAGCTATTCCCTCCCCGAAATACCACATT
ATATATTTCATCTTTCTTAGATTTTAAAACGGGACATATTAAATAGGGAATTTCTTTTAAGGAGAATGCC
ATGGCATCTAAGGTAGGAACTCCTAATAAAGGCAATGAACGAGCGTAACATAACCCCTTTGCTACACATA
AGCCAATGCGGAGTCCGGTAAAAGAACCTGGACCTATAGAAACCGCAATACCGTTAATTTCTTCCATTTT
TAAGTCTATCGTTTTTAACAAGTCTTTTATAGCAGGTACTAAAATGGAAGAGTGTTTCTTCTTTAAACCA
TTAATAGTATACTCTATAAGAATATCCTTATCTTCAATTAAACCTAAATTACAAAATTTAGTAGAAGTAT
CAATCCCTAAAATTTTCAATTCTGCTTAGCTCCTTTAAAAATTTATCAAATCTATCCCCTTGAGGAATAA
AAGAAATTGTTCTTTGATAGCGATCTTTAAATTTGATGTCAATCTTTAGATGTTCTTTGGGTAAAAGCTG
TTCAATCTTCTCAGCCCACTCAATAACTGTCAAACCTTCTCCATAAAAATATTCCTCGTAACCCAATTCT
AAAATTTCTTCCGCATTATCAAGTCGAAATAAGTCAAAATGATAGATAGGAATTTTGCCTTGATATTCAT
TTATAATAGTAAAAGAAGGGCTGGTGACATAATCTTTTACTTCTAACCCCTGAGATATTCCTTGAATGAA
ACAGGTTTTACCTGCACCCAGTTCACCGTAGAAAGCTAATAAATCTCCGGATTTTGCTAATTTGCTTACC
TCTTTCCCTAAATTTTTCGTTTTTTCAGGACTTTTAGTAATAATAGTTAAATTCATTTTAATCTGTTCAC
CAATTCTCCAATTGACCAATTGATTTAGTTATCTAGTTAGCTGGTTAAGAAAACAGATTTAAGATAAAAA
ACTGGTTTTATAGTATTGCGTTTTTCGTTTTTAGACAAGATTACTTCGTCGTTATATTCCTCGTAATAAC
GCTTTATTTTTATAGATTCCCGCTTTTGTAGATTCTACTCTTTTCATTCTGAATTCTGGCTTCTGACTAC
TGACTTCTTTGTTAGATACAAGATACGAATTTGGCTTCTATCTTCTTAACCAGTTAACAAGGTAACTAAT
TAACCAACTAACTAATTTTATCTGCTATAATAATCTTTCACCTAACATACTCTTAATTTTATAAGGTTTT
CCATCCTTAATAAATAATTTAGGAACTCGTTTTTTGTCAGGCATATGGACAATTTCGTAATTAATAGTTC
CAATTTTTTCTGCTATTTCTTCTACGGTTATTTTTTCCTGTCCCTGTCTTCCCCAAAGTACCACTTCGTC
ACCTATTTTCACTTCGAGAAGACTGCTAACATCTATCATGCACTGGTCCATACATATCCGCCCGATTATA
GGAAAACGCCTTCCTCTCACTAAAACCTCTCCTTGATTAGAAAGAAGCCGGTTGTAACCATCAGCATAAC
CAACTGGCAAGGAAGCAACTTTTGTTATTTTTCGGTTGGTAGTATAAGTTCGGCCATAACTGATAGATTC
TCCCGCAGATAATTCTTTTAAAAAAACTATTCGAGTTTTAAAACTATGGGCCGGAATCAGCTTCACAGTC
TTCTGTACCTCTGTAGAGGGGTACAGTCCGTATATAGAAATCCCCGGCCTTACCAAATCTAACCACATAT
GAGGTAAATCAAGAAGGGTAGCACTATTTCCTACATGTTTTACCGGAATTCTTATTCCTTCTTTTTCTAA
ATCAGTTAAAACTCCCATAAATTTTCTAAATTGTTTTTCAGTGTAAGTCTTGTCTTTCTCGTCAGCAACT
GAAAAATGGGTAAAAATGCCTTCTATTTCCACATTTCCCAAAGCCTTTACTTTTTTGATAAAGTCTAAAA
CGTGATTAGGGAAAATCCCTATTCTTCCCATACCGGTATCTACTTTGATGTGAACTTTAACTTTTTTATC
CTTTTTAAATGCTGACTCAGAAAGCTTTTCTATCATTCCATATTCACTCACCGTAGGAGTTATACTATAC
GATACCAACAATTCTGCTTGTTGTTTCAAAGTTAAACCAAGGATTAAAATAGGAACAGTAATGCCGGCTT
TGCGGAGAAAAATGCCTTCTTCTAAACGAGCAACCGCCAGTCTGCTAGCTCCGTTTCTTAAAACTACTGA
CGAAACCTCCGAAATATCATGTCCATAGGCATTCCCCTTAGCTACCGCCATTAATTCTTTTTTTTTACCT
ATTAATTTTTTAATATTTCTTACATTTTGGGCAATTGCATCAAGATTTATTTCTACCCAGGTAGGGCCTA
ATAACTTTTGCATTTTATTTTCCCCTTTTTATATTTCGTATATTATATTGCAAATTTGGTTAATTGGTTA
ATTTGTTAAACGCTAACTCATTAACTAAACTACTGATTAACTAATTCTATACGCAAATTGCTAAAAGCTA
TGTGCTAAAAATAAGATAAAATAATGAAATATAAGATTTAAATTTGAATTCTGTCCCCTGGCTCCCTTTC
CTTAAGCAAGATAACTAACTTGATTTTAATTCTCCAACTGGATAACCGAGCAACCATCTTCACTATATAC
TAATTATCATATACGTTCTACACTATTATGCAATACTTATCTTCACTCATTACTTATTACTGTGCCTTCT
ATATTCAAAAAAGCCCGGGGTATTTGTGATAAGATATCACCGGCTATCATACCTCTTTCTCCTTTGATGT
CTCGGGCTAAATCGCCAGCCAGACTATGGATGTAAACTCCGGTTATTGCTGCAGAAAAATTATCAGCACC
CTGAGCTATCAGGCTACAAATTATTCCAGTCAGAACATCCCCCGAACCTCCGGTAGCCATTCCCGAATTA
TCACCAACATTGATATAGGCTTCTCCTTCTTTATTGGCAATTATTGTTCTAGCTCCCTTTAAAACTACTA
CAATTCCAAATTTTTGAGCAATTTCTCTGGTGATATCTAATTGATTATTTAAAATATAATCTATATCCTT
ATTTGTTAGCTTAGCTACTTCCCCAGGATGGGGAGTAATCACCAGAGGAGTTTTAGTCTTTTTCAATATG
GTAGAGTCCTCACTTAAGGCATATATTGCATCAGCATCAATAACCAAAGGGATATTAGACTTTTCTATAA
TCTTTCTTACTAATCTTTGAGTCTCTGCTTGTCGGGAAATACCAGGGCCTATCCCTAATACAGAATAATT
TTCCATTAATTTTAAAATTGTTTCTTCTGCTTCTTCTCCTAAAGACTGTTTCTCCGTTTCGGCAAGAGGA
AGAGTCATAACTTCAGTTAATTTTACTTCCATTATTGGATTCAAACTTCGAGGAATTCCTAATACCACAA
TGCCTGCTCCACTTCTCATAGCTGCTTCACTGGCTAGATATGCTGCTCCAGTCATGCCAATCGAACCAGC
TAAGATTAAGACTTTGCCGAAAGAACCTTTGTGGGAATAAGTTGCACGAAAAGGTAGAAGTGATTTGACT
ATCTCTTTGGTTACCATATTAGTCTTTATTTTATTATTTTTTAGAAGATAAGAGGGTATACTAATGTCTT
CCACCGTTACCTTTCCTGCATAGCTTGCTCCAGGAAAAATCAATAAACCAATTTTTGGTAAGGCTAAAGT
AATAGTATGAGTTGCCTTGATGCATGGTCCTTCAATCTTTCCTGTATCCGTATCTAAACCAGAAGGAACA
TCAATTGCAACTACTTCTTTGTTAGCAATATTAGTCAAATCTATTATCTTAGCTTTTAAACCAGTTACCT
TCCCTTGCAATCCGGTTCCTAATATGGCATCGATAATTAAATCAGAATTTTGTATGGTTCTTTGTATTTC
TTCGAGTTTCGTGATTTCTGTCTCGATTAATTCAACTCCCATTTTATTAATGGTATTTAAATTTTCTCCT
GCTTCACCTTTAATTTTATTAAAAGGGGCGAGGAGAAATACTTTCACTTTCGCTCCATAATTATAAAGAT
GGCGGGCAACTACAAAACCATCTCCCCCATTATTGCCCGATCCAGCAAAGATGGCAATCTTTTTTAATCT
TAAATCAGGATAAATATTTTTCAGACTTTGAAATATTCTTAATCCAGCATTTTCCATTAAAGTAAGACCA
GATATACCATATTCTTCTATTGCTTTTCTATCAATTTCCTTCATCTGTTGATTAGTAACTACTTTCATAA
AATTCCTCCCTTTTAAAATAATTGATCAATTTACCTATTGACCAATTGCCCAATTATATTAATTACCCAG
TTACCCGATTTACTAGTTGGCCAGTTAATTCTAGTAGTTAGTTCCTAGCTTTTAATTGTTTGTTTTTAAA
TAAGGAATTAGTTTTTGTTTTTCTTAACTAACTAACCAGGTAACCAACTAACTAGCTAACTAATTTTTAA
CGAGATACAAGATACGAATTTGTTCCGGGTAACCGGATAACTAGTGCTAAGTTAACCAAGGTAAGATAGT
TTTGAGATTGCTTCGCTAACGCTCGCAATGACAAAATACCGGGTGTCATTGCGAGGAGCAAAGCGACGAA
GCAATCTCAAGAAATATAACATACTTTATTTAACTTAGCACTAGCTAACTAAATAGGTACGAAACAGTTT
AGTAATTTTCACTTATCAAGTAGGCTTTCCAGGATTACTTGGGCAATAGCATATTCTTTTGTATGAGAGA
TAGTTAAAAAATATCTATCAATATCTTTTTCAAAAGTAATTTCTTTTAATTTTCCTGTGAGCTTGATTAC
GGGCTGACCAAGTTTGTTATTAAGTACTTCAATATCTTTCCAATTAACCCCTCTTAAGCCCAAACCCAAT
GCTTTCAAAAAGGCTTCTTTTGCAGCAAATTTACCTGCATAAGAATGATATTTATTGCCCTTTTTCTCAC
AATATTTCTGTTCTAAGGAAGTAAATATCCTGGAGCTAAAATTATTTCCCCATCTTTTAATTATTTTTTC
TATTCTTTCTATTTTAACTAAATCTATTCCACAACCTATAATCAAGAATATTATTCCCCTTTGCTAGCGA
TTTTTTAATTTTACGGTTATCAGTAAATAAGTATTTTAAAATTCTCTGTAAGAAATATTCCCCTCTTTTA
CCTTTCCTTTTAGCCATTTCAATAAATATTTTTTAACTAATTTTCTGCTAATGGGTATTAAAAAAATAAA
ACCTACTATATCTGTAACAAAGCCGGGAGTAAGAAGCAATATCCCTCCGGCCAGAATAATTGCTCCCTGA
ATTAAGCTATCCCCTGGCATGATTCCCTCATTCAAATCATTCTGAATCTTCCTTAAAATCATAAAACCTT
GGCCTTTTACCAGGTATGCTCCAATTATCCCGGTTAAGATGATTATGCCAATTGTAGTTAGACTCCCTAT
CTTCTTCCCCACTTCAATTAGAATGTATAGTTCTGTTACTGGAACTATTATGAATAATATTAATAATTTA
GCAAAAAACATCGTTTGTTCCCACTCATTATTAAAATAATTTTAGTAAAATATCCTTAAATTAGTCGTAT
TTAGTTAGCTAGTTACCTGGTTTGTTGGTTAGTATTAATTCTTCAACTAGCTAACCAGGTAACGATATAC
GAGATACGAATTAGGGCTTACAGAAAAAGGAAATTCCTATACAATTAAATTAATTTAAGATTAGTATTAC
ATATATTCTTCTACTTCTCTCTGCATCTCTTTAGATATAACTATAAATTTCCCCTTTGCCTCGGTTAATA
AAGTGCCATTTTCTGAACGAGCTTCTGCTTGGGCCTCAATCATCCTGCCTAAATCTTTAGTCATCTGAGC
GGTAAAGATAATCTTTTCATCTACCAGGGCTTTTTTTCTGTATTTTATGTTTACTTCTACGGTCATAGTC
ATAACATCCTTAGTTATGATTGCGGTTCTGCCCATTATTTCATCTAAAATAGAAAACAATATTCCTCCAT
GGACAATTCCTTTAAAACCTTGGTGTTTCGACTCGGGAATAAACTCTGCTTTAATTTTATCTTGATCTCT
AAAAAAAGCTATGTTTAAACCGATAGGATTGTCTTTTCCACAGACAAAACAGTTCTTATATCCTGGTAAA
GTTTGCAAAAGTAAAACCTCCCTGTAATTGGTTAGTTAGTTACTTAGTTAGTTGGTTACTTAGTTAGTTG
GTTACTTAGTTAGTTGGTTACTTAGTTAGTTGGTTACTTAGTTAGTTGGTTACTTAGTTACGCAGCTTAC
CACATAAACAAATAACTAACTGACTAACATTTTAAGTTCTATTTTCTTCACGAGATACGAAATACGAATT
TGTTTCGGGTAACCGGTAAACTGGCTAACCATCTTCACTATATACTATATACTCGATACTATATACTAAT
ATGGCTTCTTTCTTCTTTTTTCTTAACCAGCTAACTGATTCTATACGCTACACGCTAGACACTCCACGCT
CTATCTTCCTATACGCTATACGCTATTAATCAATAAATTGTCAAATATCTATCCAATTCCCACTGGTGAA
CTCTTATTCGATAGTTTTCCCATTCTTCTCTCTTGGCTTCAATATAATTTCTTAATATATGATCAGTTAA
AGCAGATTTTACTACTTCGTCCTTATCTAATTCTAATAAAGCTTCATTTAAGGTAGAAGGTAAATTTTCA
ATGCCTAAAGATTTCTTCTCTTCTTTGCTCATAGTATAAATATTTTGACTCACCGGCTCTCCCGGATCAA
TCTTATTTTTAATTCCATCTATTCCTGCTTTTAGCATTACTGCAAAAGCTAAGTAAGGGTTACAGGATGG
GTCAGGACTTCTCAGTTCTGCTCTGGTACCTACTCCTCTGGCTGCGGGCACCCTGACTAAAGGGCTGCGA
TTTCTCTCTGACCAGGCAATATATACCGGCGCTTCGTAACCAGGAGTTAACCTCTTATAAGAATTTACTA
AAGGATTAGTAATGGCAGTAAAGCCTTTGGCATGTTTCAATAATCCACCGATAAAATATAGCGCTTCCTT
GCTCAATTGATATTTACCATTCGGATCATAAAATATGTTATCAGCATTTTTAAATAAGGATAAATGGGTG
TGCATCCCCGATCCATTTATCCCAAAGATAGGCTTGGGCATAAAGGTAACGTGTAAATTGTGTTTTAAGG
CTATAGTTTTGCCGGTAAGTTTTAAAGTCATTATTCTATCGGCAGCCGTAAGAGCATCACAATACCTGAA
ATCAATCTCGTGTTGACCGGGTGCAACTTCGTGATGTGCGGCTTCGATTTCAAACCCTAATTTTTCCAAA
GCTACTACCATATCCCTTCTTGCCTCTTCTCCTAAATCAACGGGTAAAAGGTCGAAATATCCACCTTGAT
CATGGGTATTGGTAGTCGCTTTACCTTCTTGATTTCTAAAAAATAAAAAGAATTCTACTTCTGGTCCAAG
ATTGGTAGAATATCCCATCTCTTCCACCTCTTTTAATACTCTTTTTAAATTATTTCTAGGGCAACCATCA
AAAGGTGAACCATCAGGATTATAAACATCACAGGTAATTCTGGCTACATCTTTTTCCTCTTCCCAGGGAT
TTACTGTAAAGGTGGAGTAATCTGGTTTTAAATACATATCTGATTCCTCAATCCGGACAAAACCCTGGAT
AGAAGAACCATCAAACATTATCTTCCCATCAAGGGCCTTTTCAAACTCTCTAACCGGAATTTCCACATTC
TTGGGCATTCCCAGAATATCGGTAAATCGCAATCTGATAAATTTTATATTTAACTCCTTAGCCTTATTTA
AAATCATTTCTTTGGTCATCTTTTTCATTTACAACTTCCTCTCCTTAAAATTTTTTTAAATATATTTTTA
CAATTATACTTTTTTCTCTTTAATTTTACAAAATATTTTTATATTTCTAAAATAATCAACTTTTTACTCC
ACAGTAACACTTTTAGCTAAATTTCTCGGTTTATCTACATCACATCCCAATCTGTCAGCAATGTGATACG
CAAATAATTGTAAAGGTATAGCCGATAAGATAGGATATAGTACATCCGAAATTTTAGGAATATAAAATAC
CCTATCTACTATATTGATAATTTCTTTATCACCTTCTGTAGCAATCGCTAATACCAGAGTGTCTCGAGCT
TTAACTTCCTTTATATTATTAATAACTTTAGTATAAACCTTATCCCGAGGTACGATTACTACTACCGGGA
AAGTCTTATCTAAAAGAGCAATGGGGCCGTGTTTCATTTCTCCTGCTGGATAACCTTCAGCGTGAATATA
AGAAATCTCTTTAAGCTTTAAAGCCCCCTCTAAAACAATAGGGTAATTAATCCCTCGCCCCAGATAAAGA
AAATTATGATATTTATGAAATTCTTCACTTAATTTAATAATCTCTGGGTCTTTGAGTAAAATAATCTCGA
CCATTTGAGGAATCTTTATTAACTCGGAAATTATTTTATTAATCTCCGACGAATCAAGAGTCTCCCTAAC
TTGAGCAAAATAGAGAGATAGTATGTAAAGGCACATTAATTGACCAACAAAAGCTTTTGTGGTAGCCACA
CCTATTTCCGGCCCTGCTTTAATATACATTACACTATCTGCTTCCCGACTGATAGTGCTTCCCCTTACAT
TGGTAAGAGCCAATACGTAAGAACCAGCTTCCCGGCAAGCTCTTAAAGCAGCTATGGTATCTGCAGTTTC
TCCTGATTGAGATATCAGAATGGCTAGATCTTTTTTACCCAGTAATATTTTTCTGTATCTAAATTCAGAA
CTATAATCCACCTCTGCCGGAATACCGGTTAACTCCTCAAAAATATATTTACCTGCTAAAGCAGTATAAT
AAGAAGACCCGCAAGCCAAAATAAATATCCTTTCTATTTCTTTCATCTTATTTAAAGGAAGAGATAGGTC
GTTAAGTTCCAGTGTTTTTGTAGATAGATTAATTCTATCTTCTAAATTATTACGGATCACCATAGTTTCT
TGAAAAATTTCTTTTAACATAAAATGTTTATATCCACTCTTTTCTGTCATCTCTTCATTCCAATCAATAT
TTATTACTTTTTTCTGTAAAATCTTACCTTCGGAATCGATTATCTCTACTCCATCTTTAGTTATAGTAGC
AATCTCCTTTTCCTCTAAAAATATTACTCTATTAGTATAACTAAGCAAAGCGGGAATATCAGAAGCTAAA
AACATCTCTCCTTCTCCTATTCCGATAATCAAAGGGCTCCCGCAACGTGAAGCGACAACTTTCCCCGGAT
CACGAGTAGAAATAACTCCGATAGCATAAGACCCTTCTATTTCTTTTATAGATTCTTTTACTGCTAAAGT
TAAATCATCCTGATAATTACTTTCTATTAAATGGGGGAGAACTTCGGTATCTGTTTCAGATACAAAATTG
TGCCCTTCGGAAATTAATCTTTCTCTTAAGAGTGTATAGTTCTCTATAATTCCGTTATGCACTACCACTA
CCTCTGAATTACATCCATTGTGAGGATGCGCATTTATATTGTTAGGTCTCCCGTGGGTAGCCCATCTAGT
GTGTCCTAATCCTATATTACCTTTTGGGGCACCTTTTTCTAATAAATTTTCTAATTTAGCTACCTTTCCT
TTGCATTTTTTTATTTGAATTTTATTATCCTTTAATACAGCAATACCTGCAGAATCATATCCCCGATATT
CTAATTTCTTTAATCCAGACATTAAAACTGGTACTGCTTCTTTTAAACCAATGTATCCTATAATTCCACA
CATTTTTCTTTCCTTTCTCTTTGTAAAATATTAAAACTATTTCAAAAAAATAAATACCCTATTACCAATC
CATTAAGAAAGATAATAGGGTTCTCCATTGTTTCTACTTCTACAATAAATACCTTGATATCTAAGAACTT
TTTTAAGTAATTGTATTATATACATAGCTAAAACTTAAGGTTTAAAGTATAAAACTAAAAACTATAACTC
AAAATTTAAAACTTTTTTCATAATTTTGAGTTTTAGTTTTATACTTTGCTCTTTTAGCTTTGCGTTATCT
TTTGAAAAAACTGTCTGTACTGGAATAGAAAAACCTTTGTGAGAATACTTAAGAATGGATTTATTTTGCC
ATAAAAACCTCTCTGTCCTTGCAATTACTCACAAGTTTTACAGGTTTTCTAAGGGTCTGGCCAACCCAGG
AGCATCCGCCGAATTTTCGATAAACTCCTTCCTCGTCAACTTACCTTATCAAAACACTTAGCCCTTCAAA
TTGAGTAAGTTCTGGCGCTTGTATTCAATTTTATGAATATGTATTTCTTTTATCACCTCCCTTAATGGTT
AGCTGGTTTAATATTAATCCATTAGTTAACCAAATAACCAACTAATTAAATACGCTATACGTTAGATTGC
GATATACGCAATACGATATACGATATACTTATTTATATATCTTCCTTTTCAATTACCTCTCTTAAATCCT
GAGAAATTTTCTCTAATTTATTTTTATCTTCTCCTTCTAATAATATCCTAATTAATGGTTCAGTACCAGA
AGCTCGAACAAAAATTCTACCTTTCCCGTCAAGTTCCTTTTCTATTTCTTTAATAAATTTTTTTATGCAA
ATATTTTTAAAGAATCGTTCTTTATCTTTAACCTCATAATTCAAAATAATCTGAGGATATTTTTCCATTA
CTGAAGCCAAATTAGATAGGTGTTTTTCTTCTTCCTGAAGAACCTTCATAAGTTGTAGAGAAGTTAACAA
TCCATCCCCAGTAGTACTATATTGCGAAAAAATAACATGACCTGATTGTTCCCCTCCCAATACTGTCTTA
ACTTTCTTCATCATTTCCAATACATAACGATCCCCGATATTGGCCTTAATAACTTTTCCTCCTGCTTTTT
CTATAGCCCTATTAAAGCCAATATTACTCATTAAGGTAGTTACTACTGTTTTATTGGGTAACTGGGCTTT
CTTGATAAGATTTAAAGCACAAATTGCCATTATTTGATCTCCATCTACAATGTTTCCCTTTTCGTCTACG
GCGATAACCCTATCTGCATCTCCATCATAAGAAAAACCTAAATCTGCCTTTTGTCTTAAAACTTCTTTTC
TCAAAGAAGTAGGATGTACCGAACCACAATTATAATTTATATTAATACCGTTAGGTTTATCGTTTATGGT
AATTATCTCGGCTCCTAATTCTTTAAAAACACGAGGGGTAATTAGGTAAGATGCACCATTGGCACAATCT
AAAACGATTTTGTATCCCTTGAGAGTAAATTTTGAAGGAAGAGTGCTTTTAATGTAATCAATATATTTTT
CTTCTGCTTCAGATAATTCTTTTAATCTGCCAATATTTTTTTCGGTAGGCCATTCATCTTTTGAATGATT
TTTAAAATATATTCTCTCTATCTCTTCTTCTTCTGAATCAGTAAATTTAAAACCATCCCCTCTAATATAT
TTAATGCCATTGTGATCGAAGGAATTATGGGAAGCAGAAATCACTATACCGCAATTAGCATTATAAGCTC
TGGTTAGGTAAGCCACTACGGGAGTAGGCATTATTCCCACTCTTAAGACATTTACACCCATTGAACATAT
CCCTGCTATTAAAGCAGCTTCTAACATATCCCCCGAAATTCGCGTATCTCTACCGATTAATATCTTAGGA
TTGATCTCATCTTTGAATAAATATGCTCCAGCTCTTCCTATATGAAAGGCAACCTCGGCGGTCATAGGTT
CCCTATTGGCAATCCCTCTTATCCCGTCTGTTCCAAATAATTTTTTCATAAATTACCTCGATATCAATTG
ACCAATTAACTAATTCGCCAATACACCAATTGATTTAGTCGTTAGTATTATATGTAAGCTTTTGGTTAAC
GGTCTATTTTTTACAGTTTATTGTGTTTTATTTTATTCCCACAAATTTGGTGTAGGGGTTGAATTTATCC
GTCTCGGGAATTTTGGTAATTTTTTTTGCGGTTTCGATGAATCGAATCCCTACATTAAATTTTTATACAT
CTCTATGGTTTTGCCATTTTTTTTATTGGCGTATGCAATACGACCTACTTCTTTTTTCCAAACTTGAAAC
TCCTAATTTGCAACCTGCAGCTTATATCTTTAATTGGACAATTGGTAAATTTATAAATTCTATTTATTAA
TCAATACTGTTACTTCTTTTGGTTCAATCTTAATTAAAGAAATCCCTTCGGGAAGATCTGCTTGAACTTT
CACCTTCTGCTCTACCTTAAAATTATCCATAAACTTCACAAAAGCTTTTATATCTTCTGTTTTTAATTTA
TCGACTAAAACATTTTTCCCTTCAACAGTTATATCAACTGTCTCTGGTCTTATTTCACAAGATACAAAGG
GAGATATATTTTGGGGTAAAACTGGAATATTTTTTAGAGTTTTATCAATTATGGCTTCCTTAACTTGTAT
GGCTACCTCTATTAGTTCAACCTCACCCTCTGCTATATTTAATCCTTCATCTAAAGTAGGAGGAACTTTT
ACTGATAATGTTTTAGTAATTCCGCTTACATCGATGGGAATGGTCTCCAAAAACTCAATACTGTTTATTT
TAGAGTAGTTACCAAAAATCTTTATTTCATCGGGACTAGATAATATTTCAGAGATATAATAACCTGGAGC
TGGTTTTCCGACTATTTTTGGCTTTACCACTAATCGCTTCTCTGGATACCTACGTGTCAGAAAAATTGAC
ACTTCCACTATATCGGGTTCAATCTTTACTTCTTTAATATCATTTCCATTTACATCAACTGCTCTTACTT
TTATTTTTTTATTTAGATCTTCTTTTATTCCAGAAATATCAATGGCACAAATTGTCTGTTTTACACTTTC
TAATACACTCTGAGCACCAATTATCTTAACCTTAGGAGGATTAAATTGGGGTTCATCAGCTAAAGAGAAA
CCCTTTTCAGGAATCCCTATTAAACTATATTCAACTTCTACCTCTTTAGTTAAAATCCTTTCGACTTCTA
CTTTTATTTCTGAAGGAATAATTCTGGTGATTTGTGTTCTTTTGGGGGCAGTTACTTCTACCTTCAATTT
ATATAGGCCTTCTTTGCTAATTTCAGAAAAATTTACTATCCCGCTAATTTGATTAGGAGAAATGTTATTT
ATTATATTTTTGGGACCTTTAATCCCAATACTTACATTTGTAGGAAACTCTTTTATCACTAAGTCCTCGC
TGAGATTATTTTGGGTAAGAGATATATCGATAAAATTCTCTACTATTGGGTTCTCCCCACCTGCTATATA
CAACCACAGAATAATTGCAAAAAATAAAGAGAGTAATTTAATATCGATATTTTTTAATAACCAATTTTTA
AATTCTTTCATTTTTTCTCATCCTCTGTCGGCCAAAAACCAAATTCAGAGATTGTCTTAGGTTGGTATAA
ATGCATTAGCATCTTTTTCAACCCCTGAGGCTCCATAGGTCGCGTAATCTTTCCATCTAATGCGATGGAT
ATATTTCCTGTTTCTTCTGATACTATAATTACCAAAGCATCTGTCTGTTCACTTAACCCTAAAGCTGCCC
TATGTCGAGTACCTAAAGATTTACTAATGTCCATTCTCTCGCTTAGCGGTAAAATACAATTCGCCGCTGC
TATCTTATTCCCCCTAATAATGACAGCTCCATCATGTAAAGGGGAGTCGGGCATAAATATAGAATATAAT
AATTCGGGAGAAAATTCACTATTTAAAATAATACCGGTCTCTAAAATATCTTTTAAACCAACCTCTCTCT
CTAAGACAACCAAAGCTCCTTTATGTTTACTAGAAAGCATGGGCATTACCATAACCAATCCATTTATCAA
TTGTTCAATTTTTTTATCAATATCCTTATGTAAAAAGGAAGTATTTATAAAAAATCCTCTTTTCCCCATC
TTCAACAATCCTTTTCTTATTTCTGGTTGAAATATTATAGGTAAGGCTACGACCATCATGGCCATGGCTC
CTTTTAGAAGCCAATTAATAGTTCTAAGGCCAAGCTGATCAGCAATAAAAGAAATAATAAAAAGAATAAC
TAAACCTTTGATTAATTGTACTGCCGGGGTATCTTTGATTAAGAGAATTATGTGATAAGAAATAAAAGCA
ATGATTAATATGTCAATAATATCTAAAATACTGAAAGAGATTGGCATTTGATTTTTCCTTTTTAGATTAG
TCGTTAGTTTTAAATACAATTTTCAGGTTTCCGTTATCATTATACAGCGAAAAGTTTAAAACTAAAAATG
CAAAACTATATTTCAAAACATTTTCGTATATCGTATATCGTATATCGTATATCGTATATTGTAAAGAAAA
TAGAAGCCAGAATTCAGAAACCAAGATTCAGAATATTAAATAGCAAATAGAGTTTAAGTTTCTTACGAAA
TACGAAATACGATATACGATATACGATATACGATATACAAATTAAATTAACTAACTAACCAGGTAACCAA
CTAACTATATAATCAAATGTATACGCTCTACGCTAAACGCTATACGCTAGTTTGCACGAGATACGAATTA
GGTCTTACGGAAAAAAGGATATTTCTATACACTTTAATCATTTTTAAGACAATCCTTCTGCTGTTTTACT
AATTGTTATTTAAAAAATAATCGACGATTAGAATATCTTATGTTTATCCGATCAAAAAAAATGTTTTATA
AAGATAAAATATTTTCCTTACTATTAATTATAAAATTATTTTATTCTTTAATCAAATCAAATTTAAAGAA
AGTCTGTGTCAACTCTTTGGGGGTAGTTTTCTTTGGTGAAAAAATATTCCCTGGTTTCGGGTAGACCTAC
CCCTTGTTTTGTTATAGCTTATTGTTTGTGTAAATAAGCATAATTGTCCTTATTTTATTTAGGTTACAGT
AATACATCTTAATCTTCTTTCTTATATTTTCTTTAACTGATTAATAATATCCTGCTTCCGTGAGTTTACG
CAAAACACCTACCCAGGGTTTACCCTGATCCGGTCCGGAAAGAGCGGGTATGGTTACCTCGATAAGAGGA
GAAGTCTCTGCCTCTTTCTTAAAGCAGGAAGCAGGTAGAGGTGGTTTGTATTTGCCTACTTTAATATTTC
GTTCTCTTTCGGTCTCCCACCATTTATCCCATTCTCCATTTAAGATGGTCTCTTTTATCTTTAGGAGAGC
CAGGGCTCCTGTTTTACTCCAGCTCATCCCTTTCTTCTTAAAGCGGGAGGCGATGACTTTAAAGTAATCT
TTTATCCCCGAGGTGATCCAGGAATCTCCATCTCCTCCGAAGATGACCTTTTTTACCTTAGAGAGGGAGA
GTCTTTCTTCTGCTATCAGACTTAATTTTTCCATAAAGTCTTTGCCTGTATCCACAAAGGTGAATTTCTC
CTTGAGCCTTTTGGATTTACCAGTAGAATAGCGGTCTTCTTGTCTTGGTAACGGGTACGGGAATAGAGGA
TATCACCGAAACGGGTGAGGAAGTATTTTTCTCTTTTACCGGTATTCTTAAGTTTTCCTCTTTCTCTCTT
GTTACGCAGGTAGCTATCTATGTCGGTAATGGCTTTTTCAAAGACTTTACGGGCTATATTCTGTAATATT
TCAAAGAGCATATTTTCTAAGATATCAAAGGTTAGATCCTTAATAGGTATTTTAACCTTGACCTGGGGGA
AAGTTATTGTTATAGTATCCATGGGTGTAGTTTACCTCCTTTTTTAAAGGGTTTTTTCTATATAGGTAAG
TCTACACCTTTTTTTATATTTTTTTCAATCCTTCTCTTGCTATTTGTCTTATTACTAACCAAAGAAAGTA
TTATTAATATATGATATTTTTTCTTCTGACTACCCCACTAAAGTTTACACTAACTTTATTAGTTACTTGG
TTACTTAGTTAGCTGGTTAGTTGGTTAAAAACACAAATCAAAACTAACAAATCGGATAACTAAAAAATAG
TTACCACCTAATAGACAGGTGAGCCTGTCCTTGTGAAAACGGGGAACGCCTATTCTACTAACGATTATCG
ACAAATTAACCATGCAACTAATTAACTATCTAACTAAATAACCTGGCTGTTTTACGCAATACGAGCTAGG
TTCCCATCTTCCAGGAAGAAAGATATCTTTCTTGTTCCTCGGTAAGTCTATCAATCTTTATTCCCATCGA
TTCTAATTTTAATCTGGCAATCTCCTTATCTATAATCCCGGGAACTCCATACACTTTTTTCTGTAAATTT
CTCCCTTCTTTAACCAAATATTCAGCGGATAAAGCCTGGTTGGCAAAACTCATATCCATCACGCTTGCCG
GATGCCCTTCAGCTGCAGATAAATTCAGAAGCCTTCCTTCTGCTAAAAGATTTATCTTTTTTCCGTTTTC
TAAAGTATATTCCTCAATATACTCTCTAATTTTCTTTTTATTTAATGATAATTTTTCTAAAGCTCCTATG
TTGATCTCTACATTAAAATGCCCCGAATTAGCTAAAATTGCTCCATCTTTCATTAAAGGAAATTCTTCTA
CCGATATCACGTTTATATCACCAGTCAGTGTTATGAAAATATCTCCGATTTTGGCTGCCTCTTTTATGGG
CATAACCTGATAACCATCCATAACTGCCTCCAAAGCCTTCATAGGATCGACTTCAGTTATTATCACCTGA
GCGCCCATACCATTAGCTCTCATCGCTAAACCTCGAGCACACCAGCCATATCCACAAATAACAAATATTT
TACCGGCGACTAAAATATTAGTAGCCCTTAGCAGGCCATCGATGCTGCTCTGTCCCGTACCATATCTATT
ATCGAAGAGATATTTAGTCTGAGCATCATTTACCGCAATAATCGGATACTTTAAAGCTTTATCTTTTTCC
ATACTTCTTAATCGAATAACTCCGGTAGTGGTTTCTTCAGTACCAGCAATAATGTTTTTAATTAGCTCTT
TCTTTTGAAAATGAATAGTTGAAACCAAATCAGCCCCATCATCCATAGTGATATTAGGCTTACAACTTAG
CACTTTTTCAATATGCTGATAATAAGTTTCCTTATCCTCTCCTTTAATAGCAAATACGGGAATTCCAAAA
TCCTTAAGCAAGGAAGCTGCTACATCATCCTGAGTACTTAAAGGATTGGAAGCACATAAATATACTTCCG
CGCCTCCTTCTTTCAAGGTTCTTGCCAGATTAGCTGTCTCAGTAGTTACATGGAGACAAGCAGATACTCT
AATTCCCTTTAGAGGTTTTTCTTTACTAAATCTTTTTCCTATACTTGAAAGAACAGGCATCTGTTTTTCT
GCCCATTCAATTTTATTTTTCCCTTTATTAGCTAAATTAATATCCTTTATTCCATAATTCATTCTTTATG
CTCCTTTCCTAAATTTGTCAATTAGTTATATGGTTAGTTAGTTAATTAGTTATTAGTATTAAAAACCAGT
TAACCAGCAAACCAACTAACTCTCTAACTAATTTTAGATAAAGTAATTTCAACCCGAGATTGCCGCGCTC
CGAAAAATCGTAGCTCGCAATGACAGAAATCTTAATAAACTGGTAACCGATAATTGAAAACTGATTTTCT
TCACGCGATACTCGATACGCAATACGAATTACTATTCACTATCGGTCATATTAATTGGTAAATCGGTTAA
TCGGAGAATTGGTTAATTTTTCAAATAGGGATTTGTCCTTCTCTCTTCACTAATAGTTGAATCCGGACCA
TGCCCGGGATAAATTATCTTATCATCACTTAAAATCAATAATTTTTCTTTAATTGATTTTATTAAATCTT
GGTAAGAACCACCAGGTAGGTCGGTTCGACCAATACCTCCGGCAAATAAAGTATCACCCGTAAAGATAAT
ATTATTTAAAATAAGAGAAATTCCTCCCGGGGTATGACCCGGTGTGTGAATTATTATTAAATTTAATGTG
CCTAAAGATATCTCGTCTCCATCTTCTAAAAGCTTATCTGCGGGAGGTGAGCATATTTCTTTACCCATAA
AGGAAGAGAAATTTTTATTAGCATCAACTAACATATCAGCATCTAACCTATGGACTAATAATAAAGCTTT
GGTCTTAGCTTTAAGCAAATTATTACCAGCAATATGATCGATATGCCCATGGGTATTTATAACATGTTTC
AAATCAAAATTATTTTTTTGTAAAAGATTTAAAATTAAATCTACCTCATCTTCCCCTCCCGGATCAATTA
CTGCTGCTTTCTTAGTCTTTTTACAAGCAATTAAATAACAATTAGTTTCTAACGCTCCTACCACCAATCT
TTTTAGAAACATTTCTTCTATAATCCTTTCGTTTAGTAGAATCCTCTATAAGCAATTCAAATTATTAAAA
CAGTTTTCATCTTCTCAGATAGAAAAATCCTTTATTAAAAATCTTCCAAAATAGATTGCATTGCTTTGCT
TATTTTTTTTAGAATCTGAGGATAATTAGTAATAATTCCATCTACTCCATATAAAATAAAGCGTACCATA
TCTATATCTCTATCGACCGTCCATACATACACTGTTTTATCCAGCCGATGTAAACAAGAAATAAGTTTTT
CTTTACACAAAAAGGTATGTGGATTTAACCCATCCAATCCATTAATATATCTTTTGGGATTTATCCATTT
AGCATATAGTCCATTTGCTTTAAGCTCAGGATATCTCTCTTTTATCAAGATTACTGTGTCTCTATCAAAA
GAAGAAAAAAGAATATTGTTATATCCAAAATTCTCTGTTTCTTTTATTAATTTATCTACAATACCCGGAT
AAACCTTTTCCCCTCCCTTAATTTCTATATTTACAGAAACTTTTCCCTTTAAAATCGTAAGCACATCCTT
AAGCAAAGGTATCTGTTCATGGTGATATTTCCTTATCTTGCCTTTTTCTAAATCAAGTATATCCCTCTTC
TTAATTTTCAATTGTTTGAAGCAAATCTTCTTTCCATCATTTCTTGGGAAAAAAAGTTTTTTAACTTCAT
CAAACCGTTTGCCATCCCAATGCAAATAAAAGCTAGTTTTCTTCTTAGTCAATTGCTCACAAACATTCAG
GTAAAATATATTGGCTTGAATTGTTCTTAATTCTAAAAAATACTTCTTCTCTTCCGGCAATTTATTCATA
ACTTTTTCTTGATTTTTGTGGAACAGTTCAGAAATATCATATTTTTTTAATTCTTCAAAGGTAAGCTGCT
TAATGGGAATTCTTAGCCCGGTTAGCCTTTTTAAATCCACATCATGAATTACGACTAACTTCCCATCCTT
AGTAAGGTGCACATCCAGTTCCACTCCGTCTATCCCTAACTCTACTGCTTTTTCAAAACCAGAAAGGCTA
TTTTCGGGAGCAATTCCCTTCGCCCCTCTATGTCCTATAATAAGTGGCAACTTCATTATATTTTCTCCCT
AGAAAAATTGATTTATTTCTAAATTAACTTTTCACTATCTAAAAGAATGGTAACTGGACCATCATTAAAA
ATTTTTACTAACATCATTGCTTGGAATTGCCCGGTTTCCACCTTAAGACTATAATTTTTTATATATTTTA
CAAAATAATCATATAATTTTACTGCTTTATCAGGAAGGGCTGCAGAAATAAAACTCGGGCGCCTTCCCTT
TTTACAATCCCCATATAAAGTAAATTGAGATATGACCAAAATCTGGCCATTTATATCTTTCACGGAAAGA
TTCATCTTTCCCTCTTTATCTTCAAATATACGTAAATTTACTATTTTTTCAGCTAAGTACTCTGCATCCC
TTTCTACATCCTTCTGACCTACTCCTAAAAGGATTACCAAACCCCCTTCTATCTTTCCTATTTCTTTTTC
TTCAATCTCTACCGATCCTTCTTTTACTCTTTGCACTACTGCTCTCAATTATTTATTCCTCCGAACAAAA
TATTCTTCTTCCTGCTCATTATTTAAAATGTTTTTACTCTTTGTATAGTTAATATGCTTTTTACTTTTTT
TATTTTCCTCATTGCTTCTTGAAGTTGATCAAGATTATTGATAGAGATTGTTACATCTATATTAGCAATA
TTGTTTTTGTCAGTTATGGCATTTATGGCACTGACTGTAATTTTAAGGCTGGAAAAAATTAACATGATAT
CAGATACTAAATTCGAACGATCATCAGCTATTATTTTTACTTTTACCGGGTAAAGCAGTTCTTCTGTCTT
TATCCACTCTACTTTAACCAACCGATCTTTTTCAGCAGAAATAAAATCAATATTAGAGCAATCTACCTTA
TGTACAGATACTCCTCTTCCTCTGGTAATATAACCAATTATTTCATCACCGGGAACTGGATTACAACATC
GAGAAAATCTTATCATCACATCATTAATCCCTTGAACTCTTATTCCTTGATCAATTCTTTTTTTCGGTTT
AACCAAGGGGATAATTGGAGAGATTTTTTCTTGGGGGATTATTTTAGATAAAACCTGATAAGAGGTTAAT
TTACCGTACCCAATATTTTCAAACATTGATTCTAATTCGGTAAAACCTAATTCAATACTCACTTCTTTTA
ACTTTTTAGTAAGCTCGGAGGAGGGTTCGATTCTATATTTTTCCATCTCTTTTTCGAAAAGTTCCTTTCC
TTTTTGAATATTCTCTTCCCGCATCTCCTTTTTGAACCAGATTCTAATCCTATTTTTTGCCCCTGATGTC
TTGGCTATCTTTAGCCAATCTCTACTGGGTCCTCGGCTTGATTTGGAAGTTAATATCTCTACAATATCTC
CGCTCTTCAATTTATAATCTAAAGGAACTATCTTTTTATTAACTTTAGCCCCTACACAACTATGCCCTAT
ATCTGTATGGATAAGATATGCAAAATCTATAGGCGTAGAACCCAAAGGCAATATCTTCACATCGCCTTTG
GGAGTAAAAGTAAAAACTTCATCTTGAAAAAGACCTATTTTTAAGTTTTCCATAAATTCCTTGGGATCTT
TCAAATCTTTCTGCCATTCTAATATCTGTCTTAACCAGGAAAGTCTCTCCTCTAATTTCTTATCCTTTTT
TAAATCAAGCTTCTCTTTATATTTCCAATGAGCAGCTATTCCATATTCAGCAGTTTTATGCATCTCCCAG
GTGCGAATTTGTATTTCTAAAGGTTCGCCTTTAGGAGTTACCACTGTAGTGTGTAAAGACTGATACATAT
TTGATTTAGGCATAGCAATATAGTCTTTAAATCTACCGGGCATGGGTTTCCAAATCGAATGTAATAACCC
CAAAACCGCATAACAATCCCTGACAGAATTGCAAATTACCCTAATAGCAATTAAATCATATATCTGGAAA
AAATCTTTTTTCCCCTTCTCCATCTTTTTATAAATGCTATAGATATTTTTAGGACGACCTTGAATTTCCG
CCTTTATTTTTACCTTTTGTATTTCTTTTTTTATAATCTCTTTTATCGATTCTACATAACTTTCTCTTTC
CAGGCGATTTTTTGCAATTCTATTAACTACCTCTCTATATTTCATTGGCTCTAAATAATGCAGAGAAAGG
TCTTCCAACTCCCACTGAACCCTGGAAATACCTAACCTATTAGCGATAGGAACATAAATTTCCAGTGTTT
CTCGAGCCACTTTTACTCTCTTATGGGGTGGTATGTGTTGTAGAGTCCTCATGTTATTCAAGCGGTCTGC
TAATTTTATCAAAATAACTCTTACGTCTTCTGCCATAGCCAAAAACATTTTACGAAAATTTTCGGCTTGC
TGCTCTTCTCGTGTTTTAAAAGAAATTTTACTTAATTTCGTAACACCATTAACCAACATTGCTATTTCTT
CGCCAAACTCTTCTTCAATGGTAGATAATGGAGTATCAGTATCCTCTATTATGTCATGCAAAATCCCCGC
TGCAATAGTAATTACGTCAAGCTCCAAATCAGCCAATATTTTAGCTACTTCTAAAAGATGTGAAGTGTAA
GGTGCTCCGGAATACCTCTTTTGTTTCCGGTGGGCTTTTGCAGAATATCTGTAGGCTTTTTTTACTAAGC
TCAAATCAGATTGAGGAGCATATTGGGATATTCTTTTTAAGATATATCTTATTAAAGTTAATTGAGAAAT
AATTTACACCTTCTTTAATTAAAGTGTTGTTAGTTGGTTAGTTGGTTTAACATTAATTCATTAACCAACT
AACCAGGTAACTAATTAACTAGTTAACTAAGTATACGAGATACTAATTAATTATACTGCACCAGAGAAAA
AACATCATATCCTTCTAATTTCTCCCGAGGATTTAAAAATTCAAGTTCAATTATAAAGGAAGCACCTATA
ACCTTTCCCCCTAATTTTTCAATTAATTCAAATACTGCAGCTGTGGTACCTCCTGTAGCTAAAAGATCGT
CAACGACCATAACTTTATCTCTATTATTTATAGCATCTTTGTGTATTTCTAATATATTCTCACCATACTC
TAATTGATAAGACACTCTTTCTACCACACTAGGAAGTTTTTCCGGTTTTCTAACAGGTAAAAACCCAATT
CCTAATTGATAGGCTACTGGGGCACCTATAATAAAACCACGAGCTTCTATTCCCGCAATATAATCAATTT
GGTATTTGCTACAATGCTTGGTTATTTCATCAATACTACATTTAAATGCTTCTTTGTCTTTTAGTAGAGT
AGTAATATCTTTAAATTGGATGCCTTTTACCGGAAAATCCGGAATATTTCTAATTTTTTCTTTTAAGTCT
ATCACTTTTATCTGCCTCCTAAATAATTGTTTTTATATCTTTTATATTTAATTGAACATTTTCCATTCCA
TTCCACTTATTTAGTTCGATATTAAAAGCTAAGTCTACCACTTTGTTTTCGGAAAATATTTGGTTTCCTA
TTCTGCTTAATTTAAATCCTATCCCTTCTAATGTTCTGTTCTCTTCCTTAATTTTTATTTTTAAGTGCTC
CCTCTTTTCGCCAACCAGCCTCCAATCAGATATTATGTTTTTGTAACTACAAAAGACAGGTTGAGGGTTC
CCGATCCCAAATGGTTCTAGAACACTAATATCTTTTACCAAGCCAAAATTAATATTGCTCAGTGAAATCT
GAGCGTCTATTTTTAATTCTGGACTTAGATCATCTTCTTTAATGAAATCTTGAGATATTTCATTTATCCT
TGATTTAAACTCAGGAATTTTGTTAGACTCTATAGTAATACCTGCGGCTAATTTATGCCCACCAAAATTT
ATTAAAATATCCTGGCACGATTCCAAAACGTTATATAAATGAAAACCTTCAATGCTCCTTCCCGAACCTT
TTGCTATTCCATCTTTTTTGGAAATAACAATCGCAGGACGATTAAATTCATCTACTAATCTGGAGGCTAT
TATGCCGATTACCCCTTGATTCCAATTTTCTGATGCAAGAACTAATACCTTATTATCTTCTTCTTTTACT
TGTTTAGAAGCAAATTTCCTGGCTTCTCTTAAAATATTATCTCCAATTTCTTTTCTGCTCTTGTTTATTT
CACTTAATTTTTGGGATAAATATTTTGCTTTAGTTTCAGAATCAGTTAGCAATAATTCTAAGGCTAATTT
AGAATCACCTAATCTCCCTGCTGCATTTATTCGGGGGGCAAGGGCAAAATTTACTTCTTTAGTACCTAAA
TTACCATAATTTGCTCCACTCTCCATTATTAACGCCTTCAAACCTTCTTTCTTGGTTTGATTAAGTGCCT
TTAATCCGTATTTAATTAAGATACGATTTTCATCGATAAAAGGGACGGAATCAGCAATCGACCCCAATGC
AACATAATCAAGCAGACTCCATAAATCATCCTGGTTTTTCCCCAATTTTGAATATAGGGCTTGAGCCACT
TTAAAACTTACACCCACTCCTGCTAATTCCTTAAAAGGATAATTTGTATCGCATTTGGGGTTTATTATTG
CTATTGCAGAAGGAATGTCTTTTTGGGGTTGATGATGATCGGTAACTATAATATCTATACCATAATTATT
TGCTTTCTCTATTTCAGAAATAGAACTAATTCCACAATCAACGGTAATGATTAATTTAATATTATTTTTA
AAAGCGATATCTATAGCTTCTTCATTTAGTCCATATCCCTCTTGAAAGCGATTAGGTATATAGTAATATA
AATTAGTGGTAAACTCTTTCAAAATTGAGAACAATAGGGCAACGCTGCTTATTCCATCGACATCGTAATC
TCCGTAGATTAATATTCTTTCATTGTTATTTATCGCTCTTAATATTTTGTCAACAGCTTTCTCCATATCT
TGAAAGACATAAGGATCTCTCAAATCTTCAAGATCTGCCTTTAAGAATTTTCTAGCACTTAAAATTTCCT
TCGTTCCTCTGTTTATTAGTAATTGAGCTAAAATTGGAGAGATATTTAATTCTTTGGACAACTCTGATTG
TAACTTTTTATCTTCTTTTGATATGTGCCACTCTATTTTATCTACACTCCTTTCTCGTATATCGTATATC
GTATATAGTATATCGTATTTCGTATATCGTTTATATTATAGCGTATAGCGGGTAGGTTTAGCGTATAATA
TAATAAATTAAAAATTAAAGCGAAAAGCTAAAAACTACAACTCAAAACTTTTTGTTTTTTTATTGCGTGA
TATGTATTGTATATTATATTAATTCTTTTTATTCTTTATTCTATTTTTCTTTTTTCTTAACTTTTTCGCG
ATTAACAATGTGATTACAATTCTAAATCTTGACTCTTAGTTTCTTAGCCCTATCTTCTTCACGATATACG
ATATACGATATACTATATTCGTATATCGTATATCGTATTTCGTATATCGTTTATATTATAGCGTATAGCG
GGTAGGTTTAGCGTATAATATAATAAATTAAAAATTAAAGCGAAAAGCTAAAAACTACAACTCAAAACTT
TTTGTTTTTTTATTGCGTGATATGTATTGTATATTATATTAATTCTTTTTATTCTTTATTCTATTTTTCT
TTTTTCTTAACTTTTTCGCGATTAACAATGTGATTACAATTCTAAATCTTGACTCTTAGTTTCTTAGCCC
TATCTTCTTCACGATATACGATATACGATATACTATATNNNNNNNNNNTTCTTTATTCTATTTTTCTTTT
TTCTTAACTTTTTCGCGATTAACAATGTGATTACAATTCTAAATCTTGACTCTTAGTTTCTTAGCCCTAT
CTTCTTCACGATATACGATATACGATATACTATATACGAATATAGTTTTACGCTGTACACTTTTAATTTT
TTGTTCTTTTTATTAATGTCTAAATATTCGGAAAATGATGGTTAAAATAATACTTATTACAATACATAAA
CCTAGGGGGAAGTAAAAGACAAAATTTTTTCTTTGAATTATTATATCTCCAGGTAATCTACCAGGGAAAG
GTAACTTTCCCGCCAATAAAAATATTACTCCCAATATAATTAATATTATTCCAAAAAACAGGAGAGTCTT
ACCAAATAGGTTAAATTCAGACATTTTTATCTCCTATTTTGTTTTAAAATTATTTTTTACCCCTTTTCTT
TGTGGTAATTCTAATACCTTTTTGGTGTATCTTAAATATTTTATTCCACTCTAACAATAATGGACTGGCA
ATAAAAATTGAAGAATAAGTCCCGGCAAGCATTCCTATAAACAATGCTAAAGCGAAATCAGAAAGTATAT
TCCCCCCGAAAAAATATAAGGCTAAAATGGGAATAATGGTAGTTAAAGCTGTATTTATCGTTCTGGACAG
AGACTGATTGATGCTCATATTTATTAAATTTTCAAACGATTCTCTGGTTTTAAACTTTATATTTTCTCTA
AGTCTATCTAAAATTACAATTGTATTATTTAGAGAATATCCTACAATAGTAAGAACTGCTGCTATTATCG
AAATAGTTATTTCCTTCTGCAATAAAGAAAAAATACCCAAAACAATTAAGCAGTCATGGGAAAGCGCTAA
TATTGAAATAATGGAAAACTTAAATTCAAACCTCATAGTAATGTATAGAATGATTCCTATAAAAGCAAAA
AGCAAGGCATAAAGAGCCAACCTTTTTAAATTTTCTCCAATAACCGGTCCTACTGTCTCTACACGCAATA
TCTCTAAATCAGTTAAATTCTCTCTAAAAGCTGACAATATCCCCTTTCTTTGCTCCGAATCAATCTTTTC
TGTCCTTATCACAAATTCATTCTCTGATAAATTTTGAATAGTGCTTTGGCTTAAATTAAATTCACTTAAA
ACATTTCGAACTTCGGTAGTGGAAACTGATTTATCAAATCTTATTTGAATTAAAGTCCCTCCGGCAAAAT
CAATCCCATAATTAAATCCTTGAAAAATAATTGAAATTAAACCAACCAAGATGACAACTGCAGATATGAT
ATAGGCCATTTTTCTATTTCTTACAAAATCGAACTTCTTTTTTCCAATTAGATCCATTAAATATATCCTC
CTTAACTATGTCTATAATAAAGCTCTAGAACTAAACTTAGTAGCTACTACTTCTAAAACAATTTTGGTGA
CTACAATTGCAGTAAACATACTGGCTAAAATACCTACACTCAAAGTTACCGCAAACCCTTTAATTGGTCC
CGAACCAAAATAAAATAAGGCAAGAGCTGCAATTAAAGTAGTAACATTAGCGTCAAATATGGTACGGAAT
GCTTTATCAAAGCCGGCATCAATAGAAGCCCGAAAAGTCTTTTCTAATCTCAATTCTTCTTTTATTCTCT
CAAAGATCAGAATATTAGCATCTACTGCCATACCAATAGTAAGAATCATTCCAGCTATTCCGGGTAAAGT
TAAAGTCGCCTTTAAAGCAGCTAAAGCTCCCACAATTAGTACCATACATACAACCAAAGCAAAATCTGCT
ATTAATCCAAACCCCTTATAGTAAATTAACATAAAGAGTAAGATTAATATCAATCCTACTATCCCGGCCT
TTATCCCCTTGGAGATGGAGTCTCTTCCTAAGGTTGGTCCAACTGACCTATTTTCTAAAATTTCAACTTT
TACCGGGAGAGCACCGGATCGCAAAAGTAAAGCTAAATGCTTTGCGCTCTCAACGGTAAATTTTCCGGTA
ATTTGAGCTTTTCCATCGAGAATTGGTTCCTGGACTACAGGAGCAGATATTTCCTTCCCATCCAAAGTAA
TAGCTAAAACTTTTCCCACATTCTTTTTGGTAGCCTCTCCAAATTCTTTAGCTCCTGTTTTGTCAAATTC
AATTAAAACAACAGGGCGACTAAATTGGTCAAAGGATGATTTGGCGTTTAATAAATGGGCTCCGGTTAGC
TGGGTTTCTCCTTCCTCGCTTTTAAATTCCAGGAGAGCAGTTTTACCAATTAATTCTACAGCTGCTTCCG
GATCTTCCACGCCGGGTAACTGAACTAAGATACGATTTGTACCTTGTCTCTGAATTACTGGTTCTGAAAC
TCCTAATTGGTCAATACGGTTTCTTATTATTTCTAATACTCTGTTTACCGCATCATTGTCCACTGGTGCA
TTAGGAGTATCTACGCACTCTAAGATAACATGGGAACCTCCTTGTAAATCTAGTCCTAAATTTATCTTTT
CGTTTAGAGGAAATGATAAAAAAATTGCAATAAAAATTACTACAAAGACGCTGGCTATTCTTAAGGTTTT
AGTCAAATTCATATAAAAATCCTCTCTTTCTAATTTTTCTTACCTTCTATCTTTTTTATTATATATTACT
ATAAAATTCTTTAACCTTATCATTATAATATTATAGTATTTTCTTTGTCAACGAGAATGTTTAATATTCG
TATTGCGTATCGATTATCGCGTGAAGAAAAAAACTATAGAAAAAAGAAGGTAGGGAAACAAAAGCAATAA
ATATACAAAAATATAAAGGCAGGTATAATAAAATGAATACCTGCCTCTCTATTATTAGGATTATATTTAC
CTCTATATACTTTTTCCTCTTTTTTTAAATCACTTTTTATTTTTCTCGCTTTGCTTTACCCCGATAGCAT
TGCGCGTAGTATTTATAACTACATCTTTGGCAATCTCTAAGGTTAAAGTATCGCCTTCGATATCTCTGAT
TATGCCATATATACCCCCAATGGTAATCACTTTGTCCCCCTTTTGCATACTATCCAGCATTAATTTATGT
TCTTTTTGCTTTTGTTGTTGAGGACGAATAAGGATAAAATAAAATATGGCAAATATAATAATCAAAGGTA
AAAATTGTTGAATAGCTCCAGTTGCAGTTCCAGTTTCCATTTTTATTATCACACCTTTCATCTTTATTCT
TAAAATATTTTTATAAATTATACACAATATAATTCTATTTAGCAAATTTTTTTTATAATATACTCGACGC
TTAATAATATTAGGGCGTATGCAATACGCCCTTACTTTTTTCTCTCTTTTTATTTTTCTTACTATGCACT
TTTGATATTATTTTTTTAACTAATTAACCAACTAACTAATCCTAAACGAGATACGATCCACGAGATACAA
GATAGGAATTAACTCCGATTCCATTTACTTTCAACATTTAACTCAGAAATTTAGATAGAAATTCTTCCTT
AAATTCTAATAATCTATCTTCTAATAAAGCTAATCTTATATTCTTCATTAGAGAAGACATAAAAAAAAGA
TTGTGGATAGTCCCTAAAGTTGAAGCAAGTATTTCTTTGGACATATATAGATGACGCAGATATGCCTTAG
CAAAATTCTGGCAAGTGTAACACTTACATTTATTATCTAAGGGCGTAAAGTCATCCTTATATTTAGCGTT
AGTTATAGACAACTTACCAGATGAAGTAAATAAAGAACCATTTCTGGCATTTCTGGTAGGCAAAACACAA
TCGAACATATCAACCCCTCTTATGACTCCTTCTAAGATACTCTGAGGTGCTCCCACCCCCATTAAATATC
GGGGTTTATTGTTTGGTAAACAAGGAACTGTACAATCTAAAATTTCATACATTAGTAATTTTGGTTCACC
TACACTTAACCCCCCTATTGCATACCCAGGAAAATCTAATTCTACCAACTTGTTAGCATTTTCAATTCTT
AAGTCTTTAAAGGCACCTCCCTGAACAATTCCAAATAAACTCTGGCTAGTGCTATGGTGTGCTTCTTTGC
ACCTCCTGGCCCATTGAATAGTTCTTTGGGCAGCAATTTCTACCTGATATTTTCCAGCAGGATAAGGTGT
ACATTCATCAAAAGCCATAGCAATATCAGAATCTAAGGCCATTTGAATCTCCATCGCCTTTTCAGGACTT
ATAAAATGTTTTGAACCATCAATATGAGAGTTAAAAGATGCTCCTTCATCATTTATCTTATTTAACTTTT
CCAAACTGAAAACCTGGAAACCTCCACTGTCAGTTAATATAGCTCCTTTCCAGCCCATAAACTCATGCAG
CCCACCTGCTTGAACAATCAAATTATGTCCTGGTCTTAGAAATAAGTGATAAGAGTTACTTAGAATAATC
CGAATACCTAAATCTTCTAATTCTCGAGGGGTCATTGCTTTTACTGTAGCCTGAGTGCCTACTGGCATAA
ATACCGGGGTTTCAATTATTCCATGGGAAGTATATAATTTTCCCAATCTTGCCTTAGTTTTTTTACATTT
TTTTATTACTTCGAATTTAATTGTCAAATATTTATTTCCTTTCAATCTACATTTTAATTTTCATATAATT
TATAATTTATTTTGCCATTTTGTGTCTATAGTAATTGGTGAGAAACTAAAATTAAAAGCGAAAAGCGTAA
AATCATAATTCAAAACTCAAAACATCTTTAGCGTATAGCGTACAGCATTTAGCGTATAGTTGATAAACAA
AATGTTTATCTGCCTGGCTACATCAAGGTTTGTCCCTACATCTGGCTTCTGAATTCTATTTATTTACTTA
TCGCCTGGTGCACACACATTACTTATTACATGCTTGCTTTTTTAATCTCCAAGTCGATTTTGTCTTTACT
TTAGAATTTTAAGTTATAGCTTTGCGTTTTGCGCTTTTCGTTTTTCGGTATATATACTATACGCTTAACG
CTTCATACTAATATTTGCTTGCATTTATTCTCTATACTTTCTCCTTGCTAACGACTAACGACTATATAAT
AATCATCGCATCTCCAAAGCTGTAAAATCTATACCTTTCTCTTATTGCTTCTTGATAAGCCCTAAAGAGA
AAATCCTTTCCGGCAAAAGCAGCAGCAAGCATTAAGGGGGTCGATTGGGGAAGATGAAAATTAGTAATTA
ACACATCTACTACCTTAAATTTATATCCGGGATAGATAAATATATCACTCCAATTACTGCCGCTTATAAT
TCCACCTTGACCAAAATTAAAAGCAGATTCCAGGCTACGAGTTGTAGTAGTTCCTACCGAAATAACCCGC
CTTTTTTCGCTATGAGCTTGGCTAATTTTTTTAGCAACCTCAGAAGAAATAGAATAAAACTCTGAATCCA
TTTTATGTTCTTCTACTTTTGAAGCTCTTATAGGTTCAAAAGTTCCTCGTCCCACGTGTAAAGTCAAATA
AACTATTTCAATTCCTTTTTGGGTAAGTTCTTTTAGTAAGGATTTGGTAAAATGAAGTCCGGCAGTAGGA
GCAGCAATTGAGCCATCATGAACAGCATAAACCGTTTGATAGTCATTTCCTGTCTTTAATTTTTCTTTAA
TGTAAGGCGGGGTAGGCATTTGTCCTATTTTATTTAATATTTCTTTAAAATTACCTTTACAATTAAAATG
GATAAAATAATTACCCTTTTCTTCATTTTTACCTTTTACTATCCCCTCTAATTCAGGCCCAAAGATTATT
TTAGTATCTGAATGAACAATCTTTCCCGGTCTTACTAAAGCTTCCCAGTATTTGTCTTTTATAGATCTGA
GAAGTAAAACTTCCACTTTCCCTTTAGTTTTCTCTTTAAAGCCATATAACCTTGCTGGTAAAACTTTAGT
ATTATTTAAAACTAAAAGATCACCTTTTGTAAGGAAACCTTTTAAATCTTTAAATAATTTGTGTTGAATT
TCGCTCTCGGATCGATTCAGAACCATCAAACAGCTACGATCTCTTGGCTTAATCGGCTTTTGGGCAATAA
AACCCGAAGGAAGATAATAATCAAATTCTTCTAATTTCATTTTTCACTCTTCATTTTATTTTTAGTATTT
TTTTACAATATTTATTCCCTGGTAATAATATTTTAAAATATCTTGATATCTGTATCCTTGAAGTGCCATA
CCATATGCTCCCCATTGGGACATTCCAACCCCATGCCCATTCCCCGAACCAGAAAACAGAAAGGTTAAAG
GAGTGTTTAATTTTGCGATTTTTACTTTAGGTACTATTTCTTCTTTTTCCTTTTCCCTTTCTTGTTTATT
TTTCTTCATTAACTCGAGCAATTCTTTAATAGTCCAATCTTTCTTTTGATCTAAAATTTCCTTTATTGAC
TCTTTTTGCTCTTCTTTATCCTCGATTTCCTTTTTATCTTCTGTATCTTCCGTAATATTCGATTCTTTCC
CGATTGCTTCGATATGAAAAAGTGTACTCCTGATCAAATCTGCCCCTATCAATCTTCTAAAATCATTAGT
TTTCATATTAATAACTTTATTATTGTCAGCAGTAAAAACTAACTCGCTTGTCCTACCGGTTTCACTTTTT
TTAACTGGCTCAATAAAAACAACTGAATTTATTTTATAACCTTGTTTTTGTAGTTTTTCTGTTAAATCCT
TTTCGTTTATAGAGTAAGACCAGGTGTGATGCGGAGGAGAAACTTTTTCTTCAAATTTTGATTCTACACT
TCTTAAGTAAGGCAAAAAGCTACCCCAAACATTCTCGCTATCCTCAGTATATCCTCCACTGTCGGAATGA
TAGACTGCGTTGATGGGCTTACCTTTATAGGTCATAATTACTCCTCGAGTTTCGTCAACAGCTTTATTAG
TTAAAGGGTCTTCATGGTTCACTCCTCCGTAAGCTTGGCTGTTGGTAGAAGCACAGATATTATAACCTTT
ATCAATATATTTATCCATATTAAAGATAGCGAAAGTTCTGGCTGCAACTGCTTGAGCCTTTAAGGCTTCT
GCAGGCCAGCGTGGAGAAATTTCTTTCTTTAAAACTCCATAAAGATATTCCTCAATACTGATGATATTGA
TGACATTCAATTTTCTATGCTCTTTATCAATATCTATCTCTATATTTCCTCGATAGCGATACTTTTGTCC
ATTAAACATAATCATAATTTTGGTGTTTCCTACCGGAATTATTTTTATAGGGCCCGAATAAACACCTTTT
TCTAAAATCTCTATTCCTTTGTCATGTGGTAATAATTTAACTATCTTATTGCGTTCTTCACTCACAAGAC
CATTTGATTTTAAATTGTAAATTTTAAAAGCGCCATCTCCACTTATAGTGATCTCGGTTTGATTTAAGAA
TATTCCCACTCGAAGTATTGGCTGTTTTTCTGTTGCTAAGATATTATTAGTAGAAATGAGCAACAAAAAA
ATACATATTCCTAAAAATATAAAAAATTTTTTTCTACCTGTTTTTTTCAATATATTTTCTACCTCTTTTA
TATTTTTGCCCTTTGGCTTTTTCATTTTTCACTCTTCCACGAAATTGCCACGTTTCCTTTTTCGCATTAG
TTTGTTTCTTCCTTCTAGATACTGGATTTTGACTCCTGGCTACTGACTACTATTTTCTTTCACGCGATAC
GCGATACGCAATACGATATATTCGCTATTTTTTTATAACAATTTCCCCTGAGCATCTCCTTTTTTACCAA
AATATTTATACGTTAAATCTGTTGCTACTCTTCCCTTGGGAGTCCGATGAAGAAAACCTTTTTGCAAAAG
ATACGGTTCATAAACATCACAAATAGTGTCCGTATCTTCACTGATGGAGGCAGCTAAGGTTTGCAGACCC
ACTGGACCACCAGAAAATTTTTCTATTATAGTAAGTAACAATTTCTTGTCTATGCTGCACAAACCGAAAT
CATCAATCTCCATCATTTTTAAACCATAATCAGCAATTTCTTGGTTAATAACTCCTTCGCCCTTTATTTG
AGCATAATCACGAAGTCTTCTTAAAAGTCTATTGGCAATACGAGGGGTACCTCTTGACCTTAGAGAAATC
TTTTTTGCTGCTTCTTCGGTTATTTTAACTTTTAATATTTTAGAAGACCTTATTACTATCTGTTCAAGTT
CATTTTCCTGATAATAACCAACTCTAGTTATAACTCCGAAACGGCTTCTTAGGGGCGAGGTAATTAGCCC
TGTACGAGTTGTGGCTCCTATAAGAGTAAATTTTGGCAAACTTATACGTATAGAACGAGCACTTGGACCC
TTGCCGATAAGAATATCTAATTCAAAATCTTCCATAGCCGGATATAGCATTTCTTCTACTGCTCGATTTA
GTCGATGTATTTCATCAATAAATAAAACATCATTTTCCTGCAAATTAGTAATTATAGCTGCTAAATCTCC
TGCTCTTTCAATAACTGGTCCGGAAGTCATCTTAATATTGACTCCCATCTCATTAGATATTATATAAGCT
AAGGTAGTTTTGCCTAAACCGGGGGGACCATATAAAAGAATGTGATCAATAGGTTCTTCCCTTTTTCGGG
CAGCACTTATATATATTTTAAAGTTTTTTCTAATATTTTCTTGCCCAATAAATTCTTTAAAAAATTTAGG
CCTTAAGCTTATATCTAAATCCGGTTCTTCTTTCCTTAATCCCAAATCAATTGCTTTTTCTTTAAATTCC
ATCTGTTACTCCATTAAATATTAAAACAAAACGTTTTTAAAACCAGCAACTACAATTATTAAAAATTTTA
GTAAGTAAAAATTAATAATTATCCTATAATCTTCAGAGATTCTCGAACTAACTCTTCCACCGTTAATTTC
CCTTTAAATTTTTCTTGAGTTTTTTCCACTGCAGTCTTTGCTTTTTTGTAAGTATAGCCTAACACTTTAA
GAGCATCTATGGCATCACTTATATTCTCAAATTTAAAAGTTTTTTCTACGCCTGCTTCCAGGAAAGTGAT
TTTGCTTATTTTTTCTTTTAATTCTAACACAATTTTTTTAGCTAACTTATTCCCGATACCTACTATCGCC
GTAATTGAATCTAAATCTTCTTGGAGAATTGCTTTGCTAAAATCACCAGGGGTCATCTTAGATAAGATAT
TTAAGCCTACTTTTGGACCAACTCCCGGTGTGCTAATCAGCAATTCAAAGAAATTTTCTTCTTCTTTAGT
TAAAAATCCATAAAGCATTATTTTGTCTTCTCTTAAATATAAATAAGTATATATTTTAGTTTTATCACCG
GTTTCCAAGGAAAGATTATTATAAGCAGGAATATTAATTTGATACCCTATACCGTTTGTATTTAATACAA
GATAATTTACTCCAACTGTATCAACTATTCCTTCTAAAAAAGATATCAAATTTAAACCTCCCATAATAAT
AGTTATCTGGTTACTTGGTTAACTGGTTTGGTGCTAATTCCTCAACTAATTAACCAAGTAACTAAACAAC
CAACTAACTAATTCTTAGCGAGATACGAATTCGATTTCTGATTTTAGTTTTCTACACTCTTAACGCGATA
CTCGATACGCAATACTAATTTTTTTCTGGCTTCTTTTTCTATTTCCTCAACTAACTAACCAGGTAACTAA
CTAACCAAGTAACTAACTAACCAAGTAACTAACTAACCAAGTAACTAACTAACCCTTTACGAGATATGTT
ATTCAATACTTAGTATGCACATGACAAATTACCGCTGCTAAAGCATCTGCGGCATGATCAGGTCGGGGGA
TTTCAGGTAAATTGAGTAGGATTTTAACCATCGATTGAACTTGATGTTTTTCCGCTCTCCCATTTCCTAC
GATAGCTTGTTTAATCTGTAATGGAGTGTATTCATAAATTTCCAGTCCCATTAAAGCAACGGTTATAGCT
ACCATACCATGAATCTTACTGACTGTAAGTGCACTTCGAACATTTTTATTAAAAAATACTTCCTCAATAA
CAACTTCATGAGGATTATATTTTTCTATAAGTTCTTTTATTTTATAATATATTTTTTTTATTCTAAGACT
AAAAGCATCTTTCTTGTAAGTTAATACGCATCCGTAATCAATTAATTCAATTTTCTTTTTCTCATACCGA
ATTAAACCATAGCCGGTATTAGCAAGTCCTGGATCGATACCTAAGATAATCACAACTTATCCTTACTAAT
TGATATTTCCTCTATAATTTCATCAGCAATATTAAAATTAGCATAAACTTTCTGCGCATCATCATGGTCT
TCTAACTGTTCCATTAAATTTAGCATTTGCATTGCTTTTTTACCTTCTAAATCTACAGTAGTCTTTGGAA
TTAAAGTAACTTCACTAAGTAAACAATCAATATTTTGTTCCTTTATTAAATTGCTAAACTTCTCATAATT
TTCAGGTGGAGTGATAACTTCAATATTTTCATTATCACTTTTTACGTCTTCGGCTTCTGCTTCAAGTGCT
AAATCTACAATAGTGTCTTCGTTAACTTTAGCTTTCTCGAAGATAAAATATCCTCTTTTGTCAAACATCC
AGGCAACACAACCATTTTCACCTAAGTTGCCCGCATTTTTGGAAAAAATCTTTCTAATCTCCGGAGTTGT
TCTGTTCTTATTGTCAGTTAAAGCTTCTATTAAAACTGCAACCCCTCCTGGTCCATAACCTTCATAAATT
ATTTCTTCATAAGAAACTCCATCGGCTTCACCGGTTCCTCGTTTAATAGCTCTTTCAATATTTTCATTAG
GCATATTATTTTCTTTTGCTAATTGAATTGCAGTTTTTAATTTTACATTAGTCTCAGGATCTCCTCCCCC
TGAGCGTGCAGCAACAGTTATCACTCGAATTATTTTGGTAAATATCTTTCCTCTCTGTGCATCCGCTTTA
CCTTTTTTTCTTTTAATAGTACTCCATTTTGAATGTCCAGACATAATTTATTTCTCCTTAATTTAATATT
ATAATTACTTTAAATTAAATCAATTTTTATTAATTTTAGCATATTAAGGGAGCACTTTCAATTAAGGGAA
AAACAGTATCGAGTATCGAGTCCTGTCTGCGTACACCGCACAGGCAGATAAGAAAGCGAAATAAAAGATA
GAAAAAGTAGCATTTTTCTTTCTACCTAACTACCCCACTAAAGTTTACACTAACGGGGGGGATATTCGTA
TTTCATATCTATCTAACTGCTAAACCGGGTAACTAAGTCCTATTGCGTATTGCGCTAAGAAAAAGAGAGA
GAAAGAAGTCAAGAGATAAAGATAAAAAAATAAAAGCAATAACTATCTTTGTTATTTGAATACCAAATTA
AAATTTACGTTAACAAATGCTATAAATAATAACTTATTGGATAACAAGGAATAGATTGTAATTATTTAAA
AAGGAGGTATTGCAGGAGTAGTGCGTTTATGCGCACTTTGAATTATTTTATTTTGAATCTTTTCTTCTAT
TATTCTATTATTTAATTTTCCCGTTTTTAAATATCTGTCTAACTTTTCATAACTTACACCAATTTCTTTT
TCATCGGTTTGACCTTCCCAGAGACCTGCAGAAGGAGGTTTATTAATAATTTTTTTAGGAATACCTAAAT
ATTCTGCTAATTCTCTAACCTGACTCTTTAATAAATTACCTAAAGGTAAAATATCTGCTCCACCATCACC
ATATTTAGTAAAATATCCTATCATTAACTCACTTTTATTCCCGGTTCCTACAACTAAATAATTTAATTTA
TTAGCCAAATAGTACAAAGTTGTCATTCTTAATCGGGCCTTTATGTTTGCCTTTGCCAATTTAACAATAT
CTTTTCCTTCCTTAGCATCTAATAATAAAGATGTAAAGGAATCATAAATTTCTGATAAATCAATTATCTT
ATAAGAAATATTGAACTTATTAGCTATATCTAATGCATCGTTAATATCAGTATCAAGACTATAACAAGGT
ATAATCATAGCTAAGGTATTTTGGGGAAATGCTCTTTTACTTAAGACTGCTACTACAGCAGAATCTAATC
CCCCGCTCAATCCAAATACTATGCCTTTGGCCTTTGCTTCAGTTACTTTATCTTCCATCCAAACACATAA
TTTTTGCACTAATGTTTCCATAAATCAATTCTCCAATTAATTAATTCACCGATTAACCAATTCTCCGATT
CTCCAATTAATTAATTCACCGATTAACCAATCCCCCAATTCTCCGATTCTCCAATTAATTAATTCACCGA
TTAACCAATCCCCCAATTCTCCGATTCTCCAATTGGCCAATTTTTTTAGCTACCCTGTTCCTCAGTTAAT
ATTAATTTGCTCTTATCTCAAAAGATTTTACTTATTACTGTTTCTCTCTGTCTTCTATTTTCTTAACTAA
CTAACCAGGTAACTATCTAACTAACTATTTCTTTAAGATTATACAACAAAATAGCAGATTATTAAAATAA
AAA
>NODE_45_length_114105_cov_79.215717
GTATTCTGTTTTGTAGATAGTATGGGCACTTTTTCTGAATCTCATGCTCCATTATACCAAATGCCATCTC
GTCTGGATAGCCACTACATCACCAGACAGGAGTCTGGTGTTTTATGTGGCTTAATAACTTTCAGAAAATT
TTTTTAACTTTAATTAAAGGGCTAATTGGAAAGATAATTCTTTAGGTAAGATCTGGTAATTATGGGTTCG
ATAAATTAAATCTCTATTTTAACTCATACACGAGACATCTGTCCTGCAGTTACATATACTAATAGTTAGC
TCGATAAAGAAAAATTCTTATATTGATTTTGCATTTTTGAGTAAATACTTTTCAGCCTTTGTCGACCATA
CACCATTATTCTTTTCTACTATCTTTACCAATCTCGCAAACAAAGGATCAGTCTTTCCTTTTTTCTTAAA
ATCAGAAATAGCAGTAAGTTCCAAATCAATATTAGTGTAGATTAGCTTTTTCCCGCCCGATATTTTAGGA
AGATTTAAAGTAGTACCTACTACACTGTTTAAACCTCCGATATGAGTAATCATAGCAGCCGGATTGATAA
GACCTTCTTCCATCATCTTTAGAGATTCAATCATATCCTGTGTATTTCCCCCACTCGTTCCCACAATATG
AGTGGACATATAATGGACATTATAAAAATTCAACATTGCTGAGAATTTTGGGTTGGTGGGACCGGCAAAG
AAATTCAGACAACCATCCTTGGTTAAAATTTTATCCCCTAGTTCTACCACTTCTCTTATCGGTGCAAAAA
CAAATACATCATTATATCCTTTTCCACCAGTTATTGAAATAAGGTACTCTTCCGGATTTTCAGTATCTTT
GGTGTTTATATATTTGAGCTCAACACCTTTTTCTTCTGCCTCCTGTATAGTATATATTGTAGATGCCCTT
TTTAGTCTAAACTCATCGATATCAGTAACCACCAATAATTTAGGTTTCCTGTCACGATGTATCGTATAAT
CTATTGCTCCAAGGCCCATCGGACCCGCTCCAGCCAAAATTGCCATATTCCCACCTTCTACGATATCCAT
ATTATGGATGTACTTTCCGGGAACTGTATGATAAGTAGCATGAAAAGATCCGATTATACAGGACATAGGT
TCTGCCAGAGAACCTTCATAAAAAGCTTCCCCTTTATACTCTAACAAACAATCCATCTCCATAACTTCAT
TAGGGATAATTATATAAGTAGCATCACCACCTATGTAAGGGAAAGAATACCCAGGAGCAGCAAGACTCCC
TTTATAATTAAGGGCAGGTTGAATAGCGAATTTTTGACCTGATTTAAATTTATGCTGCCATTTTTTACCT
ACCTCTATAATTTCACCACAAAATTCATGTCCAATTATAACCGGATTTTTTGCCACATTTGTCGGTACTC
TCTTGTGATTAGCTCCTTGAATTGTTGCTTTATAAGAAGACATACAGAGACTATCTGAAATAATATGAGC
CAGTATCTCGTCCGCCTTAATTGGGAGAAGCTCAAATTCTTCCAATCTCAAATCTTTTTTTCCATATAAC
CTTACCGCTTTAGTCTTCATTATTATCGCTTCCTAAAATTAAAATAGTTTATTTCAGCATTACCTGGCCA
CCAGTTACCGGAATAGCCTGACCAGTTTCATACTTTTGATCGACTAAATAATAAATGGCTTTTATCACAT
CTTCACCGGTACAGCCCCTCTTCATCGGGATTTTTGATTCATAAAATCTCTTCACATCTTCAATGGTTTT
TGCACCAGGTACTTTCCCGGTCTGAAGATATTGAACAAAAAGTCCTTTGTCCGGATCAGACCATAGAGGA
CCTTCGAAGAAATTGCCTGGACAAATGGAATTTACTTTGATGTTATCTTCAATAAGCTCAAGGGCAAAAC
TCTGGGTAAGACCTAAGCCTCCAAATTTACTTCCGGCATAAGCACTGTTTTTATTTGACCCTTTAAGTCC
CGATTTTGAGTTGATTTGAATAATATCAGTAAAATATTTTCCACTGGGTATATTTTGAAGTGCCATAACT
CTTGAGGCATGTTTTACACAGAGAAAATAACCAAAATAATTAACTCTATTAACAAAGGTAAATTCATTAA
ATAACATCTCTTTCACACTACCGGCCTGTAGTACCCCTGCATTACTAATAAAAATATCAATGCCACCGGC
TTTTTTAATAATCTCATATATCATTTTTCTAACAGAATCTTCATTTGTCACATCTGTTTCTATAGGTAAA
GCTACTATTTTTTTATATTTAATATTTAGCTCTTCTGCCAGCCGATCAGCCCCTTTAACATTAATATCGG
CAATAAATACCAGACATTCTGATTTCGTCATCTCTCTCACTATACTTTCTCCAAAACCCTGCGCCCCTCC
GGTCACTACTGCTATTTTATTTTTTACTATATTATTCCTATTTGATTTTTCACCATTACGACACTCCTCC
GAACTTCGATCGCAGCCATTACCTTTTATTATCTTTGAATTTTTTTTCTCTATGCAATCTTGAGGTCCAG
AGGGTTCAGGTTCAACTTTTATATTTTTTAAGGCATCTTCAAAATTATTTTTTATATTAATCGCATTATC
ATAAGATTCCCCCAAGTAAAAGATGCCAATATTTTCAAGAATTACAATCTTTGGCCTTTGTTTATATTTC
TTAATATAATCTTTGAACTTATTAATTGTATAAGAAATTATTTTTTCTTCGAGTTGTTTCTTGTTTAACA
GCTGGCAATTTTTTATCTCTTCTAAATAAAGAGGCAAAACCTCTTCTGATCTTATTTTATTAAAAGCGAA
CTCCAATTTCTTTAAATCATCTTCAAATATACTAACATTTCCCTTTTCACCATCAAATGTTAACCCCCGT
AAAAGTGGGGCGATTGTTTCTATGTAAATATTTTTCATCTTTCTCCTCCGAGAAATAATATCAAAAAATT
ATTTAGAAGTTTAGTTTTTGGTAAACAAGTTCAGGATGCCGATTATCTATTTTCCTGCCAATTTCTCTAT
ATATTACCATCCGCTCTTTTAGTGATTTGCCTTTTAAGGGATTTCTATTATTAAACAAAGCATATTTTTC
ATCATAATTTGCCAGTTTTTCATGAGCAATAAGAGCCCAGGTTGCCTCAATCAAATGGGAAAATTCTGGT
TTCAAAATAATTGGGCAATTAAAAGATTGCCGAGGGCTGTTTATATCCACACCGCTTATTTCCATAAATC
CATATTTTCTGCAAAGTCTTTGCAAACGCAATAGCTGGTTAAGAGTATTACGCGGAGGCATATAAGTAAT
TGCCTTGAAACCTATTTTCTTTAATTCGGCAATCAGTTCATCTAAAAAATCATCTTCAAACTTTTCAGCT
CTCTTGTCGCTTGTGGGCGAATCAGTCACATCTCCTAAATAAGCATAAGCAGGGATAGCATTGATAGAAT
TACAGAACTTTATCGCCTCATATACAGATATACACTCCTCATAATCAGGTTGGATAAAGACTCTATCTAA
AAAGGAGCTTTTTAATATTCCCAAAAGGTCGTATAAATAAAATTGATTATTTTCATCTAAGAGAAATTTT
TTAATCTTTTCGGAAAGCACTATATCAAGATTATCTTTTAAAAATGAAATAAGTTTTTCCCCTTTTCCTG
TTTTCTGGATAATTTTTTTAACAAAGGCGTAAAGAATATGACGTTCGGTAATGCTCCCGCCTTCTTTCGC
CTGGGAAATATTGTAAATCTCTTTTTTAAAATCAATTTTTTCTATTCCATAATCTTTAATTAAATTATTT
AGTTTAGTCAGTATTTTTTTATTTCTTCTATTCCGGGCAATCTGTATTGGATTTAAAAATTTCTTAGCTT
CTGTTAACTTTGATTCAGGAATACCATGAATAGAAATATAACCTATATTTTTAGAATCCGGGTTATTTAA
TTTTCTCCCCTCTACTTTGGTTCCGGAAAAATTTACCCGTAATTCAAATCCAATAGTTGAGGCAATACCC
ATTATTTTACAAGCTTCTATTAATTCTTTACATCCAGAAACAGAATCATGATCCATAATCCCTACAGTTT
GAAGACTAGCCTTCCAGGCTAAATAAGCAGCCATTGAAGGTGAATAAGGGCTGAAAGAATATATGGTATG
TACATGATTATTTACTTCTTCTGTTTTTTTAAATTGTTTCCCCTCTTTTTCTATTAACTTATAGATTCTC
TTTAATCCAAAAAGCCTGGCTGTTTTATTACTACTATTTATTTCTTGAATAATCTTATCCTTCATCTTTT
TATCTCGAACTAAATTTAATCTTTAATAACCAACAATCTTATACCCCAATTTTATTTCTCCTTATCTGCT
CGGTTGTAGACTGATCAGTTGTAATTTGATGCCCGTCTAAAGGATAAAGACGTTCGTGAATTGCATCGAT
AATCCACTCTTTCTGCGGGAAAAAAACAGATTCCATCTCTGCCGCCGGAGTAATCCAATTACGGGAACCA
ACCACTACCGCAGGGCCATCAAGATAATCAAATACAAATTGGGTAATATTGGAGGCAATGGTGTGGAGAA
AAGAACCGCGTTCACAGGCATCAGAGACCAGCACTAATTTCCCGGTCTTCTTTACAGAATCAATAATCAA
ATCATAGTTTAGGGGATTAATAAATCTCAAATCGATTACCTCTGCTGAAACTTTGTATTTCTTTTCAAGC
TCTTCTGCAGCTTCCATTCCCTTATAAAGAGCGGCACCTACAGTAAGAATAGTAATATCATTCCCTTCTT
TCCTGATTATCGGTTCACCTTCCGGTACTTGGTAATAACCTTCGGGAACTCCGGTGGAAACAAATAACTC
TCCTATATCGTAAAGTCTTTGGCTTTCAAAAAATACTACCGGGTCTGTCCCTCGAAGAGCGAGATCCAGC
ATTCCCTTGGCATCATAGGGAGTGGCTGGAAACATTACTTTAAGACCCGGGATGTGGGTAAGCAGGCTGG
TCCAGTCTTGAGAATGCTGGGCTCCGTATTTATTCCCCACTGAAACGCGAATGGTAAGGGGCATAGTGAG
AAGGCCTGCTGACATTGACTGCCATTTGGAGACTTGATTGAAAAGTTCATCCCCTGCCCGTCCGATAAAA
TCACTATACATAAGCTCTACCACAGCACGTCCACCACTTAAGGCATATCCTACCCCTGAACCGATAATAG
CTCCTTCTGAAATAGGGGTATTGAATAACCGATGATAGGGAAGAGCCTCGGTTAAGCCTCTATACACGGC
AAAGGCTCCACCCCAATCGCGATTTTCCTCTCCGTAGGCAACCATAGTCGGATCTTCATAAAAACGGTGG
AGCATAGCCTCAAAGAGAGCATCACGATAAGTAAAGACTTTCGTCTTTGGAAGAGATTTGCCATTCGCGT
CCAGAGCAAAACGACTTTTGCGAGCAAGTGATTTAATTCGAGGATTATCATTTTTAGGAATTAAAACTTC
CGGTGTTCGTTGTTCCATTTTATCTTTATACTGATTAGAAAACATTACCGTTTCAATAAAATCAGGATTG
ACTCTGGGTGAGATTTCAAGAGAGGCCGCTAACTTCAGGGCTTTAGTAATTCTCAAGGTTACTTCCTGTT
TTAAAGCCTCCACTTTATTGGAAGTTATAATTCTATTTTTCTTAAGGTAATCCTCATATCCCTTAATACA
ATCGGTCTCTTGCCAGGCAGCAATTTCTTCTTTTGTTCTATAGGAAGATGCATCTGAGGGTGAATGCCCG
GAAATTCGATAAGTGATGGTATCAAGTAATACCGGACCATTTCCTTGGAGAAGAATTTTTTTCTTTCTTT
CAATAGCATCAGCCACTGCCAAAGGATTATAACCGTCAACCCGTTCAGCATGCAAGTTTTCAGGGTTTAC
CCCGGCCCCTACCCGGGCAAGTATTTTGTAACCCATAGTTTCACCTGAGGTCTGGCCACCCATGCCGTAG
AAATTATTAAAGAAATTAAATAGAATGGGAGGAGCACCTCCAATATCTTTATCCCAAAGGGTGCGGTATT
GATCCATTGCTGCTAACATCATTGCTTCCCATACCGGGCCACAACCCATAGAACCATCACCGATATTACA
GACTACCATACCGGGTTTTTGATTAATTCTTTTAAAAAGAGCAGCACCTACTGAAATATCCGCTGCCCCT
CCTACAATAGCATTATTGGGCATACTGCCAAAGGGGGCAAAGAAAACATGCATCGAGCCACCCAAACCCT
TATTAAAACCGTTAGCCCGTCCGAATATCTCTGCCAGAACTCCGTATAGTACAAAATCTTGAGCCAGTGA
TTTAATATTACCTTTATGTTCCTTTTCTACCACTTTCAGGCAGGCTCCATCCATATAAGATTTCATTATC
TTAAGAAGTTCATTCTCTCCTAATTCATCGATGGCGGAAAAACACTTGGCTAAAACTTCTCCGTGGCTGC
GATGAGAACCGAAAATAAAATCTTCGATAGCCAAAGGCAGGCATTGGCCTACGGCGGCTGCCTCCTGGCC
GATAGATAGATGAGCAGGACCTTTATGATCGTATTCGATACCCTCATAAGATCCTTGGGTTTTTATAGAA
TTAAGCATGGATTCAAATTCTCGAATTACAAGCATATCATAGTAAATCTTAAGGAGTTTTTCTTCTCCAT
ACTTCTTTATCTCTTTTTTTATATCAGGTTTATACTGGTTTATGGGAATGTCGTTTATTTTTAATATCTG
TGATTTTCTGATTTCTTTGGGGTCAATAAAAATAGATTTAGGCATAGTCTTTTCCTTTCTACAAAAGTAG
AACATTTCCTTAATAATGTTACAAGGATTTATCATTGCGAGCGATAGCGAAGCAATCTCAAGCCCTTGCA
AATCGCAATGACAGAACCAAATGTAAAGGTATTTAGAAAACGAACTACTAGATATTTTTCAACTCAAATT
TAGCTATTGCTATAGCAAGTTCCTGAAGGAACCTGGCTGCCGGAGCACCATCTACCGCTCGATGATCAAA
GGTAAGCGATAAACCTATATGAGGAATAAATTGTACTTTATCTTCTTTCATAATTGGTTTAAGAGAAATA
CTGCCTATACCCAGAATTGCCACTTGAGGAATATTTAAGATAGGCGTAAAACTTTCAATCCCCATTGTGC
CAAGGTTGGTTACCGTAAAGGTCCCTCCATTAAGTTCATCCGGTAAGATAGTTTCTTCTTGACAGGCAGT
ACTTAATCGTCTTGCTTCTTTAGAAATTTCCTCTAATGATAAGAGGTGGGCATTATGGATTATCGGTACC
ATAAGTCCTCGCGGTGAATCTACAGCAAATCCTAAGTGCACCTGTTCAAATTCCAGTATCTTGTCTTTAA
GAAAATGGGCATTAATATTTTTAAATTTAGGAAGAATATTGGCAACTATATAAAGTAGAAAATCATTAAT
ATTAATTTTGCTTAACCTTTTCATTGGGGGGCTGGATTTTAGCGATTCCCGACAGGCCAATAAATTAGAA
GCATCGGCTGAGGTATTTAAAGTAAGCTGAGCAGTGCTTTGTAGAGAGGTAAGCATTCGTTCAGAGATAA
TCTTCCGCACCCCTTCTACCGGAATCTCCTTTACCGGTCCAAAAAATTCTTTGCTAACCTCACTTGAAAT
AAACGGTTCACCTTCGGATAATGCTTTTTCTACATCTTTTTTTATAATCCTTCCTCCCGGACCCGAGCCG
ACAAGCCGGGAAAAATCAATTCCCTTTTTCTCTGCCAAGCGTCGGGCAAGCGGAGATATAGGTATTAAGC
CGTCTCCAAAAGAAGGTTTTGTTTTTTTGAGGGATTCACCCGGGGTTATAGCTTTCTGCTTTTCAACATA
TTCTTCCTTAGAAACAGAGACAGTTTTTTGGGGAATAAGATGGTCAATTTTTTCTCCCGGTTGCCCAATT
ATGGCAATAGTTTTAAGGACCGGGACATCGTCACCCTCTTTATAAAAAATTTTTAGTATTGTTCCTTCTT
CCGGAGCTTCCACTTCAAAGACTGCCTTATCGGTTTCCACTTCACAGATAGGCTCTTCAGCTTTTACCTT
ATCTCCCTCTTTCTTATTCCATTTAATAATGAGGCAGGATTCAACAGATTGTCCTTGTTTGGGCATAAGT
ACGGGTATAGCCATATTAAATTAAAGTCCTCCTTGGTGCACTTTACTATTCTTCTAAATAATATATAAAT
AAAATAATAATTTGATATTTTTAAAATAAATATTTCATATTTAACTAATTTTATCTTTATTCTTCAGGTA
AGTATTTTTTAATATCAAAAGATTCTCTGATTATCTTCCTACCCTCAGCGATTGATTTAATTTGTCCCAT
AGATTTTGCCTGAATCATTAGATTCCCAATGGCGGTTGCTTCAACTGGTCCTGCATATATTGGCAGACCG
GTGGCGTTAGCAACAAGTTGACACAGGAGAGCATTTCGAGATCCTCCTCCTATTATATATATTTCTTTAA
GAGGCCTATTAGTAATATCTTCAATCATCTTAATGGTTTTTGTATACTTATCAGCTAAACTTTCGATTAC
TCCCTTTATAATCTCTGCAGGAGTCTCGGGAACCTTTTGCCCTGTTTCCTGGCAATAATCTTTAATTCTA
TCTGGCATATTGTCATCAATTAAACCGGGCTTCAAGAATCTTACGTCATCCGGATCGATCCTAAAATTTA
CTGAACCGCACTTTAAAGCTATTTCAGTCAGTTCATCATAAGAATATAGCTTTACCTTCTCATCCCAGAA
TTTTTTACACTCCTGAATAATCCAGAATCCAGTAACATTCTTTAAAAATCTGAAACCACCATCGGCAGAA
CCCTCATTGGTAAAATTATATTTAAAACTTTTCTCATTAATAATTGGCTTTGAGGTCTCTATCCCTATCA
AAGACCATGTACCTGAACTGATATAGGCATAATTAGTATTACCTTCAACCGGAACAGCCGCAACCGCAGA
TCCGGTATCATGGCAGGCAGGAGCCACAACCATTACTTCTGAATTAGCGCCAATCTCCCACGCAATAGTC
GGTAAAAGCTTCCCAATTTTTGTTCCGGGCATAATTATTTCTCCAAATATCTCCTTTTTAAATCCAAGTT
CATTCAATATCTTTGTTGACCAGTTCTTTTTTGTAGGATTATAGAGCTGAGTAGTGGTAGTAATTGAATA
TTCATTTTTTATAATTCCGGTTAACCAGTAGTTTAAAAGATCGGGAATAGTCAGAAAATATCTTGTATTT
TCTAAGATCTGTGATTTTTTCTTGGCAAATGAGTATAGTTGATAGATAGTATTAAGCTGCATAAATTGAA
TGCCGGTCTCGGTAAATATTTCCTTTTTGGGTATTATATTGAAAACTTCCTCCATTATATTATCTGTTCT
CTTGTCACGATAGTGATAGGGATTTCCTAAAAGGTCTCCATCATCATCTAAAAGAACGTAATCAACTCCC
CAGGTATCTATACCGATACTTATTATCTGGTCGGGATATTTTTTAAAAGCTTTTTTTAAACCTTTCTTTA
TCTCATTGAATATTCCCAGAATATCCCAAAAAATACTATCTTTAACCCTTACTAAATTATTAGGGAAGCG
ATATACTATCTCCATCTTTGATATATCACCAACAATCACCCTCCCGGTTTCTGCACCGATATCAATAGCT
ATGAATTTTTGCATTATACTGCTCCTTCTATCTCTGTTCTTCAAATAGATTTTGTCTGTATTTTTCATCT
GTTCTTTCAGCGATATAGTTTACTATATCTTCAGAAAATGCATTTATCCCTCCTGCAAGTAATGCTCCAA
AACGAATTTCCGCTGCCTTATCTGCCATTAAAGTAATATTCTCTACTTCAGTCGGGGTAGAACCTAAAGC
AACAAATCCATGATTCTGAATGTAAATAGATTTGGGTCTCTCTCCGTGTTTATCTAAAAATATATCAATT
TCATTTTTTACTTTTTGGGCAAGTTTAACCCCCGGATCTGTATAAGGAATAAAGACCGATTCTTTCCCCA
GCAGAACAATTTCATCAGGATAAATTCTCCCTTTTAGATTCTCCGGGAAACTCTTTGAACAGGTCAATCT
ATTTACTGCTGTAGGATGAGTATGGCCGACAAAATTTACTCCCTCCAGATTAAGACAGATAGCATGTAAT
AAGGTTTCCACAGAGGGGGTAGCTTGGTATTCTTTATCCACCTTAGCTTTTTCAAAGATGTAATTAATTT
CTTCAGCATTAGGATTCTCCATACTTATAAGCTGCATAATCGGTTCAAAGTAAACCTGAACAAAATCATT
CTCGCTTACCGTTGCCAGCTGGGTCCCGCTTGCTTTTATATAAAAACTATCAGCAATATCTTTTGTCTCA
ACTTTAGCCGAAGTATTACCTTCTCCAATAATTGCCAGATGATAATGTTCTCTTCCCAAATTATTAGAAA
GTTTTACCAGTTTACGTAAAGTCTCAACTTTAATATCCTGAATATCCTGCCATTCCTTCATTTTCCATTC
CCCTCTCACAGTTATTAACTTCTTTTGTTTTGTTTAACTCTTATATTATTATAAAAACTCTTCTGTCGTA
AAATATTTTCTAAAATTATTATACTCTTCATATTGTGCCCTCACCATATTATTACCTAATTTCTCTTGTG
GGCACGATGCATCGTGCCCCTACCTTACCATTTTTTTTGCTTTTTAGGTTATAATCATATATTTATTAAA
TAAAAAAATCTTTAATCCATATGAAAAACCTCTTCCAAAGAGGTAGTAACCGGGGAATTATCCGGATTAG
TTTCCATAATATCTTTCATGTAATCCCACCATTTTTTCATTATCTCTTTTGAAGGAAGTTCTTCAACTGT
ATTATTATCTTTTAATTTTTGCACCGCAAAGAGAGTAAGGGTTTCTTTATCAAGAAATATGGAATAATCA
TAAATTCCCGCTCCGGATAATTTTTCTTTAAGTTCAGGCCAGATTTCACCATGTCTTTTTCTATATTCTT
CCTCATATCCCACTTTTAATTTCATTTTAAATGCTACTCTTTTCATTAACCTGCTCCTAAAACTATTTTT
TAACATTACTAAAATTATTTTTAGGCTTTAATCTTTTAAGTAATTCCGGAAGCATGATTGCTAAGATTAA
CAATAATCCTATAACAATATTCATAACTTTACCGGGAACATTGATTAAACCCATTCCAAATTTAAGAAAC
CCAATTATAAAAATGGAAATAACTACTCCAAAAATGTTTCCTTTACCACCCGTAATAGCTACACCACCAA
GCACAACTGTAGTTATAATCTCAAGCTCCCATCCATACGCAATATTCGGACGGGTACTTCCAATCCGCGA
AGTAAGCAAGATTGAAGCTAATCCTGAACAAAGACCGGTAGCTGTAAAAATAATAAGACGTATTCTGTTT
ACAGGTATCCCTGAAAAACGAGCAGCAGTAGAATTATTTCCAATTGCAAATACCTTCCGTCCAAAAGTAG
TTTTGTGTAAAATTATGCCAAAAATTATAGCAAGCATAAAAAAGAGGACCAATTCAAAAGGAATCATAGT
ATTTCCTATATATCCTTGTCCAAAATAAGCAAAAGTTGAAGGATATTTAGTAAATGCTTTGTCTCCAAGA
ATTACATAAGCTATCCCTCTAAACAAAGACATGCTTCCCAGAGTAACGGCGATTGCAGGAATTCCAAATT
TTGTTATAATGAAACCATTTAAAAAACCTGCCGCTGAACCTGAAAAAAGTCCTATTACAACCAATCCAAA
AGTATTAACTCCGGCTTGAGAGGCCATACCCATAAAAACTGAAGATAAGGCTATAATTGAGGCAACAGAG
ATGTCAATATCACCACATATAATTACAAACATCATAGGAAGAGCGATTATGGCTTTTTCTATAAAATTAA
AAGTTGTGTTCATAAGGTTGGTATAATCTAAAAAATAGGGAGATAAGTTAGAATTTATTATTACCACCAT
AACAAAAATAAAAAGGAGAATGATTTCCCACTGCCACATAATATTTAGCAAGGAAATTTTTCTTATTTCT
TTAATATTAAGAATATCATTTTTTTTATTCATTAAAACTTCTCTTTTTTAACATCAGTTGCTGATTGCGT
TTATCCATAACAGTATTTATTATAATCGCAAAAAGTATAATGAAGCCCTGAATTGCCATCTGCCAGAAGG
GCGAAACATTAATCATAGTCAGAGCATTATAAACAATTCCAATGAAAAAGGCTCCCAGCACAACCCCGAT
AATCGTCCCAGAACCACCGGTAATACTTACCCCGCCGATTACGCAGGCCGCAATAGTCTGAAGTTCAAAG
CCGATAGCAGTCTCGCTCTGTGCAGCGGCATAACGGGAAACCCAGAGAAATCCGGCAAGACCAGTAATTC
CTCCACATAAGGTAAAGACAATATATTGAATTTTCTTCAGGTTAATGCCCACATATTGAGAGGCTATCTT
ATTGCCGCCTACCCCGTAAATCTCTCTTCCGGTCCTGGTTAAATTTAAAAAAATTAAAAATAATATTACT
ATTAGTATCGATATATATATAAGACTGGATATACCTAAAAAACTTCTCCTGGGAAATACGCGAAAAACCT
CGGTCATTTCATGAGCACTAACCCAGGTTCCCTTACAAAGTACGAATACCAAACCTCTGTATATGCTCAT
AGTTCCCAGAGTAGTTATGATAGGTGGAATTTTAGCCTGGGAAACCAACAAGCCATTTATCGAACCGAGC
AGGAGTCCAATGGCTATGGAAATTAAAATAATCATAAAGATAGGAATTCCAGGAAAATATTGATTTAAAA
GTGCCACACTCATACCGCTTAAAGCGAGACTGGAACCGACAGATAAATCTATACCCCCGGTAACAATAAT
CATAAGCTGCCCAATGGCTACCATAGACAGAATAGCAGTATCATTCAAAATATCAACAAAGTTATTAATA
TATAAAAAGCTGGGGGTTCTCAAACTAACCCCAAATATTATAAATAAAATAAAAATAAAAAGATTAAATT
CTCTTTTCCTAAATAAATCCCTCATTTTAAAATTTCCTCACTTTGAAATACTGCCAATTGCAGCTCTAAT
TATCTTTTTAGAATTTGCTTCTTCGCGAGTAAATTTAGCAGTTATAACCCCCTCATGCATTACTATAATA
TTATTAGACATACCAAGAATCTCAGGAAGTTCAGAGGAAATAAGGATTATTGCTATGCCTTTTTTTGCGA
GTTCAGAAATAAAATTATGTACAGTAGCTTTGGTTGCTACATCAATTCCTTTGGTTGGTTCATCCATAAT
TAATATTCGTGGTTTGGTGGCAATCCATTTAGCTAAAACTACCTTCTGTTGATTACCTCCTGAGAGATCT
TCTACCAGCTGATCCCAACCTGAGGCTTTTATTTCTATATGTTTTCCATATTCATCAGTAATTTCAAATT
CCCTATTACGGTCTAAAAAAATATATCTACCTATTCTATCTATTATCGGTAGGGTAATATTCTCCCTAAT
ATTCATAGCTAAAATAGCACCTTGTATCTGTCGGTCTTCAGGTAGATAAGCAAGGCCATGATTCATTGCA
TTAGAAGGACTGGTAATGTAAACCTTTTCCCTGTCTATAAAAACTTCGCCTGATGTTTTTGTATCAATTC
CGAAAATTGCCTGCATTACTTCTGACCTTCCCGCTCCCACTAATCCGAAAAATCCCAGTATCTCCCCTTT
GTGCAATTCAAAAGATATATTTTTAAATACACCTACCTTGTTAAGGTTTTCAACCTTTAGGATAATATCC
TCTTGCTCTGCCTCTAATTTTGGATACATCTGTTCAAGACTTCGTCCAATCACCATTTGTACAATTTTAT
CTACGGTGATATCGGCAATCTTCCCTTCTCCGATATATTTTCCATCTCTCAGTACGGTAAAATAATCCGC
AATTTCAAAGACCTCTTCAAATTTATGAGAAATAAAGATGATGGCTTTTCCTTCTGATTTTAATTTTCTA
ATAATTTTATATAAATACTCAACTTCTTTAAGGGTAAGGGCAGAGGTTGGTTCATCCATAATTACTACTT
TTGCATCCAGTGAGAGTGCTTTGGCAATCTCTACCATATGCCTTTGAGCTATACTTAGATTTCTCACTTT
GGTATCAGGACGAATATCCAATTCAAGTTTGTCAAGAAGTATCTGTGTTTTATCTTTCATTTCTTTCCAA
GAAAGCAGACCGTTGGATTTATTTTTAATATGATGACCCATAAAGATATTTTCCATAACGGAGAGATCGG
GGAACATTGTAGCTTCCTGGTGTATGGCAGATATCCCAGCTTTTTGTGAGACTTGGGGAGATGGAAATTG
AACAGGTTTATCATTAAGAATAATAGAACCAGCGGTAGGTTGATATACACCGGTTAAAACCTTTACCAGA
GTAGATTTCCCAGCCCCATTTTCACCTATAAGAGCATGTACTTCGCCAGTTCTTATTTTAAAATCTACTC
CATCAAGTGCTTTAACGCCATAAAAATATTTTTTAATCCCTTTCATTTCAATAATGCAATTATTCATTAA
ACCAAAAATCCTCTTTTGTTTTGAGGTATTTATAAGTAAAGCGGGATATGATTAACCCCGCTTTACCAAA
CAGATTTTTTAATTCAAATAGTAAACCATTAATAAATCTCAGCAAATTTATCTATATTGTCTTTTTCAAA
TATATATGGCTCGCCCATTACTGCTTCGTTACCCGAACCTATTTTAATTTCTCCCATTCTACCGACCTTC
ATTACTTCACCCTCTTTGCCTTGAAATTCACCTTGAACCAATTTATAGGCAATATAAGTTGATGAATAAC
CTAAATCAATAGGGTTCCAAAGAGACATTTGTCTACAGGTACCATTTTTAATATATTGCTTCATTTCAGA
TGGCAGGCCAAGACCGGTGAGTTCAATCTTTCCTGATTTTCCAGCATCTTCTAATGCCTTTCCAGTTGCT
GCGATACCAACAGTTGTGGGTGAAATAATCCCTCTTAAATTAGGATAAGATTTAAATAGCCCCATTGCTT
CCCGGTAACTCTTATCGGAAAGGTCATCACCATATACCACTGCAACCAAACTCATATCTTTATAAGCAGG
TTCTTTCAGTTCCTCTTTCATCCATTCAATCCAGGTGTTTTGGTTGGTAGCCTGAGAAGAAGCACTTAAA
ATAGCAATTTCACCCTTGTAGTCAATTAAATTTGCCAACATTTTTACCTGACTTCTGCCAATAAACTCAC
TACTGGACGGAGCTAAGTGAAGTATTCGTCCTTCTGGTGCAATTCCTGAGTCAAAAGAAATTACTGTAAT
CCCGCTCTTCATCGCTCTTTTACAAATAGGGACCAGAGCATCTACATCATTTGCAGAAATAACTATAGCA
TCTACTTTCTGGGCAATAAGCGAGTCAATAATTTCTATCTGGCCCTCGGCAGTTGGTGTGGTAGGGCCTT
GATAAATAAGTTCAATGCCACCAAGTTCTTCAGCTGCTTCTAAACCTCCATCTCTACAAGCTTCAAAAAA
GGCATTCCCCAAGTTTTTAACCAACATAGCAATTCGAACATTCTCTTTTGCTCCCGCAAAAGAAACCACA
GATGAGATAAAAATCGCGATTAAAACTATCGTCAGTATAAATTTTTGTTTTTTCATTTTATTTACCTCCT
TTTTGTATAAAATGAAAACTATTTGATAATATCTTATCTATTTTTTATCTTTTTGTCAAGATATATAATC
AAGAAATTTTCATATATTGACTTTATTCTCATCATATAATATAATATTTAATAAATAAAATTAAATAGAA
TATTACAAATAAAATATATTAACATTTACTAATAGGTGAAAAAAGTATATGAGCAAAGCAGAAAGACTTG
AAAAAATATTAGATTTAATCCAAAATAGCAATTTTATCTCTCCGGTAGAACTTGCTGAGAAAATGAATGT
TTCTCTGGTTACCATCAGGAGAGATCTCAAAAAATTAGCAGACCAAAGATCTATAATAAAAGAGTACAAC
ACCATTAAAATGGCTCGGGATTACGATAAAAGATTTCATGAAAGGCATAATACTAATCTCGAACAAAAAA
GAATTATAGCAGAATTAGCCAAAAAATTTGTGCAATCAGGAGATACGATTTTTTTGGATACCAGCACAAC
TTGCTACGAGTTTGCTCGTACATTAGCACTCTCCGCACAGAACCTGCATATTATAACTAATAATATATAT
ATGGCAGTTGAGTTGATGAGTATTTATAAAATAGACCTGGTTCTTGTTGGAGGTAATATAAGACACGGCT
ACTTCTCAACAATTGGCCCGCTCGCAGAAAAAATGTTATCAAATATAAAGGTCACTAAATTCTTCTTCTC
CTGCACAATGTTAGATACAAGAGGTATCTATGAATCTAATGTCCTGGAAGGAAATATTAAAGTAAAGATG
TTCGAAAATTCCCGGCTTCATTATCTTCTGGTAGATTCCAGTAAATTTGATAAGGCGTCTATCTTCCGGA
CAACTGGTATTGAAAACGTAGATGCGATTATAACGGACAAACCATTGCCAAATGAATATCTTGATATATT
GAAAGATAAAAATGTTGAAGTTATTACTCCGAAAAATAATGAAGAAGGTTATCAAGTTTAATTTAATTCA
TTTTTGTTTTATATATTTCATTTTCTCTTTATAGGCTGACTAAGAAAATTCTGAAATTATTCCGCTCTTA
TAGAAGAGTCCTTACATCCTTTTCATATCTTAATAAATCCTCTGTTTTTACCTAAAAATTTTAGATAAGG
TATTTTTATCCTATTCTTTTGGAATTAAAGTAACCTCTAATGGTAGTTTGGTACTTGCATTAATCACCAT
TTTTGCTTTAAATCCGAGAGCTACAAAGTTTTTGGTAATTAACTTTATATTAGTTTTATCTTTAGAAGAT
TTTTGTTTTTTATTATATTTACACCTGCTGCCACTGCAATTGCAACTTTTCTTTTTGCCATTATTAGAAT
TTTTTATTATATGGACTATATTACTACTTATATTTATTTTATTTATTGTGGCGGCAACTACTGTTTGGGC
TATTAGACGGTGTAAGATTTTATAATAAATATCTTTTCCAATTCTTTTTCTGAAGCAGGAAAAAGTAGAA
TGAGCAGGGGTTTTAAGAAAGTTATTAAAACCGCAAAGGACGCAAAAACGCGAGTCAAATTGTAAGCTCT
CAGCCAATCTTCGGTTTGATTTTGCTTCACCTAACCAGATTAAAAGTTGGGCTTTAAATAGAGACACCGG
GTCATAAACTAATTCTCTATCGGTGGTGTATTTATCTTTGATTATAGGATAAATAAAGCTCCAGTCTATG
GATTCAAAAATAATCTTCAGAGGATCATCTTTTTTGATTTTTTGGGAAGCTTCATAAGTAATAAAAGAAA
GCTGCCGACCTTTTGCCTTTTTCATAAGAATAATTGCACCAAAATTTATTTTAAACAAGTGTAAATCTGC
AAAAGTTGCCAAAAGGTGCCAGGCACCTTTTGGCAACTTTTGCAGATAAAATAGATTTTTAATTTAAAAC
AAAGTCTTTTTCGGCTTTGAAGAATCTTTCGGTAAATTCCCTTTCATCTTTTTCCTTAAAAAAGCAGGGA
TTTCCAGGTCTTTATCATCTATCAATTGATCTTTAATTTTAAATTTATCTTCTATCTTCAGATTATCTTT
TTTTGCATAATTTTCTTTAAATAATTCTTTCTTGTTTACTTCTTCTTTTTTTTCTTCTTCTTCAATATTT
TCTTCGCACTTTGTAGCAATAACAGATACTCTTATTTCATCCTGCATTTCCTCATTAATAATTGCCCCAA
AAACAATATTTGTATCTTGCCCAACTGCTTTAGATATGATATCAACTATTTCGTTTACTTCAAATAAGCT
CATATCTAAACCGCCGGTAACATTAATCAATAATGATTTTGCTCCTTTTATGGATACCTCTAACAAGGGG
CTGGAAATAGCCATTTTTGCTGCAGCAGCTGCTTTCTTTTTCCCTTTACCTGTTCCAATACCTACTAAGG
ATAAGCCAGCATCTTTCGCTACTGTTCTCACATCGGCTAAATCTAAATTTATTAATCCAGGAATTGTAAT
CAAGTCCGCGATAGCCTGAACAGATTGACATAATACTTTATCAGTCATTTCAAAGGCGTCTTTCATAGAA
GTGTCTTTAGAAATAATTCTTAATAAACGGTCATTAGAAATAGTAATTAAAGCATCTACTTCATTTTTTA
ATTCTTCTATCCCGGCTTCTGCTTGTAATTTTCTCTTTTTACCTTCAAAAGCAAAGGGTTTAGTTACTAC
ACCTATAGTTAAAATTCCATGCTGTTTTGCTATCTTTGCCGCAACTGAGGAAACTCCACTTCCTGTTCCT
CCTCCCATACCGGCTGTAATAAAAATTATATCTGCATTTTCCATGGCCTTAGAAATTTTATCTTTATCTT
CTTCGGCTGCTTTCTTGCCTAATTCGGGATTACCTCCGGTTCCTAAACCATTGGTTAGAGATTTACCAAT
TTGAATTTTTTGTCCAGCTTGAGATAAGGATAGGGCTTGTAAATCCGTATTTATAGCAATTAGATCAAGA
TTACTCATCCCCTGTAGAGTCATTTCCCGAATTGCATTATTCCCTCCTCCTCCAATACCAACTACTTTAA
TATTTACGAATTTATCTACATCTTTTTGAGGAGGGGTTATAGGTCTACTTAAAAATTCATCTTCTTCTTT
ATTCTGAATTTCAACTCTTTCATTAATGCCCTCTGATGTATCCCTAATTAATTCTTCTTTATAATCTATG
ATTTTACTGAATCCCCGCGCTAATCTCTTCTTTTTCAAAAGATATCACCTCTTGAGCTAATTTATAATAA
TCAATAGCCCCATGAGACTTGGGGCTATAATGTAGAGCCGGTGTACCCTGGCTGCTGGCCTCTACCAAAG
TAATATTTTTTCTTATTATCGTTTTAAATAATCTATCACTAAAATATTGTTTTATTTCATCTATAACTTC
CTTGGCTAAATTACTTCTTGTGTCAGCAATGGTAATTAAAATATTTATTTTTAAAGAATGGTTTAAATTC
TTCCGTACGATCTCGGTTGTCTCTATAAATTCTTCTATCCCCCTGAGAGCAAAATAATGTGGCTGCATAG
GGATAATGACTTCATCACAAGCCTTTAAAGCATTCACGGTCAATATCCCTAAGGAAGGAGGGCAATCAAT
AAGAATATAATCAAAAGGGACTTTGCATTCTCTGATACTCGCACCTAAAAAATCTTCTCTACCTATTTGG
TCAATAAGTTTATACTCTGCACTGGCAAAATCAATATTAGAAGGAGCTAAAAATAAATTATTTTCGCTAT
TTATTTTTAACTTTATTATTACTTCTTCTAACTTCAATTTATTCTTAGAGCGATGAGGTTCTAAAACATT
TAATATAGTTTTTGATAAACTATCCGGCTCAAGGCTTAATCCTAAAGTAGTATGGGCCTGAGGATCTAAA
TCGATTAATAGCACTTTTCTCCCTAATGATGCTAAACTTGCTCCTAAATTTATGGTAGTAGTAGTCTTTG
CTACTCCGCCCTTTTGATTAGCAATAGATATTATCCGCACGCACCCTATCTCCCTAAAAGAATAAAAGTG
AATTTATTTTTAGCAAAATATTTTGATATAATTATATCATAGTTTTTTAAATATAGAAAAGAATTTATAA
AAATAACAAATATTCTATCTTTCCAATAAACCTTTTTATATTTTATTCTACATTATTTTAAAAAATCCTT
CTTTTTAATTAACTTTTTTTAAAAAATAATTTTTTATTTCGGCAAAGTAGGGTTATTTTTCTTTTTCTTT
TTTTTCTTCGCGCGGTACTCGATACGCAATATGCAATACGAATAATGATTTGACTTTTTTAAAATTTATA
TATATACTTGGTGTTAATAACTACTATTAATATTAACTAATAGTTATTTAATAAAGATTATGGGGGAGGC
ATTTTTATGAAATTACAAACACTAAATGAAATGCTAAGAAACAGTGTAAATCTTTATGGTGATAGAACTG
CTTTTAAAGTAAAAAAAGAGGGAATATTTGCGCCAATTACTTATAAAGAATTCAATAATAAAGTAGAAAC
TTTTGGAACGGGGTTGCTTAGTATTGGGATAAAGAAATTCGACCATATCGGTTTAGTTAGTGACAATCGT
TTTGAATGGATTATATCTGATATGGCAATTATTGGCTTAAGGGCAGCAGATGTTCCCTGCAGCGGAGCCA
GCTCGCCTCAAGATATCTACTTTAAACTCAACCATTCAGATGCTAAAGCTGTTATACTGGAAGGAGAAAG
GCAATTTTCCAATTTTTATAAAATCGCCAAAGATCTCCCTAAGATAAAAAACATCATCCTCTATGACAGA
GTTAAGATATTCTCTGAAAAAGAAGATACCCCGGAATGGACTATTCCTATTAGTTTTGAAGAAAACAAAG
AAATAAGCAAAAAACTTAAATCTGAAATAGAATTATTAATAAAAAATAAAAATAAACATATCTTCTTATC
ATCTGAAGCTAAAAATTTCTTAGAAAAATACCTGGAAAGAAATATAGAAAATCTTCTAAAAGAAACTCGC
TCTAAAGATACAGCCGATTCCGTTAAAAACAGTCTTATAAATAGAGCGGTGGTAATAGACGGACAATACA
ATAAAACTCATTCCCATAAAATTTATTCCTTTGAAAAAATAAATAAAATCGGTGAAGATTTATTAGCCCA
GGGAGATGTTTCCTTTTCAGAGGTAGCCAAAAGTGGCCAGCCCGATGACCTGGCAACTATAATCTATACC
TCGGGAACTACTTCTGACCCAAAAGGAGTTATGCTTACTAATTCTAATTTTATGCATAATGCCATAAATG
CTCCTATTGCTATTACTATAAATAAAAATGATAATTTTTTATCGGTTCTACCTTCATGGCATGTTTATGA
ACGGTCAATAGAATATTGTGCATTGCAAGTAGGTGCTTCAATTGCCTATAGTAAACCTTTTAAGCAAGTT
CTTCTTCCAGACCTTAAAGTAGAAAAACCTAGTGTTATGTGTAGTGTCCCTCGAATATGGGAAAGCGTAT
ATAAGGGAATTATAGATAATGTTAAGAAAGGAAGTTCTCTTCAAAAAACTATCTTTAATTGGGCTATTAA
AATAGGAGAAGAATATAAAAAAGCAGAGGGAATCCTTAATGGTAATTGGCCTTTATTTGACCGAGCCGAA
TATACTACCGAAGAATTGGCTCAAGCCAGAAGAACAGTTAAAAGATTGGGTTGGAAATATCGCTTAGCTG
ATAAAATAGTTTTTAAGAAGGTTAGAGAATTAACCGGTGGAAGATTTAGATTTGCAATATGTGGAGGAGG
GGCACTTAATGAATCCATAGATAAATTTTTTAATACTATCGGATTAATTATTACTGAAGGATATGGATTA
ACTGAAACTTCTCCAATTCTTGCTGGTAGAACAAAAAAGGATAATATTATGTTTACCGTTGGTCCTCCTC
TCCCGGAAGTAAAGATAAAAATTATGGATAAAGAGGATTATAATAAAGAATTACCCAATGGCGAAATGGG
TATTGTGCTGGTTAAAGGTCCTATGATAATGAAAGGTTATTATAAAAATGAAGAAAAGACTAAAGAGGTA
ATTAAAGATGGCTGGTTTAATACCGGAGATTTGGGCAAGAAGACTTATAACGGAAAATATATCCAATTAG
TAGGGAGAATAAAAGACACCATAGTCTTAAGAGGAGGAGAAAATGTTGAACCTCTTCCTTTGGAAGATAG
ACTAAAAGAGAGTGAATATATTAATATGGCAATTATAGTTGGCCAGGATAAGCCTCGTCTGGGCGTATTA
ATTGTTCCTGACTTTGAAGCTCTGAAAGAATATACCGAAAAAGAAGACATTCAATATAAAAACACTGAAG
AATTGATAAAGAAACCCGAAATAATCGCTTTATACCAGAAAGAACAGAAAAGATTAATCTCAAAAAAACA
CGGGTTTAAGCCATACGAAACGGTAATGGGAATAGCCTTACTTACTCATGAATTTACCATAGAAGACGGA
GATTTAACCGAAACTTTAAAAATGAAAAGATTTGAAATACACAAGAAATACAAGAAAGAGATAGATAAAA
TATGTGGATAAAAGCCAATTGACCAATTTACCAATTAAGCAACCTATCAATTGGCCGATTCACCGATCAA
ATTAGTTAGCCAGTTAGCCGGTTTACCAGTCTGCCGGTCAAATTAGTCGATAGTGAATAGTAATTCGTAT
TGCGTATTGGGTTGGGTATCGAGTATCGCGCGAAGAAAATCAGTTATCGGTTATTAGTTTATTAAGATTT
CTGTCATTGCGAGCTCTGATTTATCAGAGCGTGGCAATCTCATTGTTAAGCTAAAAACTTGAAGCAAAAA
ACCATAATTCAAAATTCAAAACTTCTTTTGAATAATATATGATTTTTAATAATGTAGGGACGGATAAATC
CGCCCCTACTTCTCTATTCTTGAACTTTTTCTTTCTTCACGATATACGATATACGAATTTATTCTTTGGG
AATTGTAAACCTTTGATAGGGATAAATTAAATCAGGATTATTTATTTTATCTGTGTTCGCCTCAAAAATT
CTTATCCATTTCTCGCCTGTATTATAAAATCTTTCAGCAATTTTCCAGAGTGAGTCTCCCTTCTTTACTT
CATAATAATCTGGCATACTCTTTTTTATTGCCTCGGCTAATTTAGCCTCTATTATATCCTTACCTTCTTT
TAATAAAGCTAATCTATCAGCATATTCTGCTTCTTTTTCTTTTCCCTCTTTGGCCATCTGTTCTCTTATT
TCCGTAACTAGGTTTTCATATCCTTTTATGCTTTCGGATAGCTCTGCAATTATTTTATCTTTGCTGGAAA
TAGCTCTTTCTGAATCTTCTTTTTGTTGTTTAAGGAGCACGATAGTATTTTCTTTTTCTAAAAGAAGCTT
TTGAGAAGCTTTTAATTGAGTTTCAAGTTTGCTTTTTTCTTCCGTTAATAAGGATAATTTATTAGAATAT
TCTGTCTCTTTTTCTGTTTCTTTTTCTTTTTCTTTGGCCGCCTGTTCGCTTATTTCCTTAATCTGATTTT
CATATCCCCTTATGCTTTCGGATAATTCTGTAATTGTTTTATCTTTTTCAACAATATTTTTCTCTGATTC
TTCATTTTGTTGCTTAATAAGCACAATAGTATCTTCTTTTTCTGATAAAAGATCTTGGTAAATCTTAAGT
TGATTCTCCAATTTACTTTTCTCTTCTGTTAATGCAGATAGTTCTGCAACATAATCTTTTTCATCTTCAA
TTTTTTGTTGAACCAATTTTTCTTTCACTTCGTTAATTTTATTATTACAATCCTCTAATTTACTGATAAG
CTCCTCTTTCTCTCGATCTTTAGTTTGCAAGGTTCCTTCCTGTTCAATTAATAAAGCTTCAAGTTGTCCT
TTTTCCTCCATTAATTCAGACAATTTAACAGCATATTCTTTCTCCAAATCTTTTTCTTCTTTAGGTAAAC
TTGCTTTTAATTCTTCAATCTGTTTTTCTTTTTCTTGTATATTTTCTTGCAGTTCTGAAATAAGTTCGTC
TTTTAGAATAACAATCTGTTCAGATTCTTCTTTTTGCCTCTCAATGGTTTTAATTGTTTCTTCTTTTTCG
GTTAACAACGCTTCGAGTTGAGCTTTTTCTTCTTTTAGTTCTGATAATTTATCAGCATATTCTTTCTCCA
AATCTTTTTCTTCTTTAGGTAAACTTGCTTTTAATTCTTCAATCTGTTTTTCTTTTTCTTGTATATTTTC
TTGCAGTTCTGAAATAAGTTCGTCACTACTTTCCAGTTTAAGATTTTTTTCTTCTACTTCTTTCTTTGCC
TGATTAGATTGGTCATAAGTATAAATACCAAAACCGCCAACAATTAATAAAACTATTATAAATAAAACTA
TTAAATTTTTTGACATTTTTACCTCCAATATTTTCAATTTTTATCTATATTTTATTAATTCGACAAAAAT
TTAAAATATCCTCTTTTATAAATAAAAAAAATTTTATTTTTTTCAATTATTCGTATTCACTTTAACTTTT
TTTACTTTAATCTATTCCCTATCGTAAAACTTGTATCCTTGCTTCTTAAAAAGTTGACTTAGTAGGAACG
GCTAGCAGGAATCCGTAAGAGAGCTGCTGCCCCGAGAACCCCCGCATTTCCTCCCAACTCTCCAATAACA
ATTTTAAGAGATTTATAATTGGAATAAAATGCTCTCTTTTTTACTTCCTCTCTAAGGGGAATAAGTAACT
TATCACCTTCATTAGTTATTCCTCCCACCAGTACTATCATTTCAGGATTCAATATATTAGCGATATTGGC
AATGGCTATACCTAAATAAGAGATGGCCTCTTCAACCACACCTTTAGTTAATTTATCCCCTTTACGGGCA
CTTTCAAAAATTAATTTTAAACTAATTGATTCAACTGACTCAGCATTATCTAAATTTAAAAATCGGCTCT
TTATCCCTTTTTTAATTCTATCTCTAATCCTATTTTTAATTCCAGTAGCCGAAGAATAGGCTTCTAAACA
ACCATAGTTTCCACAATTACACTGAGGACCATCATTGTTTACGGTCATATGTCCTAACTCTGCTGCTCCA
TAATTGTTGCCATGATATATCTTGCCATCAATAATTATTCCGCCGCCAATTCCGGTTCCCAGGGTAAAGC
ATACTAAATTATTTACCCCTTGACCTGTCCCAAAACACCTTTCCCCCCAGGCAGCTGCATTAGCATCATT
TTCTAAAACAACTTTCATATTAAATTCATCTTCTAATATTTTCCTTAAAGGGACATCTCTCCATCCGGGA
AGATTGGGAGCAAAATTGATGATTCCTCTTTTAATATTGAGAGGACCCGGTGCTCCAATCCCTATACCTA
TTATATCGTCAGGAGCTACGGAAGATTGAATAATATTCTTATGGATGGTTTCTATTATTCTTTTAATGGT
AGCTTCTTTACCTCTTTCGGCTAAAGTTGGAACTTTCAGGCGGTTTACTATCTTCCCCTGGTAATTCACT
GTTGCGCTAACAATATTCGTTCCTCCCAAATCAACGCCGATAGAATATTTTTTTTCTAAACTTTTTTTAT
CTACCATCATATATGCCACCTTCCCATCATTGCCACATTTTTTCTTTGTATTTCTTAAAAGCGTCTACTT
GCCGTTGAATTACTTCCTCTGACTGCTCCATATCTAAATTTTTTGTTTCAATAGCAAAACTAGCTAAGCG
CCCCTGCCATAAAATTCTTAATATCTCTAAAATATCTTCTTTCCTATCTCTTTTCTGTTCATAATAACTT
AAACTATAATATACTATTTGAGCCCATAAATCTATAGGAAAATTAAAATCCTCCATACTGGCACTTTTAG
ATATTTTATCTAATGAAGATATTGTTTTTGCTGGCAAGAAAAAATTTTTTGCCTTTATCGTCTCTTTATA
TCCAGATTTAAAATCATTTATATATCCTGATATATCCATAACCACCTCTTTAGGTGTCTCTACTTCTTTT
ATTCCAATCCTTTCTACACTTTTATCTACCACTTTCCTTTTAGAAAAATCTTTATAAAAAATGGTTAAGT
CTAAAATACTTCCTGTTACCTGATTGAACATAGGAACTAATAATACCTTGGGGTCTTTATAATCTTTGGT
GGAATCATGACTTTTTATCCCCAGTTTCGCTTCTATCATCTTCATGTTTTCGCAAGCAGCCACTGTAGTA
ATAAAAATATCTATTCCAAATTCAGCCGGGAAAAGAGGGTGAACTAACACTTTTTTCACCATTTTAGCGG
ATAGGCCATATTCTCCCCCTATGGGTTGTCTGATAGAAATCCCGTAGAGTGCTCGAGTCAGAGGATAAGC
CAGATGATTGGTAATTACTCCATCATATTTATGTCTTGCATAAAAGGGAGCAACCAGATCATGTCCGGTT
AATATAGGCTGAACTAAGTATTTTAACCATTCCGGGGTTATACTGGTAAGATCGCCATCTACCAAAGCTA
CTGCCTTTGCTCCTACTTCTTCTGCTTTAATAAATATGGTTTTTACTCCATTTCCCTTTCCGATTTTCCC
AACTTGATCCAGTACCATCTTCTGTGTTCCGGTTACAGTTTTATTAGCCCTCTCTTTGGTGTGGTCTTTA
GAAAAACCATCTGAGACTATAATTAAACTTTTCTTCTCCGAAAAATAGTCATTCAGACCCTGATCAACTA
CTTTAATTACTCCTTCAATGGTATCTTCAACATTTTTAGTGCAAATACCTACTACTATATCTACTTTATC
TCTCATTATAAATTTTCCTCCTTCTTTTTACTATATATTAAATCTGCTTCTTTAAGTGATTCTAAAGAAC
CTATATCGAACCATTTACCTGAAAATGCAAATCCAAAAATTCTTTCTCTCTTGATTAACCACTTTATAAA
AAATCCTATGGCATCAGGATTTTCTCCTGCATCTAAATAAGTTAAAATACCTCTAACCCCTTCTTGAGAT
AATATATAGCAGGCGGTGGAAACGAGTGTAGAAGAAGGGTTTTCGGGTTTTTCTACAAAATCTATTATCC
TCATTTCCTTATCGACCTTTGCGACTCCATAATTTTGGGCTGTCTGAATAGATTTTAAATCATATAGGGC
GACTACATTCCCCTTTTTTTCTCTATAATAATTAATCAAATCTCTTAAATCAAATTCAAATAGATTATCA
CCTCCTATAATCATTAATTCCTCATCTATATTTTTTTCCTTTATTAAGTATCCCAACGCTCCTACTGAAC
CTAATTTATTTTCTTCGGACAAAGTCGGTTCAACCACTAAAGAAATATCTTTTGTTGATTTATATTCTAA
CAGCCATTCCTTAAAATTTTTTCCGAATTTTTCATTAGTGGATATTATAATTTTATCAATTTCTTCTTGG
GCCTTTAACTTTTCTATAATATACTCAATCATCGGCCTTCCCCCAACCGAAAGTAGTTGCTTGGGTTTAT
TTTTAGTCAAAGGCCAAAGTCTTTTGGCATATCCACCCGCTAAAATTATTGCTTTCATATTTAATACTCC
TCTTTTATAGTTTTTGGTTTTCAGTTCTCAATTTCCAATTAATTCTATCTAATTTATTAAGCAAGAGGTG
AAGAGTAACATGGCTACTATTAATAACTGTATGTTTTATCTGGTTATCCTGAGGAGAAAAATGGGTAGCA
AGTATATCTTTAACCTTTCACTCCACCTGCAACTAAACCTTGTTCTAAGTACTTTTCAAAGGCTAAAAAC
AGGACAATTATAGGAACAGTGATTATTACCGAAGCAGCCATTACCAGATCCCAGGAAGTATGATAAGAAT
GATAAAGCCGTACCAGCCCCAAGGGCATAGTAAATTTATTAGAATCATATAAAAAAACTAAAGCATATAA
AAATTCATTCCAGGCTATCATAAAAGTATATATCCCTACTGAAGCCATCGCTGGCACAGAGAGAGGCAGG
GTTATTTTAGTTATAACTTCCAACCTGCTGCAGCCGTCTACTAATCCCGCTTCTTCAATTTCCTCAGGAA
CAGTCCTAAAATAAGCAGCTAACATATAAAGGGAAACGGGCAAAGTTTGAGCTAAATAAGTAAGTATTAA
TCCATTTAAATTATCTATAAATCCTACTTTTGCTAACATAGCAAATAAGGGAATTATTAGTAATATTCCA
GGAAACATATATACTAAAAGGATAGACCTCATCATCATAGCCTTACCTTTAAATCTTAATCGAGCTATAG
CGTAAGCTCCCAAGCAAGCCAATATTAGATTTAATATAGCTGTAAATGAGGCGACATAAAAACTATTTTT
GAGATACAGAATAAATCCTTCTTCAAATAAGACCCGCCAATAAGCTCTTAAATTAAAACTATCTGGTAAG
AACCTGGGAGGGTAAGCAAATAATTCGGAAAATCCCTTCATAGATGAAATTATCATCCAATAAAAAGGAA
AAAGAATCACAATTAAAAATAGAATGATACTTCCAGCAACCACAATTTTTCCAAAAGATATTTTTCTTTT
CTCCATTTTTTTTACTCCTATCCTTTGTAAAATTTTGCACTTCAAATAGATGTTACCATTCCAATGCATA
TTTTACATAAAAAATCATAAAAACACCGAGAATAATAAACAAGAACATTGAGGTAGCTGAACCTAAGCCA
AAATCATTCATACCAAAACTAAATTCATAGGTAAGAACCGGTAATACTTTGGTCCCTGCTGCTCCACTAG
TTAGTAAGTAGATATCATCAAATTTATTAAAAGTCCACATTAATCTTAATAAAAATAAAGTACCTAATAC
ATATTTTAATTCGGGTATGGTTATGTAAAAAAACTTTTTTATTATTCCTGCACCATCTATACTTGCTGCT
TCATATAATTCATTAGGAATAGCCTGAAGTCGAGCTAAAATCATTAACATAGCAAAGGGGAAATATCTCC
ATCCTTGAAATAAGATCACTATTAGCATAGCCCAACCCCTTTGAGAAAGCAAAGCAATAGGTTTGGCCCA
TATACCGCTGCTCATTAAAGCCCAACTAACTACCCCATTTACCGGATTAAGCAGCCATCTCCAAATAAAA
GCCACCGAAACAACCGGAGCAATATAAGGAAATAAAAATATTGCTCTTACTAATCCTCTTCCTTTAAATT
TTCTATTTAATAATAGAGAGGCTGCCAAGCCTAAAACAATAGATAAAATACTTCCTAAAAACGAATATAT
AATAGTTGCTTTTAAAGCATCTTTAAACATAAAATCCTTCGCAACTCTAAAATAATTTTGTAATCCTACA
AAAGGTGCTCCTCTTTGGCCAAGATTCCCCAAAGTAACTTCATGAAAACTTATCCATATATTATAAAGTG
CAGGATATATTACCAATCCAAACACAATAGCAAAAGTAGGAACAACAAACCAGTAAGCTAAACGTGCTTC
TCTTTGTTGAAGAGTAAGAGTATTTATTTTTCTCATCTTTACCTCCACTCAAAAGTAGGACTATGCAGTT
AATTTTATTTTAACTGCATAGTCCTTAGAAGATTAAAAAATCTTACTTTAATTTTTAATTATTAGATATT
CTATTATTTTAATGCCTCAGTCTGTTCTTGTAACCATGCAGCTGCTTGTTCTGGAGTCATATCACCAGTT
AGAATTTTTTCTATTACCACTGGTACTAATTTTCTGCCATAGACATCTGAAACTAAAGGTACAATATTCC
CTTCCATAAAGCCCCATCTTTGAATCATATCCATACCACCGGCTACATCTGCAACTACCTCTGGAGCATA
AAGGCTAAACACCTCATGATTTAACCATTCATCTACTACAGCTTTACGAACAGGAACCTTTCCTCCCGGA
CTCATAAAGAGAATATCTACATATCCTGGTCCTAAGACATATTTTACGAATTCAATAGCTGCTTCTGTAT
CTGTGTCTTTAAAGATTCCCAAGGTTACTAACTGTCCGTAAGAAGCCTTGATTCCGCTGGGTCCTTCTAT
AATCGGACAAAAGCCAGTATTTTTAGCTAAATCAGGAACAGTAACTTGATATGCCTCTACTAATCCCGCA
ATATCATCCATTATATAGGGAGAATAGAACATCATAGCTACTTGACCTACAATATAATACTGTCTGCACT
CTCTCCAGGTAGTAGCCCCCGGAGGTCCATAAGCAGCTAATTTAGTGTAATAGTCTAAAACCTCTACCAT
TTCAGGGGTATTCATAACAATATTACCATCTTTATCAAAACCAGTTGCACCATTGGATAAAGCAAAAGGT
TCAAATACCTGTTGGGTGAATATCTGTCCCGAATCGGTTCCAATCACTATTCCATACATAGCATTAGGAG
GATCATAAAAAGCTTTAGCTGCCTCTAAAATCGTATCCCAGCTGGTAGGAGCAGCCAATCCTTTTTCAGC
AAAAAGGTCTTTTCTATACCATATGCCTTGTACCCAGCCATCAATAGGTACAGCTGCCCATATGCCTTCT
ACAGGGGAACGAACAAGATCTAAAGCACCTTTGTAAAAACTAGCATAACCCATATCGGCAATAGCTTTAG
TAGCAGCTTTGGTATCCAATAATCCATCTAAGGCAAAACCAGCTACATATTCTAATCCAAAACGGCAGAC
GTCAGGTAATCTTCCAGCTGCTTTGGCAGTTGCAAGTTTTTTAGGAACATCTACTTCATCAACTGGAATT
ACTTTTACTTCAATTTCCGGATGAAGCTTCATAAAATCTGCTGCTATTGCTTCTTGTACATCAACTCTAG
CTTTTTCATTGTCTGTAGTCCAGAATTCTACAACAGTTTTTTCTGCAAAAGCAAAAATACTTATACTAAA
CACCATAATCAAAATTAACAATACTACAATACTCTTTTTCATTTTTTTCTCCTTTAAATATTTTAATATT
CTTTCTAAAAATACAATTATTTTTCTCTATCTCATCCCTCCTTTTTTTCTTTAGTTTTTCTTCAATTCTT
TCCCTGTCTTTATTGCCCTCATAGATTGTTTTATGCTATTTTTAATTAATGATATCTTGTTTGGTAATGA
CTCATCTAATCTCATCGGTTGCCCGGAAACACTAATTAAAGAACTAATTCCATATTGATGTACAATATCT
GCATCGTCACCGATGATTGCAGCTACAGCTATTACTGGAATATTGTATTTTTTGGCAATCTTGGCTACTC
CTATTGGCGCCTTTCCGTAGATAGTCTGACTATCGATCTTCCCTTCACCGGTAATTACCAGATCAGCATC
CTTTACAGCCTGTTCCAGTTTTACTACTTCAATCATAATCTCAATACCTGGTCTAAGCTCTGCATCCAAA
AATGCCATTGAACTAGCTCCCAAACCTCCGGCTGCCCCTGCTCCCGGTATATCTTTTATATCCTTATTTA
AATCTCTTTTTATTACCTCTGCAAAATGGGCTAAAGATTTGTCCAGCTCTTCTATTATCTCTGGAGTGGC
GCCTTTCTGAGGTCCATATATCCGAGCAGCCCCTTTTGGCCCACAAAGCGGATTACTCACATCCGAAGCA
ATTAATACTTTAGTCTCGGATAAGCGGTTATCTAAATATTTTGTATCAATTCGGAAAACTTTTTTTAATT
CTCCTCCTCCAAAACCTATTTCCTCCCCGTCTTTATCTAATAATTTTGCTCCTAAGGCCTGAACCATCCC
CGCTCCCCCATCATTAGTAGCACTTCCCCCGATACCGATAATCATCTTTCTACATCCCTGGTCTAATGCT
GCCTTAATTAACTGACCGGTTCCGTAAGTGGTAGTTATTAATGGATTCCTTTTATTCTCTGGAACTAAAG
TTAATCCTGACGCTTCAGCCATCTCAATAACTGCCGTCCTCTTATCTCCTAAAATACCATAACAAGCCAA
AACTCCATCTCCCAGGGGACCTGTAACTTTCTCTCTTAAAATTTCTCCTCCGGTGGCATTAACCAGGCAT
TGGACTGTACCATCTCCACCATCTGCCATAGGCATTTTTATAATTTCAGCTTCCGGGAAGATTTCTCTTA
CTCCTTGCTCTATTGCATCTGATACTTCTACAGCAGTCAAGCTGCCTTTGAAAGAATCTGGGGCTATAAC
TATTTTCATCGTTTTTTATACCTCATCTTGGAACTATATATTTTCTTAATTTGTTTACTGCTATAAAATA
TACGACATCGCATATAAGATTTCCTTTGTATAATAGTATGAATAATACACTTTATTTCTTATTATATTTA
TATAGCTTGCACAATTTTTCAAAATTTCTTTACCCTCACTTCAAGCCCTCACTCCAAAACCTCACTCAAA
CCTTTATAAAATAAGGCTTTTCACCCACATCTAAAATAAGCCATTTTAAGCCCTTTTAAGCGCCTATTTT
AAAAAATATGAACAATCACCTTAGACCTCCTCAAAAAACGCTGCTACGACAAAAATTCTCTTAAACCCTT
ATTTTGCAAGGCTTTCAAAGTGTTAAAAATAGGGTTTTTAGCCCTTTTTTACCTCATTTTCCCCATATTT
TAGAAGTACTACTAATATCCCATATAACAAAAAAACGCAGAAACCCTTATATTTTCTACGTTTTAGAGCC
TTACCATTTTTTTCTATAAAAACTGATAATCTCCTAATTCTATATATATTTATCTACCTTGCTCAGCTAA
AAATCAGTTTTTCTATTCCTCTATTTTTTCCCTTTACTCTAAAAAAAGGCCTCCTGAAAGTCTTGTATAA
TAAGGGTTTTAAAGTTAGGTTGCGTATTTTTGATTGTAAGCGCTTATTTTGCCTTAACCTATGGTTTTAC
CCTCGGAAAATAGGTGTTTTTTGGCTTATTTTCACTCCCCCAAAATCTAAAAATGGCTTCCTGTAAGGGT
TACAGAGTTTTGAAGAGGTCAAAAAAGGCTAAAAAAAGTGTCGTAAAATATACCCTTTTTTCGAAAATTG
ATGCCCGTTTAAAGGCACTCTACGTGCGTTAGAAGGGCATTCCTGAAAATACTCTATTGATTTTTTACCT
TTATTACATCCTCCCTGTTTTAATATAATAATCTATCATTTTATTGATTAATTTTTTACCATTGGGAGTA
ATCCAAAATTTTTTAATAACCTTAATTTTTATCCCGGGAAATATTTCTCCCTTTTGAGTTCTGACTACCC
CCAGCCATTGTAAATACTCTATTAGAATTGTCTCAATTGCTGAAGCTAAATCATTAAGCAGGCTTTTAGA
AAATTTTATTTCTTTTCCCTTGGGGGTATAGAGCTTAATTACAAATTCTTCCATATCTATTTTTCTATTT
ATCTTATATTCATCAATACAATAAAGTAAAGTGATAAAACTTTCCTGATATTCTTTAGCCTGATTATCCC
AATAATTAGTAGCCAGGAACTTTGTCCAATTCGCTTTTTCAACCCAGATAAAAAACAACTCAAAGAGCTT
TTCTCCATAAGATTTCTCACAAAATTCTTTAAAACGACCAACGTTTACCTTGATCCAACCCTTCTTATCT
GTATAAATAAACCTTGCTGCTCGAGACAATATATCTATAAAATAGATATATCTTTTACTAACTTCTTCTC
CTCTTTTTTCTTCCTCGCCTAACGAAATAAAACTATCCTTATTTATAAAATCTTTCTCTATTGATTTTAT
ATGCTTAAAAGGAATCCATCTGTTTTTTAAAGTAACCTTTACGCGATTTTTTATAAAATAATTTACAAAA
GTTTCTAAATCTTCTGCCAGAGGACTGTCTTTTTTGCTTAAATTAGTTAAATCAATATATTCTTCCCTCA
TTCCACAGCTTACAGGTGTTATGGTCATTGAAAAGGTGAAACCCTTTCTAGGGCTGCCCAATCTTTTTCT
TTCATCTGAAATTACTTCCCAGGGAGTTTTATGGTCAAGCTCTTCCTGGGGTTGTTGAAGCCATTGATCC
TGACATTTCTTAATCGCTTTGTCTAATTCTTCTTGATTGGAAAAATTATTCGGATTAATGTTCGATTGAA
TCTGGCGCATTAAATCCAGAATCAATTCTCTTTCCCGGGGTCCCATACTCTGTTCATTAACTTCCTGGGG
AGATTCTCCCTGAAATTCATCACGGGAAGAAAGATTCCAGAAATCCATAAATATTTTATGAAATTCTATT
AATTTATCATCAGAGGGAAAATTAAATTTTCCCGACAATTTTCTCATTAGAGGAAAAGGGTCGGTAATTT
TATTTATCTTCTTTCTAAGATTTTTGATAGAAGGTGCTTTTTTCCCTAAATATTTTTTTAAAAAATGTTT
TAGCTTTTTTTCTACAAATTCCAGATTGTTTTCCTCTACTTTAAAATTTTGACATGCCTGGTAAATTTCT
TTTTCTATCATTAAAGGGGTAATGGAATGTATGATCTCAGAAGGGTCATTTCTCCGCAATCTTTTTAATG
AATAGGTAAAATCTTTTGGACATAATATATTGAAATTGCATAAAGCATAATCTGTCTCATAGGGCAAAAT
GCGTCCTACAACATGGTCTCCTTCTTTGATTTGATAGGTAGCATTACTTTCCCACACTTTATATTCTTGA
TTAGAAGTAAAATTCTTAGCTATAAAATAAGAGCCAGCCACAACCTTGACAATGTTAAAGATATCAAAGA
TATCATTTCTAAATCCCAGGAGAATATTTCGGTCTTTTTTATTATATTTAAATAAATTCTTGGATAAAAA
AACTTCTAGGGGACTTGTTTCGTAATATTGAGAAATACAAGTAAAAATATAATAATCGGCAAACCTCTGC
TCGACGGAATTTATTTCTTCAAATGTTTTATAATACAACTCGGGAGTGGTAGTAAAAAATCTTTCTCTTT
CTTTGATTAATTCTTTAGATAAATGGGGATCTCCTTCACAAAATTCCATTATGCCAATAATAAAATCTAT
AATTTTGGTATCGAGTTTCATAATAGTTTCCTACTTTCTATTCTTTATTTTTTTGCATAATGCATAAAAA
TTTATATTTTTTAACAAATTAAATTGAATAGTTGTTGAATTGGCAAAATATATAAAATATCAAGGGCTTA
GCTTCAGCGGTGATCGTTCTCTACACAGGTTCAATTCCGATACTATTTAACCACTCAATAACTTTTTTAT
TCATCCTTTCATCTCTAAATTTGAACCATTCTTTTTCATAATCAGGATAATCACCTACTACATTTTTAAA
ACGCCTGAAAGCTCCCTTCCCATCTAAGGCTATGCTCAATTTTTCCCTTAATAATTCATCCTCCACCTTC
TCGGCAAATTCAACCATTAAATTATATCCTTCATATGATGGCCTCTCAGGGATGCAAATATAACGATCAG
GGTTATTAAATAATATATCCTGGGCTAATTTAACTTCCTTTTTCTGCCAATCAGGTAAATCTTCTCTTAT
CTTATCTTCATCTTCTTCTGCATATCTAAATATTTCCTCTGAGGTAACAACAACCTCTCCTGTTTCTTTA
TCAAGATAAAAGTCCATATCAATTCGGTCTACATTTCTCATTATCTCAGCAATCATTTCCAGATCCACTT
TTAATTTTTTCATAATTTTAACCTCCTTGTCATATCAAAATTGTACGCCAGATTACATATTTAATTAAAA
TAGGAACACATCCTATTTTTTCTAACAACGTCGCCATCTGCATTAATCTTTATTTTCGAGGCTGTATAAT
TCATTTCAGGAAGTACGGTCTTCCCTATGGTCTATCTGCTTCCCGGTGTACGCTTCATCTAATGGTTACC
CATTTTGATGCAACACTATTCATTTAAATAAGATAAATTAATGTCCTCTTGTCTTACTATAAATGTCTTT
TTCATTATCCTATCGTTTCCATAGCTTTGTTAATTCTTCTAAGAGCTATACTTAAATCAAAGTTCTTGCG
CTCTTCAGGTGCCAAAACGTCAAATAACTCTGTTTCAATACGTGAATTCATATCCTTAATTTCACCATCT
GATCTGCCGAGGTTCTTCTTATATTTACCCAAATCTGTATCAGCATCATCCTCTTGAAGTTTCTTTTTAA
ACAACGTCATTACTTCTTTATTGGATAAATCAAATTTATTTCGCAGAACAAAGTCAATATCATAGAAATC
CCGAGGAGCTATAATTTTTCTTATCGCACCTGCACGTAACTTTTCCGCTATGAGCTCATTTAAAGATAAG
CAATTAATTTGACCACCATCAAAAAGTGGATCACCTGTAAATGGATGTAGAAAAATATGCTGTACCGGCC
GTTTTTCTATTGTATCAAGCGGATTAAATCTAAGCCCAATCTCTAATTTAATTTTTGCTTCTATATTACG
TAGTGCTGATTGGTACACAAAGTAAAACACATATTGCTTAGACTCATTACGGCCGGGATTACCAACATCG
TCCAACCTCATACCAAACTGTTCAATGAATTTTTCAATTTTATCTTTAACCGGTTGGATACATCTACGTC
TTTGACCGCGTGTAGCTTCATACTGTGGTAATATCATGCTAAAATCAAGATCCTCGCTTAAACGATAATA
CGTATAGTAAACCTTATTAAGGCAACTTCCTCCTTTAAAAACAAGATTTTCGGAAAGCTCATATATTCGT
GAGAGAATCAAGGTTAAATAATAATCTTTTTCAATTAAAGGTAGTAGAAAACCCCTTTTCTTCGATGCTC
TTCCTAACGCTTTTATAAACTCATCTTTATTTTCGTGAATCATTGACTATAACTCTCCATTTTTTATTAA
GGGTGCCTTTACGCGAACCGTTAAGAGAACCGATAGATGTCTTTTCTATGCTTTTTATAAGAGGTTTTAA
AATATTTTCAGGAACTCCGGCATCATCAAGTATCAACCCAATACGTTTTCTGGTCTTAATATTGGGAAAA
CAAACTGCATATTCAACTAGCTTTTTTATATCACATTTATCACTTTTTACAATTTCTGTAAATATCCTGG
AAGCGCCTATAATACCTCCAACAGGTTTATTAAAATAAATGAGATCTATTAGTGTCCTCTCTTTTGAGCT
GATGTTTACCTCTTCATCTTTTACTTTTATTTTTTCTATCCCATACATACGATTTTCCATTATCTTTATA
AATTTATAAGATAAACCGCAAATTATCTTATCCATACGCTTCGTGGTATTCAAAACATACACAGTTTGGA
AAAGCTGCTCTGTAAATCCGTAATAGTTAAACATGGTCGAGTATCCGACATAGTAGTTTTTCTTCGGAAA
GAAAAGCGGCGGGATAAGCAATTCATCTACACCTGTTCCTTCGGGGCCTGCTTCAAGAGGAGAAAAAATA
TATACACCTGGTTTTATTGGGGAGAGTATTCTTTTCTTTTTGAGCCTAAAAACAATTTGTTTTCTATCCT
CCGGCGAAAGATTAAATAATTGATCCATATCTTTCGCTGTAATAATAGCTTTTTTTTCATAGGTCAAACG
AGCTACAATATTCGTCTCTATCGGTCCTAAAATCTTATATGTATTTTTAGGTTTCATAGGTTATCTCTCA
AATAACTTACGGTACATTTTTTTACATTGTCATTTTACCACACTAATTAGCAATGTCAAAATAAAAAATA
AGAGTAAGCTCTCAAATATTTGATATTTTAATAGACACATCCTATTTTTTCTATGATTTAGCTTTCCATT
TTACGAGGTCTTCCTTTAGGACGTCTATCTATAATAATACCTAAAGCCTCAACTATCTAATTAAGAAACT
CCTCAGACCCCATGGATTTTCCGCAAAAAGTGGCTGAATTATTGGCTTTGTACGCCTTCTCTATTTATTT
AGAATGTGATGAAGTATCATATATGTTTCTCAAGGTAAGTATACTACCTGCAAATCAACATTCCCTAAGC
CAAACATATCAGTCGAGGAATCCATATCAGTCAATAAAGAGAATTGCAATTTTAACTGACAGCGGTCTTC
TACGGCATTCACTAAATTTTGAAAATAAGGTTCTGTGTTAACTCCATCCCAGGATTCGGTAACATCAACA
TTCCAGGGATTCAGAGGATAGTTTGAAATACGACACCCCTTTACCAGTACCCCGGGAGCATCAAAATCGG
AACTATCCAGATCAGAAAAACCACCATATTCATAAAAATAAATCTCAAAAAATCCCAGTGAATCAAAATC
CGGCTCATGCACTTGAGTAATATTATTTAAATTTAACTCAACGGAAACAATATATGATCCTAAAGGAATA
GAAGAAATATCAAAACTTAAAAAGGCTCGGGTAGCTTTATTGCTAGCTGTATCCCCTACCTGGGGAGAAG
AATACGCAGTTAGGTTATCCTCCAATAAAAAACCATCTTCGGCAGAAAGTGTAGGTAATACCAGTTTTAC
TCCACAACTGTAAGAAGTTTGATAATCATTATTGCCCTCTTCTTTTTCTGCTACCTCTTCTTCACAATCT
GCGGTTACCAAAATTACATCTTCTTCTCCGGAACAAACATAGTTATAACTAAAAATATCATCCACACTTG
CTCCCGGGAGTAAACCTGGTACTACAATTGTGTTTTCTAATATACCATTAACCAATAAGCAGACCTGACA
TAGTTCAGATTCGCTATCACCTTGATTCATTATCTGGAAACTGACCACACCACCTACGATATCTACCTGG
GTAATTACCAGATCCGGTAATTCGGGCAATACCGAACATCCACTAATAAAAAGAATACTAATAAATACCA
ACACATAAACTAATCTACTTAAACTTTTCATTTTTTATCACTACCCTTTTAAAAATTATTTTATGAAATA
TACTTATGAAATACTTTTTTTAATAAAAAAACAGGGATACATTCTCTAGAAACTCCTCAGACTCTATAGG
TTTTCCGTTAAAAATTACAGAATCATTAACCTGGTACACGTTCTATCTATTTAATTTAAAAGTAAAATGT
TGATTGTCTAAGAAAATAGGTGTCTGTCCCTATTATATTCCTATTATATTTATAATCCGGAATAATACCC
GGTATATCAAAAATTATCGATCAATAAATCCTATGTATTTAAAAAAATGCTTGACAAAGTCATAGTGTTT
CGGTATGGGTGGCTGGCTAGACCTTACCCAACAGGGACTTTCACCCTGTAAGAAATATAGAGCTTCTTGG
CGCTCTTCCTCTAAAAGTTACCGAATTATTAACCTGGTACACCTGTCCCTATTTTCTAAACCCTTTCTTC
TTGTGAGGTAAAAGTTTCCGAAAAGTTTCAGGATATTTTTTAACTAACTTCATTAATCTATTTTTTATTT
TTTTATTTATGATATTATCTTTTCTTTTAATGATAGATAATAATAACAATAACCTGGCTTGGGTTTCTAT
TTTTAAATCATATATTTTTGGAAAAGATTCTAAAAAAATATTGATATTTTCATTAAATTCGATATCCGTC
ATTAATTCTTGGGTTGCCCATAATATTAATAACATTTGAAAGTAACTTTCTTCATTTAATTTTTTTGAGA
GCGAATAAAATATTGACTTGGCTTCATTATAGATAAGCCTGCTTCCAAGTGATAAATCTGATAATAACAT
TATAAATAAATCAGAATATATTAAAGGTTCTTTATTAATAACTTTTAGAATTCCTTCTCTAATTTTTGGT
GCAAATTTTATTGATTCTTCTATACCTCTATACTTTATTGCTGTTTTAGAATGCCAACCTGCTTGAAGTA
ATTTTCCCAATAAAAATTTATCTATTAAGCTGGATAAGTCCCTTTCTTCAAAGTGTAATATTGCCTCTAA
TATATCCTTACTTATTTCTCTTTTTAAACCAATATAGTAAAAGGTTACATCTCCCCATAATTCACTAAAA
TATATTTCGACAATCATATTGTTTAAATTAGATATTTCATCCCTTTTATCATAAATATACCTTGCAACAA
AATAATCTAAAAATGAACGGTGATTATATTTTATTTTTCCGTTTATATTTATTATTCCTGCTCGCTCTAT
CTCCTTTAAAAATTCGTTCAAATTATAATCAGTAGCGCCAAAATATAATTCACAATAATTCTTGCTAAAT
TCTATATATTCTTCTTTATTTATTTCCACTCTATCCTTTTTAAAAAATTCTTTGAATGCTAATTCAGATA
AAAAATTCCTTTTAATAATATATTCAAATATAATTTTAATACCTTTTTCACTATCCCACCTTCCAAGCAT
TAAATCACTAAACCGCTCGTATAATTCAGTAATTGATGCAGGGATTTCCTTATTTTCTTCTACTAATTCA
ATAAGCAATATTAATGACAAAGGAACTTTTGGGATTTGAAATGTTATTTTTTCTAAACAATTCTTTAGGC
ACTTCAATTTATTTTCATCTTGAACTAACTTTTCAAAAAGTTGTAAAGCTTGGCTATATTCAAAAGGTAA
TATTTCATATTTTTCAAAACCCTCAGGAGTGTTTTTTATAATATCAATTTTTCTACTAGTAATAATTAAG
GGACATGACATTTTTTCAGAATATACTTTAGCCTTTTCTATAACCTCTATACTTTTTATTGCTGTTATCT
CATCTAGAGCATCAATCATCAATGTTTCAATTTTAAATCTTTCTTTTATATTATCATCTATACAAAAATA
TTCATTTATAAATGAATCAATATCTTCCGCCTCTACTATATCTTTTGCGGAAATCAAAACAGGAATATTT
ATTTTTTTTACTTTTCCTTTCATTGATTGATTAATTTCTTTTTTCATTAAATCTATCGCCAGTTTCGTCA
AAGCCTCTGATTTACCAACGCCTTCTTCGCCTACTAAAAGAATTGGTTTCTTAATATTCAATAAAGATTT
TAATTTGGAAAAAGATACTTTTTGTTTTTTACTTATTGATTCTAATATTTTTTTTGAGATATCATCATTA
TTTATTTTTATATTAGTTCCTATCTTTTCTATCATTGGTTCTACAAAATATTCTGACAGATTTATTTTCT
TTTTTTTTGAAAGCCAATGCTTATTTTCCATTTCTTGAATTTTATTTTGTAAAAAATCTATTGCTTTGCC
TTCAAAAAAAACTTGGGGGTAATACTCAGAAAATTTATCGGTAAGCCAGTCAATATCTCTTATTTCAACA
TTCCCTTCTATTTCTTTAGTTAATCTTTCAACTGCTTGTCTGCTAAAAGTCCCTACCAATATCACTATTA
CTTTTGAAACTGGCAATTTTTCAAAAATAGTTTTTATTTCTGCTGGATGAGTGAGAGCTTGTTCTATCTG
ACTTTCAATTTCCTTTATCTTTAATTCCTTTTTACGAGAAAACATTGCTTTTACATGATGTTTAATTTCA
TCAACATCTCCCAATGTCTTTGCCTTAATATTACCTATTTTAACTATAAGTCCAATTACATCTATTCCGA
TTTTATCTTTTTTCACTATAACTAGGTCTTTGCCTAATTCTCTCACCCCGTGCGTAATTTCTATTGTGTA
GTTAGGCTCCATTATTTGTAAAAGTTCTTTTAAAAATGAATGAAATTTTATTTCTTTGAATGACATTAAA
ATTTCTTTTCTTTTTTGCTTTGGAATTGCTTTCGCATGTTGTATTAATTCATAATTATCTGCCATAAAGG
TACCTCCAAATTATTAATATTTTTAAAAATAGGGATAACACATCCTATTTTTCCTATGGTTTAGCTTTTC
CCTTTTACGAGGTCTTCCTTTAGAACGTCTTCTATAATAATACCTAAATCCTCAACCATCCGGATAAGAA
ACTCCTCGTATCATATAGGTTTTCAGTTAAAAGTTTGCAAATTATTAACTTGGCCAAATGTTACCTGTGA
CATTGTCATAAATTATAGAAATTCAATCAATTCATTAAATCTCTCGAATATATCTTGCCTTAAATCATCT
ATATATTCATCGGGTCCATTTTCTTTCTCGATCATCAGACAACCTTGACTCGTTTTTCTTTCAAAATATT
TCTTAATATTTTTAGAAATACCTGTAAAATAACCTTTTTTCTTATATTTAGCAATTTCAGATAAAATAAT
ATTCATATTAGGCGCGTATCGTAATATAAAATACATATAGTACAGATCTTTTGCCTGTTTTAGTTCCTCT
TCTCTATCAATAAAAGTAGCTCCTTTATGATATAAAAATGCAGAAGGTTTGGGGCATTGAATTTTGTAAC
TTATTTTTCCTCTTTCTGTTCTAACTTTTATAGGCATTCTATTTTCAAGAAGAAAATCGAATTTATCGAT
TTTATTAATAACAATTTGTCTACCAACTAGCTCTTCTACGAATTTATTCTTTGTCTTTGGAGAGGTAATA
AAATCTATAGGCATTTCCCCCTGTTTATATAAAACTACAGGATAGGTCTTACCAATATGGAGATGGCGTT
CTTTGTAATTCGAAGAAGAAAGAACCTCAAAAATTGTTTTTGAATATGGTTTTGCTTTGCTCCCACCGAA
TCCAAAATCAATATCTACTGTCGTTACCGCTTGTATTTCAAAATTATTCCATAGGAATTTTGCATATACA
TAAGATAACCAACCACCCACAAGTGTAAGGTCATCAAGATAATCTTCTAAATCCTTCAAAACCTCAAAAA
ACAATAACTCTAATTGTTTAATATCGTTCAATACTTCCTCCCTTCTCTTCTAATAAATTTCTTAGATGTT
CTGCCTGTTCTCTGCCCCGTGGCTGGAAATTGTATAAATCAAGATAGAGTTGAAGGTTAGAAACCACGGT
ATAACCTTTTATTTTTTGGGTATTAAAAAAAACACTATTTTTATAAAAAGGATGAATCAGGTGAATATTT
CCTCCTCTGACTAATTCTTTTAACTCTAATTTTTGCCGGATATCTAAAATTTCCTTCTCCCATTCCTTCA
AATTCATATAAATAAAAATATCTTCTGTTCTTACAAAAGAAGTAATGAGATTAGCCCCAGTATGGAGTGT
TAAGGCATATTGTTCCTCTCTTAAGACTTTTTTAAATTTATTTAAGATATTCTTATTCGCACTGTAGTAA
GTATCAATTACATTTTGATCAAAACTATACTCTTCTAACCAATCAGAAATAAGTTTTTCCTTATTAGTAA
GAATAGTATAACTATCTCGTCCTTTTTTAATTCTTTCAACATATCCATTTTTAACCATTGCTTCCAATAC
TTCCTGAGACATCCCCAAGCTGACTCCTTCAGGACCAGTAAAGTCACGCACTACCCATCGTCTCTCTGGA
TCTTTTAGCATTTTTCTCAGTATGAGAGAAGCCTTATCCGCAAAAACGTTTTTCATTCTAAAATTCTTTC
GCATAATGTTCACCTACTTATTAATGTTCACTATATAATGAACATTATATATTATGTGAACATTAATTGC
AAGTATACTCAAATCCTATATTCTCTTATCCTCTTATATCCTGACATTCGCCTTGTTCTCTCTTCCTTGC
TAATCTTAAAAACGCTAGATCAAAAAAAGAACAGGCTACTTTTTTGCCTTACCTTTTTTTAATACTAGAT
AATAAATAAAACAGGGGACGGTTCTCTGTTTCAAGCTCTAAAGATCTTATTGACCGTAAATCCTGTTAAT
CTTGATAATTGCCGCAATGAATTTCCCTCAAGTTCCTTTAAATATCTCAAAACCTCAATTTGCGTTTTTG
CCTGCTCATTGTGAAGTGAAAGTAATTCTATTTAATATCTTTTTAACGCTAATTGCCTTATCTTTTTGTC
GGATAAGGTTTTATTTTTTTAATAGATTTCAAGACATTGATCATTATTAGATTTCTTATTGAATCTTTTA
AATTTTTTAATTGCCCTATCCTTTTCTTTGTCAAACAGAAAAAGAGCAAAATCAACATTGACTATCTTTG
TTTTAGAAATGTATTCCTGGTAACTGCTCCATTTGACCTCTTCATGCCAAACAAAGAACCGTCCCCTGTT
TTACCCTTTATTAATGACAAACTAGATTTATTAATTGTCATTAATAAATAGGCTGACCAATTTTGTTCTT
CTGTTTTCCTTTATTTTAAATTATATTATATTTTTAAGGATTGATTTTTGAAATTTTATCTATTAATCGG
TTATATCTTACTCCATTTCTTAATTCCGCTATTTGGTTGAATTTTTGTATCAAAGTTAATTTATTATATT
GTTAGTTGAACCGTTATCTTGACATTGCTAAAACGTCCTTATAATATTCTTCTATATTTTTAAATTCTTA
ATATGTTTTTTCAAGGATTTTTCTAATCGAATCATTCCGTCAACCATATCGTCTTGTAGCTTATCCTTTT
TTTCTTCATCATCTAATCCTGCGTAGTTAAATCTTTTACTAATTCGAGAAGCTCTTCTATCGTCTAGGCG
CTCCCACTTGAGCTTATCTCCAAATTCTTTCTCAATTTCATCCATATGAGATTCAAGCTCGTCAAATATC
TTCTTATTTTCATCCTGGCTATCCTTTCCCCTATCAATATACAACTCAATCTGGCCATGCTTATATGTCA
CAACATAATTAAATACTAGACCTCTTTTTCCAGAACCAGTACCAATCCATGAATTTATTGATGGTGATAT
ATTGGAATGCAGAGATGTTCTCTTTTTACTTTTTTCTAATAAACCTTCCCAGAATTTCAATCTCTTCTTG
TGTCTTTCTGCAAGTTCTTTCTTTTCGCTACCCGCAACTTTACCACTTTCAGTAGGTCCGGCTATAACTG
TAAATTTAGGTGCCGGATCTGAATTTCCTATTTTATAAGCTTCAACTTTTACTAAATAAAAATCAATATC
AGCACTTAATTCATTAAGCCATTCAGTAGCTCTTTCATGTTCCGATCTTGGTTCTTTTGAAATCCAGATA
GCCTTTTTAGCATCAAGGTTTGAAACATAAGTTAATATTTTACCTAAATGGTCATGATCAGTTTTTCCCA
ATTGATTTTCAATTAATACAGTTTCTCCTGTAGACCCTTCTGCTATTATATCCGCAGAAAAAGAACCTAT
CTTTTTTTCTTTTTCAACAGCTGTAAGGTCAATATCTAATTCTTCTGCTAAAATTTCTATATTTTCAAAA
AGCCAACTACTAAAATCTTTTACTTCATTCTTCCATACTTTCCTTAAGTCTACTCTCTCCATTTTTCCTA
TCATATTAAGACCCCTTTCTTATTAAAATGAGCTGTGCTCCCCGTTTATTCCATAATTATTCTCCATTGC
CCTGACTTATATTGTAAATATAATTGTCTCCGTGATACCTTTAATCTTTATTTTTTAACTCTTTAATTGT
TTCATTAATCCATTTTCTTATTATTTCCTCTTCTACTCCTCCAATAGATTTGGATATCCCTTGAAAAATA
TTTTCTGCATCATGATTTTTATCAAAAAACCAAATTGTAAGTTCTCTCACTAATTTTCTTCGTTCAGCTA
TATAAGGATCTTCAATATTAAAGTGTTTCAATAAAGCATCTATTTTTTTATGAATTGAATAACTATCTCC
ATCAATGTTGTCAATCTTTTTTTCTAATTCATTTATTGTACCTAATATTTCATCCGAAAAACCCATTGCT
TCTCCTGATGACTCTTCCGCAATTTCTGCGGAAGAAAATATTCTCTCTAATATTTCGATGGTTTCATCAG
ACATATTTGTAACTTCACTGAGCAAACAATCTATGTCTTCTTTAAATTTTTCTTTCAATGTATTTACATT
ATTATTTATTTCTAATAGATTTTTCTTTGTTCCCCCAATCTTTTGATCTAATTCTGCTGTAGCCTGTCTA
AATTTGTTAATAAATTTGCTACTTTGTATATCCATATACATATCTAATAAATAATCTGGAGTTAATGGCT
TATTTTGTCCGTCTCCTCTAATAGTATAAGTTCCATTTTCTGTACAGTATGGTTTATTTCCCCCACTAGG
TATTTCAACTCTGAAAAACGGTTGACTATTTATATTTTCAATAAATATCTCCAAATCTATTGGAGATCGA
CATGAACGTGCTTTATTTAATATAATCAATTTATCTTTATCTCCCGTTGAACATCCTACAATTTTTCCTT
TTTGGTTGCCTTTTTTATCTTTTATTTCTTCCACCCCAACTAAAATCGTGCCACCTTCAGGAGAATTTGA
AAAAGCAACTAAATCTTCCGTACTTATGGATTTAACTGTCCTTTTAAAATCTACATCGTAACTTTCAGAT
TTACACAATAATTTTTTTGACTTTTTAGTAATATTTTTAAATATTCTGTTTACTACACGCTTGTTCATAA
ATTTAAACCCCTATCGCAATAAGAAACATTTCTTTATTGTACATAAAACTACTCTAAATTACTAATATAA
TCCTTAAAAGCTTTCTCTAATTTCACCATTCCTTCAATCATTTTTACCTGTATTTCGCCCCATGTTGCTC
TATCGTTAAGAGTAGAAAAATTATATCTTTTTCGTATCTCAGAAAATATTTGAGTATCCCTTCTTTCCCA
GTTTAATTCTTCGCCAAAGATTTCTTCTATTTCCTTTTTATGTTCATACAAACCATCAAATATCTTCTTA
TTTTCTTCCTTTCTATCCTTTCCTCTATCAATATATAACTTAACTTGACCAAAATTATTAGTAATTGTGA
AATAAAAATACAGTCTGCTCTTCCCAGCTTCTTTTCCAATAAAATTGTAAGTACTGGGCGATATATCTTC
ATAAACACCTGTTATATTTTTTCTACGCTCTAATAAACTTTTCCAAAAACTATATCTTAATTCATACCCC
TTGGTCATTTTATTTTTGTCCTCTATAAATTTCTTATACTCTTCATTTTCAATTGCAATTTTATCCAAAT
ATTTATCAATCGCTTCAATCAATTTAACCATTCCATTCACCATATTATTTTGAAGCCTTGCCCAATTATC
TTTGTCCATTAATCCACCATATTCATATTTTTTAAAAATGAAGCATGATTTTGTATCCGGAGAAATATCC
CATGTTAAATTATCGCCAAACAACTCTTCAATGTCTTTTTTGTACTTTAATAATACTTCAAAAATAAAGT
TATTTTCTTTTTTATCTCCTCTATTAATGTAAACTCCTATCGCCCCGCAATCTAGAGTTATCGAGTAATA
ATATGCTACTCCACCAAGGCCCGATCCTCCACTGGTGCTACCATTTTCACTCGGTTTACAATTTGAATGG
CGCCACGTCTTTTCATTACTGAGTTTTAGTAAACCCTTCCAAAATTCTTTACGTTCTTGCCCTGCTATTT
TTCTAACTGTTGGCGGTTCAATTATTGGTTCCCCTTCCCATTTCCATATTTCAACTGCCTTTTCTGAAAA
TCTCTTGCTCCTATTTTCAATATCATTAAAGACCCATTTGTTGTTATCTTTCAATTCCCTTGTTATAGGA
AACTCCGATTTTCTATAATCAATTTTTTTCTGCACAAACATACGATTTGACATGCTTCTATTCCAAGCTT
CCTTAATTATGGTTAAGTTTCCAATATGATTAAGCATCTCTTCATGTAAAGCAGTTATTTGATTCTCATC
TTCTCCAATTTGTTTTTGTAAATCCTTTATCCATTGCTCACTTAAAGTTTGAGGCATAATATGTTCTGTT
TCAATTTCTTTAATATCCAATATTGTTTCGCCGGTAGGATCAAATAGTTTCCACAAAATATATTTTGTCC
GTTGTTCTCCAAATTTAAAATTTCTTGAAGCAAAATTACGCTTAAATATTTCATCATCGACATTCTCTTT
AACATAACGAGATAATTTTCCCTCAATATAAGCTGAATATTCTTCGAATTTTTTCTGTTTTAGTCCATCA
CAAATTTCATTATATATCTGGTCTAATCTACCAGTTGACTGACCACAAATTCCCCATCTGATGTGAAAGG
TCTCAATCATATCCATAATCTTCAAGATATCATTTCTTCTAGATTTTTTATCTTCTTCGTAAAGAGGTAT
AATTTTAATTAATAATGTAAAACTGGGAGATACTTCAACAACTTTTAATTCATCTAATTTTTTGTTAATT
TTATTATCAATGAATGAGCTTTCAAAAATCTTTTTATAAATGGAGGCACTACTATTTAATTCTTTAGCAA
ACTGAAAATATTGTCTAGTTGTGTTATTTTCCAAGCGACTTCTTACATGCTTATATAGATTACTTTCGGA
AAATTTCCCTTTATAATTTGCCAACATGTATCGTCTGATAAATTTTACAGGACTTTTATCCCTTATTTTT
TGATACATTTCCTCCCATTCATAGATACAATTATTAAAGATATCTTTATTTGTAGATGTATTCATCAATA
TATAGTTTTTAATTAAATCTGCAGCTGAAAGCTCTAACCCTCTATCATTTAAAGTTTCGAACAATTTGAA
TGCGTTAAAATAATTCTGCGCATTAATATGAACAATAAAAATATTATTTAATATTATTGTCCAAATATCA
TCTGAATATTTTGCATTTTTGTAAAATTCATAACATTTATAAATAGGGTGCTCTTCCTCTTTTATATTTC
CTTCTAGTATATTTTTTAAATGTTTATTATCATATTCCCCCAATTCGAATTTTGGAAAGGAGATTGGTTT
TCCCTCCCAAAAAGTATTAGAGGATAAAAAACTATTACTTATGTGTTTCGCTAACCCATTATTTTTATCT
TTCATTTTATCTCTTATTGCAGAAAGCCAAATTAATATTGTAGCTAATCTTTGTTGGCCATCAATAACAT
AAAATGATTTTATTCCATGATCAGGCTCTTGCGTAGGTACCACTACAATAGCTCCAAAAAAATGAATATC
ATTTTTAGATAATGAAAGAACGTCTTCTAACAAATCTGCCCACTGATCTTTAGTCCATGCATAAGGCCTT
TGATATAAAGGTAATTTAAAAACTTCTGCCGGTTGATATAAAAATTTCTGTAAATTTATTTCATTTGCAT
CAATAAATGACATAATGTCCTCCTAGTTTGTTATTTAAAATTATCTAAAATAATAGAAATTATTTTGTAC
CGGTGGTTGATTTTTTATGAATATCTTTGAGTCAGGGTTCATAATTTCACATTTTCTTTTTCTGTTTTCA
TTTTATATTTTGTGAACTTGTGAAGACCCCCTTTTCTGCTTCCTTAGTGCTTGCGGGTTATCTTTGGTGT
ATCGCCAACTATAAATTCTGTGCAGAATTAACTCGGTTATTTTTGTAAATGCCATGACTGCTTCAACTTT
AAATTTTTCTGGAATATGGTCATCTTTATCTGAAATTTTAAAAGTGGTAGTTCTCTGTTTAGAATCTAAT
TCGGTTATATTTATAAGCATATGCTTATCTGAAAGATGGATGTACCCAGAGGTATTCTCATAAACACTTT
TAATCCACTTATATTTTTTGCTAAATTCATCAACAAGAAAACGATCTGTCATTCTCTTTCCTTCTTTTGT
CTTTATGTTCCTTATGTGTTTTCCAGACAAGATTTTTGCAGCAAATTCATGGGGATCAGAAACTAGCCAA
CCTGCTGCATACCTTAAAAAATTATCGAGCTGCGTTCTAATAAGCGGAATCGCTGCTACAAAGTTATCCT
TTCTCATCAGTGTGATGAAACCAGAAGTCAACGACATGGAACGGTTAAGCACTGCAAAGGAGAGTAGATC
AAATGCGTATACAGCTCCTCCAAATGCTTTTCCGATGGCCTCACCTTGTTCTAAGTGTACATCATTTAAT
TTCTCTAAATCTTTTAAAAGTCGATCTAAACATTTAACCATCAAACCTACTCTATATTAACTACTCTCCT
ATCACTTTATATTTATTATGCAAATCTTGTAAAAAATAATAACTATTTTCCCCATATATATCTGACACGT
TATCTGCGACATCTTTTTGTCCCATTTCATATAATTTTTGAACAATTTTTTTAATACCTTCTTCATCAGG
AGGATATAATTCGACCTTATCAGCCATTTCTATTAGAATACTCCCTACTCTTTTTGGTGTTTTTTCTGTA
TGCACTAATAGACCTTTTAAGAAAGAATAAATATCTGGTTTCAAATAAATATATTTAACTGATAATCTTA
TCCAATCAAAGATATCATCATCTATTTCATCCACCAGTGATGACCAATTTATCAACTTAACAATAACCTT
TTGATATTTTGTGTTGTTTATTTCATCCTCTAGTACATTAATTATCTTTTCCCAGAGTGGTTTTATTGCT
TCAATAGAAACACTATCCTTTTTTCTACCTATAAAACTAATAACTTCTTCCAAATGTGCTATCTTTTTGT
TTTCGATTAGTTTACATATAGCACTATTACTATCTACCAACTTCTCCCATCCTTCAAGGTAAGCAAGACA
GATATGTTGGACAAAATGTTTTTCGCTAAATTCTTCTTCAAAATCTGTAACAATACCTTTTAATAAATGA
TTGCCTTGTTTAAAAAGTATATAAAATTCTTTATAAATAGTTTTAGAATAAAATAAATAACTTGAAAACG
CCACTTCCCACAATTGTTGTATTTCTTTATTAAATATTTTGTTAAAATTAGCTACTGTCCATTCTTTATC
AAGATAATAGATGCTTGGTAAATATTTTCCAACCACTGCCCCAAGCTCAATGGGAGGATTATCTTTTCGA
TTTAGTATTTTATTAAAATAAAATTTTATTTTTTTGGGCCATCTTTCTGAATTTTTTCTTTTATTTTTCT
TTGCATACCTAAATGAATAAAAAACCATAGCAGATAACAGCTTCCCTAGACTTGAATTTATAGCTTTATT
AACAATATTATCTGCATTATATTTTTTAGGTTCTACTTTAGATGAAAGTTTTAATAATATTTTTTCAGTC
CTTGGAAAAAATTTAAGGTCATATGCGTTTTTCTTATCTTTTGATCCCTCTTTAATAAGTTCAAGTATTT
CGGAAATTATCCATTCTCGATAATTATGTTTTCTCTTCTGGTATTGTTCTTTCCAAAAATTATCTACCGA
AATTATTTGCTCTATAAATACAAATACTCTTTTCCAATCAAATATTTTATTTTCTCTGCAACCCCTGGTT
ATACCTGATAAAATATCGCTTTGATAAATCCGTGGAATTTCTAAAAAAGGATTTAAATCATCGGTAAACC
TTTCAGGTTGTTCAAATACGCCCTCTCTAAACATATAAGACAAACCACTAATGGAGGGACTTTTCCGGTT
TCCTTCTTCCTTAAATTTAATAAGATACTCTGCAATTTCTTTATTTGTTTTTTCTAATAATTTCTCTTTA
GATATTGGGCTTTTATCCCCTTGCCAATCTTCAAAGCAAAAATCAATTCCAGGATGAGTAATTTCTTTAG
GATTTATCTCGTTATATTCATTGTATTTTTCTAATACTTTTTCATTTTTAGTTTCAAGAAGAGCAGTAAG
CCATTCTTTTTTCCTCAATGCTTTATATTTTTTAATATCTTCTTGGTTATCCTTAAAATGTTCATGTTTA
ATTTCGCTAGTAAGGTAACTTGCTTTTTCGATCCAATTAATCATCTTTTCTACTTGTTCACCAGTAAATA
AGCGACAATTATTTTTTACAAGCTCATACATTTCATGTTTCAACTCTTCTTCATTAATAAAATTCCGATT
AATTCCCCAAAAAATATCATTGAGTTTCTGATAATTTTTATTTATGATATAAATTGCAATACGGATAAAT
ATTGGTTGTTTTTCAGCGAGTAATTGTTCTACTTTTCCTCTAGTTTGGTCTATATCTAATAAACAAAGTA
CATCTCTTATAAAATAAATTATTTGATATTCATAATCTTCTTTTATGGAAGATTTAGCATTGTCTTCAAT
CGTATAAATCGAAAATCTATTATTAAAATCAGAATAATCATGTTTAATAAGATATTTCATTTTATTTATA
GCTACCCCTACTGCTTCTAAACCGCAAAGTTCCGCAATTCCTGGTGTATTCTTTTTTATAAATTCTTTTA
GATGATATTTTTCCATTAGAGGAGTATATTTATTTTCTTTTTCTTGAAAACTAAAAATTATTTCCAATAA
GTACAGAAGGCATTCCTTATTTTTGTCTTTAATTAATTTTGGTATAAAATATTCCACTATTTCTGATTGT
AAAAGCGAACTGCCCCAGTTTGTTTGTAAAGCTACCTTTATAAAATCTATATGTTGTTTCTCTATCTTTT
CTTTCGGAAAAGTACGAATTATTCTTACCATAATAAAATCAGTTTTATGATTATCTATTCTTCTACCATT
TTCATCTCTATAATTTATAATTGAATTTACAATTTCTACTAAGATATCTGTTATTTTTTGATTAGGTTTT
TGCAAATTATCGTTTACAACTTTTCTTAAATAATCCAGTATAATCCAATATGGCGTAACGTAATAATCTT
TTTGAGAATCTTTATAGGTTTTAGGATTATTTTCTGGATTAAAATAACCTTTTTCTTTTAAAGATCCTAA
CCAGTATTTTGATTTTAAATTTTTAAAAAAATAATATTCCCTTGCTTTTAACTTTAATAAATTAGGTAAA
ACTTCGAGTATTTTTTTTGATGGTTTTTCATGCTTTAAGATACGATCAACTCTATCTAATAAATTATAGA
AATTACCTACTAAGGCAAGAAGAATTCTTTCAAAATCTTTCCAAATTTCTTTACCTAAATACTCCTCTCT
AGGTTCTCTACCAGCACCATGTCTATGAGCATATTTATGAAACTTTGTGGAAACTTTAAACCATTCTTTT
GCAAAATAATCTTCCTTATCTACTCCCAATGATTCGCAAATAGATTCAATATGACTCTTTCGTTCTACAA
TTAACTGTCCACACATTTCACATTTTTGTACATCTCTTTTCCCTTCTGATAGAATATCTCTTAACCCGCC
TTCTATTTCTCTAGCAATATGTGAAAGTAAATAAGATTTGGTTTTTAATTCCTCATTTTCATATATTTTT
ACTCCATCAAGATAAAAAGATGCGATTTCGTTTCCTATACTTTTAAGCCCATTGTATACATCTATTTGCT
CTGGATTAAGTAGAGTTTTATCATTTAAAATTATCTTCATATCGTTTTTTTTCATTTCTGATAATTTTCC
CCGATAAAGCTATTAATTTTTTCATTAAATAAATACATCTAATTCACAGGGGACATCTGTCTCTGTTTTA
TTTTACTATTTTCTTTTAATAGCATTTCTTTCAATTAAGTATTTATTAATCTCTTCGTTATCCAATATTG
TAAGTTTCTTTTAACCCTAATGCTACAGTTTTTAGGTATCTATTATTTGGTAGAATATCATTATTCAGCT
TTTCTTTATTAGTGATTGTATAAATTAGGATTCCGTTGTCTTCTCCTATACATATCTCATAATTATACCA
ACATTGTCCTTCTTGTTTTTTAACTTCCTCATGTTGGTCTTTCGTTATTTTCCACATTCTCCCCAAAGTC
CAGAGATTTTTATCTTCTACTTTCTCAGGAGTAATAAAAGCAACCCCACCTTCTCCCCAATTAGATGTTT
TTTTCTCTGACATGGAGTAATATTTCCAGACCGTCCGTTTGTTTAATCCGGTTTCTCTTACAATATCTGC
TTTGGCAAACCCTCTTCTCTTAAAATACTGAATCTTCTGATACATAATCTTGTTAACCATATCTTCAGTT
CTTTCCTTATAGTATTGATTCTTATTCATACTATAGTAAAGAACTGTTTCTTTTAAAAGGTGCATTTTTA
TTTTCCGCCCTAGGTGCATTTTAGTTTACCATTTCCAGGTTACCCATTTTGATGCAACGTTCGGTATGGG
TGGTTGGCTAGACCTTACCCAACAAGGACTTTCACCCTGTAAGAAATATAGAGCTTCTTGGCGCTCTTCC
GTTAAAAGTTAAAGAATTATTGACCTGGTACACCTTCCCAATTTCTCTAATTTAATAGTAAAATATTAAT
TATCTAAGAAAATGGAATGTGTCCCTTGTATATTTAAGAAAATGGGGTCTATTTGTTCTATTTATTTTAA
TTTATTCTGAAGTTGGGCAAAAATCAATCTCATATAATGTCCACCGTTAGTGTCTTACTCTCCATGTTAA
GTTCCTTAATGACCAAATCTTTCTTTTGCCTATCTATTTTTTGAAGTTGCTCTACATTCATACCTGTTAA
TTTTCCGACTTTTTTATAATCAAAAGTACATACCCAGAATTCTTTATTATACTTTACCACTATCAAATTA
TCTTTTTTTATTCCTTCTTTTGGTTCCAGTTGTTTCAAATAGAATTCCAAAGCAAGCTTTGATTTACCTT
CTGCATATGTTTTAGCAATCACTCTTTGATAGCAATCGTCGATAATGTCCTTGTCTATATCTTGAAAATT
AGCTTCCCAAAATGAATAATCCAATTCTTGAAGCCACTGTTTAAATTCCTTATAACTAACCGATTCGTGA
GAAATCGAGTAAATCTCAGCCATCTTTATAGCTGTCTCTCTGTCATGTACTCCTAAATTAATAGCATACA
CTGATCCAATAGAAGGTACCCCATGATATACTATGGATGAAAGATTATTAATAATGTTGGGAATATTATT
CTCATCTACTAAGGTTTTAAGATGTTGAATTAACGCGTTCAATCCCCACGGTAGCAAAAAGGTAATTTTT
TCGACATCCTTCACAGTTTTTTCTATTTTACCGTTATAAAAATTGTCTGCTATTGCTTTGTATGTCTTTC
CAGCTACCCACTCAACAAGAACATTGACTTTGATTTTTCTTATATCAGAAAATTCGCGTGCCTCTTTCAT
TTTTTCATGGATATTTATCCAAAATTCTTTTGGTAATTGGTCGACACTCGCAAGTGAGTCAAGTTCGGTT
TTAACCTCTTTAGCTAGTCCATTAACTATTCTGTTATCGGATATACTTAAACCAGTCCGATTAAATAACT
TTCTTTCACTTTCATTAGGTACTAAACGCCTGACGGCAAGAAAGCGATTCTTGAGACCCGATTTAAATAG
CTTTATCTTTTCGGGAATATCAAGGGTCTGAACAGAAAAAAGCATTTTACCTAACCACTTTTCAATGATT
TCATCGTCAATTTCCTCTATGGATTCTTCGAGAGCCCACGCTAACAGTTGAGAATCTAGAATTGATAATA
TCTCCTTCTCAACTGCTTGTGCATTATTTTTTTTTCTATTTCCCCAAGATTTGTAATCTGCCCCTTCACG
TCTAAATTGTGGAGTTGACGCTAACGCCCATTTTTCAATGTATTCTTCCACTGTTTTAGCAGATGGAAGC
CTTGAACCAATCAAAAGACGAATTCCAGAAGAAATGAAACTTTCTGATTTTTCTAAATCTGAGTCAACAA
CCCTTTTCAAATCTTGGAAGAAGCAAAAGATTATATGCCCCTCTGTTTCATAGCCAGCTCTACCAGCACG
CCCAACAGCATTCCAAAACTGCGTCAACGGAACCTCTCTACCATAGTATAAAGAATGAACAATGATATTC
CTTATTGGAAGATTTACACCTTGAGTGAGTGTGGTTGTAGAAACAATAAGAGATAAAACACCATTTCTAA
TACTTTTCTCGACGATTCTTCTTGCACTTCTTGGTAGGTCACTGTGGTGATAACAAAAACCAAGTTTGAT
TGCTTTTATAAGTCTATGGTTTTCTCCAAGAATGGCTCCACATTCTTTTACGATTCTTTCTTTATCTATA
CTAATTTCAGGTGGATTGATTTCAAGAAGCTTTATTAAAATATCCACTATTTCTTCCACCAAAAGTTTAG
TCGTAGTAAAGACTAGCGTAGTGCCAACCTTTGAATAATAAAGTGCTAAACGAGCAGCTACTTCAGTCTT
CCGTCTGTCTTCATTTTGTAATTCATCCTTCTTAAACAAACGAGGAACAAAGAATTTCTCAGTTGGAAAT
TCATTTCTAAGAGGTGGGTATACAACTTGTCCTGTTCCACGAAACCATTGAAATAAGCCATAACGGTATT
TTGTAGGCCTCCAGTCTATTTCGATTTTGTTTTCTACACTCCCAGAAATCCACTTCGCGAAGTCCTCAGA
ATTCTGGATAACCGCTGATAGACAAAGTGTGCGGGCATTGTTCTTTTCGGCTAAATAAATGATCCTTGAA
AGGATAAACTCTGCTCTAAGACCTCTCGTTGAAGGAGAAGCCATCCCCTGAGCTTCATCAATAATTATAA
GTGATATCTTCGTTTTAATCTCCTTATTTTGTCTTGATATTAAGTCTAGTTTTTCAGGAGTTAATACTAT
TACCTGATTTTCAGCAAGTATTTCCTCTTCAAAGGGGCTGAAATCGTAACCGCCATAAAGAGCGGAAACA
CCGATACTCATTCGGCCCAATCTTGAAGATAAACTCTCTTCAACTTCCACAGCCAGCGCTCTGGTTGGAA
CAACATAAACGCACAGACCATTAGGATTATCTCTAAATGCTTTATAAATTGCAAACTCCACAGTCCTTGT
TTTTCCAGAACTTGTTGGCATTGAAAGTATCAATGAATTAGAACCAAGTAACCCTCCTTCAAGCGCTTTT
TTTTGAGATTTCCAAAGAGTTATCATTGGAAATTTGCCGAGACGAAGATTGCGAATATAATGCTTCCAGG
TTTCATCCAATCTTTCATTTAAAAAAGTGGGTAGTATATTTTGTGGGGAATCGTCAGCTATTTTTTCAAA
ATATTTTCTTAGAATTATGGCTAAGTGATAAGATTGGTGTTCACCTATAGAGGAATATGCCTTCATTGCC
CGGGTGAGAAAGTTCAAGGCATCTTTAACAAGTTCATCTTTGCCTGTTCTCATATAATGAAGAAAATTAG
CAAATGCCAGAGCAACTAATCGGTCGCCTATATATGCCAAAGCTCCTCCAAGTGTTTTAAACCAATCTTC
TTCTGTTCGACTTTTTTCTAAATTATATATAGGACAATCAAATAAAATATTGGCCAACTCATCTTCTAAT
TCCGACAGCTTAGATGATAAAAAAAGATTTGCAATATTAAGAACAGAAAGTGAGAAAGGAATCTCTATAT
CTTGAATTTTATTTATTACCTTTTCTACCAAAACTTTTGCATTGGCACTATATCCCGCAATACTATAGGT
AATAGCACTATTCATTATGGAACTTATAGCTCTGCTTTTGTCGCCCCTTTCCAAATCCCATATAGAAAGA
CGCTCAAAAATCCTTGCAGCCTTATATAGCAGATTTTTCTTTTCTTCTTGTTTTTCTCTCGAGGGCCGGA
TACCTGTGTAAGTTAAGAGGCGGGCTGCTTTTTCCAGTTTTTCTGGATTTAATTTATATTGAATCGTCTC
TCTATCTTCTACTTGGAGCTCACTTGCTAAAGCAGCTGAGGCTAAACGATTGTATTGATTTTTAAAATCT
GGATTATCAAGTAAACTTGTACTATCTTTTACCTCATCCATATAAATGATAGGTAATGTCAAGTATGTGT
TTTTTTCCTCTTCTGGTAATACTAAGGACTCCTGAATTTTATTGGGAATCAATGACACTGCAGCTTCCAA
AGGGATTGCTGGATTGGAACTTACCTCGAGAAAAAATTCATCATTCCATTCGTCTTTGTCTGCAACAACA
AAAGCAAGATATTCGGTTTTGTATAAATAATTGTATTCATCAAGAAACCTCTGGACCATTATAGCTTCTT
GGTGACGATTTTGAGAATCAAGTTCTTCAATAACAAAATTTAAGAGTGTTGGTGAACTGTTCTTAACTTT
CAGCAATGTTGCATTTGCGGCCTTGAGTGCTTCTTTTGAGTCCTTCCAATTTTTAGCCTCTCCAATTAAC
AAAAAAGCTGGCTCTCCTCTTTCTGTGAATTTAAATCCAAGTAAATCATCACCGTGCATTGCTAACCGCC
GATTGGGAACAAATCTAAGTTTAAATATTGGCATTGCATAATCTGTAAATCCCATTACATACGCAGTTGC
CATGACTTCACCTATAGTTCCTTTCCAAACTTTAATGTTTTTTATTGACCTTGCTAGATCTTCAGTTAAG
CCAGTCTCTTTTAATAAATTGCTAATAACTATGTCAATCCCTTCTTCCTCCAATTTTTTGACTTCCTCCA
AAATCCGTCTTGGGTGGCGACAAAAATAAGCGATTAAGAATTTAAGAAAGCTGGGCAGATTAATTAAATT
TGATGGCAAAACTTTTGTAGCTAGAAAATGTTCGGGGAGAGGGATTGAAACTTGGACTTTTTCTATATTT
TCTCTTATTTTTGACTTAATTTTATTTGAGGCTTTCAAATTTTAACTCTCCTTTTACTCAATTTCGCACA
ATTAAAAATAACCGAACTACTTTGTGTATATTTCCAAATTGTTTTTTCCTAGAGACTTTATTTATGTTAT
GTATAACCTACTGTATAAAAAATATGGATTATCTATTTAGAGCAAATAGATATTATTAATAAAAAAACAT
TGTATTATCAGTCAGTTGAGGAATTTTGAATTTGTGCAAGAATTTTTCGTCCTTTTGGTGTCAATTCGAT
CCATCCAAATTCATCCCAATCCTCAAGCTCTCCAGGAAAACTATGATTTCTCATTTCACTGTGATATTCA
ACAAGACCTAAATCAAAGACTATTTCATATTGTGTCTTAGTGTAACCTCTCTCGGCTAAGCCTTCAAACA
TTCCATCAAAAGCTTCGTGTGGAAAAACTTGAGAAGATAGAAAGGAAAGTAAATCAGATAGTTGTGATTC
ATTTTCAAAGATACCCTGCTTAATCAAGCCCTTAACTTCACCTATTTCTGCAAAACTAACATATGATGTA
TCAATAAGGTCTAAAAGTTCACTTGCTAATATCATAATCCTAACACAAATTATTTTATTAACCTTATTCC
CTTCTTTATGAGCTAAATAATTTCTATAATAAGAAAATGCACTTTTGAACAATTCTTTCGCTTCCTTCTG
GAGTTTGTCCCCTAAAGGAATCTTCAATTTAATACTTTTACCTGACCCGAAAAGTGTCTCAATCAATCTT
GCACCAAATAATTTTTCTTCATCTTTGATTCCACCTTTCTTCTTAAGGGCAAGTTCTACTTGTTTCACCG
ATTCCCAAGCCGCTTGAGGAAAATTTCCTTTTTTGTAAAGAGAAATAGATTTATCTATTATTCTTGGATG
TAATAAATCATCTAAATTGATTTTTATTATTGCTCTAAGCCCCCTTTTTCTTAATACTCAGATTTAACTT
GTCGCTAACTTTTTAGAAGCATGTCAATATAGCTCTTATAATAATTTAATTTTATTATTTTCTATTAAAC
CATTCTCTTTCCTTAAACGCCGGAATAATAAATAATAAAAATAAAATCATAACCTGATTTATTGACCTAT
CTCTTAATTCTTTTTAAGATTTATATCCTTATTACATTATTTGTATATGGAATATATGCTCTAGAAGGGG
TTGCAGTTTATCCCATAAAGTCAATAAGGATGGAATTGGAGTAACAATATTTTTTATACCTAACAAAACA
CCTCTTAAAATACCTGTTTTTTGTTTTTCTTTTAGTAAAACAGATTGAGAAGTTACAAAAGATATCTGTT
CAATTATTTCATTTTTTAAGTTTTGATTTAATTTCTCTGTATTAATTACAGATTCTGTAAATTCTTTTAA
AGCTTTCAATAGAATATCATTTCCGGATTTTTTTATTTGGTCCATTGCTACATCAATTTGTTTAACATCA
CCTGTATTAATTGAACCAATAATGCTATTGTCAACATTGATATTATTTAAAGTTAAGGGACCTTTGTATA
CACTAGTTTGTGGTATTTTATATCGAGGCAGAACACCATAAAGGCCTATTGTAGATTCTATTGTATCGGT
TAGATAATTCATTTCATGCATAAGATTTGTTGCTTGAATATTTACTGCTTGTTGAAATTTTAGATAACAA
TCTACACATAATGGATTACCATTAATTGTTACAACCGCTTTTTTACCGCACTGTGAACAATATGTCATAG
GTTCTCTCCTTTCTAATTATAAACTTTTTTAGAGATTTATTATATTCTCTAATGAAAAATATTTTAAACA
TATTAATATATATTAATATATATTAATTTTAAATTCATAAATTAATGGTCGAAACTCAAGAAATAAAATC
CAAACAAACCAATTTCAATTTATTAATATCAAAAGGCTCGAGCCCATCCTCATCATCTTCAAAATAAGAA
AGCTCTTTAATATAATCATGCAAATCTATAACCATTTTCTTCCAATTTTTATGCTTTCCGTAATTTCTCC
AAATCCTTCTTATTTTTCTCAATCTTTGGGGAGTCTGGTGAAATTCTCTTAATTTTTCTAAAGTAATCTC
CCATAATTTCTGAACCTCTTTGTCTTCTGGAAATTCCAGTAAATAATTATCTAATTCAAATTCTACATCA
TGGATTAAGGAATTAATAAATCTGCTGCGCCTATCTCTGGCGAAAATCTTGGTAGGAGTATCTTGCTCTT
TCTGCTCTAATTGCTTATAAGTATTTTCTAAATCTTCCACGACTAATTTATTTATTTCGTAAACTTTTTG
AAAAAAGTCCGGAATAACTCTCCCTTCTGTCTCTTTACAAATTATAAAATCCAATATTTGTGTTTTATTT
TTTAGCATTATTTCTTCATCCAAATTATACAAATACCAAAAATGGAAATCTTCACTATATTTATAGTAAT
AAAATATACCTTTTATTTTGTGTGTCTCTAAACCGCTATGCACTCCATCGGGTATTTTGCTTATCTCCTC
TATTCCTTTTTTCTTTAAAAAATCTCTTAAGGGTTGGTAAAATTTTTCTCCTCCCCCAAATACTTCTCTT
TCTAATTCCTCAAATAAAGTATTATCTTTTTCTTTTATCCTTCTTATGGTCCCAAAAACTTTCGGATGAA
TAGTCTCGCCCAAAATAGTTTGATCCAAACCAATCGAGGAATCTATATTTCTTATTTTTCCCTGTAAAAT
ACGTACCAGTCTCAATAAATCTTCCAGCTCTTTTTCGGGAAAAAAATTATATACATAAATTTTCTCGAAA
GGCGAGCCAATCCTATCAATTCTTCCAGCTCTCTGAATCATCCGGGTAGGATTCCAATGCAAATCGTAAT
TAATTACAAATTGCGCGGTCTGTAAATTCATCCCCTCGGATAGCACATCGGTACTTAATAAAATATCAGT
CTTTTTATTAAAAAATTCATCTATAATTTCTCCCCTTTTCGTTGAGGGGACTTTTCCCGAAATATTTTCT
ATATTAAGCTTTTTAAATTTTAAATCTTCTTTTAAGTCCTGGCTTATATATCCGAGAGTGTCTGCGTAAT
AAGTAAAAACTACTATCTGACCTTCCTTTGTCAGTCTATATAACATATCCTTAAACTTTATTAATTTCGC
ATCTTTTTCAGGTGTAATTGGAGCTACTTTCTTATAAATTTTCTTCAGTAATTGTTCATCTTTTTTAATA
TCATTAAATAACTCTTCTTTATCATAATCATCTAAATTAATATCTTCCAATTTTATTTTTAACTCTTCAG
CGCTTTCTTCATCTAATCCCACGACATATTTGTTAAACAATTCTTTTCGCAGTAATTTTCCTTTCTCCAA
ATATCTTCCCAATTTTTCTAAAAATATTATCTGGTTATCTACTGACTTTCTAAATGCCTCTACGCTACTT
TCTAATCTCTTTAGAAGAATGGTTTTAAATATCCCTTCTAAGGCAATCATCCTACCTTTAAGCATTTCTT
CTTCTGTAGACAATTTCTCCACTTTTTTATATTCTAAAATCCTATAATAAGCCATAGTCAATTCCTCAGT
AATAATATGAGAGATATCTTTATACATTCCCTGGTAAGTTTTCTCTAATTCGTAGTCTACATTTTCTAAA
ACCCTTACAGGAAAGTTTATAAGACTTCCATTAATCTCAGCATCAGGATAGTTATCTTTTATAAAATTCC
TGGTACGCCTAATGGATATCTCATTTAAAAGATCATTTAATAAAGCGGGGTCTTGCCTTTTTTCTACATT
TTTAAAATACTCAAAAATTCCGGTTATTCCCTGTTTTAAAAAAGCTTTTTGGTTTGAATATAGCATTAAC
ATTATCTGCCAGTACAAATCCCATAGTGTGTTATTGATAGGAGTAGCAGTTAAAAATAAAACATAGGGCT
TTTTCTGATTCTCTTTTCTAATTTCCTCTAATAAATTAAATAGGTTTTCCCACCTATTAGATAAAGGATT
TCTGAAATTATGACTTTCATCTACCACTACCAGTGAAACTTCTTTTAAACTTCCTCCACAAACTTTGGTT
GCCTTTTTCTTAAAATCATCCATAGCTAAAGCCTCTTGAGATAAAATATTTTCAGATAATCTTAAGTCTT
TTATCTCTTTGGTCCACATTCCTCTAATTTGAGCAGGACATACAATTAAGAAATTTCTCCTTTTATAAAA
TCCAAATTCTTCGATTACCTTTTTAGCAATCCAGGTTTTTCCCAAACCTACCGAATCGGCTACTAAGACT
GCACTGTATTTTTTCAATCTCGAAAAAACTCTTCTTACTGCATCTTCCTGAAACTCTGCTAAATTCACTC
TGGTTTTTATATACCCTTCTTTTAACTTCTCTTCATCCTCATCAAATTTTAAATCTTCTTTTTGTAATTC
GTACAGTGTTTTAATAAAAATCTGATAAGGTGAATATTCTTTACTGCCAAAACGAGATTCTTCTAATATC
TTGATGAGTTCTTCCTTGAAATCAGAAGCCTGGTTCCAAAACTTATCAAACCACCTCTTTCTTATGTATT
CAGCTTCCGCCTCTAATGACACCACATTCAATTCGGTATTAGAAGTTAAACCGGCCCGGGTAAAATTTGA
AGAACCTACTACCACCATATTATCGAAGATATAAGCTTTGCCGTGTAAAAAATCTTTGGTATAGATACGA
ATCTCTACATTCTTCTTCTTTAAAAAGTTTATTAAATCTCTTACTAATTCATTCTGGCTTTTTTCTAAAT
TAAAACCCTCTACCTCTTCTTTTATATCATTCAGAAGTCTCTCTCCTAAAGTAATCTTTTCGTTTAACTC
AGGACTTTTTCCTAAAAGCAGCCTGAAGTGCTTTAATCCGTTTACCTCTTCTTTTATTAACTCATATGCT
TTGATATTAAAAAAGGCGGTGGCAATATCTAAATTTGTATCTTTAGAAGATTTTAAAACTTCTGACAAGA
AACTTGCTAAAGTCATTTTAGAATTATCAATAACTTTTTGGGGGATATACATTGAAGACATTATTTCTTT
TTCACACTCCTTGCTTTGTCTAATCTATTCTTTACTAGTTCAGCAGTAGCCCAATAAATTTCTTTTCTTT
CTTCTTCGGTTAAATCCAAGGCATCAAAAACCACATCATCAAGGGCTTTACGGTCAGGAAGTGGGTTGGG
TTGCTGTTCTCTAATTGGTTTTGTAGGATCAAATCTAAGTTCTTGAAAAATTGAATAAGTAATACGTTCA
TCTAAATTATTTTTAACATCTTTAATATTGGTATTTAATATTAAAATATCTTTCCAAACATTAACATCGA
TATCTGCTATTGCTTGTGCTCCCGTTAATTGTCTGCTTAATATTTCTAAAAATAGTCTACAAACTGTAGA
ATTTAATAAGAAAACAATTTTATTGTAATTTATTTCTGTTTTAGGTATCACTCCATAAAGAAGTTTATTT
TCTAAAAATTTATTTGGATTTAAGCAAGTTATATATCGTTCACCAATTTTTTCTGTAACGATAATTGGTG
CTCCAATTTTCTCGCCTAAATTCCACCAATATTTTCTATTTGCACAAGTGGGTCTTTTAGAATATCCTTG
CGTCTCTCCCCATTTAATATAATCTAATAATTTTGACCTATTTAATTCATTTTTCGATTTACGGCATACA
ATAACTTTATATTTCATATTTTTTAATTCGACTATAATCGATTTACATTCTCGAGAGGTTTTTATAATTG
GCCTTAAAAATTCTTTTTCAATTAACCAATAAGCGTCGTCTTTCTTATTATAAATAATTCTTAAGCCCAC
TTTTTTTATTTCTTCAATATTACTAAAATTTCCTATGTTTTTAATCTTCGGTTTAATTTGTGAAATTTGT
ATTTTATCCGTTACATCTTCAATATAGAAGAATTCATTGGCGCCAGTAGTAAAACCACGACGCACTTCGG
CAATATCTCCCAATCTTACTAATTTACCCTTTCCTTTTTTCAATATCGTAAAGTAAATATCGGGTGCCCT
TAAATATTTTCCACCCCATTTTGAACCAATATATTCTCCGGATAATTTATCCTCAAATATTTCATTTTTA
TTCTGCTTAATTTCTATCCCTTCTTCTAATAATTCTCTTTGTTTTATAGCGTACGCTCTAAATTTATCTG
TTTTTAAAATATTCCCAAATAAGCTTTGATCATCATGAATAAAATTATCAATTACTATTAAATTCTGGCT
AGAAACAACTTCTTCATATGGTTTTTTAAGCATAATAAATTTAGTAATATTACCTAAGCAGGTAGGATTG
AGGTTTTTATCATTTTTAATTAATGGAGCACCGAAAAATACTATTACTGTATTTATGGAAGCGTGAGCGA
AACTTCTTTTAACTTGATTATCATATATAGCCTTTATCGGCACAAATTTAACTAAAAATTCTTGTAATAT
TTTACCATAACCCACATCAAGCCAGGAATTAGAGGTAATAAAACAAAAAGTTCCTTTTGGATTTAAAAGG
CTTAACCCTTGGAAATAAAAATAAATGTAGTAATCACAGTTTTTATCAAATTTTTCAATGAAAGGATACT
TTATTTTTATATTCTCAATAAGATCGTCTTTATATTTTTGTATTTCGTTTTTGCTTGTTTTATTTTTGGG
TTTAAACGGAGGAGATATTCCTCCGGTTCTTATATAAGGAGGATTCCCAATAACCACATCAAATCCACCT
TTTTCTTCAAATACATCTGCAAAATCAATTTCCCAAACAACAAATTGTTTTCCTTTGAGTTTTAATTCTT
CATAAGCTTTTTCGAGTAATTCTCTTTTTTCTTCTAAAAATTCTATCTCATTCTTAAGATTTTTTTTATT
TATTTTATCTTTAGAGGTTTCTCCAAAAATATTTAATTGGCTTATCTTATATAATTGATTATTTAACGCT
TGGACTTCTTTACTTATATTTAGTATCTCTTCTTTTAAAATTTCCTGAAAAATTTTTGTTTCTTCTCTTT
TTACTGCTTCAGAATCCTTAAATTTTCTTGACGGGTCATTGTTATAAAATCTCCGTTCTTCTTCTTTTAG
ATATTTAAGTTTTCTTTTTGTTTCTTTTGAAATAGTTAAATCTCTTAAATCTAAACTTATGCCTCCTATC
TTTTGAACTAAACTATCACCCACCCGCAACCTTAAATTAAAATTGGGCAAAAGCGGTTCTTTTCTTCTTT
CTTCCGGTAGGTCTGCTTCCACAATCATAGAAAGCCAAAGTCTTAATTCGGCACAATGCAATGCCCACTT
CATTACATCTACCCCAAAAAGGTTATTTCCAATAATATCTTTTTTAATATCAAAATCTTTTCTTTCTCTA
CCTAAATGCCTATTTGTTATTTGAGTTAATTCTACTAATACTTTTAAACATCCTAATAAAAAGGCGCCAC
TACCACAAGCCGGATCAACTACTTTCACATCTTCTATAAGAAATTCTAGATCTTCCCATAAGTTGCGTTT
ATTAATATATCCTATAGCTTCTTTCTTGTCTTCATCAAAAACAAACTTGTAAATAATGTCTTTAGGTATT
TTTTGTAAATGGTTGGCAAAATATTCTACTAAAGATCTCCGAACCATAAAGTCGACTTCACTAACCGGAG
TATAAAAAACTCCTAAGTCATTTCGTTCGTAGATTTCCTCAGCAATATTCGCAAAAGATTCATACAAATA
ACCCAGCATCTGGGGGTCAACCGCTACCTCAACATCTAAAGGCGAATCTTCTTTTATAGTAAAATTATAT
TTATCTAAAAAAACAAAAATTTTTTTAAAGGTAGAATCCGGAATATTCACCCCGACTTTATCAAAATCTT
CTTCGTTAAATAGGCCGCCATTAAGATAGGGAAACATTATTAAATTATTTTTAAATTCAGCAGGAATATA
TCTGGCAATGCCTAAACTGGGAAAAGATTTATTAAAAACTTCGAAGAATAATATCTTTAACCAATTCTCA
TAAAAAGAATCTTTAGGAACATTGCCCTTGTTTCTTTCTATCTTGTATTCTTTATAAAAATTACTTATGA
ATTTTTTATCAGAAGCTAACCATTTCTTTTTTGCAATGAAATAAAGGAAAATAAATCGGTTTAAGGTTTG
CTGGGCAAATTCGTGAGCTAATTTTACATCTTTTATCTGTTTGAAAACTAAACTTCTTAACTCAAAAAAT
ACTTTTTCAAAATCTTTAAAAAACTCATCATTCACTCTTTCTTTGTTAAAGGCTTGCTGCCAGCAATTTC
TCCAGATATCCCGGTAAGTTTCTTGTTGCGTAATATTTAAGGTCGAAATAACTTCTAAATCAGTACGATA
AATTTGTTTTGTATCTACAATTAAAGTAGATAATTTTAATCTTTTCTTTCCTTCGTGTTTTTCATATTGA
GGTAAAGTAAAATAATAAGTCTCCCAATCATCTGTAGAGATAAGAAGAACCCTGATATAGCTATCTAAGA
GAGATTTAGAGAGGGCCTTTAAGAAAGGTCGGGAAATATTTTTAGTTTCAATAGTAAAACAGAATAAATG
TTTTTCGATGTTGAATACAGAATACACATTCTCTATATTAGGGAGAATATCTTTTGGAAGGTTAAAATCA
GTTTTATTTCTTTTGTAGGATTTGTCAAAAAGATGTTCTTTGTATCCTAAAAATTCGAAAAGCTCAAAAA
TAGAATCGATATCTTTCAAATTTCTTACTTTTTCTTCTATTGCAATCGGAATCATATTATCCCCCCTACA
AAGATAAAGGTCATTTTTTATTTATATTTCATTTAGTCTAATGAGTCCATAAAACCCTTTCTGGTAACAA
AATTATAAATCGCAGAAAAAACACTTGCGTAAAAATTATTAAATTTGAAAGACTCTTCTGCTTCTTTTAA
ATTTTTGGGAACAATTATTTTGCTTGCAGGTTCAATTAACATTCCTCTATGAAGATAGGCTGAACGTATT
GCATAAGGATCCTTTCCGCTTGCAAATTTGTAGCTATCCGTACGTGTAGAGTATTTTTTAATAAAATATT
CAAGCATTTCAGTTTTATTTAAAACTTTACTGCCTGATAGTTTTGGAATAATATTATAATTAGGAGAACT
TTGATAATTACCTTTTTCTATCATATATAACGCCTCTAAAGAATTAATACAATCTGTTAATGCTTCAGTA
ATATGAGTGGAAGATTTATATTTTGCTAATCTATTCATATGAATAGAAGCTAATATTCTTTCTTTATATG
GAGAGGAATATATTTTTTGAATAATATTAGTCGCTCCATTAACATTTAAAAAAGTACTTTTAGAGCCTTT
ATAAGTCAATTTTTCTGAAAAACTTTTAGAAGGTATAACTTTGGTTATGCCCCAACCGGGAACATAAGAA
TATTCACTAAGTCTGGGTAAAAAATATGCAACATGACTTGCAGTAGCAAATGATAAAATGTCACAAATTC
TTTCTATAACAATAAACTGATTTCCTTTTTCTATATCATCTTTTTGGCATTTTACATATAGATTAACTGG
GTTATATTGCGGAATAATATTACAACTCTTTGCGCCAGTATTAATTTTAAATTCAGTAGACTCTTCTTGT
GTAATTATAAAGCATTCTCTGTCTTGAAAATTAAATTTCACTTGGCCCTCTATAGGCGTAAAAGATAAAC
CTAATTTAGGAAATATCTCTAATACAAAATAATCGCTCATTTAATATTTTTCCCCTTAACTACTTTTTAA
TTAAAATTAGATATTATTTATAATTATATCACACGGCTACGACTACTGTATGGCAATAATTAATAAAATA
ATTTGAAAAATATGAAAAAAGTTTGATTTTTTTAGTTTTTTTTTAAAAAATGATAATTTTGTAAAATAGT
ACACACGTAAAAAAGCCGGTAGTCTGGCGGTCATAATATTTTAGACCCATAACTTTGCATTCTACATTTT
CGGGTAGTTTACCTTTTCAGCTTTTGATTAATTGCATAGAGTGTTCATCGTAAAAACAAAAGGACGGAGT
AAGAGAGTAATATAATTATTTTCTTACTCTGTCCTTTTACCTGAAAGATTCTTCCTAAGAAAATAGGAAA
TAACTCTTTAAGTAAACTCTGTATGGGTTTTCCTAAAAATTAGGAATTGCCCCTTCGGTGCTTTTATGTA
TAAAGCTCTCCAGAGTTCTGTCCGGCAACGGTTCTTTTGCCTGAAAGTTTCAATACTTTTGGTATCTTAC
CTCTTCGGCTCCTTTTCTTTTATGATGAAAAGAAAAAGTCTCTCCTGTTACCTTCATACAGGTTACAATA
TTAAATTTAATCAATTTAAAAACTCAAGTGCTTATTTTATAGTTGCTTATGACAAAATTTGTCTATATTT
ATTATATACGATATAAGTTTTAAAAATCCTTCTTTTTTTAGAAAATAATTATTACAAGGGGGACACACTT
TACTTTTCGTCAAGCGTAAGTGCGGGAATACAAAAGAAGAATGTCCCCCTTTTAATGTGTAAGTGCGAGA
GTATAAAAGAAGAATGTCCTCAGTGCATTACGGTGGTAAGTTGGGATTGCCGCGTCACTTCGTTCCTCGC
AATGACAGAGGGGGGAGAGATAGAGGGAATATTGAAATAATATTTTAAAATAGTATAATCAAAAAGTGTG
TCCTGCTGCAGTTTATTACATTTTTTCAATTACCCACTCTTTTAACTAATCACTATCTTATACCAGGGAG
GTGATTCTATCGTTCTATTTTTCCATTACAGCTTAGATTTGCAATAGAGGTTATTCTAATATTCGTTTTA
GTTTTAATTAAAAAAATATATAAAGAAAGGAATATATTAAATGACTGAATCAATGAAAATTGAAGAATTG
AAGAATTATGGTATACCTTCTCATATTGTAAACATCTTGGAAAAACATTACTCACCTGATTTGCTGCCGA
TACAGGAGGAGGCGGTGAAAAATTATGGGATTTTGAATTGGGGGGAAAATGAGATTCACCCTCACCCTGC
TCTCTCCCCTCAAGGGCGAGGGAAAAAAGAAGAAGGGAATGACATAAATGGGAGCAATGACAAAGGTAAA
AATCTTCTGGTTATCGCCCCAACATCTTCAGGAAAAACCTTCATCGGAGAAATGGCTGCAATAACTCAGG
CCATTCATCTTCAAAAAACCATTTATTTAGTTCCTTTAAGAGCACTGGCTGATGAAAAATATAGGCATTT
TAAAAACCTCTACAGTCAATACGGAATAGATATGGTCATCTCTACCCGTGACCGGAGTGAAGATGACCAA
AATATCATCTCCGGAGATTATGATATTGCGGTAATGGCCTATGAAAAATTTAATTACTTTTGTTTGATGT
GTCCTCGTTTTTTAGAAATTGTTTCTTTGGTCATCATCGATGAAATGCAGTTGATTAATGACTTAAAATG
GGGTCCCCTGCTGGAAAGTATGGTAAACCATATCGATACAAAGAATAAAAATATTAAGATTATCGCCCTT
TCAGCTTTTATTGAAAATCAAGAAGCTCTCTTAAGGTGGTTTCCTGCACGAATCCTTATTTCCTATCAAC
GACCGGTGGAACTGCGTAAAGGAATGGTGAGGGATGGTGTCTTTGAATATATTACTTCAAAAAAGAAGGA
AAATTTTAAAAAAGAAGTATTTTTTAAACCGGAAGCAGTTCGTGATAATTATTTTAAGGATTATCTATTG
GAGACAGTGAAACATCTGTTAAAACAGGGAGAATCGGTCTTGATATTTTTTGCAACCTGTGAAGAAACGC
AAAAATGGGCTAAGTGGCTGGCGTCTCAATTAGAAAGCCCTGCCGCATCTTGTGCATTAAAAGAGTTGAA
GGAAATGGAAGAAACTCTTTCCCGAGATGAGTTGAAAGAGACCTTAAAAAAAGGTATTGCCTATTATAAT
AAGAACCTATCATGGGAAGAAAGAAATTTGATTGAGACTTACCAAAAGGAGGGGGAAATAAAGGTTATCT
GTGCTACCAGCATCATGGCCATGGGTATCAATCTTCATTTTAAGAATGTGATTATTGCCCTGGATAAAAT
ATATAATGATGAAGGAAATTACCCTCCTAACTATCGAACCAGCCTTACCTTTTCTGCTATTGAAAATATG
AGCGGAAGAGCCGGAGCATTAGAGTTTGGGAGGGTCATTTTTCTGGCTCATTCCCTACTCTTTCAGATTA
TTTACCAGAATCTTTATTTTAAATATTTAAAAAATAATAATTGCAAATATAAGGCAAATAAACAGTTGTT
AAATGTTGACAATGATTTAATTACTTATCTTCTAAGATTAGCAGTAAATATAAAACTTAATTATGAAAAT
TTAAAGAGTCATTTAAAGAAAGAGGAATTTGTTTCTTTAAAAAGTCAGAGTAAATTCGAAGATAATAATT
TCCTTTCCGGTTACTGGAAGTTTGTTTTTAATAAGGCAAATATTGATAAAAGAATAGAAAAAGCCTTGAA
TATTTTAAAAGGAAACAGATTGATTAGGATGGATAAAAATGGTGTTCTGTTCCCTACCGGTAGCGGTATT
TTAATAGCTGCCAAGAGAATTAAAGTTGAAACTTTTCTGTTTTTTAAGTCCTGGTTGGGATATTGTAAAA
ATGGAGATATTAGTATTCTGGAGATTCTTTTTGTATTGGCTTTAAGCCCTGATGGTAAAGCTTTACCTAT
CCCCTTTTCTCAAGCTATTAGAGATGATTATAAAAAAGGGATTTATCAATATGGTTGTAAAAAAAGTTAC
TGGAATAAACTCTTACATCTGATATTCGAACAGGGTGATGAAGATAAGAAGCTTTTTCGAGAAAATATTT
TAATTAAAAAAGAGAAAGAAGGGATTACTTCTTTGGAGGATGACATCACCTTTATGAAGACTCATTTATT
ATATGATTTGGTAGAGGGAAAAAAGAACGTTAAGGAAATTGAGGAGGAATATGGTCTTTACCGGGGTTGT
ATCTATAGATTGGGGAAAGGTTTTTCCTGGTTAGCAGATTGTCTGTCAGCGATTGCAGAAGGTATGGGCT
GGGAGAAAAAACTAAATGAAGATTTAAATAAAATAAGGATGTTATCCAACAGATTAGTAGAAGGAGTACA
GGAAGAGGGAGCAAATTTAGCCCTGCTGTATATTCCCGGTTTAAGCCGATACTATATTAGAAGGTTGGTA
GGGGCGGGATATAGGGATGAGAATTCTTTGAGGAATGCGAGTGAGGGTAAATTAGGTAAATTGATTCCAA
AAAGATTAGTTCAAAGAATTCTAAGAAGAATGAAAGAAGAAAATAATCACCAGAAAATGCTGAAAGTAAA
ATGGATGGTGAAAGATGAAAACCGTGATAAGCCCGGATCGGCAATCCTCCCCTCTCCACTAAAAACCACA
AGTACTACTTCGACATCTCATAACTTACAAACCGTATCCGTAAGTTCTCCGTCGATAACTGAAAACCCGA
ATTCTAATCTAAAACCTAAAAACCAAAAGCCAAAAACTGTACTTGAAATCTCCCTCAACCGCCCGGACAG
AATAATCTTTATAGGGGAAAAGATTGAGGTAACTGCTACAGAATTTTCTTTAATTCATCTCTTGGCCCAA
CACAACAGGCAAGTAATGAGCTATGAGAGTATTGTAAAGAAACTATGGGGAGCAAGAACTGAGGCAATCT
ATACCCGAATAATTCAGCATATATGCAAATTTAGAAAAAATATTTTAAATACAATTGGTAATAACCAAAC
AAATAGAGAAAAAATTCGGGATATATTAAAAGTAGTACCCGGAAGAGGTGTAATGTTAAATATAAATGAT
AAGGAACTAAAAATAAATTAATAAACAGTAGGACAGGCATCTCGTCTGCCTATTATTAAAAAATATAAAT
TAATCAAATTTAAATCTTTAAATCCGAACAATCAAAATGGTTGTTCGGATTTTTTATTTTCAGATTAACT
TCGGATAAAAATAAATCGAAAATAAATCAAAAACAAATGGAAAACAAATCGAAATCTTATTACAACAAAT
TTTTACTATGATTTAATAAGTTAGTTAGCTGGTTAATTGGCTTACCGGTCGTAAAGAAACAGACGGGGTG
GATGAATCCGCCCCCTACAAAGAACTGAAAACCGTAAACCGAAAATCGTTTTTGACTAAGGAGGAAGAAA
TACATGCAAAGAGAAAGGCAAAACAAGCGGAGTAAACCGGGTGAAGAAAAAAAAGAAGGCTACATCATTG
TCACCAACCACTTCCTAAAGAAATGGGTCAGTATATTAGGGGTAGGTCCTGTGGTGCTCTATCAGGAACT
GCTTACTTACTGCCATAAAGGAAAAGTTATGGCCTGGCCGACCATAGATTCTCTTTGTAAGCAGATGGGG
ATAGCTAAAACTACCTTGCTTAGATACCAGAATACCCTGCTTAAATTCGGTCTGATTAAAAATATCAGAA
GGGCTAAATCTACTACCGGTCATTATAGAAATAATATCTATCAGATTACTCCTCTGGAAGAGCTCTCAGG
GCCTCCGGATCCGGATAAAATAATAGATTTTATTGGTAGCAAAATGAAACCTGATAGGTATCAAAATGAT
ACCTCTATTGGTAGCAATATGAAACTTTCTTTGGTATCAAAACGCTACCCTAACAATACCAATCTTAACA
TTACCAATTCAACAGCAGCAACAAAGAGAGAAAAAGAGGCTGTTGTTGCTGTTAATTTTAAAAAATTAAA
AGAGAAAGGAGAAGAAAGAATGCAAGTAATAAGAGAACGGTTAAGGGATTTAGATTTTGAGGAGGAATTT
ATGGAAAAGATATTAAAAGAATATTCGACCAAGAAGATTGAAGAGAAGTTAGATTTGCTGTTGGAGAAGA
AAAATATTAAAAATCCTGCAGGCTGGTTGAGAAGCGCACTAAAAAATGATTACCGGGGAGAGGAACCGGA
GTCTCGGCCAATACCTCACCCCCACCTTAATCCTCCCCCCTCGAAGGGGGAGGAGACAAGAAGGATGGAT
TCCCGCTTTCGCGGGAATGACATAATACCCAATGTCATTGCGAACGACCGCAGGGAGTGTGGCAATCCCA
AGCATGTCAATCTCGATTCCCTACTCCCCTCTCCCCTGGAGGGAGAGGGTCAGGGTGAGGGGGATAAAAT
CCTCTCCACTGAAGAAGCAAGAGAACGGTTTCATTCTCTAAGAGAAAAATTAATGGTAATGGATTCACCT
TAATCTAAATCATAGGACGGGGGGAAGCTTATCTTTCTGAATGTAGGGGCTTGATTCATCAAGTCCGAAA
[truncated: 2,475,543 more chars]
