# Supplementary material for: Anaerobic hydrocarbon degradation in candidate phylum ‘Atribacteria’ (JS1) inferred from genomics
Source: ISME J. 2019 Jun 6;13(9):2377–90. doi: 10.1038/s41396-019-0448-2 (PMC6776118; doi:10.1038/s41396-019-0448-2)
Supplement: Supplementary file 8 — Supplementary File S2 [file 41396_2019_448_MOESM8_ESM.txt]

>NODE_4_length_325146_cov_43.004434
TAATAAGATAATGTAATGTTTTTTGTTGCACTACATTTTAGGAAGTTAAAAAATAAAAAGCTTATTATTC
AAGGGTTTGAGAAGGCTAAATGGCTAAAAATCGGATGCAAGTGTCAAACTCGGGATATCGATTTATTCAT
AGTGACAAATTTAACTGAAGAAATTGAGAAGATAGTGCAAAGAAATAAATATTCCAAAAAAATACAACCA
ATTATCCGCAAACCTCTACAATATATTGAAATGGGAAAAACAGACCTAATTTTTTATCAAGAAATAGAAA
GAGGGATAGTGTTATGGGAAGCAAAAAATGAATCCTGAATTCCAAAGATGCCTAAAAAATAATAAAATTA
AAAAATTTACTCCTGGCCATAAATTGGCACCAAAAGAACTTGATGTTGCTAAATCAGATTTTGAGCAAGC
TAAAATAAGTTTTAAAGACAATAAAAATTATAAATGGTCTACTATACAATGCTATTACTCAATGTTTCAT
GCTGCTCGTGCATTGTTATACATTAATAACTACCGAGAAAAAAGTCACCATTGTCTTATTGTTGCAATTA
AAGCCCTTTATATAGAGAAAAAATTATTGCCAGTGCATCTTATAGAAGGTATGCAAAAAGCAAAAACTTT
AAGAGAGAATGCTGATTATTATGATGAGTGGTCTGAAATAGGTGCTGAAACAATAATGAAATTAGCTGAG
GAATTTTTAGAAAAGGCCAAACAAATTTTAAATTTGTAATTAAATAAACATTGATTTTATTAATACTAAT
CAATTAATAAAGATTTAAGATAGATTTGAAATTGTCTTTGACTCAAAATTAGATAGTGTTTTAAAGCAAT
TCAATATATTTTAAAAGTCAATATCAAACTGATCAGAATTGCCCTCTTGCCTCTTCCCCCTTGAAGGGAG
AATTATTATTTTCATTTTCTCCCCATTGAGTAAAGGATAGAACTATCTTGCCCTTCCTCCCTTGAGTAAA
GGATTTTTGTTCTCGTCTCCTCCCCCATGGTGGGAGGATTACCCATTTTGTTTCCTCCCCCTTGAGCCAG
GGATTATCTATTATAATTTCCTCCACCATGGTGGGAGGATTACCCATCTCATTTCCTCCCCCTTGAGGGG
GGAGGATTAAGGTGGGGGTGAACGTTATGACTTATATGGAATCCGATATACTGTTTCTTTGTCATTGCGA
GAAGTGATTTTTTATCATTTTGTGGCAATCTCATCCATTTAAGTCTGAATTCTTATTAGTGTATTAGCCT
GAAAACCGAGAATTATAAACTGAAAACTGTCTTTTAATTAATCTACAAATTCCTGTGAAAATAAGGATAG
CAAAATAGAATTCTTGACAGAAGTTAGCATATATGATAACATTTTTACTGAAAGGCTTATTGTATGATAT
TTCCAAAAAAAGAAGATTATATTTTTTACCAAGGTGATAAGTTTCAAGTTGAATTCTATTTTACCAAAAC
AGGAAAGACTCCAGCAAAGGATTATTATGAGAAAGAATAAAACTTATCTGGATAAATTAATGCAGAATAA
GGAATTTAGAGATAGATTTAATGAAGAATATCAAAATGTTTGTATCGGAGATCGGATTGCCAAAGCTAGA
TATAAAGCTAAATTAACCCAGGAAGATCTGGCAAAACGCATCAACACAACAAAATCAGCTATATCAAGAT
ATGAAAGCGATAATTATCAGGGATATAGCATAAAACTGTTAAATAGAATCGCCAAAGCCTGTGATTCTGA
TTTAATAATTGATTTTGTTCCTAAAAAAAGTAGCTAATTACTTAAATAAAAGCAAAATTGAAAATATGAA
TCCCTTACTTTATAATAAGAAACAGGAAAAAATATTAAAAATTTTTAATAATTAATAAACAAGGAGCAAG
TTTTGAAATTCAGCGAATTAGTTAGAATCTTAGAAAGAGACGGTTACTCTATTGTCAAAGAAAAAGGTTC
AATTCGCTATTATAGCAAACCCGGGAAAAAGAAGTTAATTAGAATTGATTACCATGGCTCAAAAGAAGTA
CCAACAGGTACTTGTAAGTTTATTTTAAAAAGTGCAGGTTTAAAATAAAGGAGAAGTTATAAAATGATTA
ATTTAAAATATTCGCTGGTAATAGAAGCAACAGAAGATCCCACCTTCTTTACTTTTTATTCTCCTGATAT
TGAAGGATTCACTGGAATTGGACATTCTGTAGAAGATTGTATTTATCAGGCAAGATGGGGAATGGAAGAA
CATCTGGATTTATTAAAAGAAAGAAAACTGCCGATTCCTAAAGAAAACAAAAACCCGGAAATTATCATCA
GAAATGAGAATAAATCAAATGTAGCAGTGTAATAAGGAAAAATAAGATTTCTCAATCATCTTCGGTTTTA
CCAAATAATTTTTTATTACTATATTTATTAAATTTGAATTGTTTTAAAGTTATACGGAATACTGTTATCT
TGTCATCGTGCAGTTCTCTCTTTCTTGTCATTGCGCGGAGCGAAGCGACAAAGCAATCTCATCCATTTAT
GCCCACAGTATTTATTTGCTTATTACTTGTCACTGATTACTGGTCACTATATTTTCTCGCAACTTGCAAC
TTGAATCTTGTAACTTATTTTTAACCAAAAACCAAAAACTATATTTTACAATTTGTAAATCTCTTGCTTA
TTACTGGTTACTTGTCACTCATCACTGTATTCAATACCCGATACCGAATATTGTTTCTATCATTGGGAGC
TTTAGCTTATGTGGCAATCTCATACGATTATACCCAAGAAGGAAAGAATTTTATGGAACAATGGAAAACT
GGAAATATGCAAGAATGGTAAAGAAATGATATATTACACAGAAACCAAGATTTCTTAAAAACTCATTATT
CAAAAGATGCCAAAAAAACAAAACAGTATACAGTATTCGGTGTAGTGTATTGAGTCCAAATTTACCGGGC
TGTAATTTTAATACTTATTTAATTCTGGCTATTTTAAAAAATGAAATCAAAGATAATAATGTATAAGCGA
TAAATTTGTTAAATTATATATTTACATAATGTTAAATATGAGATAATATATAAACAGGTAAATGCTATAA
AACAAATGCTTTTAGGAGATAATTGTTAAATGTCAAAAAATTTTGCTGCAAATTATCAACATAATAATTT
GCATTTGGTAGACCCTCATTTTGGTTCAAAACTTAACACATTAATTTTAGAACTTGATTACTTGCGGAAA
AAACCCTTAAATGGTACAACTCACCCTCTTATATTTTTACAGCTAAAAAATATTTTCCATCTTCTGGAAA
GTATTGGCTCGGCTCGTATTGAAGGTAATCAAACAACTTTAGCAGAATATATTGAAAGAAGAATTGAAGA
GAACAAAACAAAAGACGAAAGGTTTTTAGAAATCGAAAATAATGAAAAAGCCTTAAGTTTTATTGAGGAA
AATATTTTTCATATAAAAATGGACCATATGTTTGTAAGCGAACTCCATAAAATGATTACTAAAAAACTTA
CACCGACACCCAAAGGCGAGGGAAGTAATAAGCCTGGGGAATATCGAAAAAATAATGTGAGGATTGCCGG
TACAAATTATACCCCTCCTGACTTTACTCAAATAGAATCATATATGGAGGAACTAATTGATTTTATTAAT
AAGAATGATCCCCCTCAGTATGATCTTCTAAAAACAGTTATTGCTCATCATAGATTTGTTTGGATACATC
CATTTGATAATGGAAATGGAAGAGTTGTAAGGTTATTAACTTATGCAATGCTTCTTAAATTTGGTTTTAA
AGTTCACTTATCAGAAAGAATTATTAATCCCACAGCAATATTTTGTAGTAATAGAAAAAGATATTATCAT
TATTTGTCTATAGCAGATAGTGGCAAGGATGAAGATGTATTAAAATGGTGTGAATATGTGCTAAAAGGTT
TAAAGAATGAAATTGATAAGATTGATAACCTACTCAGTCACGAATATTTACAAGATAGAATACTATTACC
TGCCCTCGTTTTTGCTCTGGAAAGAAAATATATTACTGAGAAAGAATATAAGATATTGTCATTAGCAGTG
AAGAAAAAGAGCATAAAAGCAGCTGATATTAAACCTCTTTTTACAGGGAAATTGCCTGCTGAGATTTCCA
GGATGATCAAACGGTTAAAAGATAAAAAAGCACTACAAGCAGAAAAAAGTGGAACTAGAAAATATGTTCT
TAACTTTGAAAATAATTACCTGTTACGAGGGATTATTTATGCACTTGATAAGGAGAATTTTTTACCTATT
CCGATAAATAAATAATTATATTATCAAGAAATCTTTATATATGAGAATGGGACAAAATAAGTGTATCTTT
ATCATCGAAAGCAATTTTTTAATGTCTTCATGCAACGTATATAATACCCTAATTCCATAATTGCAAAGTG
TAACCTATGTGTTGAATTTTTTTGTTACCCATGTCTTGGTTAAATACTTTTTACCGAAAACTGTAAACCA
AAAACTGAGAACTATCTTTTACCTTGCAACTCGAAACTTGCAACTTGTAACTTATTTTTGTCTAAAAACC
GAAAACTGATAACCGTCTTTTATTTAATTGGCAAAATCATGTGGCAATAATTCTCAGTAACTTTTTTAAT
ATTATAAATATCTTTGAAGTTATATGAAGATTATGGTAAACTACAATTAACCTGATGTATAAAAAAGTGT
AGTAAGTTACTTGGTAAATAACCTATGAATCAAAAAAGTACATATAAAAGCCTTGGACCAATAGAAACAA
AAATTGTATCGCGTTTATCATATGAAAAAAAACATATTGTTAGAGCGAAGGAATTAGATGACTTATTTGA
CCTTTTGCCAGAGGATAGAAAGCAGATTGTGTTTAGGCTAAAGAAAAAAAACATACTATTAACAATAAAG
CCTGGGATATATGCATTCTCACCACTCGAAACAGGGCCGCAAGGTACTGGAGTTAATGAGTTTTTAATTC
CACCAATTTTTTTCCCCAAGAAAAACTATTATATTGGATATTCTACCATGTATAATTATTATGGGTTTAC
TGAACAACTTTTCCAAACTGTCTATGTTCTGAACACTACCAAATATATGGAAAAGATAATTTGTGGTTTA
TCTTACAAATTTATTAAAATATCTGAAAACCGCTTTTATGGGATAGAAAAAATTACAGTGAAAGATGAAG
AAGTAAATATAAGTTCAAAAGAAAGGACATTGGTAGACCTCATATATTTTAATAAACCTGTTGGAGGTGT
AAAGAAAGCATCAAATATACTAAAGGAATTTGTCAACCAAAATAAGTGTGATACCGTAAAATTAATAAAA
TACGCTGTTAAGTTCCCAATTATTAAAACCAGGAAACAAATAGGATTAATTCTTGATGAAACAAAGATTG
AAAAAAAATTATTGATTCCATTAGTTAAAAGCGTGGAAAAAACCTCTATAATCGCTTTTGGAAAATCACG
TAAAGGAACCATTAATAAAAAATGGAGAGTAATTATTAATGCTGCACAAGAATAGACTACTTTGCTCCTA
GAGACTTTTATGATATTGACTTTGCTTTGCGTAATAATTTTAATTTAGCAAGTAAAGCCGTGATTGAATT
ATTCCAAAAGAAATTACAGGAAAATAATGCTAGTCCAGATTTAAGTCAATATAAGAGAAACCTCGGAAGA
TCTGATTCTGAAATCATGGATATGAAATCACGTATTAAAACCGAGTTATTTGATGTACTAACTCCCGAAG
AACGAAAGATATTTGATTTAGATAAAGCCCTTTCAAGAATAAATCAAGCTATGAATTCTATAAAAATATA
AAAATTTAAGAAATTTCTTTTAATTACTGACATACAGTAGTCAGAACTATATAGTAAAATAGATAAACAT
GTTATTGGTTTTTAGTTTTTCGTTTTTAGATTTAATATTTTATCTCTTCCCCCTTGAAGGGAGAATTATT
ATTTTCATTTCCTGCCCTTGAGGAAAGGATTGAACTATCTTGCCCTTCCTCCCTTGAGTAAAGGATTATT
ATTCTCGTCTCCTCCCATTTGAGGGAAGGATTTACTATTTTCTTATTTCCTCCCCCTTGAGCCAGGGATT
ATCTATTATAATTTCCTCCACCATGGTGGGAGGATTACCCATCTCATTTCCTCCCCCTTGAGGGGGGAGG
ATTAAGGTGGGGGTGAACGTTATACGATATACTGTCTCTTTGTCATTGCGAATCTTGTTTTGCAAGATGA
AGCAATCTCATTCACTTATACTTGCAGCATTGATTGTTGTTGTTTTTTACAGATAGGCTATGTATTTTTG
TATTTCGACTCGATACTATTCACTATTTTGACAGGCAGACTGGCAGACTGGGCGACTGGTAGACAGGCAG
ACTATCTTTGAGGTATTTCGACTCGATACCCGATACACGATACTCGATACGATTTCAAAAGCTTGAAATC
TATGTTCCTAAAGTGCTAAAATAATAAAAGTTATAAAAAACAAAAAGACAAAAAAGAAATATTTACCCAG
CACCAAAGACCAACAAAAGTCACAGCAAGAAACGCAGAAATTTTTACTCCCTCTTTTTTTGCCTGAAATT
AGTAATACTAAAACAATAAAAATAAATGCGACAACTAAAGTTTAATTGATACAGATATTAAAACAATGAA
TTCTTATCTAAAAAAAATAATTGATTTGAGAAATGAATAAGATAAATTTAAAAACTCAAAGGCTTTCTTC
AAATTCTAGAACTCACCAACATTGATTTTTGCGAATGGGAAAAAATTATTGAATTTACAAACAACAATTT
TTTGCATAATTATTCTCAATGTGATACATTAAAAAGGACAAATAAAGGGAGTATCATGTAAAAAAATGAG
AAGAATTGATCTATTAAACTCTTTAGCGAAAAAAGGAAATACTTTTACTTTTGATGATGTCCTAAAAGAT
AGCCATTTAACTACAAAAAATCTACAAAAGGTACTATACAGATTACAGAAAAGAGGTGCAATTGAGAGAA
TTGAAAAAGGGAAATATTTGATTATTCCAATTGGTGCCGAAAAAGGGAAATACACTTTACACGAATTTGT
GATAGGATCTTTGTTGGTCGATTCATATAGTATTGCTTATTGGAGTGCTCTAAATTATTATGGTCTAACT
GAACAAATACCGACTACTATATTTATCCAGACAAATACCAGAAAATTTAATACTAATCCTAAGATTTTTG
GTGTCCAATATAAAATAATCAAAATAAAAAAAGAGAAACTGTTTGGCATTAGGAAAGAATGGATAGAGGA
GAACCCAATAAATATTACCGATAAGGAAAAAACCATAATAGATTGTCTTGATATCCCCAAATATTCAGGC
GGAATAATTGAAGTAGCTAAAGCTCTAAAAAATAACAAATTCAACCGGAATAAGCTTGAAGATTATGTTC
AACGCATAGGGAATTCGGGAGTAATAAGAAGGTTAGGCTACCTCTGTGATTTGTTAAAAATAAAAATAAC
ATTACCAGAATTGAAAGTTAGAAATTATCTTTTATTAGATACTTCTATGCCTAAAAGTGGATCAAAAAGC
GCTAAGTGGAGGTTGATTATAAATCTTGATGATAAAGTACTAGGAGAACTTGAATGATTCGTTCTCAAGA
AATAAAAGAGAAGGCTAGAAATTATGGAGTTCCTATTTCTACTATCGAAAGAGATTATGTGCAAAATTGG
TTATTAAAATATATAAAAAATCAAGATATTATCATATTCAGATAAACTTAATGCTGAAATAGAAGTATAC
TCTCTTGAGGAAATATTTACTGAAAAGCTTCGAGCACTAATTCAAAGAACACGGGCAAGAGATTTATATG
ATATAGGAATGCTTTATGAGTTTATCAAAAAGGATAAAATGCTTCAGATTCTAGATGATAAATTTAACTT
TAAAGGAGTATTTCTAGATATACCTAATTTCATTAATAGGAGAGAGGATTTCTCGAATGCCTGGGGAAGG
TCCTTAAAGCATCAAATAAAGGAACTTGTTAACTTTGAAATATTTTTTGATAAAGCAATAAAAATTTTAA
AAAATGTAAAAAACTTAAAGCTTATAAAATAAAAATTTCATGAAAATATCAAAATAGGTAATTTGCTTTA
ATCCGATTAATAATTAAACTATTGATCTAATTAACCAGCACAACTAATTAACATTTATTTGCCTATTACT
TGTCACTGATTACTGGTTACTATATTTTCTCGCACCTCGCACCTTGCATCTTGCAACTTTCTTTTGACCG
ACAGACTATTATCTAGTATTTAATGCTCGATACGCGATACGCGATACTCGATACGATTTCAAAAGCTTGA
AATCTATGTTCCCAAAGTGCTAAAATGATAAAAGTTATAAAAAACAAAAAGACAAAAAAGAAATATTTAC
CCAGCATTAAAAACCAACAAAAGTCACAGCAAGAAACGCAGAAATTTTTACTCCCTCTTTTTTTGCCTGA
AATAGGTAAGAAAGAGCAGTAGCAATTATTAAAACTATCAAATATTATTTAAGTGAGAATATAAGAAAAA
TCAAATAAAAAATAAATTATAGGAGGCAAAAAGTTCTCTCAATTAATTTAGCATTTTAAAATAATAAATC
ATATAGAAATCAAGATATCGATTTAAATTGCAAATTACTAAGATTTACAGGAAAAGGATAAAAATAAGCA
ACTATAGACAATGAAATTGATATCTGTAAAAATAATTTTAAGAATTAACTTAAAAAGTGATTCCAATGAA
TAATATGTTTTAATGAAAGTTGTATGTAATGGAAAATTTTGCGAAAAGTATATTGAATTATTTTGCTGCT
TACACTGAAACAAGATTTAGATTTGATAAAAAAATAGACTATTTCTGGACAGATAGTGAATTAACTTGTG
ATTTATCAATCTTCCCTGATTTTCAAAAGGAAATAATCCAATATATTCAAAGCGGAACCCCATTTGACAT
TAATATTAAAAAAGGTCAGCACAAAATTGAGTTAGAAGAAGAGCAATTTAAAAAAGACTTAAAAGAAAGC
CTTGATGATACTTATCATATTGAATACTTAAAAAACTGCATTGCTCAATCTCTGGAGAATTATCGTAAAA
ACTACGGTGATGAGATTATTTTAATAAGTAACGGGAATCAATCCCAGAAAAATGGAAAAAATGAAAATGG
TAAAAATTCAAATATACTAAAACTAAAAAAAGAATATCAAAAAAAATGTTTTTTAGAAGGAATCAGAAAG
TATAATAATGCTTTTGCTGATGGAGTCATTAATTTATTAACAAAATTACAGGTAAAAAAATTAAATAAGT
TAAAAGCCAAGTTAAACATAAAGCAGATACCTACTTCAACCTTCAATCCTCATCAAATAAGACAACAAAT
ATTTAATGGCTTTCAAAAAATTGCTATTACTCAAGACGTAAAAAAAGAAGAGCAATATTTTGAAAGTATT
TCTAAGTTTATTCAAGATGAAAATTTCAATCTTGTATTATTTGATCTATATGCCATATTAAGACAATTTA
AAAGTTTTATTCCTGCAGGTAATCTATACTTATTTTTCCATGAAATGATAAAAACAGAATCCGAGTCTGA
AAATAATAAAAACAACACTAACACTAATAATAGCAATAATAAAAAAAGAAAGAACAACAAGCAACCCATA
TCAAAATATCCTATCTTTTTAGTGGAAACGAACATTGAAGAAAAGGAAGAAGAGATTAACATACAAAGTG
CCAGAGATATCGTGATTATAAATACGCCTGCAATCAATTCATTAGAATTTAAAAATATTATCACTACACC
CCGTGCGGCTAGATTCAGTGATGCATTTACCTATCTAAACCAGGTCCAAAAGCATATCCAGGATATATAT
AATTATTATGAACCATTTTTATTTAACCCAAATTGTCCTACTTTGATTAAAGAAGGATATCCTGAAATAT
GTTTTAGAATGGGATTTCAAATAGTACAGAGAGAAAATCGAAAATTGCTGGACTACTCTGAGCTAATCAC
TCATATTGATGCTGGAAAAGGTGGAAAATTTATTGATATGATTAAAAATTATGTTTCTGGCAATGTTGAG
AATACAACAGGTGAGGTAGACACCAAATATAGATCGAAGTATCCTCGTAAATCAGTTAACAATATCATAT
CTACAATTCCTCTTTCTCTAAATAGCTCGCAAAAAAGAATTCTTACTGCAATTGAGAACGAAAAAAATAA
AGTTGTTGTTGTGGATGGCCCTCCTGGAACAGGAAAATCATACACAATTGCCGCCATAACCTATTGGGCA
AATCAGGCGAACAAGTCTGTTTTAATAACTTCTCATAAAAGGGCTGCTTTGGATGTTCTTGATCAAATGA
TGACAGAGCAATTTAAAAAACTACATCCTGAATCAAAGCCATCTATTATTAGACTTTCTAAAGGTGAAAC
CAGTGTCAACCGATATAACACAACATTAGCTACTCAATATATATCCAGTGCAACCCAGCGAAGAAACAAA
TATGAAGACGAATCAGAAGCTATCAAAAAAGATATCGAAAAATACTTTGATGAGATTAAAAAACAAAATG
AATTTTATTGGAAGAGTTCTGAAGAATATGAAACATATATCACTAATTTATATAAATTTGAAACTATTAG
AAATGAACTCTTCTCAGAAGGAATCACAAGTGAAGATGATTACCCTATAAAACCCCAAAAAGATGAAGAG
ATTGATTTAGAGTCTATCAGAAAATTTTCTAATAAAATAACTGAGGTCAAAATTGAAGGTCTAAGCTTAC
AAGAGATTAGTAAAATCTATCAGCGGAGAAATAAAATAGAAGAATGGTTAACAGTATGCCAAAGTATTTC
AGACTTATCAGTCAAAGAAGAGGATGTCAATAACTTAATTGATTTTAACCTTAATGACCTTGAATCTTTT
CAGCAAATTTTCCGGGAGATCAATAAAAATCTTAAAAGTTCATCAACTGTCTTTGGAGGAAAAGAGAAAT
TAAAATATTCCTCAATTATTAAACAGCTAAAATTAAAAAATAATGATGATTTCCACAATAAAATACAGGA
TTTAAATCGTTTAGAGCATGAAAAGATTATTCAAAATATCTGTATTTTATCATCAAAAGAAAAAAGTAAT
TTGTATATTGGAGATTTAGATAAAAGCATTGATCTGCTATTCAAGATATCTCGGTTTAAAGAAAACAAAA
ACAAGATTAATTCTATCTTGGAAATAACCAACAAGAGTATCGGTGAAATTAATGAAATTTTCGATTTGCT
GAGAGATTTACAAAATTTATTTGATGGTTTGGATGAGAATTCAATCCCATCATTAGTATTTTTACAAAAA
TATTATTCAGATTTACTAACACAAATCAAAATAGATTTCCAGGATATACGGACTATTACCAATCTATTTT
CAGAAACTGACGAACTTGCTAAAAAAATTCATGAATATATTTATTATTTTATTGAATTGAACAAAACTCA
AATCAATAATCTGCCTGACAAAAAACTAATTCAAGAATACAATCATGCTCTTTATAAGGAGCTAATATCT
AAAAATGACCAAAGAACAAAAAATCTTAATAATTTTACTTCGGACATCGAACGCATAAAAACAAGTTTAG
GCTTTAATAAGAGATTAACATTAAAGGAAGCGAAGATATTGCTTGAAAATATTTCTTGCATCATATCCGA
GCCGGATTTGGTTTCCCAATATTTCCCCATGGAAGAAGATCTAATTGATTTGCTAATTATTGATGAGGCT
TCCCAAGTTTCCATAGCTGAATCAATTTCGCTGATATTGCGGGCAAAACAGATCATTGTTTTTGGGGATG
AATACCAATATGGAGCTGTGGCTGCGTTCAATGTAAATTCATCTTATTCCAAACAATATTTTAATGAAAT
TCTTACCAGCTATTCACATGATTTTAATATTCAAATAAGCGAACAAGAAAAAGAGGAGATGTCAGAGGAC
GTATCAAGAGAAGAAGATCCGGAAGAGCAGGAGATCCAACCAGTTTATAAGCCGGAAGAAGGTAAAAAAG
AATGGTTGAAAACATTCAGTATTAGAACATCTACCTTAAATTTTGCCAAGGCATTAAACAATTTTAATAC
ATCTTTGAATATACATTTTAGAAGTTTTCCTGAAATTATTGAGTATTCCAATGAATTCTTCTATCGTCCA
AATCAGATACCACTCATTGTTAACCGAATCAGGACCAAGCCAATCAGTGAAGTGTTGAGGTTTATGCCAG
TTGAGACCAAGGGGATTTCAGGTAGAAATATAAACCTAGATGAAATTGAAGCAATCAAAGATGACATTGA
AAAACTAATTGCCAATGGATTTAAAGGCAGTATCGGTATCATTACCACTTTCAGAGAACAAAGAGACCGG
ATGGAAGAAATATTAAATAAAGAATTAAAAAATTATCATAAATTAAAGAAAGACCGTAAATTGGTTGTTT
GGTTCGTTGGTGATGTTCAGGGTGAGGAAAGAGATATTATTTATTATTCCCTGGTAGAATCCAAAGAAAA
CGAATTTTCAGACCTCAGGACTATCTTTCCAGTAGTTGGTGGCTCTGCAGACAGGACGACCAGTTTGAAA
ATGCAGCGGCTAAATGTTGGATTCAGTAGGCCAAAAGATACTTTAGTTATTGTCCATAGCATGCCAATTT
CTGAATATTCCAAAACCAGGTTAGGTGATGCTCTAAAACTTTATAAAAACTTAAGGGAAAAAGCAGTTGA
TAATTACATAGAAGATGAGTCAATATTTGAATCACCCGCAGAGAAAAAATTATATAATCTGCTGATTCAG
ACAGAGCTTTACCGGAATAACAGAGATAAAATCAGATTAATTGCCCAATTCCCCATCGGAGAATATATTA
CTAATGAATATCGCAGGTATATTCCAAAATACCGGGTAGATTTTCTTATGATTTTTTCTGCTAATGGAAA
AGAACAATCATTGATTTTAGAGTATGATGGCGTAGAATTCCATACCAAAGATCCTGATATAGTTACAAAA
CATAATTTTCCTCAACAGTACTTAGAATATGACCTGCAGCGTCAATTAGAGCTGGAAAGTTATGGTTATC
ATTTTCTGAGAATAAATAAATTTAATTTAATTCCGGAAAATGAATCTGAATCACAGATGGATGTACTCAA
TCGCCTGCTTAAAGAAAAGTTTATTTTAGAGGGGTAAGAAATGGCAAAAATTAATTTGTCTGAAGAAGAT
TTAAAAATTTTATCTGAATCCATTAATAATGAGACAGAGATACCGCAGGAGCTTTTATCAAAATTAGCAC
CTAGTTTCTTTGATAAGCTGAATCAAGAAGGTCAGTTTGATTTTGAGAAATTGCATAAATATAAAATTCC
AACTCTGGAATATGCAGGGAAAAGGCCAGAATCAGTAATCCTGGCACAAGCCAACCTTAGCACTGGTGCT
GCTCCTTTACAGGTTATCAGAAAATTTGGGAATAACGACCATGATAACCAATGGAGAAACCTGATTGTCC
AGGGAGATAACCTGCAGTTTTTAAAAACCTGTTATTTGAATAAGGACCCGTTAATCAAAGATAAAGTTAA
GGGGAAAGTGAAACTGATTTATATTGATCCGCCTTTTGGGACAGGTGACGAATATGGTGGCCGGAATGGA
GAAATGAGCTATAGTGCTAAAATGATGGGTGCCGAATATGTGGAAAATATAAGAGAAAGATTGATTTATT
TGCGAGATATATTATCTAAAGATGGAGGTATTTTTGTTAGACAGGGGTATAATTTTGGAAGTTATATTAA
AGTAATATTAGATGAAGTATTTGGGAAAGATAATTTTATCAATGAAATCATTATAAATCGAGGCAAACAA
AGATTAGGAGGAAGGAAGAAATTTAGTACTGCTACAGACTCTTTGTATTTTTATTCAAAAACCAATTCAT
ATTGCTTTAATCCCTATAAGAGAAAGCGATATAGTAATGAAGCTAAAGGGTCAAATATGTTAATGAAAGG
AGAAAGACACCCTAGAGATAGGAATTTTTTAGATCCACAAGGAACAAAAGTTGTTCTTTTGCCCCCTCCT
AATACACATTGGAAATTTATTCAAAAAAAAATAGATGAAATGTATGAAAAAGGATTAATTTATTTAGCAA
AAAGCCAAAAAGGGGTCAATTCAGGAATTAAAAAAAAGATAGGAGAAAATTTAATTCCAGTAGACTATGT
TCCTAGTTTTAATTTTGATGAAGACAAAACTGTTGATTCTAATTGGACTGATATTTCAGGCTATTCTCAA
ATAACTGGATATCCTACCGAAAATTCTGAAGATCTTTTAGAAAGAGTAATATTATCTGCATCAGAAAAGG
ATGACTTAATTTTGGATTGTTTTGCCGGTTCAGGAACAACAGGGGCGGTGGCTGAAAAATTAGGTCGACG
CTGGATTATGTGTGATTTTGGCAAGCATTCAATTTACACCATGCAAAAGAGAATCTGGCAGATTGGTGAA
TCTAAAAAATTAGGATCTGATGCTAAGAAGAATGAAAAATATGCTTCACCTCCCAAGCCTTTTGCTATTG
TATCTGCCGGTGCTTATGATTTTTCTAAAATAATTGATTTGCGACAAAAAAAAGATGCTTATATTAATTT
TGTATTAGGTCTCTTTGGTATTATTTCAGACGATAAAGATTATACTGCTAAATATAAGTTAAGTAATATT
TATGCTGAAAAAGAGAATAACCCGGTAGAAGTCTTTCCAATCTGGGATGATGACTATCTGAAAAATATAA
AGATTGATGAAGAATATTTAAAAGAGATTGTAAACGCTACAGGCAGTAGAATAAAAGGGGACTATTATAT
TATTACCCCAGAAATATGCACAGTGGTTGGCAATACTACATTAAAAAATTCTACAAATGAAGAAGTAAAT
TTTATTTTGCTTAAATTCCCTTATAAGCTTTTAGAGGATTTTTCCCGGCAAATGCAGATTGAAGAACAGC
CGGATTCTCAGGAAAATATCAATAAATTAATCTCCTCTTCTGCTTTTTATTTTAATGAAGAGGTGCGGAT
CAAATTAACAAGGACAGAAAAAGGTTTTCGAGTCAATGAATTTCAAGCCAATATATTGGATAAAAACAAT
AATAGGTTTAAAGGGTTAGATGGGCTTTCTATGCTGCTCATTGATAAAAATTATGATGGTAAAGTCTTTA
ACCTGGATGCAGCGGTTTATAAAAAAGATATTGCTGAAGATGGAACTGTAAAAATAGATGGGTTAAACCA
GTATTCTGCGGTCATTGCGATTGATAAGCACGGAAATGAGAGTGAAGCAACCTATCTCACTTAATGAATA
AGGAGTGACAAAGATGGCATCACAAGTCAAAAAATTATATTTGTCAAATCATACACTGGATATTAATATC
CGCAGGTGTAATTATAATCAGTTTGATTTTTCCGAAGTAGAAGATTTTGTCAGGGAACTGGCCGGCTCCA
GAGATTACCAGTTTAAGGCAATTAAAGATTTAATGATTTATCTCTGGGGAGGAAGTTATAAAAATATCAC
TGAACTTGCCAGGGAGAATTTCAAGAAAAAAGAAGATATCCAAAACCGTTTCAAAACAGAAGAAAATATG
ATTAGAAACTTGCCTTTACTTGACCGTTTATCTGGAGTGGTTCACCTGGCAACCGGAACGGGAAAATCTT
ATATTATGTTTGCTATTGCCTACTTGTCAATAGTATTAGGTAAAACCAAAAGAGTATTGGTTTTGGGTCC
ATCTTCTACTGTCATCGAGAGGGGCTTATGGGGTAAATTCAAAGAATATCTATATGGACCAACAGGGCAG
CAATTACAAAAAAAATTGCCTTTACAATATCAGAACATCCCTGTGAACCTGTTAAATGAAACCCAGCCTA
TTACTGATAATTCCATTGTGATTGAAAATATCAATTCTATCTATAATAAAGAAAATAATTCTATTGGTGA
TACACTTTTCTCACAAACAGATGAAGTTTTAGTGTTAAGTGATGAAGTCCATCATGCCTATTCACATCTT
TCTTTTCGGGGGACTGTTTATCAAATAGAAGAAGGCGGAAAAGGTGATGTCCTGAATGAACGTTTATGGA
TGAAATTCATCCGTGAAGAGCCTAAAATAACCAGACATATTGGCTTTACCGGAACTCCTTATAATCAGGA
TGAATACTTTCCTGATGTGATTGTAAACTATTCTATTAAAGATGCCATTGAAGAAAAATACATCAAGAAA
ATTAATCCAATTATTCATACCAAGATAACTGACGAAAGAGAGAATAATAAATTAACCCTGTATCAAAAAT
TTGAACAGATACTTAAAACGCATGATGAAAATAAAGAACAGTATTCTTTTAAAGATAAAAATGGGAAGGC
CAGATTAAAACCAATTACTATATTTATAAATTCTACCCAGGCAAGTGCCCAGAGAAATACAGAAGAATTT
GTAAAAGTCCTTAACGAATATTTAAAAAATACCAATCCTTCTTACCAGGATTTATCATTATCTGAATTAG
AATCAATTTCCAGAGAGAAAGTGATTTGTGTTATCAGCAAACCTACCGATGATGACTATCAGGAAAAGTT
AGAACAGATTGAAGAGATAGATCCAAATAAAACAGGGGGGAAAGTAGAGTTTATCTTTGCTGTGAATAAA
TTGTCAGAGGGCTGGGATGTAGATAATGTTTATCAAATAGTACCGATGGAAGAAAAAGTCTTTAATTCAA
AACTATTAATTTCCCAAGTATTGGGAAGAGGATTGCGTTTGCCCAGAAAAATACCTCATGGTTTAGTAGA
GGCAAATTATCCCATGGTAACTATTACAAATCACGAACGTTTTGCAGAACACATTGTCGAATTAATGGCT
TCAGTTACCGATTGCGAAATGCGTTTCATTTCTTATGTTTTCCCGGTTTCTTCTAACAAAGACAGGGTAT
TACATAATTTTAATCTCTTTAATTTAAATTATCTACCTCATGAAGAAAGGGTAGATATAGATGAAAATGA
AATAAAAGGTCCTAACCGAACTCTGATTTTAGATCTACCACAGGAAAAGTTAAACCTGATAGTTAATTAT
CTGCAAGGACAAAGACAATTTAAACTTACTAAGAAATTTTATACTGTTGACCAGATTGTTATAGACATTC
ATAGCAGGTTTAAAACCAGAGAATATGAAATGGAACATTATTATGATTTTGATACTGGAAAGGAAAATGG
CAAACTGCCTGGAACGAATGATATCGAGAAGGTAATCAGACAAGCCATGAAAAATGCTGGCTTTAATAAC
GAAAAGCTTTCTGAACATAACAGGAAACAAATAGAGATATTTTTTAATCAGTTTTTGCCTCAGAGCAAGA
AAAGAGTTGTTAGAACAAATATTGAGGGGGATTTGCAGTGTATTAAAACTGAATCAATGGACAATTCCAG
TAAGAGGTCTGGTGAATTGGACCGTTATACCAGTATTTTTATTTCAGAAGATTATAAAGATGAATTAGAT
GACGATAATCTATTTGTTTTGAGATATTTAGTTGAGCAAAATAAGGAAATAAGCCAGAAGCAGACTTCAA
TTGACTTCTTTCTACCCAAAGATAAGTATGACTATATAAGACAATTGATTTCAACAAAACCTATTTTTAT
TGTAAATACTTCACTATTCAAGACACCACAAAATTTAGTTATTTTATCTCATGAACCTGAAAAAGAATTC
CTTTTCAAAATAATTGAAAACATTAAATATATTAACTCATTTATTAAATCAAGAGATATGGGATTTTACA
GTATTGATTATGAATATTTTAAAAAAGGAAAAGACCGGACAAGAAGAAGCTTTAACCCAGACTTCTTTAT
TAAAATAAATATTCAGCAATACATGGATAGATTGCTTGGCCAAATAACAGAACAAAATTTAGAAGCATTA
AAAGATTTGCAGAACCACGGTATAAAAACTCTTATTAAAGTAGTAGAAATTAAAAGTGATGAAGACCAGG
AAGAAGTAACTAGGGCCAAAGAAAAATGGGCTAAAGAACATTTTGCAAGATTAAACGAAAGACTCAGAAC
AACCAACCCCATTGATTTAGAACCTGATTTTGGGGAAGATATTTACAGTTATTACACTTTTGATCTACTT
CACCCCAGCGACTACGACTTATGGTTTAGCAACTTAAGGAAAGGCGTATTTAAATAGAAAAATGGTAAAG
ACATTATGAATGATTTTTTTGATTGAGGTAATCCAATGTCAGACAAAGAAAATGGTAAGAAAATGAAAGA
AGAAAATGACTTAGAATTGTTTAGTAGAGAATATAATAATATTACTGGATTATCGCTTAATGGAGTTAGT
GCAACTGAGCGCCCTGATTTTATCGTATATCGCAGTGATGGTATGAAATTAGGTATTGAGCTTACTAAAG
TAATGCGTGATCCAGAATCTGCTTTTTGGGCTCGCGTTTTAAATGGAGAGGAACAAGCTGATTCTTTAGA
TAGTATATGGAAATTGCAAGAATTAATTTACAATAAAGATAAAAAACGTTCTGAAGATAATTGGCAGTTA
CCTAATCGAACAATGTTGTTGCTTCAGTTAATGGATTCCTCAATAGAACAACTATCATCAGTTCTTGATG
ATGGAATAATTAAAGAAATAAACAAAACTGGATTTTTAGAAATATGGATAGGTGATTATTCTATTTTAGA
GGCTTACGGAACAATTCAATTGTATTGTATTAAACCCAAAAAATGGCAAGACCTTTATAACCACATTAAC
AACGAAAAAAAGCCCTATGGTTAATTTATTTTAAATTTTGGGAGAGAATTAATGTATATATCTAAAATTC
AGATAAGTAATTTTAGGGGATTTAAGAACTCTGTTGTTATTGATTTTCATGAAGGAATAAATGTAATTAT
AGGAGCTAATAACTGCGGAAAATCTAACCTACTAAAAGCCCTATCTCTAATTTTTAGTGATAAAAATAAG
AGATTAACTGCAGATGATTTTAATAAACAAATAACAATTCAAGAATTGAAAAAAAGACCTCCAAAAGTTC
AAATATCAGCTTTTATTAAAGAATCAAATTTTGAGGAATTATATTCAGATGATTTAGTAACTGTCTCAAC
TGCACTTATAAAATTAGAGAAACCATATGAAGCTAGATTGACTTATGAGTTTTATTTACCTGAGAATGAA
CTCAAAGAATATATGGAAAGGGTGAGCCAAATTCAGGCAAATGATTTAGAATATTATTGGAGAATTATGA
AAGACTATTTTATTAGAAAATATACTTACAAAATATTTGCAGGGAATCCAGAAAATAAGACTATAGTAGA
TTATGATGTATTAAATAAATTTGATTTTCAATTTTTAGATGCAATTCGTGATGTAGAACGTGATATGTTT
ACTGGCAAAAATATACTTTTAAAAGAAGTATTAGATTTTTTTATAGATTATGATATTAAGAATGATAATT
CGAAGAAAAAAGAAGAGAAAATTGAAGCTATAAACGAAAAAAAAGAAAAATTTAGGAAAGATGCTAAAAA
TCTTATTGATAATCTACAAGGAAGAATGCAGTTTGGTAAAGAAGAGATACTAAAATATGCGAAAGAAACT
GGTGCTAGTATAGGAAATGTTACTCCAAATATTGAAGGAGAAATTAACGATAATGAGTTATTATCAGCTT
TAAAATTAATTGTGGAGTATGAAACTGGAATCAAGCTACCTGCTACCCATAATGGATTAGGGTATAACAA
TCTAATTTATATCTCTTTATTGTTATCGAAAATGCAAAAGGATGCCTCCGGAGAATATTTAGGTAGCAAT
GCAAAGATATTTCCTATTATGGCAATAGAAGAGCCAGAAGCTCACCTTCATCCCTCAATGCAATATAAAT
TTTTAAAGTTCTTAAAGGATAATCAAAAAAAAGAAGTTAGACAAATATTTGTCACAACTCATTCCCCAAA
TATAACTGCAGCAGTCGATTTAGATGACATTATTGTATTCTGTATAAATAAAAAAAATGAGTTTATTGCA
GGTTACCCAGGAAAGGTATTTGATAATAGTCTAGAAGATCAAAAATCTAAAGCTTATGTTTCAAGATTTC
TAGATGTTACGAAATCAGATATGCTTTTTGCTAAAGGTATAATTTTTGTTGAAGGAATAAGTGAACAATT
ACTTTTACCAACATTAGCTGAAAAAGTTAAAGAAGATCTAATAGGTAATCACATTACTGTAATAAATATT
GGTGGTCGGTATTTTGACCATTTTTTAAAAATGTTCGATAGTAATAAAGAATATGCTATTAATAAAAAAG
TTGCTTGTATAACTGATTTGGATCCACAACGAAAAGAAAGAGTAAAAGGGAAAAAATTTTCTGAATGTTA
CCCATTTGAACTTTTAGTAGATGAAAAAAAATATGAATACAAATGTTGTTCTAATCAAATAGTAGAAAAA
TACAATGAGCAAAAAAATCACCCAAATATAAGATGTTTTAGTCAACACATAGGTTTTGGAAAAACTTTTG
AGTATGAATTAATTTTGTGTAACCCTTGCAGTGAAATTTTATTAACTGAAAGCATGTCAAACTTGGAAGA
AATAAAAGATTTAATGCAAGCCTATAAAAATAATGAAAAGATTGAAAATATGTTATCCTTTTTAAATATA
AATAATGAAAAAAATATAAGAATAAAATATTCCATTAAAAATAACAATAATAAAGAATGGAATGATAATG
AAAAAAGAAAACATATTATTGCCGCTAGATATTTGAACTCTATCGAGAAAGGTCTAAATTCATTGGAAAT
TACTCAAAAACTAGCCAATGATGAAATTAATATTGAAGTGCCAGATTATATTAGGGAAGCAGTAAAATGG
ATATGTCAGGAAACAGAATAGTTAGATTACAAAATTCCGATACTCCACTTGAAAATATCGAACATCATTT
TAAAGTAATTGCTGGACCTGGTGCAGGTAAAACAAGATGGCTGTGTAACCATATTAAAAATGTTTTAAAC
AAATCAGAACGATTAAAGAAATCTAGAAAAATTGCTTGCATTACTTATACCAATATTGGGGTTGAAGCAA
TTTTAAAAAAAATTGGGGATTCTATAGATAAAGTTGAAGTAAGTACTATTCATAGTTTTTTATATAAAAA
TATTGTTAAACCTTACATTTTTATTTTAAAAGATGATTTTGGATTTGATCCTTCTAAAATTGATGGTCAT
TATGAATTGACTCCTTCTAAAGGTTTTGTCATTGAATGGCTTAAGAGGACAAAGCAATTTTATATAGATT
ACAAAAAAAGTTTTAATCAAATAATACAAATATTATGTGATATATATTGGAAAAATTTAGAGAATGATAA
TGAATTAGAGTTGGTATTTAGGCATAATTGGCAAAAGAAGATAGGGAATTACTCTATTAAAAAAAGTTCT
TTGACTGAATATAAGAAAATGTTTTGGGAGAGAAGTTTGCTACACCATGACGATATTTTATATTTTAGCT
TAGAGTTAATTCGAAGACATCCCGATATACTAAGAATACTTAGATGTAAATTTCCCTATTTCTTTATTGA
TGAATTTCAAGATACAAATCCAATCCAAACAAAAATTATAAAAATGGTTGCAGAACAAGAAACTATCGTT
GGAGTAATTGGAGATAAAGCTCAATCTATATATGGATTTCAGGGAGCAGATGTAAAGCAATTTGAGGAAT
TTGAGCTACCCAATTTAGTAACATATAAAATTGAAAATAATTATAGAAGTACTGAAGAAATATTAAAAGT
ATTAAATCATATTCGTAAAGATATAACTCAACATAATCCTTTTGGCAATAGAGGTGAAGAGCCAAAAATA
TTTACCGGCTTAGCTATAAAAAATTACAAGAAAATAAAACAAAATCAGGATTCTAACAATATCTGCACAT
TAAGCTATACTAATTTAACTTCTTGTGAAATGAAAAATGAATATATTGGTCTAGGCAAAGAAGATCTTTT
TATTAAACTGAAGGCATTCGATTCATCCAAAAAAAGAGGTGATAAAATTGCATCACTAATTAAAGGAGTT
GAATTTGCGAGACAAAATAAATTTAAAGATGCAATAAAAGAAGTATCTAGACATTTTAAAAGTGATGATA
ATTATAAAGGCCAAAAGATATCCTTAATTCTTATTAAAGAAATGTTTAGTTGTTACAAAGAATATTATAA
CGGCAGTTTATATGATTTTTATGATTTTCTAAATAAAAAAGGGTTAATAGAATTAATGAAAATCCCTATA
ATAAATGTATCGCGAAAAACAATGACAAATGAATTTTATCAAAAGACTAACTACAAGGACATAGTTTTGT
GCATGAAATATTATGATGATAACAGTTTACACAGAACAATTCATAAAGCAAAAGGTGATGAATTTGATAA
TGTATTTGTAATTTTACCAGACAAAGCTGACTGGGTATCGAATGAGGAAGAATTGTTAAGTTTTTTGTTA
AACCCAGACCTTAACAAAGAGGAGCACAGAGTTTATTATGTTGCGCTTAGCAGAGCAAGAAAAAGACTAT
TTATTAATATTCCTAAATTATCAACGACAAATCAAGAAAAATTAAAAGAAATAGGCTTTAATATTGAAAA
ATATTAGTTTATTTCTTGGCATTTTTAATATCTAAAGGTTTTGTAGGAAAATAAAAATGAGTAAGAAAAA
TCAATGGGTCATTAAGCACGGTGACAAGTGGGCATTAAAAGGTGAAGGAAATTTCAAAGTGACAAAAATT
ACCAAGACTCAAAAAGAAGCAATAGCTATTGGCAAAGAAATAGTAAAAAATCAAAAATCTGAACTGATTA
TACAAAATTCAGAGGGAAAAATAAGAAGCAAAGATAGGTATGGCAATGACCCCAGAGACGTTTGATAATC
TTTATGTATTGATGAGTTTATTTTTCATAAGTTTAATTTTTTAATTGAGGTACCTGAGTGTATAGAAAAG
AGAATAAAAAAAGTAACGGATCATGGGTTTTTTGGTTAACAGGTCTTTTTGTTATTTTAGCAATTTTTGT
ATTTACAGTTGCAATAATACGCATTCAGGATAAAAAGAGTGACATTTCCTTTGAAGAAAATAAAGGGGTC
AGGTCTCAACATTTGACATAAAACACAACATATAATTTAAGAAGAGGTCATTTTGAATAATACAGAAATA
AAAATTGGAATCATTTGTCCACTTGATGATGAATACAACGCCTGTAAAGAAATACTGGGCTTGCAAAATG
AATCAGAAATATCAGGACGGATTATTTCAGAAAGAAAAGAGGATAATTTAGAGGTTTATGCAGTTAAGGC
GGGAGTGGGTAAAATCAATTGCAGCTCTGCTACTCAATTAGTTATTGATAAGTTTCATCCTGATTTTGTC
ATTGATGCTGGTGTTGCCGGCTCATTAACTAATGATGTAAATATCAATGATATTGTATGTGCCAAACATT
CCTATGAATATGACCCATGTTCTGGTAAGGAATTGGGGAAAATACCTTCCAGGGATGATGAATCCTGTAC
AATAATAAGTGATCCTCTTTACAAAAAAACTTTTCTGGAATTTTCCAACCATATCCAAGACACAATGGCA
ATTAATATCAGGATTGGTAATGTTGCCTGTGATGAAAAGGATGTTAAAAACCGGCAATTAAGGCAAAAAT
TACATGAAAAATTTAATGGACTTGTCTGCAATTGGGAAACATCCGCTGTTTTAAGTGTTGCAAACTTAAA
TAAGGTAAAAGCTTTTTCGTTTCGAGTTTGACGGGGTCAGGTCTCAACATTTGACATAACTTTGAAAAGA
AAATAAAGAGAATTATTTATATGTATAATAAGAGGTAACTATGGCAATAAAAATTTTTCATACTGCAGAT
TTGCACCTTGGAATGCGATTTGCAGGATATCCGGAAATTAGGAATGAACTTGTCAATTTCAGGTCTGAAA
AACTTGGAAAAGCGGAATCAGATTTATGTCCTGGAATTAAAAAATTATAATACATACTTATTGAGGTAAA
AATATAATGAAAGTGCTTCATACTGCAGATATACATTTAAGAGAATATGAAGATGAAAGATGGGAAGCCC
TCCAAAAATTAATTGAAATAGGAAAGAGGAAAAAAGTTGAAATATTTGTTATAAGTGGAGACCTCTTTGA
TAAAGACACTAATGCAGAGTATTTAAGGCCAAAGACACGAAAGATATTTTCAGACAATGGATTCAAGATA
GTACTAATACCAGGAAATCATGATTGTAATTCATTTAAAAGTGGTATGTTTTTCGGGGAAGATGTGATCG
TTTTGAATGATTTAAATACCCCTTTTGAATTTAAAGATGTAAGAATATACGGGATCCCTTTTGAGACCAT
AGAAGGAGAGAATATTCTAATTCAATTACATTCTCTCGCAGATAAATTAACCCCAGATAAGAAAAATATT
TTACTTTACCACGGAGAGTTGCTTGATGCTTTCTTTTCCAGAAGAGATTTTGGTGACGAAGGAGAAGAAA
GATATATGCCGGCCAAACTTTCTTATTTCCAAGATTTAAATATTGATTACATACTTGCTGGTCATTTTCA
TTCAAAATTCAACATGTGGAAGATAGAGAATGGCGGATACTTTGTATATCCTGGTTCCCCGATTTCAATA
ACAAAAAGAGAGAAAGGTCAGAGAAAAGTAAATATTTTTGAAGTAGGAGAGACTCCAGAGGAGTATCTTA
TTGATACACCATATTTTGAAGAGGTGGTAATAGAATTTGACCCCTATAAGGATGAAGATCCTTTAGAGAT
TGTCAAATCAAAAATAGATAAGATTAAGCCAGAAGCTAGAATTATTTTGATAATCAAAGGATATATTAAT
GGAAAAAAGATAAAAATGAATGAAACTGAAGTGATTGGAAAAATAAAGGAAATCACCAGTGAAAAATGCA
TCGAAGAAAGTTATGAATTTAAGGATATACAAACAATTCTGGAAGATGATTTATTTAAAAAATTCATAGA
CAAACTTGGAGAATGTGATTATCCAGAAAAAAAGAAAAAATCATTACAGGAAATAGCGATTCAATCAATG
ATGGAAGCGAAATAATGAAAATAAAAGAATTTTTAATAACACATTATGGTCCTTTAAAAGAAACAGGGAA
AATATTATTGGATAGATTTAATCTATTTTTTGGAAAAAACGAAGAGGGAAAATCTCTGACGATAGATGCT
TTTGTAAAGTTACTATTAGGGAAAAATATGAAAAATTTCCAAAAAATAAATCGCGTAGATGAAAAACCAG
AAGGTTATATTATTATTGAAGATGATAATGGCAAAGCAATCAAATTGTCAAAACAGAAAGATTTAACTAA
AACAGTAGGTTTGTCAGCGTCAGAGTGTCGGAATATTTTTATTATCAGAGATAGTGATTTATCTATTACA
CAGGAGGGTGAATTCTATACTAATATAACTGACCGGTTGACTGGATTAAGAACCAAAGAAATAAGTTCAA
TAAAAAAGAAACTGCAGGAAATTGGCCGATTAACAAGAGCGGAAAGCAGTGCAGACTTTTCTGATAAGAA
GGAATTCAATAATATAAAATCTAGATTAAATAGTGCTACAGAATTACTCGGGGAAATAGATAGCTTAAAA
AGTAAGATCAGAGAAGAAAAATTTGACCAACTTGAAGAAGAGTCAGTTAAACATAAAGAAGAAATAGAAT
GGACAGAACAGGAATTAGTAAATCTTGAGAATGTAAGAAAGAGAGAAAAATACGAGAAAGGGAGAGAATA
TCTTGATAATCTCACAAATACTTTAAAAGAATATAATAATTTAGAAATATATAATGAAAACGATTTGCAA
ACATGGCGAGATTGCGTGAAAGACATTAAACATTATAGCGAAGAAAAATTTGAGCATCTTAAAGAACTAC
AGCAGAACGAAGCAGAATCTAAAAAAGCAAATGAGAAATTAAGAGAGACAGAAATAGATTTTAAAATCTT
TGAGGATAGAAAGAAAAGATTAGATAATGAAATCAAACCAGAATTGAGAACTTATGAAAATAAAAGTGCA
GACTTGATAAAAAAAGAGAAAATGGGTGGATATGTTAATTTAATAGGTATAATTTCTACAATTCTGTTTG
GGATATCTTTATTAGGAGTTATTTTTAATACCAGACTTGAAGTTTTTCCGGATACATCATTCCCATTATT
TTGTGTTTTGTCAGGTTTCTTTCTAATTTTAATGCTAATTTCAGGGGGTGCTAAATTTAAATTTGTAAAA
GATAATGCTTGGCTGGCCAGAGAGTTTGAAAGGCTTAAATCAAATCTTTCAAAGTATGAATTAGATGCAA
AAGATATTGAGGGAGTTTTATCAAATATTCAAAAGTTTGACGAAGAATTCTATAAGAAAAACAATGAATT
GCAAAGTATAAGAAGGAAGAAAGATAATTTAGAAGAAAAAATTAATGGATTGCGCAATATAATAATTCCC
AACATAGATAAAAAAATTATAGATTCTAAGGACAAGGTAGCTAAAATTAAAATAAAGTCGGAAGAAGAAT
CGCTGGAAGAATATATTAAAAAAATAAGGCTAAAACAGAAATTTGAAAGGTTAATAGAGGAGCAAAAAAG
TGTTCTTAAAAGTCACTTTGGAGGAAATAATGAAATATTGGAAGAAAGTATTTTACAGTGGGGAAAAATT
ATTGACACTTTTGTAGAATACAAAGATAAGTCTAAAGAAATTAAGTATAGTGAGAACGCTGTCTCAAAAT
TAGAAGAGAAAAAACAGGAGCTTAGCCAGAAGCTCAAAGATATAAATAACAAGATGGTATCCCTTCAAAA
GGAAATGGAGTCTGTGCAGCGAAAAGTAAATGAGATTCTGGAAGCAGAAGAAGATTTTTTATATTGTAAG
ACATCAGTAGATTTAGAAATGGTTGAAGATAAGTTGCAAAGATTTATAAACAAGAATACAACTGACAAAG
ATAATGTATTAGAAGCCATAAAAATATTTGAAGAAATAGAAATAGAAGAAAAGGAAAAAGTGTCTGAGCT
CTTTGGAGAAGAAAGTCCTATTTCTAATTATTTTGATGAAATTACAGATGGATTTTACAAGGAAGTTACT
TTTAATCAGGAGACTGGGGGGATTGAAGTTAAACGCTCGGATGGGAAGAAATTGGGAGCAGAAAAACTAT
CAGGTGGAGCGCATGACCAATTATATTTTTCTATCCGACTTGCTCTCGGAGAAAAACTACTTAAAGGAAA
TAAAGGATTTTTTGTTTTGGATGATCCATTTGTAAAGGCTGATCCTGATAGATTAGAAAGACAAATCACT
ACATTGAAGAATATAACAAATTATGGATGGCAAATTCTTTATTTTAGTGCTAAAGGAGAAATCTTTAATG
CCTTAAAAAAAGATATTGAAAATAATATTGTTAAACAAGTAAAATTGCAAGGTTTGTCTTTAGAGTAAGA
CATAGGGGTCAGGTCTCAACATTTGACATAACTTTGAAAAGAAAAATAAAGAGAATTATTTATATGTATA
ATAAGAGGTAACTATGGCAATAAAAATTTTTCATACTGCAGATTTGCACCTTGGAATGCGATTTGCAGGC
TATCCGGAAATTCAGAATGAACTTATTAATGCCAGATATGAAACGTTAGAAAAGATGGTGGCAATTGCAA
ACAAAGAAGAATGCGATCTATTTGTTATTGCCGGAGATTTATTTGACAGGGTTACGGTAAAAGCCAAAGA
AATTTCTATGGCTGTTAAGATATTAAATGAGTTTAACGGTGAATTGGTGATTGTCTTGCCGGGGAATCAC
GATTATTATACCAGTGACAGTAGCTTATGGGAGAACTTTAGTCAGCTAGCCGGAGACCGAATCTTGGTTT
TGAAAGAGCCGAAAATATATGATTTAAGCAATTATCACCTGGATGCAGTTGTTTTCGGCTGTCCTTGCAG
TTCAAAGCATTCAGCAGAAAATATGCTTGGCTGGATTAAAAATAATTCGATAAATAGTGATTTGCTAAAA
ATCGGAATAGCCCATGGCAGTCTGGAGGGGGTATCTCCTGATTTCGACAAGACCTACTATCCGATGACTA
ACAAAGAATTAGAATCAATAGGACTTGATTTATGGCTGCTCGGCCATACCCATTTACCATGGCCGGAAAG
GCCTGATGGAAAATCGAGGGTTTTTATTTCAGGCACCCCCGAACCCGACGGATTTGATTGCAAACATGAA
GGCAGTGCTTACATTATCAAAATAGAATCCCCTTCAAAGAGGAAAGTGCAAAGAATTGTTACCGGAAAGT
ATCGGTTTTTAATTAAACAAATTTTGTTACATAATGAAGATAGCATTAAGAGAATGGAAGATGAATATTG
TAAGGAAGAATATCAGAACACCATTCTGAGATTAATATTAAAGGGAAGATTGAAAAAAGAAGAGTTGACC
AAAGTAAAAGAAGCTACCAAATCAATCGGAGAAAAAGTTTTATACCTCGAGGTTATTCAAGAGGAATTAA
ACGAAGAAATTACATCAGAATTAATTAATAGCGAATTTACACAAGATTCCTTTCCTCATCAATTACTTTT
ATCTCTACTTAAAGAAGAGGAAGATGTGTCTACCAAAGCACTTCAAAAAGCTTATGATATGATAAGGGAG
ATCAAAAATGAGAATTGACTCACTGAGATTAAAACCATTTGCTGGTATTATAGAGCGAAAATTAGATTTC
TCTTCTGGACTAAATATCATTCTTGGACCTAATGAAGCAGGAAAATCTACCCTGCTTAATGCTTTAGAGG
CAGTGTTATTTACCCAGGTTGATCTAACCAAATCTAAATATGAAAGGTTAATTAAAAATTATCTACCTGC
AAATGGCGGAAATGTTATCAGGGTGTATCTGGACTTTCAGGTTGCTGGTAAAGCTTTCCGACTAGAAAAG
GAATGGAAGGCAGCAGGTAAAGGTGGGACTTGTATTTTTAAATCTGAAGGAAGTAGTGAGTATACCGGAG
ATGAAAAGGTATCTGAGTTAATTAAGCAATATTTTCCAGCAGAAGAGGGGACCATTAGAAATGTATTATT
AACCTGGCAATCATCTCTGGATAGAACGAGGGATATTTTTGATAGTAGTGGTAGGGATGTCCGATCTGAT
TTAGGGAATATATTAAGGTCCTCTATTATGGAGACTGACGGAATTTCTATTGATCAGTTAAAAGAAAGAT
TAGAACTGGAATACAAACAATACTTTAACCATTGGGACCCTGAAAGGGAAGAGCCTGAAAATAGAAGAGG
GATCAATAATCCTTATAGCAAAGAAGTCGGGATTATTCTGAAAGCATATTATGATAAGGAAAAGAAAAAA
AGAGATTATGAACTTGCCAGTCAGATAGAAGAAGAGTTAGATAGATTAAATGATGAAATAAGAACAATAG
AAGAAAAGAATACAAAGATTCAAAAAGAGTTGGAGAAATATGAACCACTCAGATCTAAAATTATCACACG
TCAACAGATTGAAGGTGATTTAATATTAATATCCAATCAAGTAGAAAATATAATGAAAACCAGCGATGAC
TGGACAATACAAGAGAATTGGGTTTCTAATAATGCCAACTGGGAAATAAAAAAATTAGAGGAAAGAATAA
AAAAATTACAAGACGATAGGGATGAAGTCAGAACCTATATTAAAAATAAGGAATTACGCAAAAGGTTCGA
AAAATTAAAAAATTTATCTGACAAGTTAAAAAAGGCAAATGAGCAATTGTCTCAAATTTCTCCAATAACC
AGAGAAGATATTAATAGTCTGCAAGAAAAAAATCAGCAAATTAAAGAGATTGAAAAGGTTATAGCGGCTT
CCAAGTTAAGATTATCTTTTAATGCGAAAATTCCTCAGGGTTTCATAACTAAAGATGCTAACGGGCAAAC
AGAAGACCATTCAATAGGAAAGAATCAATCTTTTGAAAAAATTTTTCAGGGTAAACTAGCCATAGAACAT
CAGGATTGGAGCTTAGAAGTACAGGCTGGAGAGGGAGAGATAGATACCTATATTGCCCGAAAAGAAGAGA
TAACAAAAGAATTTTCAGAAGAATTAGATAAGATAGGAGTAGCAAGTCTACCAGAGGCTCAATCAGAAAA
TAAGAAATATGAACAATATCAAAATGAAGTTAATTTTGCCCAGAAAGCATACCGTGAAGAGCTGGGTGAT
GATGATTACAAGAAACTGGAAAATCAGATTGAAAGTCTTGGAGAGGAAAAGCAACTCCTGTCTCTGGATA
CAGATGAGATAGCCACGAATATTGCTAATGCGATTCGGGACTTGAAAGAGGTTGAAAGCAAAAAAGAGCT
ATATGAAAACAATATTAAGCAATGGCAGGAAGAATATGGAACAAAAAAGAAATTAATGGCGAAAATTGGA
GAAAAGCAATTTCAATTAGATAGAGCCCAGGAAAAATTAAAAGACCTCCCAGAATTACCTGTTGAATTTG
TAGATTATAAAAGTTTTTTTGACTATCTTGATTCATTAAACGAAGAAAAGGAGCAATACCGGGAAGATAT
TTATAATTTGCGTGAGAAAAAGAATGAAAAAGGCCAGGAAAAACCAGATTTTTCCTCTGAAGAGTTGTTG
ACAATAGTTCATGAGGCAGAACAAACCTACCAGAGAGTATGTTTGGAAGGAGAAGCAATTGCACTTATCA
TAAGGAAGACCAACGAAATACTTGAATCTATTGGTAAAAATCCGTATAAAGATTTTCAATCACGGTTTAA
AGATTATTTTTTGAATATGTGTGACAATTCTTTTACTGAGATAGAAATGGCAGATGATTATCCAAACAAA
TTAATAAAACCTGATGGCTCAGAATTGTCTTATGATTTGTTGTCTTTTGGTACCAAAGATACTTTTTCTC
TTGCTCTACGCTTAACTATAGCTGAATATTTCCTTAAAGATAAGGAAGGATTTCTTATACTTGATGATCC
CCTGGTAGATATGGATTTAGAACGTCAAAAACTAGCTGCCCAGCAAGTCAATGAATTTGCAAAAACCAAA
CAAGTCATATTTCTAACTTGCCATGAACATACTGCCAAGCTATTGAAGGGAAAATGTATTAAATTATAGA
AAAAAGTTCAGATCAGCTAGATTTAAGTATAAAGTTTAATTTTATATTTAAAAAAATTCATACAACATAA
CGATTGATTATTATTTTTAATTGTTAAGAAAAATTACAAAAATTCAGTGAGGTTAATCAATTGGCTTCTA
AAAAAGAAAAGGAATTTTTAAAGCGATGGTCTCCAACTAAAAGTGAAAAAAAGAGTTCTTTTATCTGACC
ATATGGGTAGTAAAACAGCCGAAATTATTGCCAGGGAAATTGGCCAGATCAAAGGATTTACTGGAGGAAG
ATTTTATATCAATGAGTTCTGTCAGATGTTTGCCCCTAGAGGTAATGGTAATAAGTTAGAATATGTATAT
ATTGGAAAAATCGAAGATTTAAACAATTGGTTTCCTAAACCGGACGTATCAATTCAACTTTCCGGAGTTA
AAATATGTTTGTACCAAACAGCACACAATTAGGAGAATTTGATCTTAACAAAGCCAAGCAATTTGTTGAC
TATTGGGTAAAAGTGTATTCGTATGCTTCAGTAAAATGTTTTAATACAGAAAAAAATATTGATTATATCG
AGGAGTTAAATATTGGTGCCAGGTTAACCGAGAATAATATCAAGAGGTTGCTACGGTGGAAAGATCCCAG
GATGCTTACTGAAAAAATTCTATCAGGGCCAAATAAAGGAAAAGAAAATATTAAAGTCTTAAAGGTTTTA
AAAAGGCGAGACCTTATTAATAAATTCCGAGAAGGTAATATTGAAGTAGAAGAGTTTAGGACAGTAACAG
AAGAAATATTTCCCAATGGCTTTGTATGGCAAATATTTCTTTTTCATATTGCCCGGCCATTTGAGTTTCC
CATTGCAGATAGAAATGTATTTCAATCATTTTCCGTTCAAACAAAGACAATAATTCCAAGAGATTGGGAA
GGGTATAAAAATTATATTACTTACTTTTTTCGAATTGCTATAGCGGCAAATATAATTACCGAAAAGCCCA
GGGGAGATGAATTAAACCTTAAAGAAATACTTAGAGAGTTAAAAAGAGTTGACAATGCACTATTTATCTT
TGGTCAGTTTTTGAATTCTTATGGGAGAACAAGCCGTATCCAAGGTAATTAAATATATTGTAACTTTATT
TAACACATTTTTGGATACTATACTAGATAAGACATGAGACATGATACAAGGTTCTGAAATTGTTATAAAA
ATAGAGGATTTTCTTAGGAGGAATTTATATGGCTACAAGAATAAAGACATGGGAAATTGTTGATGATGAA
TTAAAAGAGACAGTAGAATCAATGCCGGAGGTGGCCAGGAAAGAAAAAGAGCATTTAGAAAAATGGATTA
AAACAAATCCAAAAATATTGGGTGAAGATATATTACTTATAGGTGAACAAGTCTATACTAAATCAGGTCC
ATTAGATTTTTTAGGAATTGATAATTCTGGAAATGCTGTAATTGTAGAATTAAAAAGAGATCGATTGCCA
AGAGAAGTGCTTACACAAGCGATAGATTACGCTTCAGATGTAGCCACCTGGGGTATTGATAGGCTTAATG
AGGTTTGTTTGGAATATAGTGAACAGTCACTTGAGGATTATATTTCAGAAAAGTTTGAAGGAGTTGAGTT
GGAAGACCTTGTTATTAATAAAGCCCAAAGACTTTTACTAGTTGGATTTTCAATTGAAGAACCTCTCAGC
CGCATGATAGAGTGGTTGTCTTCAAATTATGACCTGGGTGTAAATGCTATTTTTTAAATTATATAAAGAC
TTCATCTGGTGATGAATTATTGTCGAAAACAGTCATAATACCTGAAGAAGTTGAAAAAGCAAAATCAGAT
AAGAAAAAATTCAAGATTTTGATGTCTGATGAACCCGGAAACTATTCCGATGAGGAATTAAAAGACTTGC
TGATAAAATATTTTTCTAAAGAACTATATTCAGTAAGAAGAATAAAGAATGTTGTTCTACCTTATTTGTT
GAAAAATAAAATTGCAACCAGAGAGGAACTCAAAAAAGAATTTGTGAGAACAGAGGCAGCAGATGATAAA
AGCCAAGCAGGATATTTCTTGTCATTAATTTCGAATCAATTAGGGCAACAGAAAAAAGATTATTTGAGAC
AAATAATTAGCTATGAGTACCCCAATTATTCTTGGGAAAAGGATAATTTTAGATTAAAAGATGAATATCG
AGAAATGGTTGAAAATATCTTAAAAGAATTAGAAGAAAAAGAAAAAAATCTCGAGAATGAAAAATCATCT
TAAAATGATTTGCCAACTTAGAGCATGTTATGTAAGTGATTTTCTGACGATAATAAAAATATTAAAAGTG
ATTACATTAATTTTGAGTAGCAAGCCTAGCAAAAGTAAATTAGTAAAAAGGAATAAAATAAATCATTATG
AAATTTTATTTATTTTCCAAAATTGAATTTGAAATACCTGATCCAGTCTATTTAATTGAATGTTATTGTT
ACCAAAGTGATTTTTATTAGAATCTTTGACATTATCTGGTGGTATTGTCTAAAGGTAGAAAGATGTAAAT
GTCAAGCACTTTTCCCACTACTTCGGTAAGTACGTTTCCCACTAACATGGTAAGGATAAATCCCTCCTAC
CTGGTAAACAGTTTTCCTACCAGAGAAACTGGAAATAATCAATCTCCTTTCTTTTGATTTGAGATGCGAT
AGGATTCTCCTTTTAGGTTAAAAATCCTGGCATGATGTAAGAGCCGGTCCAAAAGGGCGGTAGTCAGTAC
CGCATCTCCCATCATCTCCGCCCAGGATTCAAAACTCTTATTGGAGGTAATAATCACCGATACCCGTTCA
TACAGATCGCTGATTAAGTTAAAGAAGAGATTGGCCTCTCTTTTTTCGATAGGGGTATAGCCGATCTCAT
CAATGATCACCAGATTGGATTTGAGAATTCTCCTCAGGCGGTACTGAGAGCTTCTCTGGATTTCCGCTGT
CTTTAACAATTTGATCAGGTTGGTGATCCTTTCAAAACAGACCCGATAGCCCTTTTCAATCACTGCTACC
CCTAAGGCGATGGCCAGATGGGTTTTGCCGATGCCCGGAGGGCCAAAAAAAAGCAGATTCTCCCGGTTGT
CAACCCAGCGGCAGTCTAGGAGATTACTGGTCTGTGATTTGCCGATACCCTGGACTTTGCCGAATTCAAA
ATCTTCCATCTTTTTAATAACCGGCAGATGGGCACCGGTTAAGTTCCGCTCCATACGTCTTTGAATCCGG
TAGTCGATTTCAGCCGATAGGAGGGTATTGAAAAAGCCCAGATAAGAGGTCTTCTGCATTTCTGCATCAG
TGAGAATTTCATCCAATCTCAAGGCCATACCCTTTAGTTTTAGGCTATCTAAGAAATGGATGGTTTGTCC
TAGTGCCTTCATCTGGCCACCTCCTTCTGCAATATCTGTTGGTAGGCTGTTAGCTTTCTCTGGTGTACCT
TGACCGGTATAGGTTGAACTTTGGAATATGGTAGATCTGGCAAAATCGTCTTTGGTTTTTCCGGTAGATT
GAGCAGATAGTCATAGGTATCCTTCAGGTTGGCAAAACTTAAGGTCTCATTTTCCAGGCAAAAGCCCAAG
GCCTCTTGGAGTATCTCGAGCTTGATGTCTTGCTGGAGAAAGTAGCGTTTGGCCTCCAGGCATTGATCCC
GGCAATAACGGGAGAATCTCTGGAAATTCTTTTGACAGAACACCTGCCAGGATTCTTCAGAAAACATCTT
CCAGGTAGAGGTTTTTAATTCCCCGATGTTCTTTTCTCTTTCCCTGGTAAATTCCCTGTTGGGGATGGTC
TTGCCGGGGATCAGACAAAGCGGGTAGTTGACAATCTCTTTCCCGGTGTAAGAGTCAAAGACAAAGAGCT
GCTCCTTGCTCTGATAGATCTCCACCGTCTTTTTCTGGTAGGAAACCGGTAGCTGATAGTTACAAGCCTG
GACGGATATACAGGCTTTTTCGTTGACATTTCTCTCTTCTCTTTTTGAGAGGGAAGATTTTCCAAAAAGG
GAGGGGCAGACCGGTCTTAATTTTTTTCTTTCGTGTTCAATGAGCAGGGCCGGTATCTTCTGCGTAGCCT
GGGATATCTTGCCATTGGCCCTCCTTTTGAGCCATCTGAAGGCCCCTTCATTGGCCTCTTCGACCTGGTG
GAAATCTCTGATACTCAGGAAATTACGCTTGACATACTTGATCAAGTTTTCCACCTTTCCTTTACTTTCA
GGATCTGCCTTCCGGCAGACATACATCCTGATATCCTGTTCTTGGATAAAATATCGGAAATCAGCGGTGT
AGATGATATCCCCGGCGTTTTCACTGACGACCAACAGGCGGTCCTGGTCGATGACCATCTCCCGGGGCAC
TCCTCCGAAATAGTCAAAACAAGAAAGCAGGTGACAAATGACCTCTTTAGTATTAAAGGGGTGGTCCTGG
AAAGTGATGTAGCGGTAGCGGCTGGCCGAAAGCAGGGCAGCGAAGATGAAAAGCTTAAGACCACCTGGCA
TACGGTACTGGCCAAAATCAAGCTGCATCTGTCTGCCGAAGGGCAATTCCGGAACCTTGCTATAGATCCT
GATGGATTCATTTAACTTAAGCTTATCGGTCCGGATAAGATAACGGATGTAATTACGCAGGGTCTGTTCA
TTCCCCGGGAGACTACCGTATCTCTCTTCCAGGTAATCATACACCGCAGACATATTAAGCTTTTTAAATT
CATTCTTTTCATACACCTGTAGGATATCTTTCTCGTGCTCTTGTAAGGCCTTATCCCGAAACATCTGCTT
TTGCTGATATACCCTAAATTCTCTCTCATCCATGAGATAATACTTGGCTGCCGTTTGGGGGTCTATCCCC
AGTCTTGAGGCAATTTCATTCCTACAATATCCTTGTCTTTTAAAAGCTTGTATTTTTTGGTACATTTTTT
TCTTTTTCATTTCCTCTCTCCTGTATAAGTTTTCTAAAACTATACAGGAGTTTCTCTAAAATGGGAATTC
TATTTACCATCCTTATAGGAATTTTGTTTACCATTACCATAGGAATTTTGTTTACCATAGTACTGGGATT
TTAGTTTACCATTTCCAAAAGATTAAAGAGCATAAAAGGAATTTGCTGGACATCAATCGGACGATAATGA
ATTGTCCTTGCTAAGATTGGATTAGAAGTATATAATAATAGAAAATTACAAAACTACGGCATTATGATTT
ATTGCCGTAGTTTTGTTAAATTAAGGTAATAAAATTGAAAGAAAAAACAAGAGAGGCAATAAAAGAAATT
TTTTATATCAATAATGGATATATTAGAACAAAAGAGCTGAGTTCTAAAGGTATCAATAGAAAATATTTGA
GAGATTTAATTGATGAAGGAGCAATTGAAAGGATTAAACAAGGGCTTTATAGATGGAAAGATGAAAAGTT
TGATGTTGAAGAAGATTTGGTTAATGTATCAAAAATTGTACAACATGGTGTTTTTTGTCTAGCATCGGCT
TTGTCTTTTTATAAATTAATAAGTTATACTCCCGGCGAATATATGGTAGCAGTTAAGAGAAATTACAATA
TAAAGTTGCCTGAATATCCTCCTGTAAAGCTGTATTATTTTTTAGAGAAATATTATATTGATGGAATTGA
AGAGGTAGATATATATGGGAATATAATTAAAATTTATAACATCGAAAAAACGATATGTGATTGTCTTAGA
TATAAAGGAAAAATCAGTAAAGACATTATTATTGAAAGTATAAAAGAATATACAAAAAGAAGAGAGAAAA
ACATTTCTAAGCTAATGGATTATGCTAATAAAGCAAACGTTAAAGATGATATTCAAAAGTACTTAGAGGT
ACTTCTATGAGGGATGATATTAAAAATATAGATATTTCGGTCAAGGCAAGGCTTAAAAATATAGCAAGAA
ATCAGGGTAAAACATTTAATCTAATTTTGCAATTATATATGCAGGAAAGGTTATTGTATCGTTTGAGTAT
TTCCAGGTATAATAAAAATTTTATTTTAAAGGGTGGATTATTATTGTTTTCAATGTCTGGTTTCAAAGGT
AGACCAACTAGGGATATAGATTTTTTAGCTTTGGAAATATCCAATGATATGGAAAATATAAAAAGGGTAT
TTAAGAAAATATGCAGTATTGAATTCGAAGACGGTATTAAATTTGATTCTAATAATATTTCAGTTGAATT
GATAATGAAGAGAGCAGATTATAGAGGAATACGGTTAAGAATAATCGGCTATTTAGGTAAGGCCAAAGAA
ATGCTTTGGGTAGATGTTGGTTTTAATGATGTGGCTCTTCCAGGGATAATTAAAGCTAATTATCCTGTAC
TTTTAGAAATGGATTACCCCAGAGTCAATATTTATTCTTTGGAATTCGTGGTAGCAGAAAAATTTGAAGC
TATAATTTCTTTAGGAGAACTAAACAGCAGGATGAAAGATTTTTATGATATCTATATTTTACTTTCGGCG
AAGAAATTAAATAAAGATCTTTTGAAGGAAGCCATAGAAAGTACTTTTAAACAAAGAGGGACAGATATTA
AAAAAGTAAATCAAGTTTTTAACAATGAATTCATCATTAATAATAATAGGATTAATCAATGGAAGTTATT
TTTAAAAAAGATAGGTCACCAAAATATTGAATTTGAATATATAATGAACACTATTGAAAAAATTATGTTA
CCTATTTGTAAGAATATTATAAGACAATAAAATTGTTAAAAAAGTAACAAATGAAATCCATTATTGCTTC
ACTCTTAAATCGGGCAGACTAAGTAAATAAAGGGGTCAGGTCTCAACATTTGACATAAAGCACAACATAA
AATCTAAGAAGAGGTCATTTTGTATAATTCAAAAATCAAAATTGGAATCATTTGTCCACTTGATGATGAA
TACAATGCCTGCAAAGAAATACTGGACTTGAAGGATGAATCTGAATTATCCTGAAAGAAGAAAAGGGGGT
AGGCTTAACAATTTTATAAAATAAAAAAAGACATGGAAGGTCATATCTTGAATTACCAATTTTTTTGCTC
ATTAAAATTGTTTCAATTTAAAAACAAAATAAATTACTATTAGTTAGGGGGTAAGGTGAAAATAAATGTC
AAAGATATAATTAGAAGTATTTCTATATTTTTTGTTATTGTTGTTTTTGCCACGTGCGGGAATGCACAAA
TGTCATTTGAAATAGATAGAGATATATTCTTACCAGACCTCAGTATTAAAATATCAGATAGTATAATGTT
CCCAGATATAAGGGTGAAAATTGGGGAAAGAGTAAACTTTGAAGATTTTACAGTTGGTGTTACCTCAAAC
AAAAATCAAGCAGATTTTATTATTACAAATTCAACTATTTCTGATTTTTCTATTAAAGCTTCAGAAGATG
TATTAAGACAATGGGGTCAGGTCTCAACATTTGACATATAGAAAAGAAGATTTAAAAAGGGGTAATCAAT
TTGAATGAAAAAGAATCGATGAAAAGAGTTAGATATAATTAAATAATATAAAATTTATTTATTACATTAA
AAGGAGTTCAATTATGATACCAGATTTTCAAAGTATTATGCTTCCTTTACTTAAAATTGCAGGTGATAAG
AAGGAACATACCTTGCAAGGAATAAGGGATTCCCTGGCTGATCATTTTCAATTGACCGATGAAGAAAAGT
CAAAGCTTTTAACTAAGACCAGACACCCTGTATTTGGTAATAGGGTTGGATGGGCTAGGACTTATTTAAA
AAAAGCCGGGCTTTTAGAATATACCTCAAAAGGAAGTTTTAGGATTACTGACAGAGGGATAAAAGTATTA
CAAGAGAACCCCGCAAAAATCAATATAAAGTATTTAAAAAAATTTCCAGAATTTCATGATTTTTTGAAAC
CTAATAAGAAAGAAACTAAGTCTATAGATAAAGATATCGAGAAAATACTTGAAGAAAAAACACCTGAAGA
TCTGATAGACATTGGTTATGAGAAAATTCAGGAAAAGCTTTTATCTGATTTATTGGACCAAGTCAAACAA
TGTTCACCAGGTTTTTTTGAAAAATTAGTTGTTGAATTAATTGTGTCTATGGGATATGGAGGTTCCTTCG
AAGATGCTGGACAAGCAGTTGGTAAAAGTGGAGATGAAGGCATTGATGGAATTATCAAAGAGGACAAGCT
TGGGTTGGATGTAATTTATTTACAAGCAAAAAAATGGAATAATCCGATAGGTAGTCCGGAAATACAAAAA
TTTGCCGGGGCTTTATTAGGTAAGAAAGCCAAGAAGGGTATTTTTATTACAACATCAAAATTTTCTGAAG
GTGCAATTAATTATGCAACAAATGTAGAAAACAAAATAATTCTAATTGATGGCAAACAACTAACCAGATA
TATGATAGATAATAATATTGGTGTATCTGAGGTAACTTCCTATAGTATTAAAAAACTTGATTTGGATTAT
TTTATTGAGGAATAATTGATGACCAATACAATCATTTTAATTTCATGTGTTAGTAAAAAATTAGACCATG
AAGCCAAAGCAAAGGATTTATACGTCAGTACACTTTTCAAATATTCTCTAGCATATGCAAGGAAATTGAA
TCCAGATTACATTTATATCTTATCTGCCAAACATGGACTAGTTGATTTAAATGAATATATTGAACCCTAT
AATGAAACTTTGAATGAAAAGAAAGTTCATGAAGTAAAAGAGTGGTCTAAGAAAGTTGTGAATCAGATGA
ATGAAAAGCATGATTTGGATAAAGACAAATTTATATTTCTTGCAGGAAGTAAATACAGAAAATATATTTT
GCCATATTTAAAAAATTATGATATTCCATTAGAAGGTTTGGGTATTGGCAAACAATTAGCTTTTTTAAAG
AATGAGATAAATAAGGGGTAATATAAATGCCTTCAACTTTTTCCTGGGTTGATTTTTCAGATGAAGAACG
TGAAAAAATGGAGCAAATAATCCATCAGTTGAGACAACAAGGCACCTTAGATGAATTAGGGATTGGTTCA
GTAAGAGATTCTATTTCCGATATTTTATTCCCAGGGACTACAACCATCCAGACTAGGGCGAAATATATGC
TATTTGTTCCATGGATTTTAATAAAAATGGAAGATAAAAAAGTTCCTTCAGAAAAAATTGCCTATAGAGT
AAAACAAGAAGAAGTTAAATTATGCAATTCTTTGTTAGATATGGAATTTAAAGATGGTGTTATTGGAGCA
TTAGCTCGAGAGGGACTTAAAAGATTCCCCAGTTCAATATATTGGGCAGGGTTGAAAGTATGGGGAATTC
GTAAGTTCAGAGGCTCGTTAAATGATTATTACCAAAGCCTGGATAGATATTATATTATGAAGAGAAACAG
AATTTATGAGAATGATCCTGAATCCGAATATAGTACTTTTATTGAAAATTGGGATAAGGGTATTCCTGAA
ATACCAGCTCAACTCCCCGGTAACGAAGGCTTAAATTTAACAAAGGGCGAAGCTCAATATTTGTTGGAAA
AATTATTAATTAATTGTCCCAATAGTCTGTTAACAAACATAATATATTTGCAAAGACTTGTGGGAAATCA
ATTTATTTGGGAAAACAGGTTTGTTGATTCTTTGAGTTATAACTTGAAAAATCAAATAAACCACGCTCAA
AATTTCTCAGAAATTATTCTTGGAGCAACATTAATTTATAATTATATGTTATCACAGCAAAAAGGGAATC
AAGATTTAGTAAGTTCTTGTGAGAAAATGTTAGCTGAATGGCAAATTAAACTAACTAGTAGAGAAAACAT
ATTTTTAAATTGGAATTTAAATGATTTTTGGGAAATGATTCATTCTGAACCTAGCACTCATGTTCCAATC
AGAACAAAAAGATTTATTAATAGATGGATTGAAATTGTTTTAGCGAACATTGAAGATGTATTGAAGAATA
AAAAAGAAATGATTAATTTGATTTATGAGAGAGAAAAAGAAGTAAAAGGTCGTAGGGCACGTTTGAGTAA
TAGGGAATATTTAAATAATTGGGGTGGGATGGGTGGTAATCCACAACTTGATTACCGATGGCATGTTGTA
AAGAATATAATTAATGATATTGTAAGGGGGCTCAAAAGAAAGTATGCTTGAACCAGGTGAAAGAACTTTA
TACACTGATGCATTAAAACCTCCAATGGGTTATCAATTATCTCATGGAATTGGTACTACTTATAGTTTAG
AATTAGAAACCCTTCTAAGCGTCCCTTTGGCTTTTTCTTTATATGAATGTAGCAATCAGAGAGAAATTTT
AAATAATTCTATCTTAGCCCTTGATGCTATTCGAAGAAATGCCAATAAATTAGTTATTTTTTGTCAACAT
GGAGAGATTAAGTTATCTTCTACTGATTCTCTTTTATGTAGTTACTTAGAAAATATGATAATTGAAGTTA
ATCCTTCCACTGGGGGCGTTTTCCATCCTAAACTATGGCTACTTAGGTTTATAAACAAAGAGAGCGATGT
ATTTTACAAATTTATTTGTCTTTCAAGAAATATAACCTTTGATCGTTCATGGGATACGATATTAGTTTTA
GATGGGAAACTGATGGATACTTACTTTCCCGGAAATGAAAAATTAATTCAATTTTTAAATTTTTTGCCTA
CACTTTCAGTAAATAAGATAAGTCAGGATAGATTGAAAATTATCAAGCAGATTAAAGATGAATTGGGGAA
AGTTAGATTTATTCCACCAGAAAATTTTGATGATGAATTCAGTTTCCATTTTTTAGGAATGGATAGCAAT
AAGTCATTCCCAATTGAAGATAAATATAATCGTTTATTAATCATTTCACCTTTTTTAGATGAGAGATTAT
TGGAGCGCTTTGACAAGGTAAGAGAAAAATATTTAATATCATCCCAAAATAGCTTGGATGAAATGTGTGA
AAGTACTATCAAAAAATACAAAAAAATATGGGTTTTAGATGAACTAGCTGAGGACCAATCAGAGGATGAT
AGGAGAAGGTTGTCTGGGTTGCATGCCAAATTATATATCGGAGAAAATGGCAAAAATGTGACATTATGGA
ATGGTTCTTCAAATGCAACTTATGCCGGGTTTTCTTCTAAAAATGTTGAGGCATTAGTTGAGTTAAGAGG
AGAAAGAAGAGATGTTGGAATAAACAAATTACTTGATGAGAAGTCAGAGAATTCAATCATACATCTTTTA
AAAGAATATGGCAAAACAGAGCTTACTGATGAAGAAAAAGAAAAAGATAATTTAGAAAAAGCTTTAGAGA
AAAAACTCGAGGATTATAAGGAATTTTTGTTGAAAAAAGGATTAAAGATGAAGATTGAATCGGAGTCTGA
TGATTTATACAAGATGATAATTTATCCTAAACAAGAGCAATTAAAATATTCAGAGGAAGAGATTGACGGT
TTTTGTTACCCAATTACTTTACTAAAACAGAAACAGGTCAATCAATTGCCAATCCCTTTAGGCTGGGAGC
ATAACATAGTATTTGAGAAGATTCCCTTGCTTTATTTAACAAGTCTAGTTGCCTTTGAGTTTACTATAAA
AAATGAAGGATTAGAGCGAAAGGCTGGATTTGTCTTGAATTTACCGGTTGAAGGAATGCCAGAGAGAAGA
AATGATAAAATTATCCGTGCAATTTTAGCCAACCCAAATGGTTTTATTCAATATTTAAGAATTTTGCTTG
CCGAAAATCAAAATATGTTTTTTTATGCTAAGGCAATGATGCATAATCCCATTTGGGACTATAAAGACTT
GCATAGTTCCATACCTGTACCAGTAGCAGAAGAATTATTGAAAGCGTTGAGTCGTGAACCGGACAAGATA
AAAAATATCAATGATTTGATTAATGAGTTATCTAAAGGCAATGATGTTGAAGAAGACATTATTCCTAGAG
AATTCAAAGAGATATGGAAAAATATTTGGAGGACTTATAAGAGTAAATATGGAAAAAGTAAATGAAGAAC
TATTTCCGAATGTTTCTAATATAATGGCTCAGTTAAAAGATTTTCAACGTAAGACAGTTAGATATGCCTT
TAAACAGATGTTCGAAATTAAAAATCCTACCAGACGTTTTTTAATAGCTGACGAGGTAGGGTTGGGAAAA
ACATTGGTTGCAAGGGGGCTTATCGCAAAAGCAATAGATCATTTTAAAAATGATATTAAAAATGGAATTA
GAAGATATGACATTATTTATATTTGTTCTAATACAGAAATAGCAAAGCAGAATATCAATCGATTGAATGT
TATTGGCGGGGTTGAAAAAAAAGAAATTACCTTTACCTCCCGCATTACATTGTTGCCGGTTGAATTGCAG
GAATTAAAGAAAAATCGTATTAATTTTGTTTCATTTACACCTGGAACCTCATTTAATTTAAGGTCGAGAG
AGGGTACTTATAAAGAAAGAGCATTGATCTATCATATATTAAAGGAAAAATGGAATTTAGATTACCGACC
AAAATATGTGAAATTTTTTCAATGTCATGCGAAGTTTGAGTATTGGGAAAAATATCTAAAAAATTTTAGA
AAAAAATATGAAATAGATGAATTTTTGACTGGAGAATTTCTGGGAAATTTGGAAAGCAAAATTAACAAAG
AAAATAAAAATAATGAAGAAAATATTTTTAATCGTTTTCTTAAAATAGCTGATAAATTTAATTATTTGTA
TAAAGGGAAGAAAGTATCCAGTGATATTTCAAGGGAGAGGAATAAAATTGTTGGTGAATTAAGATTACTA
TTAGCTAAGACCTGTATATCTTCTCTAGATCCCAATTTTATCATATTAGATGAATTTCAAAGATTTAAAA
ATCTTCTAGATGGGGAAGATGAAATGTGTCGGATAGCCCGCGAGATGTTTGATTTTAAAGATGCCAAATT
GCTGCTTCTTTCAGCTACGCCTTACAAGATGTACACTATGTATCAAGATGATGAAATTCATTATGACGAT
TTTATCCGAACAGCAAAATTTTTACTTAGCAATAAAGATGATTGGGAAAATTCACGTAAGGATATTTCTT
CTCTGGAGAAATTGTTGGAAAGGTATAAATTTTTATTATATCAATTAAATAAAAACAACCTAGATGAAAT
CTCTAAATGCAAAAAAAAGATTGAGAAAATATTATTGCGAGTAATGTGTCGAACAGAGAAAAATTCGGGA
ATATTAAAACAAGATAGTATGATTAGGGAATCTGAAGAAGATATTGAAATTGATAAAAATGAAATTATAG
ACTTTATCCAAATCGATAAAATTGCACAGCTTGTAAAACACAGAAATTGCATTGAATATTGGAAATCATC
ACCCTATTTATTGAATTTTATGGATGATTATAAACTAAAGAAAGATTGCTTAAAAGAGATTGATAATGGC
ACTTCAAAAATAATAGAGGCATTGTTAAATTCGAAGAAGAGCTTGCTTTCCTGGAGAACAATCAGGAAGT
ATAGGAGAATATCCCCTAAAAACCATAAGATGAAATCATTACTTAATAATACTATGAATAATGAAGAATG
GAAGCTTCTTTGGATTCCTCCCTCACTTCCTTACTATAAAAGCAATACATTTTTTGATGGATTAAAGAAT
TATACGAAAAATTTAATATTTTCTTCTTGGAAACTTGTACCCAGGTCAATAACTAGCTTGTGTAGTTATG
AAGCAGAAAGGTATGCAAAAATATTTAATGAAGAAGAATATAATTATGAGGGAGAGAAAAGAAGACAAAT
AAAAGAATTGGTTTTTGCAATGAGAGAGGAAAAACCTGCTTCTATGAATCTAATGACCCTCTTTTATCCT
TGTATCACTTTAGCTAAGAAGATTAACCCGTTAAAGATTGCGCAAAAATATATAAAGGATTATGGCAATA
TTCCTGATATAGAAGAAATTGAAAAAGATATTAAGGAAAAAATCCAGCAAATTTTAGAACAAACCGCGTT
AAGTAAAAAATTAGATACAAAAGGGTCTATTGATCAAAGGTGGTATTGGGCTTCTCTTGTCTTTTTGGAT
CGCGTTTTTTATAAAGATAAAATTGAAGAATGGTTTTCTCTAGGGAAAGACCATCAATTTAATTTTGAAA
ATTTGGGAAGAAAATCTGGTGAAAAAAAAGAGAATCTTTCAAAAAATAATGAAGAAACTGAAGAAATAGA
TATAAGCCACTTTGCAGAGCATATAAAAAGTTTAAAAGAATTATTTCGTCTTGAACCCCAGCAAATAGTA
AAAGAATTAGGCTATCCACCAGATGATTTATTGTCTGTTTTAGCAAAAATTGCATTAGCATCTCCAGCGG
TTGTAAGTTTAAGGGCATTGTATGATTACAGTAATGGATTTTCTTCTTTACTGCTGTATAATGCAAGTTC
AATATCTTATGGCTTTAGAAGTTTATATGTTTTGCCGGAAACTATATCAGTGATAAAAAAATTATTTCCA
GATGGACCTTATTGGAAAAAAATATTAGATTACAATGGCATTGGTAACATACAGTCCTTATTAGACGAAT
ATATGTATATATTATATGAGTCACTAGGATTAATGAATTTGTATAATAGAGATAAAGTGGTATGTGAGTT
GGGTGCACATATTGAGAAAGTTGTTTCAATTAGAACATCTAATTTATTTTTTGATGAAATAAAAATAAAA
AACGACAAAATAGAAAAGGTTCAAAAGAGAGGTATGCGATGTCGGTTTGCCATGAGATTTGGAAAAGAGG
TGAATCAATTAAGCCAGGAAGTGAGCACTGTTACAGATGTAAGGAATGCCTTTAATTCTCCATTTAGACC
ATTTATTCTAGCTTCTACCTCGATAGGACAGGAAGGACTAGATTTTCATCAATACTGTCATTCTATTTAT
CATTGGAATTTACCACCAAATCCAGTTGATTTGGAACAAAGAGAAGGCCGAATATTTAGATATAAAGGGC
ATGTCATAAGAAAAAATATTGCAGAATATTATGGATTAGAAATGTTAAGCAAAGCTTTTAGTGGAAAATT
ATGGGATAACTTATTTAAAATAGCCTGGAGAAAAAGAGAAAAAGGTACAAATGATTTAGTCCCATTTTGG
ATATTCAATCACGGTGCCGCTAAAATCCAGCGTCATATTCCAGCCATGCCAATGAGTAAGGAACAAGAAC
AAAAGCAAGCTTTATCCAAGAGTTCAGCTGTATATCGAATGGTTTTTGGGCAGCCCCGGCAGGAGGATTT
AGTAAACTTTATTAATAGTCAGATTGGAATAAAAAATGATGGTTTAACCATAGATGAATTAATTAATTAT
AGAATTGATTTAACCCCACAATAATTATCAAGGAATTGAAGGGGTTAACTATTCATATTTAACATATAAA
TAAAATAACATTAAATGCACAGATCTATGCTAGAAAAATAAATATAATTCTCAAATTTTATGCTGAAAAA
GAAAAAGTAGGAGTAAAACAAGGAAGTTTGGATTTTGCAATTTAAACTTAACTTGTGATTTTGAAGAATT
CAAAACCCGAATGGATAATTCTGTTGTAAAGATAAAAAAATAATGTTATAGGAGGTTTTATGAGTATTTT
TAATAGTATGGTTATAAAAGATTTGGAAGAAATTAATAGAAGATTGTCTTATGATTTGTGGAATGTAAGT
TGTTTTAATGAAAAACCAACTGGTTTATCACCTAGATTAATTTTTCCTCAGAAGAGAAAAAAGAATGACG
ATGATGAATCAGTAAAAAGAATTAGCGAGCAAGAAGCAAGAATTTTATTTTGTAATATTTTAAATAATTT
AAATTATTTCTATTCGATTGAAACACCGACATTTAAAACTTATCAACAAACAGGAAGTACCGATTTAAGT
GCACTTTCTGATTTAAGTATTTATAAATATGTTGATGGAACTTTTGGTAAGCAAGCGAATATTGAACTTA
AAGCCCATAACCCTAATGTTGATAATATAAATAAGGATATTGAGAAATTAATTAAAGAGGGTATTGATGG
TAATTGGGTTCATATTTTAAAAAATATTAATAGTGGAACATTGCCTTCTGTTTTTAAGAAATTTATTACT
TCAATAAAAAATAATTATAAAAAAAATGACAAAATTTCTATTTTATTCTGTATATGTATTTTAGAGAAAA
GTTTTAGTATTATAAATTATTTTCAATGGCAGAAAGGAAGTAAGGGCATAGACGAATACTTAGAAGATTA
TTTTTGTTTAGAAAAAAATAATTCGTCAAATAATATTGAAGGAAAGAAATGGGGAATTCAAAAAGATATA
TTAAAAAATAATGATTGGATCATTGTTGAGCCTTAATTGTTTTAAAGGATAAAAAAGTAAAATTATATCC
TGGAATGTTGCAAATCGTTTTAAAAAACAATCACTTCAATTAGATGCCTTAATATCGAGAAAGCCTGATG
TTGTTGGCCTTCAGGAAGTTACGAAAGAAACATTACCTTTGTGGGTAGATGGATTAAATACATAAAGACA
TAAAGGCATAGGGGTCATAAAGGCATAAATGAAATCAATGGGGTCAGGTCTCAACATTTGACATAACTCA
TTACAGATGCTAATATTTTTACATGTCCAGACCATTACGCATCTCCTATAAAAATGCTTTTTACCATATT
ACCTCCAGAGGCCACCGAAAAGAAAAGATCTTTTATGATGATAAAGATAAAAGAATATTTATTCGAAAAT
TAGATGAGACTTTCCAAAAATATGCCATTACCTGTTATGCTTATTGCCTGATGGATAATCATTATCATCT
TTTTCTCAAAACCACAAAGCCCAACATTTCCCAGGCACTGCATTATCTGAATACTTCTTATGCCAACCGG
TTTCGCATACGCTATCAGCTTGTCGGCTCAGTATTTCAAGGACGTTTCAAATCTATCCTGGTAGATGCAG
ATAATTATGCACTTGTACTCTCTGCCTATATTCATCTAAATCCCTCTCGTGCAGAAATAGTTGATAGATT
AGAGGATTATCCCTGGAGCAGCTATCTTGACTATTTAAATTTAAGAAATCCCAGTATTGATAATTTAGAT
ACATCTTTGGTTTTGAATTTCTTTTCTCCTGATTATTATTCAGCAATCTGTCAATATCAAGAATACATTT
TGCAAAATCAGAACCTGGAAGATCCCTTAAAACAAACTTATCGTAATATTGCCTTGCGGGATGATGGTTT
TATTCAAAAGATTAAAGTTAAAATTGAAAATCAGAAAAGTTCCAGGGAAATTCCCATCACCAATTTAACA
AGCTTTTATAACCCCAAAGAGATTATAGAAAAAGTATGTGCTGTAAATCAGATAGAACATGAAAGATTGA
TGATTAAGGCAAGGGGAAATATTTATCGGTCCCTGACTTTATATTTAATTAAGAAATTAACCCCGCTGAA
ACTTACTGAAATTGGGGAATTGTTTGCTATGGATTATTCAGCAGTTTCCCAGGCGGTTAAAAGGTTTGAA
CAGAAATGCAAAAAAGACAAAGAAACTGAGAGAATTAAAAAAAGAGTCATTGAAGCTCTAAAAAACAGTT
GAATGTCAAATGTTGAGACCTGACCCCATAAGCGCATACCTATTGACTTTTGAAAGAAGAGGGTAAATTA
TTTTACAATAAAAATAATTACAAAAAAAGAGAAAATAAAAGTTTCCTCTATATTAACATAGAATTTTATG
GATAAATGAAAAGGCTAATAATTATGAAGAATTTTAATAAAATGCAAAAGCACCCTGCCTTGGTGGGAAT
TGTTCCGCGGAAAAATCTTTGGGAAGTAATTCAAAAACAGAGATGGTACCATATCCCAGTTGGATCAGCA
CCGGGAAATGCTGGATTTGCTGAGTATTTGGGTTTTTATTTCCCCAAGATTTTTGGTGAAACAATGCGTT
ATAAAGTAAATTATTATGCTAAAGTTAAAGAAGTAGATATTGTAAAGAGAATTCAGCTTTTTCCGGAAGA
AAAAGAACATCAAAGAGTGAATCAAGATTATTATCAGTTTCATTTAGGAAAAATTAAAGAATTACCAGAA
CCTATTCCAAGTTTAAGATGGAGGAGAATAGTTCATATTCCTACAAGTTGCGAAAAATTATTTACCGCAG
AAGAGATCAATGATTTGTATGACACCAGTCCTCTAGAAGAGAAAATATATTTAGAGATGAAGAAAAGAGA
AATAACTGCAGAAAGACAATTTTATGTGAAAGTTGAGGGAAGATTTTATTGTTTGGATTTTGGAATATTC
TGTAAAAAGGGCAATATGGATGTGGAATGTGACGGTGAAAAATATCATATTTTACCTGAAGCGTTAACGA
GAGATAGAGAACGGAATAACGAATTAACAAGTTTTGGTTGGAGTGTTTTAAGGTTTACAGGTAAACAAAT
TAATCAAACCATAAATGATTGTTTTACGAAAATTGAAAGAACTATTGGAAATTTGGGCGGAATTTTAGGA
GATAAACCAGAAAACTTACTCATACCTCAAAGAAATAAATAAGTAAAAGATAAGGGAGGGCAAATCTTTA
TCATTGATATTTTTATTTTTTGATTATGTTTCTTAAGAAAGTAATTACAAATTGGTGGTTGGAATGAAAT
TTTATTTATTTTCCAAAATTGAATTTGAAATACCTGATCCAGTCTATTTGATTGAATGTTATTGTTACCA
GAATGATTTTTATTCCAGATATGATGTTATTGAAAATCGGAAGATAGAGGATGTAAATAAGATTGGAGCA
AGGCTGACAAGTGAAGCAATTTCAAAATGCAAGGTTATAGTTGAAGGCACCAGAAAATCAGAAATATTTC
ATAATACACTTAGTCAATTTTTGGATTTAGATAGACAGGAAAGAGAAAAACAGATCAAAGAATTAAATGA
TGTAGTTTTTCAAGAGCTTTTTAAAATTAATGGGATCCGTTTTTCTACTGCAACAAAGATTCTGCATACC
ATTTACCCCGAGATTATCTCTATGATTGATAATCCACTACAGAGAAAATACAAAAAAGAAATCAATCATT
CCTGGACTTCAGAAAAAGCTGATGAAATTTTAATAGATTTTTATAGTAATTTGGAAATTGAGGATAATCG
AAAAAATTTAAATGAACTTTCTGCTGAACTTACTAAGAATAATATTAAACATCTGACTAGAATTAGAGTC
TTTGATATTCTCTGGTGGTCTTATTTAAAAGCAGAAAGATTGAAGAATGTAAGAGGGATTTCCTGGACAT
CAATTGGACAATAATGAATTGTTCTTGCTATTGTCGAGGGGACAGTTGTTTTGATAATAATTAGAAGAAA
CAAGTTATCTAAGCTAATATTTCTATACTATAAACATAATCATTAAAATTATTAAGTGGGATTAAATAAA
AAAAATATATAATTTAATATTAAAAGTGGCTCACAAACATTCTATATTTCATAAAAAAGAGATAATGCTG
GGGGGTTAGATTCTGTTATTGGCTCTAAACCGAATTTCCTGTTGATGACCCGGTTTTTCTGGAGGAAATG
CAAAGACATTGGTTTGGATGAAAATAAATTAATTACCAAAAAAATAATAAATTTTAAAAATATTTTTCTA
TTCCTGACATACAGTTGTCACAAACAAATGTTATAATAAAAATAATCCGGTTGGTTAAATCACTGCCACA
TAGTATAAATATTATAATTTAACTACTTATCAAAATCCACCTACCTGTAAAATTTAAAAGGAGGTGTTTG
GGATTTATAAGATAGAAAGATTAATGAATCTTGTTTTACTTATCAAAAACAATCCGGGAATCCACGTCAA
GAAAATTGCCGAAAGTTTTAATATAAGCGAACGTACTGTCTACCGTGATTTTATCACTCTTTCCTTCACC
GGTATTCCAGTGTACTCGGCTCCAGGTAAGGGAGGAGGCTATTTTATTGATAAGGACTGTTTTCTCCCAC
CACTGCGTTTTACCTGTGAAGAAGCTGCCTCTATTCTCATTGCCGCCAAATTCTTTCAAACACAGAAAGG
CTTTCCCTATCAGCAACATATTCAATTAGCCCTGGAAAAAATTGAGGGTGTTTTGGAAACAGAAAATAAG
CAATATATGCAAAAGATTGATAAGAAGATCTCTGTATTCCTCAGTAAATTCAAAGACTATCAACAGTATA
GCATTATATTCCAGGAGACAAACAATGCCATCATGGAGAAAAGACAAATAAAGATTACCTATTATTCCAT
GAGCAAAGATGAAACAACAAAACGTACCCTGGATCCTATCCACCTGATGTTTCGTGGAGGATTTTGGTAT
CTTATTGCTTTTTGTCATTTGCGTAATAAAATAAAGATGTTCCGCATTGACCGGATTAAAGACCTACAAT
TGACTGACAAAACTTTTCAGGTTCCAGCAGATTTTTCTCTAGCATCTTATATGGGCAAAAGCTGGCAGGT
AGTCCGAGGAGAAGGAGAGACCTATCAGGTAGAGATAAAAATATTCCCGCCTGCTGCCCGCTGGGTAAAA
GAAGAGATGCTTCATCCAACCCAGAAGATTACTTCATCAGACAATGGGTCAATTATTTTTAATGCCGAGG
TGCCCAGTTTTATTGAGATTAAAAAATGGGTTCTGCGTTTAGGTAGTTGCGCGGAAGTAATCAAGCCTGA
AGGATTAAAGAAAGAGGTCATTGAAGAGATTAAAGGAATGGGAAGGAGGTATAGAAAATAAAAAAGAGTT
TTTAGTTTATGGTTTTTTGTTTTTTGTAAATTGATTAGGAGGTTTAAATGGAAAAAGAAAAATGGATTAA
TGAAATTCACCGGATTTATACAAAAAGAAAGGTGGATTTATCATCATACTCATCAAGAGCTCCACATAGA
AGAATAGAAGGTCAATTTGGAAGCAGCAGAACAGTAAAGGGATATGAGCACATTATTATATATTTACAAT
TAAGTGAGAGGATTGATTTTGAAAAAGTTAAATATTTTTTGAAATACCGTTTATTACAATGGGCAAAAAA
CAATCGGGATTATCATGAAAAATTAGATATTTTCTTTTTTAATAATAAAGAAGGGAAGTTGATTCATAAT
ACCAGCTCTTGGTCAAGGCTAAATGCTCCAAAAGTATCATTGGTAGGTTTTATTGATAATACAGTTAGAG
AAACAATCCCAGGTGATATAAGAATATTACATGAATTATATCCCAAAACATCTTTTTCTAATCTATATAG
AGATGGCCAACATCCTAATAGCAGAGATTTGCTTATATTTATAACTGATTATGAGGGTTTTGATGTTGAT
GAAAAGTTAAAAGAAACATTGAATAGAAAACTAAGAAGAATAATTTGGGTGAAATTGGAAAAAGAAAATG
ATGTATTCATTGAAACAAGAAAAATACCTTTTTTGGATAATAATTTTGAAGAAATAAAAAATGAAATTAA
CGAAGAAGATATTAATAATACAGACAATGCGAATACCTCATCAAAAAAATATTTAGACAAATCTGATTTT
TATTTATTTTTTAGCAAAAAAGACTCGTGGAAGATAATTAATGCAGAAAAGCCTATAGAAATATCAGGAA
ATACATTAACTATTGCTGATGACCCCAGAATTCCTTTCCTTAGAAATATGGGAAAAACTTATTTTATTCC
TACTGACAGGATAATAGAACTTAAAAATAAGTTGATTAAACTTGGCATATATCAAATAGAAAAGGAATAT
CCATCTAATTCTATAGATGGAACCAGATGGGAATTGTTAGTTAGAATTAATGGAAGAGAAATTCCTTCAA
AAGGTAACAACAATTATCCTCCAAATTGGAGTCAAATTGTTAAGGCTATCGAAGATTGCATAAGGTTTAA
AAGTAAAATAAATATCAATACAATGAATTTGGTAAATAGAAACAAACAGAAGGGATTAAAGATGAAAAAG
ATAAAAAAGAATAATAATTTATTTAAAAATTTAGTAAAAAATCCTCCAAAGTGGTGGGAGAATCTTAAAA
AGGATAAAGAAATAATTATTGAAATTAGAACTGATAAGTCTAAATCATATATAGATTGTTATTATAATGG
AGGATGTATTTTAGGTGAATTAGATTGTGATAGAAAAGGTAATTTTAAAGGCAAACTACATTATAAATAT
ATTCCAATAATGTTAAATAACAATGGTGACTATGTTAATTATAATTTTGAAAATCAGCAAATTGATTTAA
ATCATATTCAACCAACCATTCCAGATTTAAATAATTTTGATCAAGACATGATTTCATTGATTAAAAACCA
AATAGAATATTATTATCCAAAGGAATCAGAAAAATGGTATCAATATCAATTTATTCAAAAGGATTCATTC
TTTATTGATTCTGAATTCCAAATTAATAATCGTAAAGATAATAATTTAAGGATAGATTTGGTAAGATTAG
ATCCATCGGTTAATAAAATTGTGTTTATAGAATTAAAACTATTTGGTAATAATGAATTATTCAATAGTAA
TAATATTAAAAATAAAATGGGTAAAAATATTGAAAATCAATTAAGTCTATATGGAAATTTTATCAGTAAA
AATAAAGATGATATTTTACAATACTATAAGGATTTGTTTGAAGTTAAAAAGAAATTAGGACTGCTTTCAC
CTGAAGCCCTTGAGATAGATTTAGATAAATATAGTGTTGCCGAAAAACCCTTACTAATCGTCGCAGGATG
CACTCAAAAGTGGATTGATAATAATGCCAAAGATTTAAACGATAGAATTCAAGATTTTGCTTTGGGTTGT
TTATATTTTGGAAAAGTAAACGATAATTGTAACATTGAACAAATAGGGAAAATTAGAAATAGATATATTT
TTACAATATAATAAAAAGGTAATTAATTGAAAAAATAATAAGTTGTTTAAGCAGGTTAAATATTTTAAGT
CAAAGATAAAAAGAAGGTATATGTAAATGTATAGTTCAAAAGATTTAAAAGAAAAAATTAATATTACTGA
AAATACTGTGAGATGTCCGGTTAAGGATTGTGATGTGATAGTGGAAAGACAGAGAAATTCATTCAAAAGG
GAAAAAAGATTTTATTGTCCTATTCATAAAATCTATATATCTCCCTCAACTTTTGAATATCAGAATGAAT
CAGATAATCTTCTATGGAAAGAACAGGATGATATGGAGTTGTTGAAGAAAATAAAAACAGTCAAGAGAGA
AAGCAGGATGGCAAGAGATAACAGCGAAGATGCTCTGACCTGGAATGTTTTTCGTTTTTTAGAAAAAAAT
CAGTTGCTTGAAAAAGTTATGGGGGCAATTTTAGGTGTGCCTATTAAATCACCGGAATTAATTTATTGGT
CCTACAGCCAGAAGGATGAAACCAGTTGGCTTGACTTGAATGAAGCGAGAGAATTTCTTGGGGAACAGAT
AAGAAGAGGATCCGAGCCCGATATTATCATCAAAACTGAGAATGCGCTGTTGTTTATTGAAGCTAAACTA
ACAGCAAGTAATGAAACAGTGCCCACTAACTTATATGATGCCAAAAAATATGAAGTGAAGGATAAGGAAT
TTTACTCTCAATTTTTTAAACATGACTTTAATACTGTAGCTGTTCAGGAGAAGAAATATGAATTACTGAG
GTTCTGGTTGTTAGGTAACTGGATTGCTAAAGAAAAGAATTTAGATTTTTATCTTATCAATTTGGTTTTA
AAAGAGAAGGAGCAGAATATTGAAAATATCTTTGGTCAATTTATTAAGCAAGACCAAAATGAAAGATTTG
TTCGTATTACCTGGGAAGATATTTATTCACAGATATTGAATCATGGCACATCTTTAAGTGACAGTAATAG
GATGATAGATTATTTTAAAAATAAAACGATTGGATATGATGGATTTGGAAAATTACAAAATGCCTTTTCA
ATAGTTTAGGTAAATACATTTATTTTTTTTGAAATAACTGTAAGAATTAGGAGTAATATTATGTCTGAGA
AAAAAGATTTAGAACCAAATGACAGGGAAGTAGATATTATAGCAGGAGCAATAATTCCAACAAAAAAAGA
ATTGCAAGAGATGAGGGGAAAATTCAAAGATGATAAAGAAATTATTGAATCATTAGAAGGTGCAGAGACT
GTAGATTAGATAAATATAATATGTAAAGTCTTTGATATCATCTGGTGGTCTTATTTGAAAGCAGAAAGAT
TGAAGAATAAAAAACATTACATGGAATTCGATCAATAGCATTAAACTAAAGCACAAAAAATTTGCATTTG
TAATAATCGAAGAATATAATAATAAACACAATAGAATTAAGAAAAAGTATATTATATAAGCATATCCGCT
ATTAGTTGTCGTAATAAGAAACATTTTTGTTAGATGCACACATCGCTACCGCAAGATTAATCTCAGAAAT
AAACTATATATATTTGAAATATTAAGTAGGCCAATTTTTATTATTTATTATCTAATTCACGAATATAGGG
TCATCATGAACCCATTTACTGGTATTAAATTACAAAAACATTGTACATTTTCATGATACTAATGTATAAA
AAAATTTATTTGAAAAGGTAAATAGTTTTGTTTTATTTGTTTCAAGCTGATAAAGGCAAACTGTCCGAAA
GAACAGTACGTAAAGTCATGGGCCTAAGATAAATTAATTATTTATTACGGTTGCCAGATTGCCAGCTTTT
TTGTTTTATTGAAAATGTAAATATAAATAAAAATTGGGAGGATTTCTGTTATGAAAAGATTTTGTTTTAT
TATTTTTTTGTTGTTAATTGCCTTTTTTTTAACCATCCCTGTCTATGCAGCTGAATATTACCAACCTACT
TTAGCTGTAGTAGCCTTTGAAAATCACTCACAGGTCAATGTTCCGGATGTAGAGAATATGGGTATCCAGT
TTCTGGAAAGCGCCATTGCCAATTCCGGGGTGTTTACTCTAGTAGATCGGCAAACCGTAGATAAAAACTT
AGAGGAACTTGGGTTTAATGCGGCCTCCGGATTGGTTGATCCATCTTATTCTATCCAATTAGGCAAAATG
CTGGGAGCTCAGTATATTGCTACAGGCAGTGTTGTGGATATCACTCGGAAAGTAACTGAATTTAAAGGTT
ATAATATTCGCACTAAGCGAGTTGCGATCTCAGTTACCACGGGACTGAGAGTCATCGATGCAGAAAGAGG
TACCGTATTTTTTATAGATCAGGATGTTGCTGCCCAAGAAAACTTGCCTATTAATACCCAGAATGTAGAC
ACGAGTGGCCAAACCTATAGTATCTACCAGACATTGATGAAACAATCCATATTAAAATCTGTGAATAGTT
TAAATCAAAGGGCTATAAGGACTCGTCCGGAAACACCAACTGTCGCAAGAAAGATTCCCATTCCTATTGA
TTCTGAACCTGATGGAGCAGATGTAGAGATAAAGGGTATCTTTTATGGGAATACGCCCTGTGAAATACCT
TTAGAAGAAGGAGCGGTCATAGAAATAAAGGTAAGCTTGGGAGGATATGAGCCCTGGATAAAAAGAGTAA
ACATATATGAAGGATTGGGAATCAAGGCAAAATTACATAAAAAACCTATTTCAGAATCTTCTAAATCTAA
TGTCAAGGTAAATGTGGGAGTCCAAACCAAAAAGTCTGATGAACCTGATGATATGATTCAGATGGAAAAA
GTAGATTAGAAAGAGAGGTAAAGATGTTTAATAAAAAAAATATAATAATTTCTTTTTTGGTGATATTATT
TTTCTTACTTAATAGTTTTCCCACTTTTTCTCAAGAACGTCCCGAAGTAGCTGTTGTAGCCATTACTTCC
ACTGCTTCAGGCTACTCCTGGCGAAGTGATTCTCCTTTATCAATTGCTGCTACCGATTTAATGATAAATG
CACTGGTCAATAGTAATCGTTTTCGGTTATTTGAAAGAGCGAAATTAGATGCAATTATGCAGGAACAAAA
TTTCCAACACTTTTCAGGTATGGTCGATCAATCTACTGCCGTACAGTTAGGCAAAATGATTGGAGTGGGG
GCAATTGTAACAGGTACCGTTACCAATGTCAGTGTCAGTTCGGGTAGCGGATTTCAGTTTGGCCCTATAA
AGGTACGAAAAAGATCAGCCAAAGTAAACATGACTATCAGATTTATTGATGTAACTACCGGAGAGATTCT
TTATTCGGCCTCTGAAAGTTGCAAAGACTCCGCTTCTTCTGTTTCAGCCAGATTACCTATTTCTATTCCC
GGGGGAATCGGATTTTCCGAGGAATCAGCTGCCGATATCTTAACGGCAATTGAAGAGATCTGTGATAAAG
TTGTAGCATCTTTCATCGAAAAGATGGATGAAAAGATTGCCCGAATTGAGGCTGCTCCCCTGGAAGGCTA
TGTAGTAAAAGTAAGTTCCACCTCTTCCGGTAATCTGATTCAAGTTTATATCAACCTGGGAGAGAGCTCA
ACTATCAAAGTAGGAGACAAAATACGAATCTACCGGGAAGGAGATGTCATCCGAGATCCCAAGACCAATG
AAATTTTGGATAGGGAACTAATAATCATTGCTACAGGAACGGTAAGAATAGTTAAAGAGAAGTTATCAGA
GGCTATGATTACCGAGAGGTTTAGCAGCAGGGAAATCAGAGCGGAAGATATTGTACAGGTTGTGCGATAA
GAATATGTTTTAGAGTTTAGTTTTATTGCTCAAATATTTAATTAGTTAAAATTTAGTTGGCAAAGACAAG
GGGAGTCACTATTTAAAAAGTGGGAAGCTAGTTAGTGGCAATCAGGACATATGAAAATATTTAATGGGTT
TAGAATATTTTTTAAAGTAATATGTAAATTTGATTGTTTTTAGAGGTTTAAGCAAGTGGGGAAAATAAGA
AAAAAATCATATAAAATTTCATTTCTAATTATTTTTTGTTTGACTGCTTATCTTTTTGCTTAATAGTAAT
GAGTTTATTAAATTTTGATACTGTATTTACATGAAAACTTGAAAAATAATTTATATTTCCAAGTACAATT
AGCAAAAAAAACGATGATATATTATAGGTACAAGGCAAAGAAAATTTTAGGTAAGGAATAAAATGTTAAT
GATATTGATATCTAAGGACATTAAATCTATCAATTTTATTAGGAGGTAAAAGATTATGAAAGTATGGGAA
GGTAATAAGCTAGTTGGGGTAGGACTATATTTTATGTTTATTTTGATTCTTCTAGTTATTCCTCTTAAAG
GCTATGCAGTGCAAGATGAAAATGACAACAAAGAAATTAACAGTCCTGTAAATCTATATCCAAGAGTAGA
AGAGCTTGCTGGAATAGGTGCTCAGATAGAACAGAACCGTGACCAATATTTGAGAGAAAGAGGATGGGAA
CTTGGTCAATCAAATGCTAACCCAGGAGGCGCTTACATTGGATGGGGAGTAGGGAGCATTAAGCTTGAAC
CTGATGATGTTAGATACGGACAGGCTCGTATTGCAGCTTTTTACAGAGCTATTGCAAGTGCGAAGGGAGA
TTTTACACGTTTCCGGCAGCAGGAGATTGTAACAGAAACGACAAGAGAGTTCTTTTTTGATGACTTTCCC
GAACTTGAGCACGAAACGGACAAAACAAATTATTTGAAGGATCGTATTTCAATTATTGCAGAAAAGGCTA
TTGATCTTGGAGAGGCCCATCTTGACCGCCTACTGGTAGAGGTTAATGTTGACTCTGAAAAGTATGGTGA
GGCTGATAGAAATGAAAAAGAAAGAATACTCAATGATGCTATCAGTCAAATGGTTACAAATAGAGCAATG
TCCTCGCTATCAGGGGTTCGTGCTCTAGCTAATTTTGAAGATCTTAAATCAGTAGGTGTACTTATTATTT
ATAATGAACAGTCTGAACAAATTGCGCGACAGATTGCTCGGGGAGACGTAGTATCCCGCCGACCATCTGA
TATTGTTACCAGAACAATCTTAGATCAAATTGATACTCAGTTCAAAAGTGAAGAAGATTATATCCCGGTT
CATGGTGTTCGTCTTATGGAGGATGAAACTGGAGAAAAAGTAGTTGTGGCTTTTGGGCAATGGTCGCCGG
CAATAACAAAAAATACAAGCTCTACAATTCGTGAAGCCCGTGTTGAGGCTGCCCGCAGACAGGCCCGAAA
TAATGCTATTGCTGCATTAACAAACTTTATTAACAGCACTCTCGTGCTGGAGGATTTTAGTCAATTTAGG
GAAAGTGAGGATGTAATGCGTATTACCACAAGTAAGAGAGTGGAAGAGGTGGAATCTTACGAAATTGGTG
AGCGTGTAGAAGAGATTGTGAATCAATATGGGACAGCAAAACTGGAAGGGATTACAACAGTCAAGGAATG
GGCTGCAAACGATCCCAAAACAGGTCATATTATTATCGGACATGTGGCTATGTGGAGTCCGGCTACCAGG
GATGCTGCTCTAGGTATAGTCACTACTCAGGAGGAAGAAATGCCTGAAGGAGAAATCAAATACGATGAAG
AGGTAAGGGAATCTCCGCCTCTCGACCATTTGGATCCTACCTTGCGTCAGTAAACTATTAACTTTTGGGG
GGAGCAATGTGTATTAAAAAAATTGTTTTATATTTATTAGTGTTTTTCTTTATTGGAAGTAGTGTTGCTT
TTGGTTCTATTCAGAGCGAGGAAGTCGTTATTACTTCAATCGGGAGAACACCGGATGAAGCCATTATTAA
CTGTTTGGTTGAGGCTATTCGACAGAAACGTGGGGTTGAAATTGATGAGATGAGTGAGATTCGCTTTTCC
TTGGAAGACCTTTTCCATAGGGAGGGAGAAGAAGAATTCTACAGAGAAGAAATAAGAGACGAAGTGATAG
AAAAAATATATATGCATACTAACGGGCTGATTGAAAGATATGAAGTTTTATCCTGTAATAAAAAGAATGA
CGGCAGCTGGAAGGCAAAGGTACGAGCGTTTGTGCCAGTTTACCGCAAAATTGACACAAATAAAAAGTCA
ACTTTGGCAGTAATGCCTGTCATTCCTATTCATGGATTAAAAGATGCAGATAACATCAATGTCAAGGAGA
TTAGCAGGCAAATAACTCAGCGGATAACTACTCAGTTAGTGCAGACCCGTCATTACAATATTCTTGATCG
GGAATATGGTAATGAGTACAAGAAAGAGCGTCAGTTATTAATGTCAGGAGGATTCCCCATCCGTGAGATG
GCTCGTTTAGAAGAACAATTGGGTGTTGATTATCTGCTTATTGGAACCCTGTCAGATATGAATAGCTCTA
TAAGTACCAGCGAGTGGTATGGTAAATATGTTACAAGATGTCAAATATTTTTGAGTGTGGATGTGCGGGC
AGTGGAATTTGCAACCAGGCAGGTTCACAGGGCAGATACTGTAAACGTATCACTAGATGAAGTTATTGAT
ATCGGGGGGACAGGTGGTAGAAACAGAGAAATACCCGGCAATTTAATTTCTGAGTTGATTGATGAGATCA
TCGTCAAATTAAACTCCGAATTTCTTGATATTTTGATGCCTGTCCGTGTGCTTGATATTCAAAACGATAC
AGTTTACCTGAACGAGGGTGGCACAAGAATTCAAGAAGGAGAAAAATTTAGCATTTTGGGACCACATCGT
ACTTTAACAGATCCCGGAAGTGGAGCCCTTATCCGGATTGAAGGGAATAAGTTTGCGGAGATTGTGGTCA
AAGATGTGATGGAGGAATATTCAGTTGCAGATGTTATCTATGGAGACATAAACAAGGTAACAGTAGGGTT
GCGCTGTAATAGGTTGGAATAAAGAGTATCGCAATCATTGAAAAAAATTTGGAAAGTCAATCAATTGTTT
AAGGCAATGATAATGACCGTATATTAACATATGATTTTTTTGTCTTGTATTCTGTTGAATATTCAGTGTG
TCTATTAATAAAAAATGTTATATCAGAAAGGAGTATTCTAAGATGAAGAAGTGTTTGATTATCTTGCTGG
TTTTTGTCCTATATTGTTGCTTGATAACTACTGCCTTTTCCCAGGACAACGTACTATCCCAGAAGGTCAG
TCAGCTGGCTGATAAGTTAGCCTTTGCCGTGGAAGGTGATGTGTTGGGCGTAAGTGAAGATACTGTTTAC
ATCAATCTGGGTCAGGAATCAGGAATTGTGGAGGGCATTCAATTCGAAGTAGTCAGGCTGGACAAAGATC
GTCCCTTTAAGATGGATGATCGAATTATTGGTTACCCGGAGACTGAAATCGGACTCATAGAGATCACCGC
AGTCAGGAAGGAGATGTCCTTGGCCAAAATAACCGAAAAACTGATGGATATCCAGGAGGGCGACAAGGTC
TACCAGCAGATGAAAAAGGTGACCCGGGTTGCCATCACCGAGTTTACTTACGCAGATGAGTATAACAGCT
TTACCCGCAATGTCCAGGACATGCTTTATACCAGTCTCATCCAGAGGGGTATGACCGTGGTGGAACGGGA
AAAGATGGAGCAGGTCATGGAGGAGCTGGCCCAGAGCTTCAGCGGGATGATTGATACGTCAACAGCAGCC
GAGATCGGAAAGATGCTGGGAGTGGAAGCCGTCATCGTTGGCACTGTGGCTGATATGGGTAATTCCGTTG
ACCTGAGAGCCCGCCTGGTGGATGTAGAAAAAGGCACAGCCATAACGGCTGCCCAAGTTGCTGTTGTGAA
AGACCCAATGATTTCAGATATCCTTAGTAGAGGTACAAGAAAAGCAAGTTTTAAGAAATCAGTTGTTGGA
GTGTCTGAAGAGAGAGAAGAAGGAGAAGAAGTTCCATTAGATATATCCAAAACATGGACTTATTATAGTA
AAGATCGTTGGAAAGCTAGTTTAGCATCTTATCAGTGGATAGAAGATAGTGCTTTAAAATTTAATATATT
AATTGAAAATTTAGAGGATAGACCCTATCATTTTAAATTTAACTATGAAAGCAGTGATACTTATCTTCTT
GATGAATTTGGTCATAAATATTTCAAACCAACTGGTGATCTTTCCAAGAATTTTGTACAGGTAATTCAGA
ATGTTCCATTAAAGAAATATGTAGAGTTTCAAAAAATAAATCCGGATGTCAGAACAGTATTTGTATATCT
TAATTTTGACCTACAATATTCAAGTGGTTCTAGTAGTAAATCTATAACATTCCTTCTTGGTCCAGTACAA
ATAGAACAGATTAAATGATTTTAATTGGAAAGAGTAGGGAAAGTTATTTGTAATACTATATAGGACAATT
CTATTTCAGATTTTTATATTTCTAATTAAAATAAGTTAGGAGGCATGCCTTGTATTCAAAAAATATATAT
AAATATTTTATTGTAATTTTTTTTCTAGTTATTTTTACTATTTTCCCTGGGTGTAAAAATATAACTACAC
CAAATTTACCATCAAATTCATTAGAAGCTAAAATTATATCCAGTACTACTTCAGGCAATGCTCCCTTAGA
AATTACTTTTGATGCTTCCGAATCATCTTCTGTTCAGGGGATTAATATAGTAAGCTATGAATGGGATTTT
GGAGATGGAAAGAATGGAGAAGGGCAAATAGTCCACCATGGTTTCGATACCCCAGGGAACTACACTGTCA
TATTAACTATTAGAGATAATAAAAGAGCTATAGATACTTCATCTATAATTATTAAAGTTTTGCAGCCTAC
AGAGACAACTATAGAACATAATTTTAATACACAGGATGGTGTAGAATTTGATACTAATAGTGGGCTAAAG
ATTATTATTCCACCGATTTCAAATGAAGGTCAGATGAATTTAGAAGTAAAATATGATTTAAGCCCTTCGC
AATCTGCAAGTGATTATATAAATTTAAATTCTAATTACTCAGTTACTATAACTTCACAAAAAGGATTTAA
AGAAAAAGAATCGATGACATCTGGAAGGAACAAAAATCAAGATCCCATAAAAGTATCTTTTATTTTTGAT
GTTCCCAAAGATGTAGATCCTCAATCTTTAGCAATTTTTGAGTGGACGGACGAAGGGTGGAGCTTAGCTG
GTTCAGGTGATATAGAGACAATTGAGCAGTTAGGTGGCGTACTGAGTCAAGATGACAAATACATTTCGAT
CGAAGTACCTTTTGAGAATAGTCTTTCTACTCCTGCCGTCGTAAAGAATAAATTAAGTCTTGGCAATTTA
GTTAGTAACTTAATGGATGCATCAATATGTCCTATGGAATCAGAAAATAGCCCTGAAAATAAGGATGGTT
ATATAGAAAAGAAAGTATTTTTTCAATCGCTAGAAGGTGAATTATTAGGATATGGTAGAGGAATATATTA
TAAAGTTGGAATCTTGAATAATAGCGTGAATTTATTTGATAATTCCAATTGGAATCAACCATATATATCT
GATCTTAATACGATTTTAGCCCCAAATAAATGGTACCTTATACCCACAGATGATCCAGATAAAAGAGGAG
TTTTAATATTAAAATTTGGAACTGAAGGAGGAAAATGTACTATATTCCTTGAAGCAGATAAATTTATGCT
ATTTAAGAAGTGGTTATTATATATAATTCCATATAGTAGTTTAGCTGATGCTACTTGGAGAAATCTTTGG
GACATAGGTGAAGCATCCATTGAAAACATAATGAACCTTTTTGCAGGGAATCCAGTAGATGATAGCATAT
TATTTAAGGAAATAAAAGAAATGCAGTTTAAAGTAATAAAAGCACTAGCAGAAGAGGGGATTGGCGATCT
CAATACATTAGCTTGGGCTATAACAACTGGAGTAGCAACTGGTGAATTAATTGCAAGTATTAGGACTTAT
ATTGAAACGGTTTATAACCCCAAGAATCCTTGCTATTTTAAAAGTCCCGGATATTGGGAATGGGAAATAA
CCGTTCCCCCAATAAAAAACAATGCTCCTATAGCAAATGCAGGTTCTGACCAAACTTTACAAGTTGATAA
ATTGGTTACCCTAGATGGAACCGCAAGTTATGATGATGATGGAGATGCTTTGAGTTATGAATGGTCACAA
ATAGATGGACCTGAAACAGTTAATTTATCTGATTCTAAAATCTCTAAACCAGTATTTACACCTACTAAGG
TAGGTATTTATGAATTTAAATTGATAGTAAATGATGGTGAAGTCAATAGTGAACCAGATAATGTATTAAT
AAATATTACTGAATCAGCTACAACCAAACCAAATCCCCCTAACCTTCTATCTCCTGGTTCCAGCTCTTCC
CCAGGACCAACTATTTCAGATCTGACCCCAACTATGAGCTGGCAATCTGTATCCGATGCTGATTATTATG
CCCTGGCCATTAGTGAATACCCCTATGGTACAAGCAACATTGTCTATAATCCTCAACAGGTATACGGAAG
TTCAACTACTATTCCCAGTGGCGTATTAGAATCAGGAAAGAAGTATCGCTGGAATATGCAGGCTTACAAC
AATGCTGGCTGGAGTGGTATCTCTGAAACGCTCTATTTCCAGACAGAATCTTCCAATATTGCAGCCAGCA
TTAACAGCTACTCACCCAGCAGTAAAATTACTGTAGATACCGGGCAGTTCTTTACCATCAGTACCAGTTT
TACCAATACTGGAAATACTGCTGCCTATTTCTATGCTGGGGCATCTATATGGAATTCGAGCGGAAGTGAG
ATATTTGATGACTGGAGCGGGAAAACCTATCTTGCTTCAGGACAGCAAAAAAGTGCAAGTTGGACACATA
CCATAAACACCCCAGGAGAATACTGGCTTCAATTCGGGGTTTGGGATGAGACAAAGAGCCAGTTATTTGA
TAAGGAACCCAGTCCTTCGCAGAATTTGATAAAGGTGGAGTCTACTGTTCAACCAGGTCCAGAAGTAACA
GGAGTTGACCCATCACAACCAACAGTCAGTCCTTATAGACAATATATTGATGTTCTGGGAAATAATTTTT
CAAGTACTTCTAATGTTACGCTAGAAATAGATTCATATGAGTACCCTATTCCTGATGATAGGACCTATTT
TATTGAATCGACAAAGCTAAAAATATATGTTGGATTAACGGATGTTGGATACTGGACGGTATGGGTAACA
AACCATGATGGTCAAAAGTCAAATGAATATGTTTTTTATGTAAAACAATAGAATCAATTGAGACTTTTCC
CTATTTTATAAGAAGATCTTGAGTCTTCACATTTGACATAAAGCACAAAGTGAAAATACATATGCTTATG
CCGAATTAAATAAAATTGGAAATAGTTGGAAGCTTTTTTAATTTTTTAGAAAGGAGAAAATAACAATGGG
AACCTTTCTAAAAGTAGTAGGAGTTATTGTATTAATATTAGGTGTTATCTTTGCTGTAACAATACTTGGA
TTAGCGGTAGGTGTGTCGATGATAGTTAATGGTGTTGTTTTATTTGCACTAGGATCTATCTATGAAGATG
TAAGAGATATTAAAGAAAAAATAAAAATGTGAAGAGTATATAATAAAATATTATATTTAAACAGGTATAC
TGTTAGTCCTTATTAAAAATTACGTATATTAAGAAAGGTAGTTGTAATATTTAATAAAGGCAAAGTTTCT
GAAAGGGAAGGGCACATAGGCCTGGGCCTAAGATAAATTAATTATTTATTACGGTTGCCAGATTGTCTGA
AACTATTCCCGGGGGAATCGGATTTTCCGAGGAATCAGCAGCTGATATCTTAACAGCAATTGAAGAGATT
TGTGATAACGTTGTAGCATCCTTCATCGAAAAGATGGATGAAAAGATTGCCCGAATTGAGGCTGCTCCCC
TGGAAGGCTATGTTGTAAAAGTAAGTTCCACCTCTTCCGGTAATCTGATTCAGGTTTATATCAACCTGGG
TAAAAATTCTACCATTAAAGTAGGAGACAAAATACGAATCTACCGGGAAGGTGAGGTCATCCGAGATCCC
AAGACCAACGAAGTATTGGATAGGGAACTAATAATCATTGCTACGGGAACGGTAAGAGTGGTTAAAGAGA
AGTTATCAGAAGCCATGATTACCGAAAGGTTCAGCAGCAGGGAAATCAGACAAGAGGATATTGTACAGGT
TGTACGATAAAAAAATTTTTAGAATTTAGCTTCCTTGCCGAAATATTTAATTAGCTAAAATATAATTTGC
TAAAAATAAGTAGGAGCCACTATTTAAAAAGTGGGAAGCTAGTTAGTGGCAATCAGGACATATGAAAATA
TTTAATGGATGGGTAAGGACATCCTTTGTGCGCAAAGTACACCCGAATTTTGGTGTCTGCAGTCAAAAAT
GGCATGTTCGGACATTTCGCGTCCCTGGTCATAGGTCAGGGATAGCCGCGCATGCTGCGGCAACCGTTTC
AGCTTACGGGCAAATTTCTTTCTGATCTCCTCAGCACTTTTCCCGCGCAATCTGATCAAAAGCCCAAGAC
GGCTTGTACGTTCAGTCAAGGTCCCCAATGCTGATTGCCGATTACGACCTATCATCAAATCACCCTCCCA
GTGCCCGGGAATTATCCGGTCCTCCACCTCAGTTGGACGCTCATCAATACTAACCATATCCTTCAACGGT
CTTGATTTTACTCACATCCTTACGCTTACGGTATCGCCTCTTATGGCTGCGCCTGAAACCACTGATCAGT
TCTTTCTTCAGCGTTCCTTTTGGCAGGACATACACATAGGCATAAACCGCTTCGTGAGATATACGCATAC
TCATGTCTAAAGGATACCGTATTTCCATCCGCCTGGCAATCTGTTGTGGTGACCAGCAAAGACGTAACTT
CTCCTGGACGTATTCTCTCAGCCGATTGTTCAAAAATATCTTACTCTTACCCAAACGACGTCTTCTTGCA
TTACGCCGTGACCGACGCTGGGCACGATCGGCACGATACGTCCAACGATTGCACCCTCCCCGTGTTACTT
CACGGGCTATTGTCGAAACTGCTCGCCCAAGATGACTGGCAATTGTCTGAAATGATTCACCCTTTGCCAA
TTTACGACTAATCTCCTCACGCTCTTCTGGCATGAGCCTTCGATAATACCCTGTCTTGATAATCATAACC
TAACGCCCTCCTTCAATATCCTCTATATAGAATACCAAATTGTTGCGTTAGATTATTGAACCCGCCTTAA
TTTAATTTCCATAATTTTTGAGGTAAGGGAAAGTACCCACAAGTTGTTGACACGAACTAGAAAAGAGTAT
TTTTTGACTTTAAAGTAAATAGTTGTTATAGTATTTCCTAATATAGTAAATTAATAGCTATGCAGAAGTG
TACCTAGGGTTCCGTTTAATTGTAGTGATAAAGTCTGGACCAAGCGGTAACAAGCATTTAAGAAAATTTA
AATGCCACACTTTTAGGATAAAAGCCTGAAGGATAGGTTCTGTATGAATATACAGTTCCTGTTTTTTGGG
CTTTTTATATACAATAATTGACAAATTAATTACATTTATTATTAGAGGTATTAGAGGTATTTAGATGGGA
AAAATATACTCATAAAAAATGTTTCTGTTAGCATTTGCAGCTAGATATATACCAGTAATATTTTATAGAT
TTACATTTATAATTACGAAGGAGAAGAGCATGTCCGTTGAGTTAAAATGCAATAATAATGAACAATGTAT
GGAAGTAATTAACAGAGACAAGGAAGTGATTGCACCATTTTCACGCATATCATACTATCCTTTTGCAATA
AAAAGAGCATTTGGTTCGATTGTTGAGGATATGGATGGAAACAAGTTTATAGATTTTTTATCAAGTGCCG
GTGCTCTGAATACCGGACATTGTCACCCAAAGGTAGTTAAAGCAATTAAAGACCAAACAGACCAGTTTAT
AATGTATACCCCCGCGTACATGTATCATAAACCATTGGTTGATCTCGCTCAAAAATTAATCAAGATTACT
CCGGGTAGATTCCCCAAAAAAGTAGCATTTGGCCTTTCCGGCTCTGATGCCAATGATGGAGCCATTAAAT
TGGCTCGAGCTTATACCGGAAGATCCAAGATTATCTCTTTTATTCGTTCTTATCACGGCTCTACTTTTGG
TGCTATAACTCTTTCGGGGATTAGCACTAATATGGTCAGGAAGATCGGACCTTTACTTCCCGAGATTTAT
CATATGCCTTTCCCTGACACTTACCGCAATCCTTTGGGAGGAGAGAATCAGGAGAATGTAAGCAGGGATT
GCCTGAATTATCTAAAATATGCCTTTCAAAGTTACCTCCCTCCCGATGAGGTGGCTGCTGTTATAATTGA
GCCCATTCAGGGAGATGCAGGATTAGTGGTGCCTCCTCTAGATTATATACAAGGATTATACAAGCTTTGC
AAGGAAAATGGAATTCTATTTATATCCGAAGAAGTTCAACAGGGCATGGGAAGAACAGGGAAGTGGCTTG
GGATAGACCATTTTAATATTGAACCTGACCTTGTAATACTGGCTAAAGCCATTGCCTCCGGATTACCATT
ATCAGCTTTAGTCGGAAAACAGGAAATTATGGAATCTTTAGATGCACCAGCCCATTTATTTACTACTGCT
GGGAATCCGATATCCTGTGCAGCAGCCCTAGCGACTATTGAGGTTATTGAAGAAGAAAAATTAATGGAAA
ATGCCAGCAAGCTGTACAATATTGCCCTGGAACGTTTTAATGCTATGAAAAAGGAATATCCCATTATTGG
AGATGTAAGAGGTATAGGGTTATCAATTGGAGTAGACTTAGTCAAAGATCGTATCAGCAAAGAAAGACAT
AAAGAGGCAGCTGCAAAAATATGTTATAGAGCCTGGCAAAGAGGCTTGTTGTTATCTTTTTTCAGTAATT
CTGTATTAAGAATTCAGCCACCTTTAGTAATCACGGAGGATGAGTTCAACGAAGGCATCAACATAATTGA
GAAAAGCATAATGGACCTGGGAAAAGGATTGCTTAGTGATGATATTTTAAGTATAACTAAGGGTTGGTAA
AAATTGCCTTTAATTTGCAAAGTAACTATTTAATATTTTTTAAAGATAATTTATCTTTTATTTAGCCATA
AAAAACCTCCTTTTTTGAAGGTGGTAATGGTTAAATAAAATGGTTTTACCATAAAGATAAAGCAAAGATA
ACTGAAATATTTATACATTAAATCCTAAGTAGATGAAAAATAGCATAAGAGTTATAATCAAAAGTTGTGG
ACAGGTAGATAAAAAAAGCATATCCTTTGGAAAGTACATTTAACAAAAAACTAACCAAATAAGAAAGGGA
TATGCTCATGAAACAGTATACACAAGAAAAGGACTTTTGTACAGAAAAAAGTGAAATCTGGTCCGTATTA
GAACAGATAGCCCAAGAAGGAGCACGGAAGATGTTACAGCAAGCTTTGGAATTGGAAGTGGAAGAATATA
TTGAGGCTCACACCAAAGATACCCAGCCCTCGGGAAGGAAAACCGTGGTGCGTAACGGCTATCATCCCAG
TCGATCGATTATCTCCGGAATAGGACCGCTTCCGATCAGACAACCACGGGTGGATGACCGCAAACAACCT
ACCCGCTTTGCCAGCACCATCCTACCCAAGTATCTGCGCCGGATGCCCAGTGTGGATAAGCTGATTCCCT
ATCTTTACCTGAAAGGAATCAGCAGCAATGATTTTCCCCAGGCCTTAACTGCTATCTTAGGAGAGGGAGC
AAAGGGGCTCTCTCCTGCCAATATTGTACGGCTCAAGAAATGCTGGGAAGCAGAATATGAAAACTGGATC
AAACGAGATCTATCCGATAAACACTATGTCTATATCTGGGCAGACGGCATCTATTTCCAGGTCCGCTTAG
ATGAGGCGCGCTCCTGTATCCTGGTAATTATGGGAGCGGATGCCCAGGGTAATAAAGAGCTCATCGCCAT
CTCTGACGGCTACCGGGAAAGTAAGATCGCCTGGCAGGAGATGCTCTTGGATCTTAAAGTCAGGGGTTTA
CAGAAGATGCCCAAACTAGCTATCGGTGATGGTGCCTTAGGATTCTGGGCAGCCCTGGCGGAGGTCTTTC
CCCGAACCCGCAGGCAGCGCTGCTGGGTACATAAGACAGCCAATATCTTAGATAAACTGCCCAAGGCTAT
CCAGCCCAGGGCCAAGTCCCTGATTCATGAGATGTACCAGGCCCAAAGCAAGAAGAAGGCCTTAGGGGCT
TATGATCATTTCCTTGCCGCCTATGGTGATAAATATCCCAAAGCGGTGGAGTGTCTGACTAAAGATTCAG
AGGATTTATTTACCTTCTATGATTTTCCGGCCGCACACTGGATGCATATTCGTACCACCAATCCGATAGA
ATCGACCTTTGCCACCGTACGATTGAGAACCAAACGGACCAAAGGCTGTGGATCCCGGAAGGCAACCTTA
ACTATGGTCTTTAAATTGGCTCAGGAGGCGCAAAAGAACTGGCGGAGGCTTCGGGGATATAAAATGATTC
CACTAGTCTTAGAGAATAAAAAATTCCGGGATGGAGAGCTGGTGGAGAAAGTGGCTTAACTGTTAAGATT
TCAAAGGGTGTGAATTTATCCATCCACAACATTTGACAGTATCTCATAGCATAAAAAGGCTCTTTTAATA
AATAGCTAAAAGATCAAGAGAAAAGATCAGAGATAACACTGTCTAATAAAAAACTAAGCCTCTTTTAGAT
AGAGGCTTCTTAAAAAGACACCCGCTATGTGGTGCGGGTGCGATATTTACTGTCATTGTTGTAAATCGTA
GAACAGTATTAAAAATATTTATCAGGAGGACAAATGAAGGTTTTTATTTCAGCAGATATGGAAGGGATTA
CCGGGGTTGTTGATTTTAATCAGGTGGTTCCGGGAAAAGAGGGGTACAAAAAGAGTCAGGAGATGATGAT
AGGTGATGTTAATACAGCCATTGAAGGAGCATTAGAATCCGGGGCAAAAGAAATTATTGTAAATGATTCC
CATAATGGGATGACCAATATTATTCTTTCCCAACTTAATCCTGCAGCCCGATTGATTTCAGGATATGATA
AACCACTATGTATGTTGCAGGGTATTGAAGGCTGTGATGCAGCGTTTTTTGTTGGATATCATGCTAAAAT
CGGCACCTTAAATGCAATATTAGACCATACTTATTATAGTACCAGAGTATCTTGTGTGAAGCTAAATGGT
ATTGAAGTTGGAGAACCGGAAATAAATGTAGTCCTGGCGGGTTATTTTAATGTTCCTGTTGTATTTTTAA
GTGGAGATGATACGGTTTGTCATGACGCCAAATCCTTTGTAGGAGAGCAGCTCGAAACTGCAGTGGTGAA
AAAAGCTATTAGCCGTGCGGCAGCAGAGTGTCTTCACCCGGACAAATCTCATCAATTGATTCAAAAAGGA
GTAAAAAAAGCACTTAATAACCTCTCAAGCGCAAAACCCTTTCAGGTTAGTTTTCCTGTCACATTTGAGG
TAGAATTTTTTCTTACCCAGATGGCAGACCAGGCTTCCATCTATCCCTATGCAGAGAGGATAAACGGACG
AACGGTCAAAGTAAAGGGAAGGACAGTTTTAGAAGGATATCAAGCATTCATGAATCTGTTGGAACTAGCC
CGGATTTCATGAGATAAAAGGTAGGCTAACATAAATGAGAGTTTCTTGGTACCTATGAATTTTGCTTAAA
AGTGCAGCAAATAAACCATAGAAAAGAAAAGGAAGGAGTTGATGGAATTAATATAAAGAAATCATTACTT
GAACTTTCATGCTGACTATTTTTATTGAAAATTTTTTGAAAGGAACGTAGATAATAATGAAAAACAAATT
ACTTGTAATTATGTTAATAACCATAACACTGATATTGACAATAGTCGGAATTTCTTCTGCGCAAGATACT
CTAGTATTTGCTACTAGCGGAGATGCCGCAAGATTGGACCCGGGAGATGTAACTGATAATGAATCAATGG
AGAGAATGGATAATATTTTTGAATGTTTGGTGGAGTTTAAACCTGGGACTACTGAAATACAACCTTGTTT
AGCAACTTCCTGGGATATTTCAGAGGATGGGAAGGAAATTATATTTAACCTGAGAAAAGGAGTCAAATTC
CATGATGGGACTGATTTTAATGCTGACGCGGTAGTATTTTCCTTTGCCCGACAATATGATAATAATCATC
CTTATAATCAATATGGTGAATGGGTTTTGTGGAAATTTATACTTGGAGATATAGAGAAAATAGAAAAGAT
TGATGATTATACAGTAAAGCTCGTTTTACACAGAAAAAATGCTGCTATAATGACCAGCCTTGCAATGATG
TTTTCAGTTGCTATTGTAAGTCCAACTAATGCAGAGAAATATAAAGAAGATGCCTTTAAGCATCCCTGCG
GCACTGGCCCGTTTAAGTTTGTGGAATGGGTGAAAGATGACCATATAACCTTAGAAGCTAATGAAGATTA
TTGGCGAGGCAGACCTGAGCTCAATAAATTAGTATTTAAAGTTATTTCCGATCCTTCTGCTCGCCTATTA
TCCTTGGAAGTAGGGGAAATTCATGGCATGGAATATCCTAATCCCTCTGATTTTGACAGGATAAGGGCAA
ATGATAATTTATCACTTATGACCGCACCGGGAATGAACATTGGTTATATGGCTATTAATACGGGATATGG
TTATGTGGATGTTAATAAAAACGGAGTCAGGGATGATGATGAGCCATTAGAAAAGACCCCTGGCTATCTT
GAACCACTAACCAAGAAGGAAGTTAGACAGGCTATTAATATGGCTATTGATAAGCAAGCTATCATCGACA
GCATTTATATGGGGACAGCTGTTAAGGCCAAAAATGGTATACCTCCTTTTATGCTGGGTTATAATGATGA
GATTGAAGACTATCCGTATGATCCGGAAAGAGCCAAAGAACTATTGGCTGAAGCGGGTTATCCCGATGGT
TTTGAAGTAACTCTTTATGTAATGCCGGTTTCCAGAGCCTACATGTTTGATCCTCCAAAAATTGGAGAGG
CAATTCAAAGTTATCTGGGAAATATTGGAATAGAAGTAAATTTCTATCAGGTCGACTGGGGAACCTATAT
CCAGGAAGTGCAAGCTGGAAATCATCAGATGTGTCTATTGGGTATTACTGGAGATACAGGGGATACTAAC
GACTTTATGAGTTATTGTTATGCACCAAATTCTGCTGCAATAGGATTAGCTTCGAATCAGGCATTTTATC
TCAATGAGGAATTACAAGATTTAATTGATAATGCATTGCAGACTTATGATGAGGATGAAAGGGCAGATAA
TTATAAGAAAGCACAGGAATTAATACACGAAGATGCCCCATGGGTATATCTGGCTCATTCAAATCAGAAT
TTAGTTTTTAGCAAAAATGTACATGATTTTGTTCTTTATCCTACTTCGAGGATGTTCTTCTATCCGGCAA
GAATTGAATAATACTTTATTAATTATTTATTGTCAGCCAGGAGTATTTTTATTCCCTGGCTGACAATAGA
GAACAAAGGGGTCAGGTCTTCACATTTGACATTCACACTATAATATCCTAAAATTATTTCATGGCCAGAC
CACTGAGAATCAATTTTGAAAATGCCGTTTATCATATCATCACCAGAGGCAACAGAAAAGAGAAGATCTT
TTATTCTGATGAAGATAAATTAATTTTCCAAAAGAAAATGAATAAGACCTTCCTAAAATATTCCTTCATC
TGTTATGCCTACTGTCTATTAGACAATCACTACCATCTCTTTTTAAAAACACCTAATGCTAACTTAAGTA
AGGGTATGCATTACCTTAATGCCGGTTATGCCAATTATTTTTCTGCCAAGTACCGGCTTTCAGGACCATT
ATTCCAGGGCCGCTACAAATCCATTTTAGTTGACCAGGATCAATACTCTCTTGTCTTATCCTCCTACATC
CATCTCAATCCTTATCGGGCAGGGATAGAAGATTGGACTAACTATCCGGCAAGTAGCCTCCCTGATTACT
TAGCTAGAAGAAAACCGCTCGTAGATAATCTGGATAGCCGATTCATTCTGCAGCAGTTTCACCCTCAACT
ACCTCCTGCCCGTAGATTATACCTGCAATATATTATGAATAATCTCAACCTGAAATATCCTCAAGAGGAA
ATAAAATATAGTATGGCCTTGGGAGATGAGTCTTTCCTTAAAAGAATAGAACAACACATCTCTTCTTATG
GAAAAGATAGAGAAAACCAGGTAACCCATTTAGTCTTCCAATCTACTTCTACAAAGATTATTACTTTAAT
CAGTAATACATTTCAGATTAACTCTGAAGAACTACTGACAAAACGCAGAGGGAATATCTACCGTTTATTA
GCCATTTATTTAATCAAGAACCACACTTCATTATCCTTAAAAGAGATAGGTGAGATATTTTCCATGGATT
ACACGGCTGTTTCTCAAGCTGCTAAGAGGTTTGAAGCTAAAATATCAAAGGATAAAAGTTTAAAGAAGAA
AGTAGAACAAATTCTAGAAAAAATAAATATAGAAATGTCAAATGTGAAGACCTGACCCCTAAATTGTATG
TGGACCATATACTTTTTTGATGAAATATTACTGACGTATATTGCTGATACTTGGGAGAAATGGTTAGCTC
CCTTGGTTCCAGATCTACCAGAGTTTCAGTTAGCAATAGATGATTTAAGAGAAAAGGTCTGTCAGTTGTT
TAGCGAATTTTCCCCCAAATAATTCTTTAACTGGGTTGATGAGGATAATCCAAAGGATCCTACAGATATG
TGTCCTTATTGTAATATTGATGCTGTTATAATGAATAATGAGGGTCTATAATTGACATAAAAAAGCTTAA
GTATAGAAAGGGGATAATATATTTGGTTAATGAAAAAAGATTGGTAAAAAATTTTCTGAAATTGGTTAAG
ATAGATAGCATTTCCAGAGATGAAAAAAATTTAGCTGAGTTTTTAATACATAATCTGGAAGATTTAGGAT
TAAAAGTCAGAGTTGATAATGCTGGTGAGAAGGTAAATTCGAATAGTGGTAATATCATTGCTCGTTTTAG
GGGGAATATAAAACAGGCAACTCCGATTATGTTTTCCGCACATATGGATACAGTTGTTCCTGGTAAAAAC
ATTTTACCTATTTGTGAGAGAGATAGAATAGTAAGTAGTGGGAAAACAATTTTAGGTGCAGATGATAAGG
CAGCTATAGCTGCTTTATTAGAAGCCCTTCATATTATTAAAGAAAATCCTGTTCCCTGTGGTGATATTGA
GATTGTATTTTCTATTTGTGAAGAAATAGGTTTATTAGGCGCAAAGAATTTAGATCTTTCCAGTTTAAAT
GCCCAGATGGCTTTTGTTTTAGATTCCGGAGGACAGGTTGGAGAGATTGTTAATACAGCACCTTCTCAGA
ATTCTTTAAAATTCATTATTTATGGGAAGGCTGCTCATGCCGGTTCAAAACCTGAAGAAGGTATTAATGC
AATTCAGATAGCTGGGTTTGCTCTTTCTCGGATGGAGTTAGGTCGAATAGATGAAGAAACTACTGCTAAT
ATTGGTATCATTTCCGGTGGCAAGGCCACCAATATTATTCCTGATGAAGTAATATTGGAAGGAGAAGTCA
GAAGTAGAAACGAAGAAAAATTAGAAAAATATACCGGAAAATTAAAACAGATAGTCGAAGAAACTGCTCA
GGAATTTAAGGCAAAGGCTGAAGTCAAAATTAATAGGGAATATTGTTGCTATAATCTGTCTGCTGATTGC
CAGGTAGTGAAAATGGCAGTAAAAGCAGCAATGGATATGGGATTAGAACCAAAATTACGACCCAGCGGAG
GGGGTAGCGACGCCAATGTACTTAACAAAAAAGGTTTTCCCTCAGTAGATTTATCAATAGGAATGGAGAA
TGTTCATACAGTTGACGAATATATTCTTATTGATGATTTGAAAAAGACAACAGAATATATTTTATCTATT
ATAAAGACTGCTGCCTCCGGAAAAAAATGAATGGCAACAAGTATTTAGGTGATTCTTCTTTATGAAAAAC
TAGATTTTACCTATATATTGTTATATAATTGTATATAATTTTAGATTAATGGAATGACATTAACAGAATT
AAACAGGGTTAGAAAAGAGGTGAAATTTTTTGAAGTGAGCCTATAATTTTGTTATGGTGTAGAATGAGAT
TCTGAAGCGTTAATTGTTGGTTAGATTTAAAGATAAGCGAAAAATATTTAAAAAACGCTGATAGGAAAAG
ATTAAAGTATAACAAATAGAAAGGAGAAAAAAATGAGAAAGTTAAGATCTATAATAATCTTAATTGTCAT
TTTGGGGTTGATTTTAACCACTTTTACCAGTGGGCTTGCAGCAACGAAAGATAGTATAAACGTTGCAGTG
GGTTCACCCCCACAAACCATGAACCCTCATGGATCAGATTCTGACGCTAATCTTGGAATAATGGGTAATA
TATTTGAAGGACTTCTCTACAGAGACACTGAAGGGCACCTGGTCCCCGGATTAGCTACATCCTATGAGAG
ATTGGGTGAGCTGACTTGGCGATTTAGTTTGAGACAGGGAGTTAAGTTTCATAATGGTAATGATTTTACC
TGGGAAGATGTCAAATATACATTCAATAGATTAAAAGAACCCTACCCGGTATCTGAATTTTTGGCCTTTG
GAGGGGCCATTGAATCGGTAGAAATGGTTGATGGTGATCCATGGACAATAGATGTAAAGACAAAAATATC
AGTTCCTTATTTTGCAGATAATCTTCATCAAGTATTTATCATGGATAAAGAATCTACTGAATCCCGTTCC
ATTGGAGATATAGGGCAAAATCCGATAGGAACTGGCCCTTACAAATTTGATGAATGGGTAAAGGGGTCCT
ACCTTAAATTAACTGCTAATGAAGATTACTGGGGCGAGGTCCCCCCAATTAAGAATGCCGAGATTACACC
AATTACCGAACCATCTACTCGCTTAGCAGCTATTGTAAGCGGGCAAGTGGATATTTTACAAGACGTACCT
GTCGAACTTTTCGAAACCGTAGCTGGTAATGAAGATGTCGAAGTAATTACTATTCCTGCAAGAAGGGCTA
TCTACTTGGGACTTGGAAATAAAAAGGGGTCACCTACTAGTGATATTAGAGTAAGAAGAGCAATGTACAT
GGCAATTGATGAAGAGGAAATCATTGAAAAGGTAATGTTTGGACATGCATTTCCGGCAGCCCAGATTCCA
GATGAACCAACTGTAGGTTATGATTCCTCAATTAGACGTTTTCCTTACGATCCGGAAAGAGCAAAAGTAT
TGCTTGCTGAAGCCGGCTATCCTGACGGTTTCAAAATAACACTTACTGGTCCAAATGACAGATATGTTCG
AGATGCACAGATATGTGAAGCAGTAGCAAAACAACTTTCAAAAGTCGGAATCGAGGTAGAATTAGATACT
AAACCAAAAGCTGTATTTTTCCCGGAAGTAGACGAACATATATTAGATTTTTATCTAATAGGTTGGTTTG
ATGGAACTTATGATTTTGGCCGCTCCTTTACTAAATTAATACATAGTGTAGAGGAAGGGTATGGTGGATT
GAATGGTTCTGATTATAGTGATGCAACACTGGATAGACTTCTAGAAGAATCTGAGGAAATCATTGATCCG
GCAGAGAGGGCTGCAAAGTTACAATTATTAAATAGAATTGCAATGGAAGAGAAGGTAGCTGTTATTACTC
TTCACTATCAAGAAGATGCCTATGCTGTTTACAAGGGGAGAGGTATAGAGTTTACCCCTCGAGCAGATAC
TTGGATACTATTCAGAGAAATTTCAATTAACGAGTAGAAAGGTAAAAAATAGTTGGGGCAAAAAATTGAA
ATAAGGTTTTGCCCCAACTATTTTTAGTTTGTTATGTACAGATGCATTTTTAGGAGATTAACCCAGGGAA
TTATAGTCTTACTTGTTGTTTCTTTTTTATGTTTTATAATCTTCCAATTTTTTGGAGACCCTGTGCTTAC
TTTAGCTGGCAGGTATGCTACCAAGGCACAGCAAGAAGCAGTCAGGGTTAATATGGGTTTGGATAAGCCG
TTTTACGTTCAATATATTGTCTTTTTGAAAAATGCTGTTAAAGGTGATTTCGGATTATCATATGTGTCTC
AAACCCCTGTTCTTGAGCTTATATTGGAAAGGTTACCAGCAAGCATTGAACTTGCTATGAGTGCCATGTG
TATAGCTCTTTTATTTGGAATTGGTCTCGGGGTGTTAGTATCTCTAAATCCTCGAAATTTTATTAGTAGG
GTGATTATGACCGGTTCACTTTTTGGTATTTCGCTCCCTACCTTTTTAATTGGAATATTACTTATTATGA
TTTTTGCAGTTTACTTGGGAGTTTTACCTGCCTTTGGGAGGGGTGAAGTAATAAAAATTACAGAAGGATG
GCGGACAGGATTTTTTACAATAGGAGGCCTGAGCCATCTAATTCTCCCGGCTTTTACCCTGGGCATGTAT
CAACTTGCAGTACTTCTCCGATTAACTAGAGGAGGAATGTTAGAAACATTGAGAGAAGATTATATAAGAA
CAGCCTGGGCAAAAGGTTTGCCATCCAAAATGGTAATATTTAAACATGCATTAAGAAATGCACTTATACC
AGTTATAACAATGGCAGGTTTGCAATTTGGGGAATTAATAGCATTTTCTATCGTAACAGAGAGTATATTT
CAATGGCCTGGGACAGGAAATTTATTGCTAACTGCTGTTTATGAGACAGACCATCCTGTAATCGTTGCCT
ATGTAATGGTTACTTCAATTATTATTCTCTTTGTAAACCTTGTTGTGGATATTCTATATGGATATATCAA
TCCTAAAATAAGATATGAATAAGGGGATAACTATTTTTAGAATTTTAAAATCAAAAAGATTTAACCACTA
TATTAAAGATATATCAGCAGTTACAGGTTCTCTAATACTGATAATCATGCTAATAGGAGCTATTTTTGCT
CCGGCCATTGCTCCACAAAATCCATATGATATGGAAAGCCTTTACTTGGCCGACTCTCTTGTACCACCGA
TTTGGATGGAAGGTGGGAGAGCTCCATTTATTTTAGGTACTGATGATCAGGGGAGAGATATATTTAGTAC
TATACTTTATGGTTGTCGAACATCCTTCACTGTTGGTTTTAGTGTCATTCTAATCGCTGGATTCATAGGT
GTGACTATTGGTATTTTATCAGGGTTTTATAGAGGTTTATTAGAAACCGTAACAATGAGATTAGCAGATG
CTATTTTTTCATTTTCTACTACATTGATAGCTATGCTATTTTTAGGAGTTTTAAAAAGCCATGGTGTAGG
TACGGTGATTTTGGCCATCGTTATTACTGACTGGGTAAGATATGCCAGAACAATGAGAGGGTCTGTTCTT
GGTGTAAAGGAAGAAGATTATATTAGTGCTGCAAGGGCAATTGGAGCCAATGATTTAAGAATCATGATAA
AATATATTCTTCCGAATGCTATACCACCCATATTAGTAGTTGCTGCTGTTGATTTTGGAGCTGCAGTCAT
GCTGGAGGCTACATTAAGTTTTCTTGGTGTAGGGGTCCCAATAAATAAACCTTCTCTTGGAATGATGGTG
TCTATAGGGAAAAATTATATTTATGCTGGTAAATGGTGGCTTGTGGTTTTCCCAGGGATTGCATTAATAT
TAATTGTATTTGGTATCAATTTATTAGCAGATTGGTTAAGGGAAGAATTTAACCCCAAAATGACAAAGGG
GAAAGCTGGTTAAACAAAAATATATATAGGTTATATAAAATAAATAGTTTAAAGATACATGGAGGGCTAA
GTGAGTTTCGTTTTATTGAAAAAAGGAGAGATTTACTCCCCAGAATATAAAGGAAATATGGATATACTGA
TTGCAAATGACAAAATAGTATTAATTGACAAAAACATTTCAGAGTCAGTAGGACGATTATTAGATAAAAA
GGTAAAAATAATTGATACTTCAAATTGTTTAATTATTCCTGGTTTTATAGATCAACATATACACATTGAT
GGTGCCGGAGGCGAAGGCGGTCCCCATTATCGTACAATACCGGTTAATTTAACTGAATTGACTACAGCGG
GGATAACTTCAGTAGTAGGGTTGATGGGAACAGATGGAGTTGCGAGATCACTAAAAGCTCTTTTAATGAA
GGCAAAAGGCCTAGAAAATGAAGGTATAAGTAGCTGGATATATACTGGATCCTACCAGTATCCCTCACTG
ACAATTACCGAAAATATATTGAATGATATAATGTTGATAGATAAAGTAATTGGAGTAAAAATTGCTTTAT
CAGACCATCGTTCTTCCCATCCCACAATAGAGGAATTTTTAAAAGTCACTTCTGAAGCTAGAACAGGAGG
AATATTGGCAGGAAAGGCAGGCATCGTTCATACCCATATGGGAAATGAACAAATAGGTTTGAGCTACTTA
TTAGATATTGTTAAAAATACTGATATACCAATTACACAGTTTGCGCCAACCCACTTAAATCGAAATGAAG
AGTTATTTAAAGATGCAATAGAGTTTGGGAAAAGTGGTGGTTATGTTGATGTGACAACAGGGGTTTCAGT
AGAAAGTGAGTTAACAGGAGCAATAAATCCAAGTAAAGCCGTTAAAAGAATGATTGAAAATGGAGTTGCA
GTTGAAAGAATTACCATGAGTACTGACGGAAATGGCAGTATGCCCAAATTTAATAAGGAGGGTGAAATTA
TTGATATATTGGTTTCCCCGGTCTCTTCTTTATACGAGGCATTTGTCGATATAATAAAGGAAGAGAAAAT
ATCTGTTGAAGATGCAATTAGGGTGAGTTCTACCAATATTGCCCAACATTTAAAATTGTATGAAAAAGGG
AAAATTGAGACTGAAAAAGACGCAGATCTAGTTGTATTAGATGGTGATACTCTTCAAATAAAACATGTTA
TTGCGAAGGGTAAAATAATGATAGAAAATGAACAGATAGTAAAATTTGGAACATTTGAAAAAACTATTAA
AGAAGAGTAAATCATAAATTATAATGTAAAAATGAAAGATGGGATAAAAAAATTGGAGTCTAAAAATAAT
TTATTGCTTAGTGTTAAGAATTTAAAAACCTATTTTTATACTGACGATGGTGTAGTTAGATCGGTTGATG
GTGTTGACTTTACGATAAGAAAAGGGGAAACCCTGGGTATGGTAGGAGAATCAGGCTGTGGGAAAAGCGT
TACTGCCCTTTCTATATTAAGATTAATACAGCAACCGCCGGGAAAAATTGTTAGCGGGGAAATTTGGTTT
AAAGGGGAAAATTTGCTAAAAAAAACTCCTGAACAGATGAGAAAGATTCGAGGGAACGATATTTCTATGA
TTTTTCAGGAACCTATGACTTCCTTAAACCCTGTTTATACTATTGGTGATCAGATTTCAGAGGCAATTGT
GTTGCATCAGAAATTAAGTAAAGAAAAAGCCTTAAAGAAAACCATTGAAATGCTGAATTTAGTGAGTATA
CCTTTTCCTGAAAGCAGAATTCATGAATATCCCCATGAATTAAGCGGAGGGCAAAGACAGAGAGTGATGA
TTGCCATGGCTTTATCCTGTAATCCAGATTTATTAATTGCAGATGAGCCGACAACTGCTTTGGATGTTAC
TATCCAGGCTCAGATTTTGGAACTCATAAAAAAATTGAAAGATGAAATTGGTATGTCCGTTTTAATGATA
ACTCATGATTTAGGAGTGATTGCTGAAGTATCCCATGATGTAGCAGTGGTTTATGCTGGTAAAGTGTTAG
AATATGCTGATGTAAAAACTATATTTAAAAATCCGAAGCATCCTTATACCATAGCACTCCAAAATTCCAT
TCCCCGAGTAACAGATAAACTGGGGGAAAAACTCGAAGTTATTCAGGGTAGAATTCCTGATCCTTTAGAT
TTACCTACTGGATGCAAGTTTCATCCTCGTTGTAAGTTTGCTATAGATCTTTGTAAAAAGGAAGAACCTA
ATCTTGAAAAGATAGAAGGAAACCACGTTGTACGGTGTTGGAAGTATAACAAAGAAAAAGCAAATCTTTT
TAATACTGGTCAAAAACAACAGGTGTAGACCAAAATTGAATGTATTTCATGATTTGGAATACTGGAGGTA
AGGGATTGAAAGACAATTTATTACTTAGAGTTAAAAAATTAAAGAAATATTTTCCAGTTAGAGGAGGATT
ATTATCTAAGATCACAGGATATGTTCAGGCAGTGGATGAAATAAGTTTTGATATTAAAGAGGGGGAAACG
TTAGGTTTGGTGGGAGAATCAGGCTGTGGTAAAACTACTGCAGGGAGAACAATAATAAAACTCTTAGAAC
CCACTGCTGGAGAAGTAAAATTTGGAGAAAAAAATATCTTTGAATTAAGAAAAGAAGAGTTAAGAAAAAT
AAGAAGTAATATCCAGATAATCTTCCAGGATCCTTTTGGTTCTCTGAATCCCCGAATGACTGTAGGAGAT
ATAATAGGGGAATCCTTACTCATACATAAGATTATAAAGAATAAAAAGGAAAAAGAACAAAAAGTTAAGG
AATTATTAGAAACAGTAGGTCTAAATGCAGGACATGTAACAAGGTATCCTCATGAATTTAGTGGAGGTCA
GAGACAAAGAGTTGGAATAGCCCGTGCTCTGGCTTTGAATCCACAATTAGTAATTTGTGACGAACCTGTT
TCTGCGCTTGATGTTTCTATCCAAGCTCAGATAATAAATTTATTAGAAGATCTACAGGAAAAATTTAATC
TTACTTATTTATTTATTGCTCATGATTTAAGTATCGTAAAACACATTTCTGATAGAGTGGCAGTAATGTA
TTTAGGTAAGATTGTAGAGTTGGCCTCTACTAATGAATTATACGAGAATCCTAAACATCCTTACACCGAG
GCACTTCTTTCAGCTATTCCTATTCCTGACCCTACTATTGATAGAAAGAGGATTATTTTGGAGGGAGATG
TTCCAAGCCCTTTAAATCCTCCTTCGGGCTGTCGTTTTCATCCAAGATGTAAGTATGCTGAAACGATTTG
CAAAGAGAAAGAACCTGAATTAATTGATATAGGTGAGGAACATTATGTAGCATGCCATTTAAGAAAGAGT
AAAAATAATATAAAGTAGGTAAAATGGGAAAAACTAGGTGTGAATAAAGGGATCAAATCTTTATAAGGAA
GAGAGAGTCAAGTCTTGAATTATCAGTTTTATCTGATTCCTAGCTCATCTTCCCATCCTTCAACTGTTCC
TTAATCTTCTGTATCCACTTTAACGATTCCTGTTTGGGCAGGGCATCTACTTCCATCTTCTTGCATAGTA
TTTAGCCGTTAGTATTTTGTATTTAGTAGATTAGTAGAAATAGTGTAAAAGAATGCAATAAAGGACCGTT
GGAATGTTGGAATATTGCAATAATGGAACAGTGCAATATTGGGATAATGAGCTTTTAAGAAATCTGGGGT
TCTGTGTAATTTATTATTTCTTTACCATTCTTGCATCTTTTCAGTTTTCCAATGTTCCAATAAAATACTT
TCCTTGAAGGTTTAAATGCATGAGATTGCTTCGTCGCTTTGCTCCTCGCAATAGACAAATCAGTATCAAG
ATAAATACAATAATTTATGCAAATATGTAAATATACTCTAATGCAATAAGGAATGATGGAATATTGTACT
CTTCCAATATTCCATCATTCCAAGCTATGCAGCTATAAGTAAACAAAATTTTTTATCTTTTCTAAAAACT
AAAAACCAAAAACAAAGAACCTCTCTCCTCAGGAGAGATTTGTTTTATTCATCTAAGTATTATTCATGTT
ACCTGAGGTAAGTACCCCTGCAGAAGAAATGTAAGTTAGGTTGTTACCTGAGGTAAGTAGGGTAACAAGA
TAAAAATTCGAAATTGATTATTAAAAAAGCTTAAAATTGAGGGAGGTTCCACTAGATAAATGAACTAAAC
TCTAAATATATTTTTGTTAACCCAAGTCGAATAGTTGACAAAGTATTTCTCATAATTTACAATAATTGTA
AATTATGAGAAATAATAAAAATAGAAGTAAAACTATAATAGAATTAGCAGAGAAACTGCCGGTTTTCACT
TTCAATGATTTTTTGGGTGTTGAAGAAAGTTCCTCTTATCTCCGGATGGTTCTGCATCGCTATGAGAAAA
GTGGTAAGTTGCTCCGTATAAAAAAGGGGATTTACACAACCACTGCCTATGTTGAGAAAATGAGAAACCG
TGGTGAGATAGAAATATTCACCGATTTTCTAGCCAACTTTTTATATCCGCCTTCCTATCTAAGTTTGGAC
ACAATTCTTTATCGCAATAATATTTTAACTGAAATTCCTGTTAATTTAACTTCTGTTTCTCAGAATAAAA
CGGCTATTTTTACCAACAAGCTTGCTAATTTTATATACCATACAATTAAACCTTCTCTTTTTTTTGGTTA
TGAATTATCTGAGGAGAGCGGTTTTTCTATTATGAGAGCTACCAAAGCCAAGGCTCTATTTGACTTTTTA
TATCTGCGTAAAAATGTTTTGCCTAACAAGGAAACGGTGAGTGAATTAAGACTAAATGTAGAAAACTTAA
GTCGATCTGATATTAAAGAAGTAAGAAGATATATTATTTTAGAAGGTTCTAAAAAATTAAAAAAAATATT
TAATTATCTTTTGGATTAAATTAATGCCGCGCCTTTCAGAAGATTTGGATTTTGTTGATCTGAAGAAAAA
AATTGAAATTTCCAAATTAGCTGAAGATTTAGAAGTGTACTTTAAGAAGAAAACAGATCTTGCAGTAAAA
GTAGTGCCTCAGAAATTCCGTATCTATTTAAAATTTCCTTTGTTGCGTGAATTGGGATTGGCTGGGAAAA
GTGAATCAGACCTGCTTTCTTTAAAAATTGAAATTTTCAATGAATTTGATTTTTGTACAGATTATAAGAT
AGAAAACATTCCTTTATTTAAGTTCAATAGAACAGTATTGATTAAGACCTTTGATTTATCGACTTTAATG
TCTACCAAGATCCGTGCTGTTCTGATGAGAAAATGGGAAAAGACTGACAAGTCAGGGAAAACCTTAGCAA
CAGTTAAAGGAAGGGACTATTATGATTTGCTCTGGTATTTAGAGAAAGGCATAATGCCGAATTATAAGTG
CATTGAAAGTATTAATAATAAAAAGCAGCTTAAAGAAAAATTACTTTCAGCAATTACAAAAGTTGATGCT
AGAAGTATTCAAATTGACCTTGAATCTCTAATTGATAATCCTGAGTTGGTAAGAAATGTAAGTAAGAATA
TTAAGGAAATATTAAAAAGAATGATAGAAGCTCTTTAATTTGAGGATATTAAATATGACAAAAAGAAATA
TTAAAAGCTTAATTTTTGCAGATTGTGAAGCAAACGGTAAATCTCCAAGTACCGGGAAGCTTACTGAATT
CGGTGTAGTTGCTTATCCTTCAAGAGATAGTTTTCATGGAGTATTGGTAGGGGAAAAGGCGATGAAAGAA
AAGGAAGTTTTTGAAGAATTTGAAAAGTGGGTTCTTCAAGTTAATGATGCGATGGGAAACCTGGAAGCAT
TTGAGAGATTGTTAAATGGAGAAAGGTAGTAAAAATCATAGAGGTCTTGAATTATAATTTTGAAGAAGAC
TATTCGTGAAAAGTTGACATCTATTTGATGAATGTCAACTATAATGATAGAATATTGACATGTATAAAAA
TAAATCCAAAATTATTATTGGTAAAAATATAAAACAGATAGAGGGTTACAAATCCTTTATTCCTGAAAGA
TTTCCTCCTCAGAATTTGTCTTTGCAGGGAGAAAAGTTAATTCATCTTTTATCTACATCCAGCTTACTAT
TGGGGAAATTAGATGGGTTAACTAAACTCGTTCCTGATATTGATTTTTTTATTTGACCATAAAAAACCAC
CTTCTAAGAAGGTGGTAATGGTTAAATAAATGAAATGGTTTTACCATAAAAAGATTAAGATAAGCTAGAT
GACAATTTTTCACCTGAAGTCCAAAGTTGGAAGTCATATCACTTAGAAATATTATAGCTAAAGTATAAAT
AAAAAATCGAAAGAAAAAGAGCTAAAAAGTGATAAAAAGCTAAACCTCTTTAAGAGGTTATTAAAGCCAT
CCGCTATGCGGGTGCGATATTTACTTGAAGATTCAAGAGAGAAATAAGACAGAAAAAAATTGTGGGTTGG
TCTTCACATTAACTAATAATTCCTTTTGCTGATTCCAGAATGGGACGGCCATACTATAGGGAAGTTGCTA
AATATTTGAAAGAGATGAAAAAAATCAAGGGTTTTAAAGAAGAATTCAATGGATTAATCAAACTGCTCAA
AACTGAATATGCAAACAGACCGGCTTTTTTGGATGAGATGAAATATTTTATAACATTTAAGATTTATCAT
AAATGTAGTTATATCCCATAATCCCACTTGTATTAATTCCCACTTAATGATATGATAATTAAAAAATGTA
ATTGAGGTAAAAAAATGAGCAAAAATGAAACCATAGAGAAAGATAATCAAAAATTTATACCTTTTGATAT
TAGGTTTATAGATTCAAAAAATAGGATTACTCTAGGGGAAAAGATTATTAAAAAAATATCCGGGCAAAAC
AAAGTAAATCAATTTCAAGTTTTTGTTGGACAGGATGGAGATATACTCTTAAGACCTTTAACTGCTATTC
CCAGTAGAGAAGCCTGGATTTATGAAAAGCCGGAATTTATTGGGCAGATAAGGAAGGGCTTGCAGGATGC
AAAAGATGGTAAAGTAGAAAAAATTGAGAATCTTGAAGATCTTTAGGAATGACTGATGAAATTCAATATT
TATTTAACACAAACCGCCAGAAAAGAGTTAACAAAGCTAAAAAAAGATCCCGGAAAGAACAAAGATTATA
AAGCAGTTAAAAAAGCGATTATTCTACTGTCTGAAAATCCCAGGCATCCCGGGTTGCAAACACATATTTA
TTATTCAATCAAAGGTCCTTCAGGAGAGAAAGTTTTTGAAGTTTATGCCCAGCAAAAAAATCCTTCTGCT
TATCGGATATTTTTTTGTTATGGACCTGATAAAAAAGAGATTACTGTTGTTGCAATTATCCCTCATCCAT
AGTAAATAATATAGTTTTTTATGTGAATTGTTATTATTTATGCCAGGTGGATTAATCCTGATTCATGAAA
TAGAAATTTTCAAAAATTTGATTTTGTGAACGTTAAAAAGATGGAACCATTTTTTTATTTTTAAGTGACA
ACAATGCATTTGATTGGCAGTGGATTAATGATGAAATGGGGAACCTGGAAGCATTTGAGAGGTTGTTAAA
AGGGGAGAGGTAAATGTTTAGATTTTATGGTCTAGGAAAACTAATAATTGAAATATGGAGGATTTGGACA
TATGAGAAAAAGATATAATCAAGTTTATCAATTTAAAATTACCTTGAAACATATTGAACCAGAGATATGG
CGAGTCATTCAAGTTCCGGAAACTTATACTTTTTGGGATTTCCATGTAGCAATTCAGGATGCCATGGGCT
GGCTTGATAGTCATCTTCATGAATTTTTTGTAAAGGATCCTTTAACCGGGAAAAAAATTAGAATCGGCAT
ACCTACAGAGGAAGAAATTTTTACTGAAGAAACCATTCCGGGTTGGAAGGTAATGATTGCTGATTGCTTT
TCAAAAAGAAATAAGAAGGCAGATTATACCTATGATTTTGGAGATGATTGGCAACATGTGATTAAACTAG
AAAAGATACTTCCTAAAGAGAAAGATCAAACCTATCCTCGATGTGTAGCCGGTGAAAGAGCTTGTCCTCC
GGAAGATTGTGGTTCTATTCCCGGATATGAGGATATAGTGGATATGATAAAAAATCCCGATCCTGAGAAT
GAAGAATATCAGGAAACAATGAAATGGCTTGGTGGTTCGTACGACCCGGAATATTTTGATTGCAGTGAAG
TATTTTTTGATGATCCTGAAGAACGGCTAAAAGAATTAATTGATTTCCATTAGATAATATAGAAAGCGTA
TAGAGAATAGTTAAATCCATCGAAAAAGTGGATAGAGAGATAACATCTTGAATTTTATTTAACCATTACT
ACCTTCTAAGAAGGTAGTAATGGTTAAATAAATGGTTTTACCATAAAAAGATTAAGATAAGCTAGATGAC
AATTTTCCACCTGAAGTCCAAAGTTGGAAGTCATATTGCTTAGAAATATTATAGCTAAAGTATAAATAAA
AAATCGAAAGAAAAAGAGCTAAAAAGCTAAAACCTCTTTAAGAGGTTCTGAAAGCCACCCGCTATGCGGG
TGCGATATTTATTTGAAGATTCAAGAGAGAAATAAGGCAGAAAAAAAACAATTGTGGGTTGGTCTTCATA
TTTGATATCAGAAAAAAGTTTCCCCAATCGGTATTTTAATGATATAGAAGGTTGAACCCTCATTCTTTAA
ATTATAAATTTTAATGAAAGTATAAGGTATGAGGTGATGACAGATATATTAAAACCAGCTACTAGAATCA
ATGAATTTACACTCGATATATTTGAGTATTGTGAATCTGAGCCCTATTTAAGAAAAGAGTTAGATGAAGA
ATTTGATAATTTTTGCAGCAAGACTCCTGAAAAATTTTATAAAACTGAAGATGATAGACAGTTTGTTGAA
CAAAGGTTTGGTGATTACTTTATTTTTTCATACATTTCAAAACACTATAAGAAAACACCTTTAGCAGTAT
TTTTGTCAAAGATGTTAGCCAGGTATTCTCACAATGATCAAAGAATATTAAATGCATTTATAGGTCATAT
CTTTAGTGGTTTTAGTATTGGCAATGTTTTTCCAGGGTATTATTTTATAGCCACAGATCTTTCTTCCAAA
AAAGAATACAAGGTAAGAGAAAATAGGGCAACCTATCGATTAAAGGAAGGCGATTATATTGTAGCTCGAA
TTGTGCCATATGAAGAAGATTATGGCTTATCGGTTGTTCATTTATATTACCCTGAAAGGCATTCTTATGA
ATTAAAAAGAATGTGGAACACTTTACCGCCAGAAGCAATGACCCAAATTAACCCACTGATGATTGAAAGA
ACTATATTCCAAAGGAATCTAAATGAAGAAAAGGAGAATAAGAATTTTAAAACCATTGAAAATAAATTAA
AAAAATTGCTCAAAAAATATTTGGGTAAAAAAGCACCTTCTATAAAAAATCTAAAAAGAAGAATAATTAA
AACGAATAATCCATTTGCCATGATCAATGAATTGAGCAGCCAAATCATTTTTTCCTCGGATAAAGAAATG
AATACTTTTTTACAAGTTTTTATGGATTTTTGCAATTACTGTCCTCGAGATGATTTAAATGGAAGAACAC
CTGAAGAAATTGAAACTTATGAGAAAGGACCCTGGGAAAAAAGATTAACTCATGATCTTATGCATTATAT
TCATATAAAAGTTAATCCCTCTGAATTCAATAACCAGAATGAATTACGGAAAGAAATACAAAAACATCAG
AAAGAGTGGCTGCATCAGCCTCAAGAAGAGCTTGATAATAAATCACCCTGGACGGTAATATTAGAAGAGA
GAAAAAGTATGAATAACCCCAGAAAAGACTTTTCAATTAAAATAGATATTACGCCCATTGATGGAGTCAG
AAAAGGTTCAGTTAGTTTATCTAAAATTACTCCAAAAGATGTCCCCTTGGCTAATGATTTGGAATCATTC
ATCAAATATTTTGAAGAAAATCGTGTCAAAGTAACTCAAAAAAATCGATGGATTCCTTTTAAGCACCTCA
AGTTAATTGAAAAAGAATTTGTTCACCCTGAAAAAGATATTTTTCATTTTATAGGAAAAGAGGAAACCAG
AGGACAAGAAATTACTAAAAGATATATTTATCTGATTGATTTATTATGCCGGGGAAAAAGATTAATTCAA
ATTAATAAACAGGGATACATAGAGATTAATACAAATAATTATCAAACTTTTAAAAAGCTTATATATGGTG
AAAAAGTTTTTCAGCTGCTGATGACCTGGATTGAAAAGATAAAATGGGAGAAACTTCAGTTTAGAGATTT
TGCGAAACCATATGCTAGGGAGTATCAACAGCATTTTAACAATATCCTGTACCTGTTTTCTCAATATAAG
ACCAATGAAAAGATAGATAAAGAATTGTTTCTAGAACAACTTTATGGAACTAAGCTGGTTAAAGAAAAGT
TTTCTGCAGAAATAATTGGACATTTACTGATTATGATTGAATTTATCTTACTTAGGCATTTGGAGTGGTT
TGGAGTGATTGCTACGAAAAAAGGTGAGCTTGTTCCGGGAATACCTATTGAATCTATTAGTACATTTTGG
GTTACGCAAAGAGGTAGCAGGTTAATTAAAAGAGTAATATATGATTTAATTGATAAAGGAAAGATTAAAA
TATCCCAACAAGATTAAGTAAATACTAAAGAAGAAAGTAGTTTTGGTGTTATTATTTTGAAAAGTTTTGA
ATGAAATTTTATAAATTCTAATTAGGCGGGAAAATGAAATTAACTCTTGAAGATATAAGAAACTTATGCA
CTGAAAGTTCTTTTGAAAGAGGCATTGAATATTTTAAAATGGGCAAGGTAATCAGTTTAGAGGAAGTGGA
TGATAAGATTACCGCTATTGTTCAGGGTGAGTATGATTATCAGGTGAGAATTTATAAAGAAAATAACAAA
ATCATAGCTAACTGTACCTGTCCTTATGACTGGGGAGGATATTGCAAGCATATTATAGCAACGCTGATTG
CTTCGTTTATGAATGGGGAAGAGAAGATAATTAAAAAATCTAAAACTGAGAATAAGTCCGAAGTAATTTT
AAATAGCTTATCTCTGGATGAAATAAAAGAGTTTTTGAAAACAGAATTTAATGATAATCCTGCATTAAAA
GAAAATTTTATTATATACTTCTCAGGCAAAAGTTCAAAAGAAAGAAACCTATTAGATTATAAAAAAGAGA
TTAATCAATCTTATCGGGAAATAAGTGACCGTCATGGATTTATAAAATATGGAATAAATATTGATTTTTT
TGAATATTATGATTTAGCTAATCGATTTGAAAAAGCTGGAAATATTCTGGAAGCGGTTACAATTTTTCAG
GCATTATCAGAAGTCGTGGCAGAAAACATGGATAATGTTGATGACTCTGATGGATACTATGGCGATCAAT
TTGTTTCTGCTATCGATGATATGACGCACTGTATCAAAAAAGCAGAGTTGAAGCCTGATGAAAAAAAGAA
GTATATTAAATACTTTTTTAATAAATATATTGAAAATGACCCTGATTATTTCCGTGAATATTATGGTTAT
GCTTTAAGAGAAATATGTTATTTAGAGGATGATTTGAAATATTGGAAAAAATTACTTGAACCATATCTTC
CCAAGAAAATTCCTGATAGTAGCCGATGGTCTGAATATTATCAGGCAATTGAGTGGATAAGGATGCAATT
GCATATTTTGGATTTGTTAAACGAAAAAGAGGAATTCTATCAATTAATTAAGAGATTCTATCAGAAAAAT
CATGAACTTTGTCTTTACTATGCATCTCGTTTAGGAAAAGATAGCCAGAATAAAGAAGCAGTCAAAGTAG
CCGAAGAGGGGCTAACTCTTTTTCCACCTCATTTAACCAAGGATATTCTAAAATTTTTAAATCAGTATTA
TAAAAAAGATTCCCCGGAGAAATATAAAGAGAATCTTATTAAACTTTTTGTGCAAGATAAAAAATGGAGC
GATTATGATAATTTAAAAATAATTTGTTCACAAGAAGAATGGGAAGAGGAAATATTTCCTATTCTGATAG
AAAGATTATCAAAAGATATCATCGGCAGGAATATTCTTATTGACCTATATATAAAAGAGAATATGCTCCA
ACAGGCATTGCAAAGAGCAATTTCACAAGAGAGCCTTTTTACCCTGAGTTTTTACTATCAGGTATTTGCA
GAAAAATATCCGGCAGTATATTTTCAGGCTTATCAAAAACTAATCATTCCTTTTGCTGATTCCAGAATGG
GAAGGCCACACTATAGAGAAATTGTGAAATATTTAAAAGAAATGAAAAGAATCAAGGGTTTTGAAGAAGA
ATTCAATAGATTAATCAAATTGCTCAGAACTAAATATGCGAACAGGCCTGCTTTCTTGGATGAGATGAAA
TATTTTTAAGTAATTCTTTTTTAATCTTGCTTATCTGGCTGGTAAAACTATGAGTTCTTTATTTTATAAT
TTTCCATTATTGTCAAAAACCTGTTTTTTATAAAGGTAACAAAAAGATATTGAAGAAGACAAAGGAGTCA
GTCTTTGCAATCTCACATTATGGTCAACATTCCTTTACAATTATCTCCAAACTCTCCTATAAAATAGTAT
TTATTTTTCATTTATTGAAGGTAGGTATGCTACATACAGGATAGTTTTATGAATAGAATGGAAATATAGG
CATTGACTTATGCTATCACATACACTATCATATAAGATATGAAAAAAGATATTTTAACCAATCCCAAAAA
TATCAAATTTGATGATTTAATCAAAATATGCATGAAGTATTTTGGGGTTCCTAGAGTTAAAGGCAGTCAT
CATATCTTCAAGACGCCATGGAAAGGGGACCCAAGAATAAACATACAAAAAGATGGGAAGATGGCAAAAC
TATATCAAGTGAAGTTAGTAGTAAAAGCGCTGAAAAAATTGGAGGTAAAAGATGCAAACTCATGAATTAA
TAGAGAAATATACATATAGAGTAGAATGGTCTGAAGAGGATAAAACTCATATTGCCAGATGCCTTGAGTT
TCCTTCCTTGATGGCTCATGGAGATACAATTGAAGATGGATTAAAGGAAATTAAAGAAGTTGTTAAAAAT
ACAATTGAATGGATGAATGAAGAAAATGAAAAAATCCCAGAACCCTTTGGAATGAAAAAATATAAAGGCA
ATTTAACCTTACGTGTACCAGCGGAAGTGCATAAGAATCTAGTTATAAAATCAGCAGAGGAAGGTGTATC
TGTAAATCAGTATATTCTTTCTAAAATCTCATGATTTGATGCACGTCGCATAACAATGTGTATATATATG
GCATTGATCCTCTCTATATGGTGCTTATAGAAAGAAATCTTGCTTTTCTAGCTGGTAATAAATGATTTAT
GTGGCTAGACCATTACATATCCAGTTTCGCGAGGGAATGGGGAAATGAAAAACAGAATATATTTCTCAAT
AAAAATGATTTTAATGATTTGCTAACAATTCTCTGTAAAGTCACCAAGAGTATTATCTTATATTATTTTC
TTCTTCCTTTTGGCTTTCTAATATCTATTTTGTAATTCCTATGTTGCTGATTTTTTCTGTGCTATGGTTA
TAATATCTACTTATCCTCTCCTCTATCAGAAAGAATTTTATTTAACCATGAAAAACCACTTTCTAAGAAG
GTGGTAATGGTTAAATTGGTTTTACCATAAAAAAGAGCAAGAGAAGCTATCTGACAATTTTTCACCTGCA
GTCCAAAGCAAACATTTCTAATGCCTAGAAATATTCAGTTAAAATATAAGAAAAAAGCAAAACAAATACT
AACCAAGAAAAACTTAAACCTCTTTTAGAGGTTCTTAAAGCCACCCGCTATGCGGGTGCGATATTTACTC
TTCCAATTCAATATAGGAGAGATTATCCCATAATGAGAATTATTTCATTTAGATTTTTATCTGAGGCATC
GATACTTTTTCAATTATTTTTTTTGATGAGGCAATTCGGTGCTTGACTTTTTTAAGTAACTATATTACAA
TAAAATTGTCAATATAGATAAAAAGGTTGCGCATAATGGAACATAATAGTAAGGGCAGGGTTCATTCATT
AAAACGTGGTATTGAAATATTGAAATGTTTTACTCCCGAGAAACCAGTTCTTAGATTAGTTGATTTATCT
AAAAAACTTAACATATCTAAATCAACGTTATTTCGCTATGTATCAACACTAGAAGATCTTGGATATTTAA
ACAAAAATAAAAATTTTAAAAGTTATTCACTTACTGTAAAGGTATTAGATTTAGGATTTACGGCTTTAAA
AGGATTAGGTTTTAGCGATGTTTCAGCTCCCTATGTTGATGAACTCGCCCAACAATGTCAAGAGTCTGCC
AGTATAGCTGTATTAGATGGCTTTTACGTAGTCTATATTGTACGTTCAGCAACAAAGAGATGGATGAGTA
CAAATCTACAAATAGGTGCTAAGTTACCTGCCTATTGCACATGTCTCGGAAAAGTTTTACTTGCCTATAA
ACCCTTTTCTGAAGTTAAGAAAATTTTAGAAGAAGAAGAATTGAAACAATATACTACTAATACAATTACC
AATATAAACCTATTAGAAAAAGAATTATTAGAAGTAAAAAAGAATGGCTATGCGATAAATAATGAAGAAT
TGGAAATTGGCTTGCGTTCTGCTGGTGCACCAATATTTAACTCCAAAGAAGAAGTAATAGCAGCACTTAA
TATTTCTATGTCATCAGCAAGAGTATCTATCAATGAGTTGAAACAGAAATATGTTCCAAAACTGCTTATT
GCAGCAAATAAAATTTCTTATAAGCTTTAAGCAGTATAAACAAAAATTATTATTTTTAACCTAAAAAAGT
GGATCTCTTAATTGAAATGGAGGGGAAAATGTCATATCGATATCCTAATGGAAATGTATTCTATAGAAAA
TTAGATACGGATTTACCAGTATGTGTTAAAGGCGAAGGTATTTATTTGTACGATCAGGAAGGGAAAAAAT
ATATTGATGGTTCCGGTGGACCGCTTTGTGTAATTATAGGACATGGAGTTGCTGAAATTGGTGAAGCTAT
CAGAGAACAAGCACAAAAAGTTGCTTATGTTCATGGAAGTCAATTTACAACTGTGCCTATAGAAGAATTT
ACTAGTAAATTAGCAAAAAAATTACCTCAGGGGATAGATAAAATATACATAGTAGGGAGTGGTTCAGAAG
CAAATGAAGCTGCGCTAAAATTGGCAAGACAATATCAACTTAGCATAGGGAACTCTCAAAGATATAGAGT
AATTGGTCGTTGGTTTAGCTATCATGGGAGCACTTTGGGTGCTCTGTCAATGATGGGGAAAACTGGATTT
AGAAAACCTTTTCTTCCTCTAGTACTAGATTTTCCTCATATACCAGCTCCTTATTGTTATAGATGTCCTT
ATGAAAAAAAATACCCAGAATGCAAATTATTATGTGCCCGAGCACTAGAAAAAACTATACAACTAGAAGG
ACCTGAGACAATATCAGCTTTTATTGCAGAGCCAGTTATTGGAAGTACCTTAGGAGCAGTGATTCCTCCC
AAAGAATATTATCAGATTATTAGAGAAATATGTGACAAATATAATATTCTTTTTATTGCAGATGAGGTAA
TGAGTGGATATGGCAGAACTGGAAAATGGTTTGCTTTAGAACATTGGGGAGTAACTCCTGATATCGTCAC
TTTGGGCAAGGGAATATCTAGTGGTTATGTTCCATTAGCTGCAATGGCAACTAAGAAAGAAATAGTTGAT
ATAATAAAAGAGAAAAGCGGAAAGTTTGTTCATGGGCATACATTTTCTCATCATGCTGTATCTTCAGCTG
TAGGGTTGGCTGTCTTAAATTATATGGAAAAACATAATCTTGTTGAAAATAGCGCAAAAAGAGGCCAATA
TCTTATTAATAAACTAAAGGAACTTAGTGAATTTTCATTTGTGGGCGATATACGAGGAAAAGGTTTAATG
GTAGGGATTGAATTTGTAAAAGATAAAGATAGTAAAATTCCTTTTCCAAGAAAATTTGCATTTGTAGAAA
AAATTGTGAAAAAGTCTTTTGAAAAGGGACTATACATTTATTCATCTACAGTTGGAACAGTTGATGGGAC
TAATGGTGAAGGAATAGTGATTGCACCACCATTTGTAATCAAAGAAAATGAAATCGATGAAATAGTTGAC
ATATTAAGAAAAGTTTTTAAAGAAATGGAAAAAGAATTATAAGTTACTGAAATATTTTTTTATATATTTA
ATTAATAGATAAAATGAAAAATTGTAAGGAGAATTTATAATTATGTCTTTCTTCTTTATGAATTTATTTA
ATGGTATAGCTATGGGAACTAATTATGCTTTAGCGGCATTGGGAGTCTCTTTAATTCTCGGCACCATGAA
TGTAATGAACTTTGCTCACGGTGAATTTTATTTATTTGCTGCTTATTTTAGCTATTTTTTTAGTAGAACT
TTAGGTTTCAGTCCTATTATTGCAATAATATTTTCATTAGGTTTAATTTTTATTATAGGTATTATAATAG
AAAAAAGCTTGATCAGCTCCACATATGGCGATCTAATGAATTCATTAATTGTTACATTTATATTGTCAAT
TGTTTTACAAAATATAGCCTTGCTTGTTTTTGGGCCTTACCCGCATAAACCCCCAGCTTGGACAGGAGGC
TCAATAAATATTTTCAATTTATTCTATTACAGCAATCAGAGGATTTATATATTTTTTGTAGCTATAATAC
TTTTGATTATATTTTTTATAGTGATGCACAAAACATGGTTTGGAAAGATAGTCCGAGCTATTTCAGAAGA
TCGCGACATAGCTTCTCTAATGGGCATTAATTGTAAAAAGGTAAATACATTGTCTTTTGGTTTTGGGATA
GTTCTTGCGGGTGTGGCCGGGGTAACTATATCAACAATTTTTGCAGTAACCCCTATGTCTGGAGTTAGTA
TTGGATTAACTTCTGTTATTGTTGTAGTGATAGGAGGCATGGGTTCATTCAAAGGATGTGTTGTAGCAGG
TCTATTATTGGGCATTATTGAGAGTTTTGGAGTTGCCTATATTTCCTCAGGATATAGAAGTATTTTTGCA
TTCATTATATTAATGTTAGTACTTTTATTTAAACCTTCAGGTTTATTTGGGACAACAATTAAATAAAAAA
ATGAAAAGAGAGAGAATTACCTTGAAAAAGAGCAGTAAAAATTTAATGTTATTAGTATTGTTGATGATTG
GATTGTTTTTACCTTTGATTCTTGATGATTACTGGTTACATGTTGTAATTGTTACTCTATTTTATGTTAT
AATGGCGTCAAGTTGGAATTTACTCTCAGGGTATACTGGACAGATTTCCTTTGCACATGCTGCATTTGCA
GCAATTGGTGCTTATGTTTCCGGCATTATATCATCACAGACAAATATTTCCCCTATTATTACTCTTTTAA
TTGGTACAATGGTTGCAGCAATTATTGGTTTCGGACTTGGGTTTATATGCTTGAAAATGGGGGGAGTATA
TCTTTCTTTGACGACCTTGGCTTTCTCGGAAATTATCCGTATTATTATTACAAATGAATACGAAATTACT
AGAGGAACAATGGGCTTGGAAGTACCTAATTTATTAGGTTTTTATTCGAAATCAACATATTTTTATATAA
TGTTTGCATTAGCGATACTAGTCGTAATATTTTTGAATAAAATAATCAGGTCCGATCTCGGATTAGCATT
TAAATCTGTATTAAATGATGAATTAGCTGCTTCTTCGGTTGGTATTGATACAGTACGGGTTAGGGTTATA
GCTTTTACTATTAGTAGTGCAATTGCAGGATTAGCAGGAGGATTATATGGACATTATATGCTTTTGATAA
CACCAGATCTTTCTTCTTTAAGTCAAATGTTTATGGTTTTAGCAATGACTATTATAGGAGGGATGGGTAC
GTTAACCGGACCTGTGGTTGGAGCGTTTTTCTTACAAATAGTATCAGAATATATACGTATTTTTGGAAAA
ATACATTTATTATTATATGGAATAATTACCCTTTTAGTTATTAAATTTGCACCTTATGGTATTGTAGGCC
TAATTAAATCTTTATTTAAAAACAAGGAGAATAAATATCTAAATAACCCAAAAAATTAATTTATACATTA
ATTAAATTTTTATTATGGATGATATAAAATATATCTTTACTTTATTAAATTTATTCTTTTTAGTTAAAAT
AATTTTATACAATTTTAAAGGAAGGTTCTTATGTTAAAACTCATAGGAGATAATATAACTAAGTCTTTTG
GAGGAGTGTCTGCTTTAAGAGAAGTAAAATTTGAAATTGAAGAAACAGAAATAATCGGTTTAATCGGGCC
AAATGGAGCTGGTAAAACAACTCTTTTTAATATTATTGCCGGAGTTTATCATCCTGATAAAGGCAATATA
TATCTTAATGAAGAGAATATTACCAAACTAAATCCCTCCCAGCTTTGTAAAAAAGGAATAGCTAGGACAT
TTCAGATTCCCAGGCCATTTTTAGAATTAACCTGCATTGAAAATATTATGGTTAGCATAATAGGAAGAAA
AGAAAAAATATCAACAAACAATAATGAAAGAATAAAAGAGGCAAGAAAATATTTAAAGTTTGTCGATATG
ACAAAATATGAAAATACTTTAGCCAAAAATCTTACTTTAATTCAAAAGAAAAAACTAGAAGTTGCAAGAG
CTTTATCAACAAAACCAAAAATTATATTATTAGATGAAGTTTTTGCTGGATTAAATAGTGCTGAAATACG
TGATTCTGTTATGCTGATTAATAGAATGAAAAATGAGTTGGGTTTAACTCAATTTTGGATTGAACATGTC
ATGGGAGTTATAATGGAAATAGCTGAAAGAATTATTGTACTTGACAATGGAACTAAGATAAGTGAAGGAA
AAGCTGAAGAGGTAGCCAAAGATACAAGAGTTATAGAAGCATATTTAGGAGATAAAGATGTTAGAAGTTA
AAAATGTAAATGTCTATAGGGGTGAAATTCAGATTCTGTGGAATATATTATTTAGAGTAGAAGAAGGAGA
AGTAGTCGCTATTATTGGTGCTAACGGAGCTGGTAAATCAACTTTAATTCAAACTATTTTAGGTTTGCTA
TCTACAAAATCTGGGAAAATAATATATTACAATGAAGAAATTAACAATAAACCTTCATACGAAATAGCAA
AAATGGGAATAGCTTGTGTTCCTGAAGGAAGAAGGATTTTCAAAAATATGACGGTTTATGAAAATTTAGA
AATCGGCAGTTATCCTAAACGAGCACGCACTAATTTTAATTCAAATCTTAAATGGATATATGAATTATTT
CCAATATTAAAGGATAGAGCTAATTCAAGTGCAGGTTTACTGAGTGGAGGAGAACAACAAATGCTTGCTA
TAGGGAGAGCTCTTATGTTGGAACCAAAGTTACTTTTAATAGATGAACTTTCCCTAGGATTAGCGCCAAA
AATTGTTAAGGAAGTTTTTGAAGTAATAAAAGAACTTAGAAGAAAAAAGATAACAGTTTTATTGGTTGAA
CAAAATGTTGATATTGCTTTAAAAAATAGTGACAGAGGTTATGTACTAGAAACTGGAAGAATAACTTTAG
AAGGTAATTCGAGTGAATTAGCGAATAATAGTGAAATAAGAAAAGCGTATTTGGGTTTATAGATATTCAT
AAATAGCTAATAAGCTAATAATTTAATAGTCAGAAGGGGGGGATTTGTTTTAAAGACTATTAAGAAATAT
CGGTTCCAATATTTTTTAATCTAGATAGGTCGTAGGTCCTCTACCAAAAAAAAAGGGGGGAGGTGATAGT
ATATTTCTGTATCTTTTGTTTATACTTACATGTAAAAATAATCCAATATTATATATCCTGGGTAACAACA
CACTCTAGTAAAAAGATCTTAATAAAAGGATTAAAAGAATATATCAAGATATAATTAGAAAACAAAAGAT
ATTATCCAGATTGGGAATATTTGGGAAATGTACATAGATATTTATTACATTTTTCTGTATATAATAATCA
CTCTTAATTACAGCTGAAAAAGAATTTCCTTTCTGCAAAAGGTTTAATATGATTAAAAGGAATATGGAAG
ATAAGTTATTGTGGCAACATTGTGGAAATGAAAGAAGATTAATAAAGCAATCGCTCAAATATAAGAGGAT
AAAGATACAGGATAACTAGAATTTAAATTTTGTGAGTACTCTTATTGTGAATTACTATTTGTCCATAAAT
TAAATATAGAAAAATTAGGTATAAGGAGAAAAAAATGTTTAAAAAGAAAAGTTTTTTAATTACTATTTTG
TTGATAGTATTTTTCTTATCTTCAATGCTATCATTAGCCCAAGAAACAATAAAGATAGGAGTGGTTGGTC
CTCGTACTGGCGCAGCCGCTGCAACTGGTGAAGCATTTGAAGAAGGGATTGAATTGTTTTTAGATTATAT
AAACGATACAAGTGGTGGAATTCTTGGGAAGAAAGTTGAAGTTATTTTTGAAGATACAGCAGGAGTTCCA
GAAAAAGCTACTTCTGCTTTTGAAAAGCTTGCTTCAAAAGATGAAGTATCAGTTGTCGCAGGAGAAAGTC
ACAGTTCTTGCGCATTAGCAGAAATAGAATTAGCTAATAGATATGAAGTTCCTTTTATTATTTCAGAGGC
ATGGGCTGATGACATTACTAGCAAAGGATACAAATGGGTTTTTAGAGCAGGACCTTGTAACAGTGGTGTG
GTTGAAAATATAATTAACTGGGTTGTGGCTGAAGAATTTAAGAAAGTGATGATTGTTGCAGAAAATACTG
ATTGGGGATTGGGAATAAAAAACCTATCAGAAGCAGCATTACAAGAAAAAGGAATAACCTATGATTCAAT
CATTACCTCAGTAGAAACTCAAGAATATTATACTGAGCTTAATAGAATAAAAGATTATGCACCTGATCTT
ATATTAGCTTACATATATGGATTTGGTGTTCATGATTTTATAGCTCAGGCATATGAAATAAATATTATCC
CCAATGATGCCCTTCTGTTGGAAGGAGCAGGCCCTCCAAGTCTATGGCCACAGTTTTGGGAAAATGTAGG
TGATGCAGGGGAACTAGAGTGTTTTGTATCTGCAATGCATACCGAAGTAGAATTAACCGAAATGGCTACA
AAATTTAGAGAAGCTTATGTGAAAAAATTTAATAAAGAACCAACTGATTACAAATCAAGATCAATTTATA
ATAGCTTGTTAATTGCAGCTGATGCAATGAAGAGAGCTGGATCTACTAATAATGATGAAATAGTTAAAGC
TTTAGAAACAACTAATCTTGAGGTGGCAGCTGGAATAGCCGAATTTGGAACAGAACCTGGAACATTTAGA
TATCATCAATGGCAACCTCCAATGTTGATTATTCAATGGCAAAACCATGAACAAGTAGTAGTATTTCCAG
AAGAAGCAGCAACAGGAGAATTAAAAAGAGGGGAATAAAATAGTTAGAAATTTATAACCTTTATTCTCCA
TTTCTAGTAAGAGATTGATAGAAATGACAACTTTCTGGTGGGAAAATATTAAAAAATCCCACCAGAAAGT
TTTTAGCCTGAGAATTAAAAATATTTATTGTAAAGTAAATTAACCTGGCTGTTATGGATAAATTCATTAT
TAATTAGTTTAATCAGTTGTAACAGAAAAAGCGTTAATAAAGGAAGGAGAGTAAAAGATGAAAGGCTGGA
CAGGAAATTATTTAAGAATTAATTTAACAAAGCAAGAAGTAAAAAAGGAAAGCTATAGTGAGGATTTTGC
CAAAAAATGGATTGGTGGTAAAGGTTTTGCAACGAAAATATTATGGGATGAATTAAAACCCGGAATTGAC
CCATTAGGTCCAGAAAATAAGTTAGTAATAGCATTAGGGCCTATTTCTGGAATTATGGCCCCTAATACAG
GGAAGGTCCAAGTAGCTGCAAAATCTCCTTTAACAGGAGGATTTGGGGATGGAAATATTGGATCAAAAGT
AGCCATTCACCTGAAAAAAGCAGGATATGATTATCTCATAATTGAAGGTAAAGCAGATAAACCCATATAT
ATGCACATAGAAAATGATAAATTAAAATTTCTTTCTGCTGAAGAATTGTGGGGTAAAGGGACTTTTGATA
CATTAAAACTGCTTTATGATAAGTATGGTAAAAATGTTGGAATTTTAACTATAGGTCAAGCTGGTGAAAA
TAAGGTTCTATATTCAGTAATTCGTTGTATGGAAGGAAGGGCTGGTGGAAGACCTGGAATTGGAGCGGTC
ATGGGTTCCAAGAATTTAAAAGCAATTGTAGTAAAAGGTACTAAAGAAATACCGGTTGCCAACCCAACAG
GGTTGAAAAAAATTGGTATTGAGGGTTTAAAGAAAGCAAAAGAACTTGATAATGAAGTTGGTTGGACTAT
ACAAGGGACTACAGGGATCCTGAGCTGGCTTAATGAAGTAGCAGCTTTGCCAGTAAAAAACATGAGAAAA
ACTAGTCACAATGATGCTTGGAAAATTGACGGTAAGAGATTAAGTGAAAAGAAAATAGCTACCTATGGTT
GTCCAAATTGTTCAATGCATTGTGGTTTAGCAATTCAAGATAAAGAGAGACATAAAGTAGAAATGGACTA
TGAAAACATTGGAATGTTAGGTTCTAATCTTGAGATTTTTGAATTAAATCAGGTAGGTTCTCTAAATTAT
CTTTGTGATGACTATGGAATAGATACAATTTCAGCAGGTGCAGTACTAGCATTCTATGCTGATGCTATTG
AACAAGGAGTAATAAAGGGAAATTTCAAATTTGGAGATGCAGAAAAAGCTAAGGAACTGTTAAAGAAGAT
TGCTTATAAAAAAGACGAAGGAAGTTTATTGTCTTTAGGTACAAAAAAAATAGCTCAAAAAGTTGGAAAA
ACTTCTGAAGACTATGCCATGCAAATTAAAGGATTAGAAATCTCAGCTTATAACTGTAAATTTGTTCCGG
GAATGGCTCTTGCTTTTAGTACAGCTTCGATTGGTGCTCATCATAAAGAGTCCTGGATTATTCTTTATGA
GCTTACTAAAACTATTCGAGAATCTTATGAGAAAGATAAAGCTGAAGAAGTTATTAGATTACAGAGGATT
AGAATGGGACTTTTCGAATGCCTAATTGCATGTAGGTTGCCTTGGGTAGAAGTTAAGTTAAGTACTGATT
ATCATATACAATGCTTTAATGAGGCTACTGGATTAAATTATGATATGCATGATTTTGAGAAAGTCTCTGA
TAGGATTTATGCTTTAACTAGAGCTTTTTGGGTTCGTGAATATCCTAATTGGAACAGAAATTGGGATTAT
CCACCAACAATATGGTTTGATTCTAATAATGCTGATGATGAAGGCCTTATCAAGGGTAAAATATTAGATA
AAGCAAAATATGGTAAATTACTAGACGAATATTATAAAATACGGAAATGGGATAAAAGAGGTATTCCTAC
AAAACAAGCTATGCAAGAATTAAACTTAGAAGAAGAATTTAATGAATTTTTACAATATATTTCTTAGATA
AAACTAAAATAGATAAATAATATATAAATTGTAGAGATATAATTATTAAAAATGATAAAAGTAAAATTAA
AGATTATAAGTCACTTAATCTATAAGCTTGGATTTGAGGATAAGGAATTAGAATTACCTCAAACAATGAC
TGTTGGAGAATTATTAACAAGAGTAAATTTAAGAGAGAAATCTTCTATAATTATAATGCGAAATGGAAAG
ATTGTTAATCTAGTTGATAGAATACATGACGGAGATAGAATTGTTATATCTCCATTTTTCTATGGAGGAT
AGTACATTTAAGGCAATAAAATATTTAAAATTAACTATATTTACTCTATTAATAATATTTTATGAGTGCT
AATTATTTTTTCTAAAAATATAAATAATTATTTATTTTACACTATAAATGCAAAATAAGTATATTTTATA
GATATTATATTCGAGTTTTAAATATCAATAAATAGTATTTAGATCAGAAAAGAGGGCCAAATGAATTGGA
AAACTATATGTAAAAATAAATTATTAAGTGCGAAAGAAGCCGTAGAGAAGATTAAACCGAAAAGTTATGT
ATTTATGGGTGCTTTTGGTTCCCAGCCAAAGGGTATTGAAAAAGAACTTGTTAACCAGAGTGAACGTTTG
AAACCATTAACTATTGTTCAAGGCACTGTATTTGGCACCACTGCGCTTCTTGACCCTAGGATGAAGAATT
ATTTTCGATATATTTCATTGTTTTCTACTAAAGAAGTTAGAATAGCTATAAAGGAAGGCAGAGCAGAATA
TCTCCCTTGCCTTTTTTCCGAACAACCTGAATATATTGAAAAATATTTCTCACCTAATGGAGGGCCTGAT
GTGGCTTGCATTCAAGTCTCTCCACCAGATAATAGCGGCTTTTGTAGCTTAGGAGTAAGTGTAGATGTGG
CAAGGAAAGCAGCCGATTGTTCTAAAATGGTTATCGCCGAAATAAATAATAATATGCCTCGAGTACATGG
GGATTCTTTTATCCATGTTAATAATATTGACTATTTAATAGAAAATCACTCTCCTTTACCAGAAATAAAA
GTAATAGAAGCGGATACTATTTCATCTAAAATAGGTGAATATATTGGAGAATTAATTGATGACGAATCAA
CTTTACAATTAGGTATAGGTACTATCCCTGATGCAGTTCTCAAGACTTTAAAGCACAAGAAGAATTTAGG
AATTCATTCTGAAATGATTTCTGACGGAGTAGTTGATCTGATAGAAACAGGAGTAATAAACTGTACAAAA
AAAACATATATGCCGGGGAAAATAGTAGTCACATTCTTGATAGGTACTAAGAAATTATATGATTTTGTAA
ATGATAATCCAATGATTATGATATCCCCTGTTTCATATACTAATAATCCTAATATAATTGCCCAAAATAG
TAAAATGGTTTCAATTAATTCTGCTTTACAAGTTGATTTGGTTGGCCAAGTAGCTTCTGAGGCTATACAA
TATATGCAAATCAGCGGAGTAGGTGGGCAAGTTGATTTTGTTCGTGGAGCAAATTTAGCTAAAGATGGTA
AAAGTATTATTGCTTTTCCATCGACCGCTAAAAAAGGAGAAATATCTAGAATTGTGTGCGGTCATAATTC
AGGTACATTTATTACTACTTCGCGTAATGAAGTAGATTATGTAGCAACAGAATATGGTATAGCTAAATTA
AAAAATAGGACTGTTCGAGAAAGAGCAAAATCTCTCATAGCAATAGCACACCCAAAATTTAGAGAAGATT
TAGAAAATGAAGCCAAGGATTTAAATATATTTTAATATAGAAACATGTTTAGATGTTAGAAAAAGTATAT
TATTTTACAAATTTAACAAAACGGAGGATCTTAATACATGAGGGAAGTTGTGATAAGTAGTATTGTAAGG
ACACCAATTGGAAAATATTGTGGTTCTTTACGAGAAATACCAGTTTATAAACTAACAGCGCTTGTCTTTA
ATGAATTATTAAAAAAAGCAAAAATTGAACCAAATATGATAGGTGATGTAATTATGGGGCAAGCTTATCA
AAATGGTGAATGTGCTAATCTCGCTCGTGTTGCCCTGCTTGAAGCAGGTTGGCCTGTTAATATTACTGGC
GTAACCTTAGATAGGCGCTGTTGTTCAGGGCTTCAATCAATATGGTATGGAGCTATGGAAATCCAGACGG
AAAGTGCAGATTTTGTAGTAGCAGGAGGAGCTGAAAGTATGAGTCAGGCTGAGTTTTATCTTCCTGGTGA
TTACATAAAATGGGGAATAGGAGGAACTTATGATTCAAAACATGGATTTGCCCCTAGGTATCATGGTAAT
TTATCAATATGGGGTATTCCTTTTTATGATCGAATACAACGTGCAAGGCCTATGTCTCAACCAATAGAAA
GATTTGGAGAACTTAACTCCATGATGTCATGGGCGGAGATAGCAGCAGAAAAAGAAAATATCACTCGTGA
GGAAGCAGATAAATGGTCACTACGTAGTCACCAAAATGCGATTTCTGCAATCGATTCTGGAAATTTTGAC
GAAGAAATTGTTTCAGTTTCAATTCCTACAAAGAAAAAAGAACCGTTTATTTTTAAGACAGACGAAACTC
CTAGGAGAGATACATCCCTGGAGAAGCTTGCTAAATTAAAAACCGTTTATCCAAATGGTATTTGTACTGC
TGGTAATTCATCAACCGAAAATGATGGAGCTGCTGCTACATTATTAACATCTGATAAGCGAGCAAAAGAA
TTAGAGTTAGAAATTTTGGGTTATATAAAGTCATTTGCTGTAACTGCTGATGACCCTAGTATTACTTATA
CGGCAGTGCCTTTGTCTGTAAAAAAAGCGTTAGACAAAGCAGAACTAAAAATAAATGACATAGATTTAAT
TGAAATACAGGAAGCTTTTGCTTGCCAAGCTCTTGCTGATGCCAAAATGATGGGGCTTTCTAAAGAAGAT
TGTGAAAAGAAGGTAAATATCAATGGATCAGGAATATCCCTTGGACATCCTATTGGAGCAACAGGGACAA
TGAGATTGGCTACTCTGCTTTATGAAATGAAAAGACGTGGGGCAAGGTACGGATTAGAAACTATTTGTGG
TGGAGGCGGTCAGGCAATTACTGTTATAGTAGAAAGAAGGATTTAGAAAATTTAATTCATTGGCTTCTCT
CCTACTCATAAAGATATGGATAAAAGTAAATTTGCAAAAAAATGGGACATATGACATTTTGTTAAATTGA
GATATAAGATAGATGGTTAAAATGAAATTGGGAAAAGTTATACAAATATTTCAATATGTTGATTGAAATG
ATATTTTATTTATTTTCTACAATTGAATTCGAAATATCTGACCCGATTTCTTTAATTGAATGTTATTGTT
ATCAGAATGATTTTTATTCTAAGTATGATGTAATAGAGAATCGCAAAATTGAAAATGTAAACAAGATTGG
AGCTAGACTGACAAGTGAAGCAATTTCAAAATGTAAGGTTATTGTTGAAAAAACTAGGGAATTAGAAATA
TTTCAAAATAGACTTGATCAATTTTTGGATTTAGGTAGACAGGAAAGAGAAAAACAGATAGAAGAATTAA
ATGATGTAGTTTTTCAAAAACTCTTTGAAATTCATGGGATCCGTTTTTCTACTACAACAAAAATTTTGCA
TACCATTTACCCCGAGATTATCCCGATGATTGATAATCCACTACAAAGAAAATACAAAAGAGAAATCAAT
AATTTTTGGACTTATAAAAATGCTGATGAAATTCTAATAGATTTTTATAATAATTTGGGAAATGGGGATA
TTCGAAAAAATTTAAATGAGCTCTCTGTAGAGCTTACTAAGAATAATATTAAAAATCTTACCAATATTAG
GATTTTTGACATCCTCTGGTGTTCTTATCTGAAGGCAGAAAGGTTGAAGAATGTAATAGGGATAAGGTGG
ACATCTATTTTATGGTAAAAATAATATATATAAAGCGGAATTAAAAAATACTGAGAAGATTGACAATCGG
AGTTACAATCAAAAGTTGTGGACAGCAGGATAAAAAAAGCATATCCTTTGGAAAGTACATTTAACAAAAA
TATTTCCAAAATAAGAGAGGGATATGCTTATGAAAGAGTATACACAAGAAAAGGACTGACAATCGTTACC
AGACATTGAAAAAATAAAGAGGTTTTTAAGATATGACAAAAAGAAATATTAAAAGCTTAATTTTTGTTGA
TTGTGAAGCAAACGGTAAGTCCCCAAGTACCGGGAAGCTTACTGAATTCGGTGCAGTCGCTTATCCTTCA
AGAGAAACTTTTCATGGAGTATTGGTAGGGGAAAAGGCAATGAAAGAAAAGGAAGTTTTTGAAGAATTTG
AAAAGTGGGTTCTTCAAGTTAATGATGCGATGGGGAACCTGGAAGCATTTGAGAGATTGTCAAAAGGGGA
AAGGTAGCAAAAGTCATATAGGTCTTGAACGATAAGTTTTCAGTAAGTACCAGGATTGATTTTTGGATAA
AATTGAAAGTTAGATGAATGACTTCTCAAAACGAAGAGAATCCTGTAATAAAATCTATATTGTAAAATCT
ACTATTTATGTATATAATGTAGGTTATAGAACTACAAAAATTACATAAATGGTGGAAATTATGGATAATG
AAAAGACATTAGGCAAAGTAAGTGCCAAACTCATCAGTAAATTATATGATGAAAATAGACCTATTTTCGA
CATTGCCCACGCACAACAAATTTTAGACTATAGTTATAATAATACAAAAGATTTATTAAAAGACTTGGTA
AAAAGAAAAGTTATCGTACGCTTAAAAGCAGGAAAGTATTTAATCATTCCCCAAGAAATAGGTAGCGGAA
TAGGCTATGTTGGGAATTGGTATATAGCTGCTAAAGAGGTAATTAATTCTCCCCAATATTATATTGCTTT
TTATAGTGCAATGAATTATTGGGGAATGCTAACCCAACCTTTGGTTAAGATATTTGTGGCAACCCCAAAA
AGACAAGTAGTTCCCAGAGAAATGAAAGGTAAGATGGTATTTATTACTATAAAAAAAGAATCTATTTGGG
GAATCAAGGAAGAATGGATAGAACGCAAAGAAAAAATTAGAATCTCAGATATAGAAAAAACAGTTATAGA
CTGTTTGACTTTTCCACAATATTGTGGAGGGATTACTGAAATAGCTAAAGGAATTTGGATAGTGAAAGAA
AAGATTGATCAAAAGAAATTATTAAGTTATGTAACAAGACAAGATAAAAATGTTGTTGCAAAGAGATTGG
GGTATTTATTGGAATTATTGAATATTGGTAATTTTGATATTAATCTTGAATTAAAAAAATACGTAAAAGA
TAGGTATGACTTATTTGATCCAACTTTATCATTTAAAAGAATCAATAAAAATAATTGGCGTTTGATAGAT
AATGTTGGACAAAATCAGATTAAAGATACGATAAGGTTTTAAAAAAATGATTGATTTTTTTCAAGCACAA
AGATTATCTCTCAAATACAGCGTTTCTCCGGAGATTATAGAAAAAGATTATTTTATAGAGCTGATATTGT
TTTATTTTTCTCAAGATACTTTTCTTCATGACAATATTGTTTTCAGAGGTGGAACAGCCTTAGAGCCAAA
TTAATAAAAAGGATTATAGGAGGAATTGGGAAAATAGACTATCTTATCAAATCAACAATCTTCTCGATTT
TGATTTAGTAAATCAGGATTTAAACCAATTAATAAAGGAAAAATTAAATTTAGATATTTAACCTATATCA
CAATTTGGCTAGAACCAAACAATCCAACAATTATTTTAAGGATTTGTTGATCATACATCACTGTATGGCT
TTTCTTCTATAATGATAAAGTTTCTGCTATGATTATAAAAAAATATAAGAGATATTTTAGATAGGATCAG
GGCAATAAACATGAAATTATTAATGATTTATAAAAATGAATTTTCATCAATAGGATAAAGAAGGTGTAAT
AAACAAATGATTAAACAGAACACGTTAGAGTTAATCAGACAGACACCACTGGTGAAATTAGACCGCTTAT
CTTGTAATAATTTTAACCTATATGGAAAGCTTGAGTTTATGCAACCAGGCGGGAGTATAAAAGACAGAGC
AGCATATCAGATAATTCAAGATGCCTATGAAAAGAAAAAATTGGCCAAAGGGCAGCTGGTTGTTGAAATG
ACTAGTGGCAATATGGGTGCTGGTCTGGCAGTTGTTTGCAGACAGTTTGGTAATCCCTTTCTTGCGGTAA
TGTCTAAAGGAAACAGTCCGGAGAGAATGAAGATTATTAAAGCACTGGAAGCTGATGTATTCCTGACCGA
ACAGGTAGATGGAAAGCAGGGGTAGGTCAACTTATCCTTTTTGTAATTTTTGTTTTAGTAATAATTGTTG
ATATCTTCATATTGAAATTTTCGAATAAAATGATTGGAACACTGCCTCAGATGCTCACTATTCCTTTGTT
TTTATTATTTCTTTTAACTGGAAGTTATTTCATTCTAATTTCACATCGGATTATTTTCCAGGATAATGAT
AAGGATATTGAAATAGTAACTAAGGGTGTTTTTAATATTGTTAGGCATCCCATGTATTTTGGCTCCACAC
TTTTGTTCTTCAGCTTTGTTATTTTAAGCAATTCTGTTTTGGCTTTGCTGGTCTGGATTTTGATATGTGT
TTTCTATTATTTTATTTCCAGGTATGAAGAGAAACTCCTCATTAATAAATTTGGTGATGAATATAAAGAA
TATCAGAAAAAAGTTCCTATGTTTATACCTTTTATAAAGTAGAAAAATACTTTTAGGCTTTCTTGGATGA
GATGAAATATTTTTAATTTTAAGCTATTTTATTTTAACGATTCCTGCTTGCTTGTAAAATTTGAAAAACT
TTCAATTACTGCAAAGCAATGTCAATTGCCATGAAGGGGTTACAAAGAAACCCAATGATCTACAGCCTAT
TGACAATAAAGAATATTTATGAGAATATGTTAGGGAATATCTAACTAACTATTGAGGTGGCATTTTGAAA
GAACATCATACCCTTTTTAGTGTATTTAATCGTTTTATGCTAATTAAAACAGAGTGCAGATATAATGTTA
TGGATAAACATAATATTTCAGGACTGACATTAAAACAGATTGAATACTTGAAATTATTTGACAGGAGGGA
AAATGTTACCATCAGCCAATTAGCTGTGGAGCTGGGTTTGTCTAAGCCAACCGTTACCGAAATGGTTAAA
AAGTTTATTCGCTTAGATTGCGTCCAGAAAGAGCAATGCAGACATGATGCAAGGGTTTATTATCTGTTTC
TTACCGAAAAAGGTCAAATGATTGCCAGGTTAGAACAGATTGCCAATGATAATTTTGTGAAAAGAGTAGA
AAGTTGTTTAAGCAAGGAAGAAATTAATTTATTGATAGAAATACTTTTAAAGATAGTCTGAAAATTTATT
TTTTTGAAATAATAGTTAGGTAAAGAATAACTAACAATAAATAATTCTATATCTGTGATTTTGAAAGATT
ATAGATTTTGGGCACATAAAACAATTTAATTAAAGAAATGAGGTAAGATTAATGAATACCAATAATATAA
AAGACAAATTAGCAATTATAGCAATACCCGGCCACGTGCTGTTTAAAGGAATAAAAAGCACCATCAGGAT
TAGCAGGTCACTATCTGACACAATATATCCTAGGATTAAGCAGGATAATGATTATGCCATTGTACTGCTT
CTAAAAGATGGATGTAATGTTGAAAATTACCAGGAAAGTGATTTATATAACATTGGAAGCCTGGTAAAAA
TCGAGAAGATAGTCGATTCAAAAACAACTTGTGACATGAATTTAGAGGTATTGGACAGGGTAGAGGTTAA
AAATATAAGCAAGGAGCAGGATTATTATATCGCTGAATATGACATTATTCCGGATATTGAAGATTTAGAT
AAGAATTCACAAAACCAGATGCTTGAATATATTAAAAAGCTTTCTGCTGAAATCAGCAAAGGGTTTGTCG
GTTCTGAAAGCTATATTAAATATATCAATAGTATAAATGATTTAGAAAAAATGATTAGCTATTTAATACA
GTTTATCAACATATCTGCTTCTGAAAAGCAAGAATTGTTTGAAATAAGATCCAGAAGAGAAAAATGTTTA
ATGTTTTTAGATTTTCTCATTAAGCAAAAAGAAAATATTAAATTTCAAATGGAGATAAATGCAAAGCTGA
CAGGTGAAGTGAATAAGCAATATAGAGAAAAAATGCTGCGAGAACAGTTAAAAGCAATACAAGAAGAATT
GAATGAAGGAAAGCAGTCTGGAAGTAAAAAGAAGGATTACCTGACCTTAATCAATGAATCCAAGATGCCT
GAAGACGTGAAAGAGATTGCTCTGGAAGAAAATGAAAAATTGGAAAATCAAGGACCAAATAATGTGGAGG
CAAATGTAATCAGAAATTATTTAGATTTACTGATAGCGCTCCCCTGGGGGAAAAGCAGCATAAAGGAAGT
AGACATTAAAGAAGCTAAAAATATTTTAGAAAAAGACCACTATGGCCTTGATAAGGTGAAGGAGAGGATT
ATTCAACATTTAACCGTAATGAAGCTTAAGAATAATCAGCAGGGTTCAATCCTGCTTCTGGTAGGGCCTC
CGGGAACGGGGAAGACCAGTTTGGGGAAAAGTATAGCTAAAGTGCTTCAGAGAGAATATGTAAGAATAAG
CCTTGGAGGGGTAAGGGATGAAGCCGAAATTAGAGGACATAGGAGAACTTATGTTGGTGCACTTCCGGGC
AGAATTATACAGGGAATCAAAAAAGCAGGAACCAATAATCCTGTATTTATATTAGATGAGGTGGATAAGT
TATTAACCTCCAATATGGGAGACCCGGCCAGTGCATTACTGGAAGTACTGGATCCTGAACAAAATAATTC
GTTTTCAGACCATTACCTGGAAGTACCTTATGACTTATCGGATGTATTTTTTATCGGAACAGCAAATTCC
TTAAGGGATATTCCCGAACCACTTAAAGACAGAATGGAAATAATTCAGATTCACAGTTATACAACGACTG
AAAAATTCCATATAGCAAAAAGACATCTGATGGACGAGGTATTGGAAAATCATGGCCTTACACCTGAACA
GTTAAAGATAGAAGATAATACCATAAAGGCAATTATAGACAAGTATACCCGGGAGGCGGGAGTTAGAGGT
CTGAAAAAACAATTATCAGCTATAGCTAGACATGCAACAGAAAAGATAATAGTTGATGAGGTAAAAATTC
CTTACACAGTAAAAGAAGAAATGTTGTTTGACATATTAGGACCCGAGATATCCAGATATGATAAAGTTAA
GAAATCAAACCCGCCAGGGGTAGTTACCGGATTAGCATGGACACCTGTTGGGGGTGATATTTTATTTATC
GAAAGTGCTTTTATGCCGGGGAAAGGGGAGCTAATGCTTACAGGACAATTAGGTGATGTTATGAAAGAGT
CAGCCAAGATATCCCAGAGTTTGATTAGGTCAAGATTATTTTTGAGTTTGGAGGAGAATAATTTTGCTAA
ACATGACCTTCATATTCATATACCACAGGGCTCCATACCTAAAGATGGTCCGTCTGCTGGTGTAACCCTG
TTTACATCAATAGCTTCTCTGTTTACCGGAATTCCGGTAGATGCAAAAATTGCAATGACCGGAGAAATAT
CTTTGAGAGGCACAATTCTTCCAGTGGGGGGAATTAAAGAAAAGGTAATAGCGGCGCATCGTTCCGGTAT
TAAAAAGATACTTCTTCCTTTGGAAAATAAAAAAGACCTTTGCGATGTCCCGGAGGAGATAAAGAAAGAT
ATACAATTTATTTTTATCGAAACCATAGAGGAATTAATGCAGGAGACCTTAGGTACTAAATTGCCAAGGG
TTAACGAATTTCACTTTTACATACCGGATAAAAATGTGATAAAAAAAGACAAGGAATTTGTAAAAGTATA
AGACAGTAAATATCGCATCCGCATAGCGGGTGGCTTTCAGAACCTCTAAAAGAGGTTTAACTTTTTCCTG
GCTATTTCTGGTTTTGCTTTTTCCTGATACTTTAACTGAATATTTTTATGCATTATCACCCTTTGGGATT
CAGGTTAAAAATGATCATATGGCTTATCTTCATATTTTTATGGTAAAACCTTTTATTTAACCATGACCAC
CTTCTTAGAAGGTGGTTTTCACGGTTAAATAAATTAAAAACAAAGGGGATGTTTGATTTGGACTGGTCAG
ATAACAGGTTAGTTAACATCCCCTTTGTTTTTAATCTCTCAGGGTTAAATTCCCCGCAGGATAGTGTAAA
ATTTCCAATGTTGGTGGAGGATGTGTATAATAGTAAAAGAATCTGCTCCTCTTCAGGCTATAGAGCCGTT
AAATAGCATAATGGCTTGTTATTTAACTGTATCACTTAGGTTTAGAAAATTTTTAAAATATGAGTCAAGA
TGTTTGATCTGAAAGATGTGAGTCCCACTATATTTAATAAACCAGGATAAAAATTCTTTTAAATCAAGAA
ATGCAAGGGAGTATTAGTGAAAATATCCATAGCAACAATAACTAAAGATTTCAATTCTTTAGAACCTATA
AATGATTTTTTAGAAAATGCTTCAAAATATAAACATAAAATTTACAGTATAATAATTGTCTATTCCGGTA
ATTGTAATTTTCATTTAGTAGAAAGCCTGAGAGAAAAAGTAAAAGTTTTTTTGCTAAAAGTTAATGATTC
CCCGGAAATAATGAAATTATTAAATAAGATAGGTGTATCGAAAGAAAATATAGATATTCTGCTAAAGTGC
AATACTTTAAAAGAGCATAATTTAGTGCCTTATGGCATGAATAGAAATTATGCCTTAATCCAGGCTTTGC
TGAATGGAATGGAGGCACTTTTTTTTATTGATACAGATGTTTATCCTAAAGTATTGGTAAAAGAAAACAA
AAAAATACAAGAAAAAGAGATAGATTTTATCGGAAGGCACTTAGAATATCTAAAGAAAAAAGAGGTTATT
ATTACCACCAGTGATTATTCCGGCTATTCAATTATCCCACCCATACATTTTAAAGGAATGAAGGAATTTT
TTCTATCTCTACAAAAAGAAGATAATTATGAGTTTGTAAAAAATTCAGAAAAACATTCCTGTTTAAATTT
AGATAATGATAAAAAGAGAAATGTTTTTGAAACAAGCAAAATTTTAGGTGGAAATGTAGCCATTAAATTA
AGTGATTATAAAGAAATAAAACCTTTCTTTTCAACAGTGTATAATGTGAATGGTGAACATTTTCTAACTC
GCGGGGAAGATACTCTGCTGGGAATCAAGTTTAAAAATTGTCAGAAAAAATGTATTGATATAGATACCAA
AATATTCCATAATACCTTTGGAAATTATCCAAAGGTGCCGGATATAAAGAAAGATAAATCTATCAGGGAC
AGATTTTTTTATACTTGCCTGGGATGGATAGGCAGAAATCCTTTTTTGAATTGGCTGAAGGGAGAAGATG
TAAAAGAAGTAAAAAAATTACAGAAAGAAAAATCACTGATAGGTTCCAGGGCCATAGCCTCATATCTCAG
AGATGAGAGATTCTTAATCCTCCCTGAAGCACTGGAAGAATCATACAATAATTTGGGAAGAATAATTAAT
GAATATGAAAATACTATGAAGGCCTGGGATAACCTGATTGAAAAATTAGAAAACGGGAGCAAAGATTAAT
GAAGATATTAATAATAAATCACTTTCCCCTGGAAGGTTCGGGGAGCGGAGTCTACACTAAAAATCTGGCA
AAAGAATTAACCAAAATCGGACATAGTGTTGAAGTAATATTTCCCGAAAACCAAAAAGTACCAAAGGAAA
TTTTTAGAATAAGACCGATAATGTTCAGGAATAACTCTAATAAAAATTATGAAGTTGATTTTAATTTTCC
ATGTTTTACCAGTCATCCCAGAAGCAATAATACTTTTTATGAACTAACCGAAAAGCAGATGAAAACCTAT
ATTGATATCATGGTCAGGGTGACCGGGGAAGAAGCAGAGGACTTTAAACCCGATATTATTCATGCCCAGC
ATCTCTGGATTGCTCCATATGCAGCTTATAAAACCGGTATCCCCTATGTGGTAACAGTGCATGGTACAGA
CCTGAAAGGATTTATAGAGGACAAAAGATATCATCCTTATGCTTTGGAAGGTGCTCAAAATGCGCAAAAA
GTCATTACCATATCAAAACAAGTGGACAGAGATACAAGAGAACTTTACCACATTGAAGATAAAAAAAGAA
AAATTGTCCATAATGGATATGATACTAATCTTTTTAAAGTAAAAGAGGTTTCCCGGAAGGAAGTTTTAGC
AAAGTTTGGGATATATGATATTCCAGACAATATTGTTTTTTTTGCAGGGAAGTTAGCTCATTTTAAGGGA
GTGGACATATTGTTAAAAGCCACTAAAATTTATGAAAACCAGATGAAAGAGAAAACAATGACATTGATAG
CCGGTAATGGTATCTTGTACGAAGAGTTAAAAAAATTGAGAGATTTCTTAAAGTTAAAAAGAACATTTTT
CCTGGGTCATGTAAACCAGGAACAGCTGGGAGATTTATTTAATATTGCAGATGTGAGCACTGTACCTTCA
AGAACTGAACCTTTTGGATTGGTGGCTATAGAAGCACTGGCATGCGGTACCCCTGTAGTAGGTACCAACC
AAGGAGGCCTTCTTGATTTTATAAATGCAGATATTGGTGCCCTGGTTGATGTAGAAGATGACATAGGCTT
AGCAGAAGCTATTATTAATGAACTGATAAGGCCTGATAAAAAAGAGAGGAAAAAGCGAGCACAGGAATAT
GCAATAAACAATTTTTCCTGGGACAAAACTATTAAGGAAGTAGAAAAAATTTACCAGGAAGTAATATCTT
GACTAGAGAAAGATAATTTTCTAAAGAATTATTAACAATAATAAGAAGGAGAAATAAAATGATGAGAACT
GTAGTGGTTATACCTACCTATTGGGGGCGGGAAAACAAGATTGGCTACAAAAAAGGAGATATCGTCTATG
ACCACGCTACTCCTGTTGATGAAGAGGGGACCCTGGCTCGGACTCTGGAAAGTATGAAAATTTTAAAAAA
GAAGGATTTCAAATTAGTGGTGTTGGTTTGTCCAACAAATATGGAAATAGAAGATGAAGCAGAGGAAAAA
GCCAGAAAAATAATTAAAGAGGTAAAGCTGGATGTAGAAACCTATTTATTTACCCAAAATACTTTAAAGA
AAATTAAGAGATATGTTAGAAATTCTAAATTAAAAGAAAATGTGCTTTCATTGTTAAGCTTACGTGGTTA
TGCCAATGTCAGGAATATGTGCCTGTTTGCTGCTCATTTACTTAATTCTGAAATAACAGTGTTGATTGAT
GATGATGAAGTAATTGAAAATCCTGATTTTATGGATATAGCCCGGGAATTTATTGGAAAGAGAGTATATG
GTGAAACTGTATATGGTGTAGCAGGCTATTATTTGAATAAATATGGAAATTATTATGATGATGTCAGTAT
GGAGCCATGGATGACTTATTGGAATCGGTTTGGGAGTAAATCAAAGGCTTTTGATAAGATAATCGGGTGT
GAGCCGCGCCTTAAACAAACTCCTTTTGTCTTTGGTGGGGCTATGGTCGTTCATAAAAATTTATACCAGA
TAGTTCCTTTTGATCCCAATATTACCAGGGGGGAAGACATTGATTATCTCATTAATGCCAAAATGTTCGG
TTTTGATTTCTTTCTGGATAATAAACTAAGCATAAAACATTTACCTCCCCTAAAGACCCATCCTGTATGG
CAGAGAACAAGAGAGGATATTTACAGATTTATTTACGAAAAATCTAAAATTGACTCTCAATATGAAGTAA
ACAACATGCGGATGGTATCAGCAAAAGATTTTTTCCCATATCCGGGAGAATTTTTGACTAATGACCTGGA
AGATAAAATTTTTAAGACTAATTTGTTGCTGGCAATGGAATCTTTGGCAAATAATGAGGTAGAGGCAAGC
AAGGAGTCTATAAAAAATATTTATTTAAGCATGTATGAGGCTATTCCCAAAAAAGACCCTTTTACCGCCT
ATAGAAAAATACAAAAGAGTTGGGAGAAATTAATAGATTTTAGCCTGAACAACAAGAAGGCGATAAGAAG
AATAATGGAAGAAAAGAATCTATTTAAAGTTGATATTAAAGTTGATAAGGAACATTATGAAAAGATTAGT
CTGGAAGATAAAAAAGCAGTATTAAAGAAAATGGTAGAGTTTAAAGCTTTTACAGATGAGGAATTAGAAA
AAATCGTTAGCATATCTGCAGTGAAGGCCTACCAGGAGGACGAAATTATCTTTAAAGAGGGTGATGAGGA
TTCTTCTTTTTATATTATAATCAGAGGATGTCTGCGTGTTGTTAAATACAATGAAAAGAATGATGAGATT
ATCCTGGCGGATATTTGCACTGGGGGATTCTTAGGAGAGTCTGCCATCGTCAATGAAAGACATCAGGTAA
ATGCCGTAGCCAGTGAATTTATCGAACTGCTCACTATAGAGCAGAAAAACCTTGAACTTTTAATTAAGGA
AGATCCCAATCTTGGAAATAAATGCCTATATATGTTTTTGGAAAAAATATCCAAAAAATTAGATAAAACC
AACTGCCTATTCCAGGAAAATTACATTCTGGGGAATCCTTCACTTCAGGATATGAGCTAGATCTAAAAAT
ACTAAAAATAAGAGAAGTGAAGAGAGAAAAGAATAATGGTCAAAAGAAAAGAAATAATAGAAGAAATCAA
ATCAGTAATATCCGGTAAAACGCTTGATGCGATATTCCCGCCATTATTTTTTGCTTTGATGCATAGTATA
ATAGGTTTGGATTTAGCGGTTATTGCTTCTTTGGTTTTGGCCTCATTATTAGCAGTGATTCGCCTTCTCC
GAAAACAAAACTGGAAATATGCCTTTGGTGGACTGGTTGGGGTTATCCTGGTATCAGGTCTGGTATTCAT
AACTAGAAATCCGTCTCTTTATTTCATCGGACCTGTTATCAGTAGCGGGCTATTATTGGGCTTAACTTTG
ATAAGCCTGTTAATAGGGAAACCTCTGGCTGCTTGAGCCAGCCATTTGAGTAGAGGATGGCCTTTGGAAT
GGTACTGGCGTAAAGATATTAAACCAGCCTATCGGGAGGTAACCTGGTTTTGGACTGTATTAATTTTGAT
ACGTTTTTTTATCCAAATTTCACTCCTGCAAGTCGGAGATATTTCTAAAATTGCCTAGGCAAATATTTTC
CTGGGTTGGCCAGTGACTATAATGGTATTGGTTGCAAGTTATATTTATGGTATCTGGCGGCTACGTCAGC
TAGGTGGTCCTGGAGTAGAGGAATACAAAGAAGATAAAAAGCCTCCTTGGAAAGGACAGAGTAGAGGTTT
TTAAGAACCTTTCTGAGAAGGGTATATTTATCCCTGTCATTGCATAGTATTTAACTGTTAGTATTTTGTA
TTTAGTAAAAATAGTATAAAAGAATGCAATAATGGAACGTTGGAATATTGGAATAATGAGATGATGGAAT
GGAAGATTCGAAATCAATAAAAGATAATCTCTACAATATTTATTAATATTTTTGCATCTTTCCAATTTTC
CACTTTTGTAGTGAAGTCTTCTTTTTTGGGCTTAAGTGGATGAGATTGCTTCAACTTTCAAAGAAAGTTT
CGCAATGACAATAATAGTCTGTCGTTCTGCCAATCACCCGGTCTACCAGTCAAAAGAAAGTTGCAAGATT
CAAGGTACAAGGTGCAAGGAAAAATTAGTAGCTAGTAGTCAGAATTTGGTTTAATACAATTGAATACAGT
AAAAGTAATGAGTAACAAGTGATAAGCAAATAACTACTTTTTCGGGAATAAATGGATGAGATTGCCACGC
AGCCTAAAGCCTGCTCGCAATGAACAAAAAAAGGGAAAAATCTGTGTAATGACAGAAAAAGAGTCTGACG
TATAACGTTCACCCCTACCTTAATCCTCCCCCCTCAAGGGGGAGGAGACAAAATAGATGTTAATTCTCGC
TTCAAGGGGGAGGAGATAAAATTAGGTCATTCCTTTGCTCAAGGGGAAGGAAATGAAGTAGAAAATCCTT
TGTTCAAATGGGAGGAGACGAGATAGGTCAATCGTTAGTCAAAGTGAGAGGAACCGAGATAGAAATTAAT
TCTCTCCTCAATTGAAAGAAACGAGAGAAGTCAATCTTTCCCGCAAGAGAATTATTGGATTTCCATATTT
CACCAAACTCCAATGGCTTAAATTACAGTATTATCTACATATCCAATAAAGTGTGGGAGTTCGTATGAAC
CTCTCCCCTCGGAGGGAGAGGGTTAGGGTGAGGGGGAGAAAATGAAGTAGATTGTTACCTGAGGTAAGTA
GGGTAATAAGATAAAAAGTTGAAATTGACTATTGAAAAAGCTTAAAATTAATGTATTAGGACCTAAAAAT
TATTTATAAAATAAAAAATGTTCATGAATTACCAAGCAAAGGGGTCATTTCAATGAAGAAACCAAAATCG
TCCATAGAAGATTTAAAAGAAATCTTTGAAAGAAATATTAAAGCCAGGCATATTACTGAACCGCTCTATT
CATTTGATACTTCAGCAGACGTTGGGCAAGTTAAGAAAATTATGATTGAGAAAGATTATGACGTCATTGG
GATAAGAAAGAGTGGGATAATCGAAGGGTATGCTGTTAGAGCTGATTTGGATAAAGGTCAGCTTGGCAAT
TATTTTCAAGTTTTTAAAGAAGAAGAAATTTTGCCAGACAATGCAACGATTGACGAAGTATTAGACATAA
TAAAAAGTTATAACCATGTCTTTATAACATCATTTGATGTGGTATCTGGAATTATAACTCCAGGAGATCT
GGGGAAAATGCCTGTAAGAATGTGGCTGTTTTCGCTGGTATCTCTGATAGAGATGCAAATGCTCCGAATT
ATTAGAAAAAAATATCCTGGAAATAGCTGGAAAAAGTATATTTCTTCAGAAGAGAGATTAAGTAACACAG
AAGAAATATTTCAAGAGCTGCAGAGTAACAATAATGCGATTGAGTTAATAGATTGTTTACAGTTTTGCGA
TAAGCGTGACATTTTATTAGAAAATGAAGATATTCTGAGAAAACTGAAATACAGTAAAAACAAATTTGAT
GAGTTATTGAAGGATCTTGAAGATTTAAGAAATAATTTAGCTCATGCTCAAAATATCATTACTTACAAAT
GGCCAAATATTATCGTCCTATCAAAAGAAGCTGAGGAATTACTTACCAGGTTCGAAGAAATTGAATTTTC
TTGAAATTGGGAAAATAAATTAATCATTATAAAACCTTATCATTTTAATCCTTTATATCACTAATAGTGG
AAGAACGGGACTATTACTTAGAGAGACTAAAAATGAATAATAAGTATATAAAAAAATTTTTTTTAGCCAA
AATCTTTTCTGTATTTATATTTTTAATTTTGAAGTTTATCAATGAAATCCCTAATACCAGATTGTTAATT
GTTATTGATTGAAGAAGCTAAACATTATCCCATGGAAACTCACCATGAATTTTTTAATCGGTATCTTCTT
AATTTTCTTGAGAAAGCCTGTTAGAAAAAAGTTATTTTTCATATTTATCATTCATCGAAGAGTGTATTGA
TATTGGTAAAATATAAAAGAAAAAAATTTGGTATAATGATTGGTAATTAATATATTTAAGGAGGTTTTCA
AATGGAAGCATACGAAAGTATTAAGACAAGACACAGTATTCGTGCATTCAGATCGGGACCAATCAGTAGA
GACGTTTTACAAAAAATAGTCGATGCAGCCAGAAACAGTCCTTCGTATACGAATACTCAGCCTTGGGAAA
TGGTAGTTGTAAGCGGTGAAAAAAAGAATGAACTCAGTCAAGAGTTATTGAAATTGGCAGCAGGGAATAC
AACAAGTAAGCCCGATATCCCCTTACCAACCAATTGGCCACCTGAACTGGAAGCAAGAACCAGGGAACAC
GGGGCACGAAGGCTTAATATACTTGGAATAGAGAGAGATGATAAAGTCCAAGTGCTGTTTTTCTCTTTAT
GGATAAATTCTTAGGAGAATGATCTTTATTTGATATGGGTTTATTTACGCAAAATCTGATATTAACTGCA
CATAGTATAGGTATTGGTAGCTGTATTCAGGCTTCGGTCACTGAATATGCACCAGAAATTAAAAAATTTC
TGAACATTCAAGGTAATTGGAAATTGATTGCCTGCACATCAATGGGTTATCCTGACTTGGAGGCAAAATT
GAATAAATACTATAGTATTAAGAAAGAACCAGAAGATTTTCTGCATTGGTATGAGTGAACAATACCTGAA
GTTAACATATGAGCTATTTTTAGTGTAGGCATTAGAGAAATTTAGAGGTATCAGAGAAGATTATAGTTGT
AAAAGATGAGTTATGTGATGATGTAAAAAAGAGGAAAGGTAGGGTACATGGTTAAATATAATTTTGACAA
AGTTATTTCACGAAAGGGTACCTATAGTGCTAAGTGGCAGGGATATGAAAGAAAGTTCCCCGGATATAAT
GTGGGAGATGCATTATGCATGTGGGTAGCAGACATGGATTTCCTCTGTCCCAAAGAGGTAATTTCAGCTA
TCAAAGATAGGGCAGAGCATGGTATTTATGGTTATATTTCAGAAGATGCGGTAGATGCATTTAAAGAAGC
GGCTTCCGGTTGGTTTAAAAGGTATTATGGACTGAAAACAGATGTTGAGTGGATGATTTTCATAGCAGGA
GTTGTTCCATCGGTCAACGCAGCTATTCAGGAATTTACCAAGCCAGAAGATGGTGTGATAGTACAGCAGC
CCGTTTATTACCCTTTTAATGAAGCAATAAGAGATTGTGGAAGGACTATTAGAATTAATCAACTTATTGA
GAAAAATGGCTATTATGAAATGGATTTTGAAAACCTGGAGAAATTGGCAAAAGAAGAAAAAACCAAACTT
ATCATTTTATGCAGCCCTCATAATCCGGTTGGGCGGGTTTGGAAAAAAGATGAGCTGGACAATTTGGGCA
AAATTTGCTGTGAAAATGATGTTTTAATATTTTCTGATGAGATACATGCCGATTTTATTATGAAAGGGAA
TAAATTTATTTCTGCAGGAACCATGTCTTCCGATATCACTGATAACCTAATTTTATCCTTTGCTCCCAGT
AAAACATTTAATATAGCCGGCCTGGGTGCTTCTGTTATTGTTATACCTAATGAGAAAATCAGAGAGAGAA
TGAGAAAGAGAATAAAAATGAACCGCTATCCTGGCTCTAATGTATTCGGTCCGATTGCAGGAGAAGCTGC
CTATCTTCATGGCGATGCCTACATAGAAGAATTAAAAGAATATATCGAATCGAATTTTGACTATGCAGTA
GCCTATATTAAAGAACATCTGCAGGGGGTGAGGTTAACTAAGCCCGAGGGAACCTATTTAGCCTGGATTG
ATTTCAGGGATACCGGAATGAACAACAAAGAGGTTGATTCCTTTGTACTGGAAAAAGCAAAGATAACAGT
TGATCCCGGAGAATGGTTCGGTGTTGGAGGGGAAGGATTTGTCAGAATGAACCTTGCTTGCCCCAGGTCT
ATGGTAGCCGAAGCTATGGAGAGATTAAAAAAGGCTTTTAATTCTTAGTTCACTTATACTTTATCACGCT
TTTTCTTTCAATAATTTTGGTGTTCACTTCAATTTTTATTGTTTCAGGAGGGTTTTTTTCTATTCTTTCA
ACCAGGCGTTTTAAAGCAATCCTTCCCATTCTATGTTTATAGACCATTACTGTAGTTAGAGGAGGATCGA
TCATCTCACAAAAAGGCATATCATCAAAGCCAATTATGGAAATATCTTCAGGGATTTTAATCCCAAATTC
TTTCATAGCTTTAATGGCACCACATGCAATTATATCATTATCAGCAAACATGGCAGTAGGCAAATCAGGT
TTTTTACTAAGAATTTTTAGCATATCGCGGTAGGAGCCATCTATAGTTGATTCCAGATGAAATATATAAT
TATCTCTGAGTATTAAATTTTTATCCCTTAAAGCTTTTTTAAATCCAAACATTCTTTGATCAAAATTATT
TATCCATATTGAACTATGAAGATATCCAATATCTACATGTTCTAATTGAGCAAGATAACAAGTGGCTTGA
TATACACCATTAATATTATTTATAATTAAAGTATCAATATCTTCGTTTTCAAAATAGCTGTCTAATAACA
GAAGTGGTATGTTTAAATTTTTAAAAGGTATTAAGTCTTCTTTGGTCATTTCAGTTGCCAACAACATAAT
ACCATCAGGAGAAGTTTCTTTTATAATATTAATAATCCTAATAAGGTCATCTTTATTCTCGTCTATATAA
GTTATGAGCAAATTATATCCCATTTTGCGTGCTTCTCTATCAATGCCCTCCATCAGGGCAGAAAAAAATG
GAGTGTCTGAAACCACATATCCATGTTTTTTGTAAATAATAAAGCGTATATTAAATTTACGATTAAAAGA
AGATTTTGTTAAGGAATTAACATTATATCCCATTTGTTTAATTGTTCTTAATACTTTTTCCCGCGTTTTT
TCACTCACACCAGGTTTGTTATTTAGAACTATTGAAACAGCAGAAGGGGAAATAGATAATTTTTTTGCGA
TATCTTTTGCTTTAAATTTCATATATTTTCACCATCTGTTAAAGTGTTTTAAACTGTTAATAATTTAAGA
TTTATTGATTATTTTATTTATTATAGAGTAAAAATCCTAAATTTTCAATAAATTTATTTAGTATATTATT
TTTTTAAAATCATTTCAGTCATTATACAATAAAACACCACAATATTTTAGCTAATTTTTTAAATATTCTG
AAATTTCAAAGACGATTATAAAAATAATCTTAAGTCCACTTTTATATATTATATTAACATAATTATTACA
TATTATTTCAATTAATTTTTTAATTAAAGGTATTTATTATACACTTTTTCAATTTATTTTGGGTTGAAAT
AGTTAAATGGTTATAATATTTATATTTTTTTGATTTTCCATAGAGTCTTTCTATTTATGACTGATATTAT
AAAAGTAATTATTTTATATTTTACTATAAATAAAAAACTAATAGCCAGTAATTTCTAATAATGATAAATA
TTATTATTTATTTGACATATTTTTTTAAAGATGTTATAAATAAATTAAGTAAAATTTAGTAAAAAATATC
TATATTTACTAAAAATATAGTAATGTTATTATTAATTTTTTATAGCTAGAAAATAGAAAAATCTCTACTG
CACTAAATCACTAACCATTGAATACACAAGGTAAAAATGAAACTAAATGAATAAAATATATTTATTATAT
AACTATCAAATCTCTGCAATTTAAAATATTTTGTATTTAATTAGATAGACCTTTCAAATACGTTGTATAT
AGTTAATCTTGATGCTAACTCTATATTGATTTTAATATACAATTATTTATTTGTAAGATTGATTTATATG
CCTCTAAATGGAGGGGAATATGGAATATAGAAATACTAAAATAAAAAGGTTTATTATCCCCATTTCTGTT
ATCATTCTATTAGTTTTTGCATTGTTTTATGGGTTTACAGTTGTTCCAATTGAAGAAACAGAAGAATTAA
GACTTAGTGAAGAATTTAAGCCGGAAGCTTATGTAGACGATATATGGGAAACTAGCCTTATTCCTGCTTT
GGATGAAAGGGCAGTTGATTTATCTGAATTATTGTGGAAAATGGAACCTGATGAAGGGACTATTTCTAAA
GAAAGATTAATTCCTATTACAAAAGAATATGGCTTGATTACAGTAGGTGAAGCGCATGTTTATGCAGTTA
AAGGGCGCGGTAAAGTAATTGATGTTAAAACTGAAACCAGTCTGGGTAAAGTTGAAATCTCACTGGAAGA
ATATACCGGACCTATCAAGGTTAATCTTTATATTGGTCCTCGAATTCCAAGTGATGAAAGTTCAATAAGA
GATGCAGTAGGCTTTATTGAATTTGGAGATTTCAGAGAACAAACTGAATATGGTAAAGTTAATTTAGAAA
TAAACAAACGCTGTTTGCAACAGATTGACACTGAGTCACTTCATGAAAATATTGAAAATAGTACAATTGT
TTTTTATGGTGCATTTACTATTAGAACTTTCAATCTTGCCACAATACCTATGAAAGAGATTAATATCGTT
CCTATACGAATAGAGATTATATAAAGGAAATGCTATGAGAGACACACTATTAAGGAACAATTCTATTAAC
GAAGATGCAGATGTAATTTTACGTACTGAAGGTATTACAAAATTATTTCCTGGCACAGTCGCATTGGATC
AAGTAAATTACAAGATTTATAGAGGTAAAATTAATGTATTAGTTGGAGAAAATGGGGCAGGTAAATCAAC
TTTGATGAAAATACTGGTTGGTAATGAGAAATGTACAAAGGGTAAAGTTCTGTTAGAAGGAAAAGAGGTT
AATTTAAGTTCAGCGCAGGATGCGACGAATTATGGAATTAGTATTATTTATCAGGAGCTTGATTTATGTC
CTAATATGAGTATTGCTGAAAACATTTTTTTAGGTAGAGAAATTATTAATCAAGGAGTTATTGATAAGAA
AAAACAGCAAGAATTAACCGAAATAATACTTAAGAGATTAGAACAAAAAATAGACCCTAATACTTTAGTA
AGTAAATTAAGGGTAGGTGCCCAGCAGATTGTTACGATTGCCAAGGCATTATCTCAAGATGCACGAATAT
TGGTAATGGATGAGCCTACTTCAGCATTGAGTACTTCTGAAGTTGAAAACCTTTTTCGAGTTATTTATGA
ACTTAAAGAGCATGGTATTACAATAATTTATATTTCTCATAAGTTAGACGAGGTCTTGCAGATTGGTGAT
TATATTTCTGTGTTACGTGATGGATGTCTTGTAGCTGAAGATGATGTAAAAAAAATCAATATGCAGTGGG
TTATTGAAAAGATGATAGGTCGGAAATTAAATAGGCTTTTTGTAAGCAAAAAACATAAAATTGGAAAAGT
GTTACTTCGTGTTGAAGACTTAACATTGCCTAGAGTTGGAGGAGGATATATAGTTAACCGTGTTTCTTTT
AAAGTTAATGAAGGTGAAATCCTTGGCATATATGGTTTAAAAGGGGCTGGTAGATCAGAATTACTGGAAT
GCCTAATAGGATCCAATAGACTAGCAACCGGAAAAATATGGCTAGAAGATCGTGAGATAAATGGCAATAT
TCTAGATCGCATCCAGTCAGGGTTAGCATTGGTTCCGGAAGATCGACAACGGGATGGTCTCGTATTAACT
ATGTCAGTTTCGAATAATATAATACTTGCGAGTTTAAAAAAATTTCTTAATCGCTTTGGTTTATTTATTG
AAAGCAAAAAAGAAAAAAAAGCTGTAAATAATTTGATTAAAGAATTGTCTATCAAGGTTACAGATCCTAA
CAGTATTGTTGAATCACTTAGTGGTGGTAACCAACAAAAAGTAGTAGTAGCGAAAGGTTTACTCACTGAT
CCAAAAGTGCTTATGTTAGACGAACCAACGAGGGGCATTGATGTAGGTGCAAAACACGAGGTTTTTGAAA
TTATGCAGAAATTAGCTACCCAAGGATATGGAATTATTTTTGTTTCATCCGAATTGAAGGAAATATTGGC
AATGTCTGATCGTATCTTGGTAATGTCAAAAGGAGTAATTACAGGTAAATTCACAAAAGACACAGCAACC
GAAGCACATTTAGTCAATGCTTCAGTTGATGAGAATAGTATAAAAAATACTGCTAATGCTAAGATTGAAT
AATAGGAGGCAATTAAGATGGAAGAAAGCTCAACTACCCAAAAGAAAAGAGTACATTCAATGACTAAAAT
TGATTTACTTCAGTTACTCTTACGAGGTCGAGTATTTCTTGCTCTAATCCTAGTTACTGTAGTTTTTGCA
TTGCTTTCACCAGGTTTTCTAAGAGTTGCGAATATCATAATTATATCTAAACATGTAGCAATCAATGCAC
TATTAGGGATAGGGATGACTTTTGTAATATTATCTGGCGGAATAGATCTTTCTGTTGGATCAATTGTTGG
GCTTTCGGCTATGATTGCCGGTGGTTTGATTAAAGAGGGGATACAATTGTCTATTTTCGGGGTAATTGTG
TTTCCCCATATATGGATGGTTATTATCCTTACATTAATTGTGGGAATATTAATGGGTGCTATAAACGGTT
TGGTGATAACTCGTTTTAAAGTTGCTCCTTTCATAGCAACTCTTGGTATGTTATATGTCGCACGAGGCCT
TGCTGGATTAAGAAACAATGGGTATACATTTTCTAACTTAGTTGGCAAGCCTGAGTTTGGAAATACAGGT
TTTGAACAATTAGGTGCAGGTTGTTTTTTGGGAATTGATTATTCTATCTGGATTATGATAATTTTTGCAG
TAGTGGCTTATTTTGTCGCAATGAGACTACCTTTTGGAAGGCATGTTTATGCAATTGGTGGTAATAGACG
CACGGCTGAGCTGTCTGGTGTTCAGGTTAATAGATCCGAAACTATTGTCTATATGATTAGTGGTTTATGT
GCGGCCATGGTTGGGCTGATAATTGCTTCACAGCTAGTAGCTGCTCATCCAGCAACTGGCACTGGCTTTG
AGTTAACTGCAATTGCAGCGGTTGTTTTAGGAGGAACTTCTCTGATGGGTGGACGTGGTAGCATATTTGG
CACAGTAATTGGCGCTTTTGTTATCGGGGTTTTAGTTGATGGATTAGTAGTATTAGGATTTTCTACATTT
TTACAAAATATAATAAAAGGTATAGTAATTGTAGCAGCGGTAGTTGTTGATCAGGCTCAGTTAAGGATGC
AGGAGAAGATTAGATTACAAAAACAGGAATTAAATTTGTAATAATAATTATTTCCTTATGTACATTTTGA
TTTATAATATTAACTCATTTTCAATAAGTAATGCTTGCAACAAAAAAAGATAGGAGGTGATTTTAAGGAA
AATTTTTCGAGTTATTTTATATTAATAATTTAAATGAAAATTTAAATGGAGGTTAAAAAAATGTTTAGGA
AATGTGTGTTAATAATTTGTGTTAGTTTTCTTTTAACGACAATGAGTTTTTCTGGCGTATTCGCCCAGGA
TGAAGCAAAAACTATAGCAGTAATTGTTCCGCCAGTAGAAAATCCATTTTTCGGAACTATGCAGGAAATG
GCTGCAGCTAAAGCTGAAGAGTTAGGCTATAATACAATCAAGATGGTCCATGGTGATGATGCTAACAAAC
AAATGGAACTTTTTGAGTCTGCTATAGCTCAAGGTGTAGCGGCGATTATCCTTGATAATGCTGGAGCTGA
TGCTACAGTAGCTGCAGTTCAGAAAGCTAAAGATGCTGGCATCGGTTGTTTTCTGGTAGATAGAGAGATT
ACCAAGGAAGGAGTAGCGGTATCCCAAATTATTTCTAATAATTATCAAGGAGCCACAATTTTAGCAGAAT
ATTTTGCAGAATTAATGGAAGAAGAGGGTAAATTTGTTGAGCTAACAGGAAAAGATACTGATACCAACGC
CCATATTCGTTCACAGGGATATCATGATGTTCTTGACCAAATACCAGGTATGGAGATGGTTGCCCAACAG
ACAGCTAACTGGAGTCAAACAGAAGGCTATAGTGTAATGGAAACTTTACTACAAAGACATCCGGAAATAA
AAGGTGTAATTTGTGGAAACGATACTATGGCTTTAGGGGCCCAATCTGCTTTATTAACAGCTGGAAGAGA
TGATGTTATTTGTGTTGGTTTTGATGGAAGTGATGATGCTATTGAATCTATATTGAAAGGTGAGTTAAAA
GCAACATCATTACAACCTGTAGCTGAAATGGCTACTCAGGCCGCTATACAGGCAGATAAGTGGATTAAAA
CTGGTAGTACAGGAAAACCTGAGAAACAATCTATTGATATGGTTTTAATAACTCCAGAAAATGCTGATCA
GTATGAAAAGTTTGCTCCTAAGAAGAAATAGTAATTAGAATTTTATTTTTAATGATGGAGGTGGACTGAA
ACTTATACAATACTTTGTAATACCACCTCCATCATATTTAAAACACTATTTATAAGGTATTAAAATAAAA
AATTTTGAAGCATAGTGATTATATAGTTAGAAGGAGAGGATATACATGAAGGAGAAACGTATAACTTTTG
GAGTTATTGTTGGAACAAGAGGTATTTTTAACCAAGAACTTGCTAAGATTGATAGAAAGAAACTTTTAGA
GGTTTTAGATTCTCTAGGATATAATCATATAATAATTCCCGAAAAAGAAACACCCTCAGGGAATATTGAA
ACTTATCAGGATGCAAAAAAGTGTGCACTATTTTTTAAAGAGAATCAGGATAAAATTGATGGTATCCTGG
TAGTGCTTCCAAATTTTGGAGAGGAAATAGGAATTGTAAATAGTATTGCTTTATCAGGCCTTAATGTTCC
TATTTTAGTGCAGGCTTCCTGCGATGAAATAGATAAAATATCTGTTAGCGAAAGACGTGATGCATTCTGT
GGTAAGATTTCAGTATGTAATAATTTTTATCAGAATGGAATTCCCTTTACAAATACGGTGCTTCATACTG
AAAACATTGATAGCCTTGAGTTTAAAGCTGATTTGGATAAGTTTGGAAGAGTATGTAGAGTAGTTAGTGG
TTTAAAAAATATTCGATTGGGTGCTATAGGGACACGTCCTGCGCCTTTTCAAACTATGCGTTTTAGTGAA
AAAATATTACAACATTCCGGAATCACTGTTGTTCCTATAGATCTTTCAGAGATTTTAGCTGTAGCCGATA
AAATTGACGCAGCAAAGGCAGTTTCAAAAGCAGAGGAAATAAAGAGTTATGGCCAAATTCCTTCAAGAAT
AAAAAGTGATAATATTTTAAAACAAGCTAGATTTAGTCTCGCGGTTGAAGAATTTATTGAAAAAAATGAG
CTTATTGCTGGAGCTATTCAGTGTTGGGATAGCCTGGAATATAATTATGGTTGTGCAGCTTGTTTAACAA
TGAGCATGCTTGGCGAGAAAGGAATCCCCTTTGCCTGTGAGATGGATGTAACGGGAGCTTTAAGTATGCT
GTGCTTGCAATTGGCGTCAGGTAATGCTGCAGCTCTTTTGGATTGGAATAATAATTATGGGAGTAATTAT
AATCAGTGTGCATGTACACATTGCAGCAATTTCCCCCGAAGCTTTATGAATAATGATATAGAAATTTCAG
AATTAGATATACTTGGTGCAAGTATTGGTAAGGATAGATGTTTTGGTGCTATCAAAGGGCGCGTTGCCTC
TGGAGATTTTACATTTTTTAGAGTATCTACAGATGATAGAAAAGGACATATAAAGACTTATGCAGGAGAA
GGCAAGTTTTTGGATGCTCCATTTCCTATGGACGGGGGAATAGCAGTAGTAGAGGTAAAAAATCTCCAAA
AAATAATGAAGTATATTTGTAGTAAAGGATTTGAGCATCATGTTGCCATGGTCAGGGGCAATGTTGCTGA
TATTCTTGAAGAAGCTACTAAATATTTAAAGTGGGAAACTAATAATTTCAAAAAAGATTTTAATTAAATT
TAGTCTTTTTTATATTTATTTAAGATATAATAAATAAGGTGGAAATATTTTTGGATAGAATAAAATTTTT
GGAAAACAAGGCAATAAAGATACGCAAAGAATTGTTACAGATGATATATAATGCAAAAGGAGGACATACA
GGAGGGTCTCTGTCTTCAGTAGATATATTAGTAGCTCTATATTATGAAATTATGAAATTAGATCCTAAAA
ACCCGAAATGGGATTTGCGTGACAGATTTGTCCTAAGTAAAGGCCATAGTGTAGAAGGTTATTACAACAT
TTTAGCAGATTTGGAGTTTTTCCCAAAAGACGAGTTAAAAAATTTTTGTAAATTTAATTCAAGATTAATA
GGACACCCAAGTGTAAAAATACCAGGAATAGAGATGAATACCGGGGCTCTTGGACATGGTTTATCAGTAG
CTGTTGGGATGGCTCTTGCAGGAAAGATGGATGATAGAAATTACAAGGTATATGTGCTTATGGGGGACGG
AGAATTAGCTGAAGGTTCTATATGGGAAGGAGCAATGGCAGCAGGACACTATAGGCTAGATAATCTTATT
GGAATTATAGATAGGAATCACTTACAAATTAGTGGGAATACAGAAAACGTTATGACTTTAGAAAATCTTA
GAGAAAAATGGACTGCATTTGGGTGGTATACGCTAGTAGTGGATGGCCATAATATCAAAGAATTAGTGAA
GAAATTTAAAGAATTACCTAAAGAAGAAGAAAAACCTCATTTAATAATTGCAAATACAATTAAAGGAAAA
GGTGTACCTTTTATTGAAAATGATGCAAAATGGCATCACAAAGTTCCTAATGAAGATCAATTAAAAGAAG
CATTAGAAATGTTGGAATCTCAACTACATAGGAATGAGAGGTTATAGTGTCGAGATGAATACAAATATAC
CATGCAGGAAGATGTTTACTGATACACTTCTAGAGCTTGCTAAAGTGGATTCAGATATTATAGGAGTTAC
TTCTGATGCCAGGGGGTCAGTAACTTTAGGTGATTTTGCTGAACAACTTCCGAAACAATTTGTAGAAATA
GGAATTGCGGAACAAAATGAAGTAAGTATAGCAGCCGGATTAGCCGCATGTGGTAAAAAACCATTTGTAT
GTGCACCTGCATCATTTTTATCTGCCAGAAGTCTGGAACAGATAAAATTAGATGTAGCCTATTCAAATAC
TAATGTAAAGATAATCGGAGTCAGCGGTGGAGTAAGTTATGGTCCATTAGGCTCTTCCCATCACTCATTA
CATGATATTGCAGCTATAAGAGCAATTCCCGGTATTAATATTATTTTACCTTGTGATATATACCAAACCA
AAATAGTAACAGAAGCACTAGTGAATCATGGTGGTCCAGTTTATGTAAGAATGGGGAGAAATGCTGTACC
GGAGATTTATACAAAAGATAATGTTCCATTTTCTATAGGTAAAGCAAATATAATTATGGAAGGAAAAGAT
CTTACTATTATTGGGACAGGGGAGACTGTAAAGGTTGCATTGGAGGCAGGTGTTTTATTAAAAAATAAAG
GTATAACTGCAAGAGTAATAGACATGCATACCTTAAAGCCTCTTGATAATAAAGTTATTATTGAAGCTGC
TAAAGAAACTGGTCATATAATTACGATTGAAGAGCATAGCATTTTTGGTGGATTGGGGGCAGCTGTCTCT
GAACAGATAGTTCAACATTTTCCTATTCCGATAAAAATTATTGGAATACCTGATGAGCCTGCAATTACTG
GAAATGCATCTGAAGTTTTCGAACATTATGGTTTATCAGCAAAGAATATTTTTAATACTGCAATAGAAAT
GATAACTTAGCTTTATCAAAATATAATTTGAGGTGTCTCAATTGGGAGAACAATACATTTTAACAATAGA
CCAAGGAACATCAGCAACAAAGGCAATTCTTTTCAACCAGAATGGTCAGGTTGTTGATAGGTGTAATAAA
GCACATAAGCAATATTATCCCAATCCCGGGTGGGTCGAACATGACCCTGAAGAAATATATGAAAATACCC
TGCAAGTTATAAAAGACATACTCGATAAAATAAGCTTAACAGGACAACAGATCATTGCTTTAACAATTAC
AAATCAAAGAGAGACAGTATTAGTGTGGGAAAAACAGACAGGAAAACCGATATACAATGCTGTGGTTTGG
CATTGCAATAGAGCAAGTAATATCTGCAATAGATTAATTGAACAGGGATATGAAAAAAAAGTAAAAGAAA
AAACAGGACTCGTTTTATCTGCCTATTTTTCAGCAGCTAAGATAAAATGGATATTGGATAATGTAGAGGG
GGCTAGGGAAAAGGCTGAAGAGGGGGAATTAATATATGGTACTATTGATTCATGGCTTGTATGGAAGCTT
ACTAATGGACAATCGCATGCAACAGATTATTCTAATGCTAGTCGAACGCAATTATTTAATATAAAAGAAC
TGAAATGGGATAAAGAGTTACTGCAAATATTTAATATACCGCAAACAATGGCTCCTGAGATTAAATATTC
TGATGAAATTTTTGGTTATACAACAATAAATGGAATATTGAATAAGGGAATACCAATAACCGGTGTAATG
GGAGATTCTCATGCAGCGTTATTTGGGCAGAAGTGTTTTAAAAAAGGAATGGCTAAAGCAACCTATGGTA
CAGGTTCTTCTGTTATGATGAATATAGGAAGAAAAATGTTGCAGTCAAGTCATGGACTTGTTACTTCTAT
AGCATGGGGAATGAATAACCAAGTTGAGTATGTATTTGAAGGTAATATAAATTGTACCGGTGCGACAATA
GAATGGCTGGTTAAGGATTTGGAACTTATTACAGATGCAAAAATGTCTGGGAAAATAGCCTCTTCTATTG
ATAGTACCGAGGGCGTATATTTGGTACCAGCATTTGTAGGATTAAGTGCCCCTTACTGGAACAGCGAAGC
GAAAGCTTCTATCCTAGGAATAAGCAGAGGAACAAAAAAAGCTCATATTGTAAGAGCTGCAGAAGAATCA
ATTGCTTATCAGATAAAAGATATAGTAGATTTAATGGCAAAAGAATCAGATGTTGAAGTTAAAGACCTTC
GTGTTGATGGTGGTCCGACAAGAGATACTTTTTTAATGCAGTTTCAGGCTAATATACTTGGAGTAAGATT
GGTTTGTAATAAAATAGAGGAATTATCAGCCATGGGTTCAGCCTTTATGGCAGGGATTGCAAAGGGTTTT
TGGAATAGCAAAGAGGAAATAGAAGAATTAAGGACCTCGAGTATAAATTTTAATTGTAAAATGGATAATA
GAAAAAGAAATATATTATACAGAGGTTGGAAAGAAGCAGTAAAAAGAACCTTGTTTGCTTTTTAAATAAT
TAACTAAGCGCCACTTTTGAGTGTTCATAATTTAAATATTCTACATCACAATCAAAAAAGAATTATGATA
TTATGAAATTAATCTCAGAAAATGATTTTATATTAAGGAGCAATCATGGAAAAAGTATTGGTGTTAGGTA
GTATTAATATAGATTTTGTTTCTTTTGTTCTACGTTATCCCAAACCCGGAGAAACCCTGGTTGGTGATGA
TTTTGGCATTTTTCAAGGAGGCAAAGGAGCTAATCAGGCTATTGCTCTGGCTAAATTGGATGTGCCTACT
TTGATGTTAGGCAGGGTAGGAAAAGATGCACTCAATGATTTTGCTCTTTCTTCATTAAAGGAAAGCGGAG
TAGATATTAGCGGTATTTCCAAAAGTAAAAAAGTTTCTACCGGTTCTGCCTCGATTTGGGTTAATGCCCA
GGGTCAGAATTCTATTGTAATCTATCCCGGAGCTAATAGAGAAATTGACGAAAATTTTATTATCCGGCAC
GAAAAACTTTTTGATGATGCATCCTGGCTTTTAGCACAGTTTGAAATTCCTTTAGAATCAATATTCTTTG
CCTTAAAACTTGCTAAAAAACACAAGCTAAAAACTATAATAGATCCTGCCCCTGTAAGTAAGGTAGCAAA
TGATGATATCTGGGACCTAATTGATTATCTTTTACCCAATGAGATAGAACTAAAAGAACTTGCCAATACC
GAGAATATTTTGGAAGCCATTCATATTCTTAAATCCCGGGGAGTAAAAGAAGTTATTGTTAAGTTAGGCA
AACAGGGAGCAGGATATGAAGATAATAGGACCTTTAATCTTTTTCCAGCTTTACCGGTTGAGAAAGTGGT
AGATACTACTGGAGCAGGAGATTGCTTTATTGCTGCTTTTTTGTATGGAATGATTCAGTGGGGAAATATC
TCCAGGGCAATCAAGATAGCAAACCTTGTTTCTTCTTATTCTATTCAGAAGAAAGGGGCAGCGATATCTT
TCCCGATTAAATCTGAAATTGATTGGAAAAAATTGGAATAAAGAAAAAGAGTAGCATAATAGTGCTTGAA
AATAGGCTTATTGAATGGAATTTAATAAGCAAATAGGAGGTCTCTCAAGGTGAAAAAGAATGGAATATTA
AATCCCCAAATTAATAGGATTATTTCTGAGATGGGACATGGAGATATGTTGATTATTGCTGATGCCGGTT
TACCAATTCCTAAAGGAGTTGAGAGAATTGATTTGGCTTTAAAATGCGGTTCACCTTCTTTTGCAGAAGT
CTTAACGGCAGTTCTTTCCGAATTTAAAGTCGAAGAATGCTATGTAGCCCAGGAAATTAAAGAGAAAAAT
CCTCAAGCCCTAAATTTAATTTCCTCATTAATAAAGGAAATGCAATTTATTACCCATACAGAATTAAAGG
ACTTATCAAAGAAGAGCAGAGCAATTATTAGAACAGGAGAATGCAGTCCTTATTCCAACATTATTCTAAT
CTCAGGAGTAATATTCTGAAAATGTAGTATTGCAGAGACGTTTTTATTAACAACATTTGTGATAAATTAT
CAAGAATTGTCTTTTGGAATCGAGAGGTTAGGCTTCAGAAATATATGGATGAGATGGAAATAAAAGTGAT
TGAATCAATGAATGAAAACAAGAAGTTGAAATAGATGAGGCAAAAAATATAAAAGAAAGACCTTAGATTG
CGAGTAATACCTTAATTCAAATCATTGAATAAGTCATTAACAAAAAAATAGAGAAAATAAAAGGTAATTC
AAAAAGCAAGAGAAGGTCAGATATTAGAAGGCTATATTAATATGCTAAAAAAGTATATAGATATTTTCTC
TAAACTTATGGTAAGTTTTTAAAAAGTATCAAAGAAAGTAATATTTTACAGTCTTCTCCAACGCAAGATG
AGCCTGAAATGTGTCTGTAAATGTCAACAAATTTGACCGAACAGACCAAAGAGTCATAATAACTATATGA
TGGTGATTATGACAAATGACTATAATTTAAGTAGTATGTCCCAAATAAAGAGCTTTTTGACTGAATCAGA
GGGTATAGAATTCAACAGGAAATATCAGAAGGAGACTTATCGTTGGATAGAAGAAACCCTAAAGAGGTTC
CAATATATTATTCTCTCTAAAAAAGAAAAAGGATTAATCAGGAGATATCTCATGAAGATAACCGGCTATT
CCCGATCTCAGCTTACCAGACAGATCAAGCAATACCGTAATACCGGACAGGTAAAAATAAAAGAATATGA
CCGACATAAATTCCAGAAGAAATACCGATAATGAGATGGCTCGCAAAGTACAGCTTGCAAGAGATAAATT
ATTTGATAAAATACTAGCAGCATGACTCTTGTTTCAGGCTCATATTTGGATTAGAAAAGAGTATATATGG
CAATATTATCTATCTTATAGTAGAATAGATAGGTGTGTTAAGCTCAAATTATTGATTGAAAAACTTATGG
GGATATAGCTCAGTTGGGAGAGCGCTGCGTTCGCATCGCAGAGGCCAGGGGTTCGAATCCCCTTATCTCC
ACCAGAAATATTTCAGGATCAGGTTTTATACTCTTAGATATTCTTAAGAAACCTGATCCTTTTTTTATTC
TTATTCCTATATGTTATAATTTGAAAAGAAAACCTTATTTGAAAAATATAAACATTTAAAGATAAAAGAA
AGGAAGGAAATTTATGAAAATATTGGTTTGTACTGACGGGTCAGAACATAGTCAGAAAGCAATCAAAGAA
GCTTCTATTATTGCTGAAGGATGTAAGGCCAATGAGATAGCTATAATTCATGTACATGATTTTAATTCAG
CAAAAATGTATCCCTATGCAAATCTTGGCATGAACCCTGAGTATTTAGAACGTCTCCAAAAGATTAGTGC
TGAAGAAAAAGCTGAATGGAGGAAAATGCTGTCAGATTATAAAAAAATGTTTAAAGACAAAAACATAAAA
ATACGTACTATGCTAAAAGAAGGATCAGTAGCTGATACGATTGTTAAGGTTGCCCAGAAGGAAGGATTTG
ACATGATTGTAGTAGGTAGTAGAGGATTAGGCGGTCTGAAAAAATGTTGTTAGGAAGTGTAAGTAATGCA
ATCATACAGGAGGCCAAAAACTGTAGTGTGTTGGTAGTGAAGTAAAAGATTATATGATCTAAGGAAACAA
AATTTTAGTATAATTTGAAAATTTTCAGATGATATTTTTTTAAGATCGAATGTTGTCTTTTTGTATCTAG
GGATGGGAGAACCTCTCTGGGGTCTACAGGAAATACCCAATAAGGAAGGTGTGAGATTTAATAAGGAGGA
GATTAAGATGAAAAAACTATTTTTAGGAGTTTTGTTATTAATGTTTTTAATAGCCAGCACAGCAATGGCA
CATCCCCCAAGGGAAGTTACTGCAAAATTTGATTTGGAAAGTAATATATTGTCTGTTGAAGTTGTTCATC
CAGTAGGTGGTGATCCAGTTCATTTTATTGAGAGTATAACAGTAAGCCTTAATGATAAAGAAATTATTGT
TCAGCAAATATCGAAACAATTAGGTGACAGCCAGACTTTTGTTTATTTTATTCCTGAGGTTAAAGAAGGC
GATGAAATAGCAATTGTAGCTGTTTGTAATATTTTTGGCGATAAAAGTTTTAAATTTACTGTTGAAGATT
CCGAATAAATGTTTCAAATTTTACAGTAAAAAAGGATAAAAAATATGAAAGAATTTTTTGTAATATCTGA
AGTAAAATCCTAGGAGTTTTCCAATTTGAAGCCTTGATTCTCAATAATTTTCAAAGTACCTTTTTAAGGG
TTTGTGGTATGAATAACATATGAATGAGAATAGTTATTATTCAGATAAATTGTCAGCCGTACAATTAAAA
AAATGTTATCAGATTGCACCTCCACGGGTACAGCAGTATTTAAATTCTGAAATTCAATATGTTTTGGATA
AAATTAAACCTTCAGATAGAGTATTAGAATTAGGATGTGGATATGGAAGGGTGCTTAACAGGCTTTGCAA
TAAAGCAAAGGAAGTAGTTGGTATTGATATATCCAAGTCTAGTCTAGAATTAGCAAAGAATATACTAAAA
AAGCATTCAAACTATAAGTTATTACAAATGAATGCCATTAATCTTAAATTTCCAGATCATTTTTTTGACA
TGGTCATTTGTGTTCAAAATGGTATTTCTGCCATTAATGAAGATAAAAGGGATTTAATTAAAGAAGCTAT
TCGAGTCACCAAAAAAGATGGATTAGCATTATTTTCCTCTTATTCAGATAAATTTTGGGAAGAACGTTTA
AATTGGTTCATTCTCCAATCTCGTGCAGGTTTAATCGGAGAAATTAATTTTAATGCAACAGGTGAGGGAA
TCATTGTTACCAAAGATGGATTTAAGGTTACTACTTTTAGGCCAGTTGATTTTCTTGACTTGACTGCGGA
ATTAGAAATTGATTTGGCAATTAGAGAAATAGATAACTCAAGTATATTTTATGAAATTTTAGTTCGATAA
ATGAAAAAATCAAGTTATATATTTTATAATCAATATTGTTTAAAAATGTTATGTTTATATTAATTTTAGT
ATTCTTAGATTTTTTAATCTAGTGAGAACTCCCCACCTGTAAAGGTGGGGATGAGAACTCTTTCCTGTTT
CTTCTGGTCGTTCTTTGATAGAATAAGGGGTATGAAATTATACAAGTCAGCCCATAGCATATACAAGACC
CAATATCATATCGTCTGGATAACCCGTTACCGTAGAAAGATCCTGGTAACCGGGGTAAATAGTTATCTGG
AGATAAAGTTACAAGAAATAACAAAATATTATCCAGACTGGGAATATCTAGAGATAGGAATCAAACCAGA
TCATGTTCACCTGTATATGGTGATTCCTCCGAAATATGCTGTGAGTAAAACAGTAGAGATCATCAAGAAG
AATACCAGCCGATCCCTCAGTAGGAAATTCACTTTCTTGAAAAAGGTCTACTGGGACAAGAAGAGCATTT
GGGGAAAAGGATATTTCGTCTCAACAGTGGGAATCGACGAAGAGGTGATTCGCAGATACGTTCAATCCCA
GGCAGAAGAAGAAACAGGACAAGCACAGCTTGAGTTCTAAACGTACCACGCCTGTTAAGGCGTGGGAATC
GATGTGTAGTATTTTAGGCATACATTTTTTTGACTTTCTTTGTATTTTAGCTATAATTAATACATATGCT
TAGGGTAATCAAGGATAAATTGTGTGTCTATTTTTAAAATATTAAGGTTAAGGGGGTTTTTATGTTTAAT
TCTAAGAAGATTGGCTTAATGGGGCTTGTGACAGTTTTTTTATTGGTTTCTAGTTTTTTGGTAGTATATG
GTGCAGAAGAACCTATTAAATTAGGATTTTTTGCTCCCATAACTGGTCCAGCAGCTGCTGATGGAGAAAG
TTGTTTTCATGCAGCCAAATTAGCGGTAAAACTAATGAATGAAGAGGGAGGGATAAACGGAACTCAGGTC
GAGTTAGTTTATTATGATGATGCTTTCTCCCCACCCCAAGCAGTCAGTATTGCTCAAAAATTAACTACTA
AAGACGGAGTAGTTGCGGCAGTTAGTGGCTCTTATAGTCATACGACCAGAGCAACAGCTGAGACTTTCCA
AAATGGGAAAATTCCCATGATTTCCGCATATGGAGTTCATCCCGATATAACTAGAGCCGGAGATTATGTT
TTCCGTCAGTCTTTTGTCGGAACTGTTCAAGGTAGAGCAGCAGCTGAGGTTGCAATAAACCTTTTGGGTG
CTAAGACTATATCTGTAATTTATGTAGATAATGACTTTGGTAACGCGTTATCTCAATCATTTATTGAATA
TGCAGAGGAAAACGGTATTGAAATATTCTCTGTAGATTCATTTGCTCTAGGAGAAAAGGAGTTTACTCCG
GTCCTTACAAAGATAAAACAAGATAATCCTGATTTACTATTTATGGTTGCCTATGCAGGAGAAGGTTCGC
AGATTATTCTCCAGGCAGATGCTATTGGTTTAGAATGTCAGAAGTTAGGTACTGAAGGTGTGGATTCTAC
CATGCAGTTCTTAAAGGTAGCTGGAGAAAAAGCAGATGGGCTGATTATTACTACTAATCTTAACAGAGAT
AGCGAAAGACCCGAAGTACAGAATTTTATCGAAGCGTTTACTGCAGAATATGGTTACGCTCCTGATATGG
TTGGCGCATCCGTATTTGATGCCTTTACTGTCTTAGGATACGTGATGAGGAATTATGGTACTACCCCAGA
TGAAATTAAAGACGGAATTTACCAAGTAAAAGATTTTCCAGCAGTAACTGGAATTATCAAAGGCTATAAT
TCACTAGGAGAAGTCACTAAAACCGTGCAGGTTCAAAAAGTCGTGAATGGAGAATTTCATTACTTTGCAG
AGATTACTGATATGGAAGTTGTCGCTCCTCCGACTTTATAAATATAGAAAATTTTTGATCTTCAATCAAA
AATCAAATGATTTATTGAATGAATTGTTAATTTGAATCAAATACAAAAAGAATAAAGGAATTATCCGTAA
AGTTCATCATCAAGATATAGAATTTACGGATAATTCCGATTTATGTGGTATCATTCACAGATTTTATATT
TCCCAAGTGTCCATAAGCAAAGAAAGGAAAAAAGAACTTAATGTTACTCCAGCAGATTATTAATGGCATA
GTTGTTGGCAGTGTATATTCTTTGACTGCAATGGGAGCTACGCTGGTATATAGTATTCTTAGGATCTTGG
ATATTTCCAATGCCGGAGCATATGCCTTAGGTGCATACATTGGTCTTTTTTCATATATGGCAACTTCAAA
TTTGATACTTTCTTTTCTAATAGGAATGATTGCAATGGGAATTTGGGGAATTTTAGTACAGAAATATTTA
TATCTCCCTTTGCTAGGAAAGTCTCCGCTCATATCCCTGATTACCAGTATAGGTTTATTTATATTTTTAG
GTGATTTCATAAGATTATGGGCAGGACCTCAAATGAAAGCATTCCCATCAGATTTAACTTTACCTTTTTC
AGGTATTCAGACAGAGAATCTTACTATCATGGGAGTATGGCTATTAGTCCTTTTAATTACTGCAATTCTT
TTATTTACATTATGGTATTTAATCACCAAGACTAAAATTGGATTGGCTTGGAGAGCTACAGCTCAGGATT
TAGAAATAGCTAAAGCTATGGGTATCAATGTCAATATAGTTGTGGCTTTTAACTTTTTTTTAGGGTATAG
CTTTGCAGCTGCTGCAGGGATAATGATTGGAATAATGTATAACTATGTTTCACCTACCATGGGAGAAGTT
CCGGCTTATAAAATGTTAGCTATCATTGTTTTAGGAGGATTGGGTAATCCTGTAGGAGCAGTTGTTGCAG
CGATGTTAATCGGATTAATTGAAACATTAATAGGTGGTTATATTGGGTTCTTTCTTCCAAGAGATTCAAT
CGCTTTTATTGCTGTTATTTTAATTTTATTAATTAGACCGCAAGGGTTATTTGTAAGAAAAAATGTGTAA
AATTAGGTTAAAGATATGTATGAAGTTGTAGTAGCAATTAATGTAGGCATTTTTATTATATTAGCACTCA
GTGTGAATATTATCACTGGTTATATAGGTCAACCTACCTTAGGGCATGCTGCTTTCTTTGGTATTGGTGC
CTATGCTTCAGCTATACTTACCGGAAGATATGGGGTCCCTTTTTTATTAGCCCTTCCTTTATCAAGTTTA
ATATCAGGTTTTATCGGTACGCTTTTAGGACTTGCCAGTTTGAGAGTTAGAGATGATTTTTTAGCTATTA
CAACTATAGGAATTAATTTTGTTGTAGTGGCAATTTTCCAATATGTTCCTTATTTTGGAGCGTCTTTTGG
CTTATCTGTTAGCCCAGCTTATATTTTTGGAATGAAAATGAACTATGTTGGTTATTTAATTTTGACAATA
ATTTTAATTATTTTAATCATTCTTTTCTTAAGAAAGCTAGAGAAATCCTGGTTTGGTTTAGCCATGGGAG
GGATAAGAAATGATGAGGGAGCAGCTGAGTCAATAGGTATAGATATTAAAAAGTATAAAATTATAGCTTT
CATATTAGGTACTGCTATTGCTGGGATAGCAGGATGTCTTTATGCTCATTATATGACTTTTATTTCTTCA
GTGGATTTCGCTTTTTCAACTTCAATTACTATTTTATCGATGGCCATGGTGGGTGGTTCAGGTACTATAA
GGGGTCCTATTGTTGGAGCATTATTTTTAGGTCTTGCTCCTGAAGTATTTAGATTTGCCATGGATTATAG
AATGTTAATCTATGGTGCTTTATTAGTATTTACGATGAGATTTCAACCCGAAGGTCTTTTGGGAGAGAGA
AGTTATTTATGGACCCATATAAGTAAATTATTTAAAGGAAACAAAAAGATGAAAGAAATAGGAAGTGGTT
TATAGAGTGGCAATTCTTAAAATTGAAAAGTTAAAAAAATTTTTCGGTGGCGTTAAAGCAGTTAACGGGG
TCAGTGTAGAGGTAAAAGAAGGAGAAATACTTGGAGTTATTGGTCCGAATGGAGCTGGAAAAACTACCTT
TTTCAATACTGTATGTGGAGTTTATCATCCTGATGGAGGGAAAATTATTTTACAGAATAGAGAAATACAA
GGTTTAACCCCTTTTCAGATTGCCAGGTTGGGTATTGGTAGAACTTTTCAGATAGTAAAACCATTTGCTG
ATATGACTGTTTTAGATAATATAATATCAGCAATTGGAATTAATAGATATAAAAGTATATGGAAATCTTT
TGGGAGTTGCCGGGTAAGTGAAACTGTTTCTAAAGCTAAAAGGCTTCTTGAAATGGTTGAATTGGGAGAA
TTTGAAAATGAAAAAGCAGGAGCTTTAAGTTTAGGATATATTAAAAGATTAGAAATTGCCAGAGTCTTGG
GAATAGAGCCTAAAATTGTCATGCTTGACGAACCCTGTGCAGGATTAAGCCATGATGCCATAGAGGATTT
TATCCAATTGTTAAAAAAATTAACCACTGAAGGACTTACTATCATGATGGTTGAACATAATATGCCTATT
GCTATGGCTTTATGTGACCGGATGATAGTTTTAGATTATGGAGAAAAGATTGCGGAAGGAAAGCCTAAAG
AAGTCCAGGGAAATGAAAAAGTAATTGAAGCATACCTGGGTAAGGAAGAAGAAAATGCTTAAATTAGAAG
ACATTGATGTATACTACGAAGAATCCCGAGCAATCAGCGAGGTATCTATCTCTGTTAAGAAGGGTGAATT
TGTAACAATTATTGGCGCAAACGGGGCAGGAAAAACTACCATCATGAAAGCAATAATGGGATTAATTGGA
ATCAAAAAGGGTAAAGTATATTTTGAAGGTGATGATTTAACCAATAAACCACCCTGGATTCGAGCGGAGA
TGGGTATTGGTTATATTCCCGAAGGAAGAAGAGTTTTCCCCGATCTTACTGTAGTTGAAAATTTAAAAGT
TGGTGCATATACCGTAAAAAGTAAAAAAATATTAACTCAGAATTTAGAGAAAGTTTTTTCCCTTTTCCCT
AGACTTAAAGAGAGAGAAACACAATTAGCCAGAAGTATGAGCGGAGGAGAACAACAGATGTTAGCAATTG
GTAGGGCTATTATGTTAAATCCCAAACTTCTTTTAATTGATGAAATAAGCATGGGTCTTATGCCCATTTT
AGTGAATGCTGTATTTGTTGCAATTAAAAAAATGCGCGAAGAGGGAATTACTATTCTTTTAGTAGAGCAA
AATGCTAAAAAGGCCCTCACTAATGCGGATAGAGGTTATGTATTAGAAACCGGTCGTATCGTCTTAGAAG
ACAAGGCTGATATTCTTAAACAAAAAGATGAAATTAAAAAAGCCTATCTTGGAGGATAGGTTTTTTATTT
ATTTTTGTTTACTATAATAATTATATTGATCATTAAATGATATTGAAAGAGGTGATCATGATGCAAATAA
ACTTAGATATTTCCAAAGCAATGGTTATCAAATTGGATGACGAATTACCAGAAATGTCTGAATTTAAAGA
AGGAATAAGGAGAGCGCCCAAAAGAGAACTTATTCTAAACAAAGAAGAGATTGGGTTAGCCTTAAAGAAT
GCATTGAGATATATTCCAGAAAAATGGCATGAAAAATTAGCACCCGAATTTTTAAACGAATTGTTAGATA
AAGGAAGAATTTACGGATATCGTTTTAGGCCTAAGGGAAGTATTTACGGGAAATCGGTGAATGAATATCA
AGGGAATTGTCTTGCGGGAAAAGCAATGCAAGTTATGATAGACAATAATTTGAACTTTGATGTTGCCTTG
TATCCTTATGAATTAACTACTTATGGTGAAACAGGACAGGTCTGTCAAAATTGGATGCAATACCGACTTA
TTAAGAAATATTTAGAGATGTTGACGGAGAATCAAACTCTAGTAGTGGAATCAGGTCATCCGCTTGGATT
ATTTGAATCGTCACCTGATGCTCCTCGCGCGATATTAACAAATGGTTTATTGGTTGGCCAATATGATAAT
CAGGAAGATTGGCACAAAGCGATATCGTTGGGTGTAACGAATTACGGACAAATGACTGCTGGTGGATGGA
TGTATATTGGACCCCAGGGAATAGTCCATGGTACTTACAATACCTTATTGAATGCTGGCAGGTTAAAATT
TAATATAGCTGACGAAGGTGATCTTAGTGGATATTTATTTGTAAGTTCGGGATTAGGCGGAATGAGCGGA
GCACAGGGTAAAGCAGTAGATATTGCCAATGGGGTAGGAATTATTGCTGAAGTTGATTATTCCAGAATTC
AGACTAGATTAAACCAGGGTTGGATCAAGAAAATAGTGAAAGACCCGGTTGAAGCCTTTGATCTAGCACA
AGAATATATGAACAAGAAAGATAGTATCTCTATAGGCTTTTATGGAAATATTGTTGATTTACTTGAATAC
GCAGTAAAGAAAAAAATAAAAATTCATTTATTGTCAGACCAAACCTCCTGTCACGTCCCCTATGAAGGGG
GTTATTGCCCTCAAGGATTGACTTTTGAAGAACGAACACAAATTCTTAGAACAGATAAAGCGAAATTTAT
CAAATTTGTAAATCAATCATTAACTCATCATTTTGAATTAATTAAAACTCTTGTTGAAAGGGGTACCTAT
TTCTTTGATTATGGAAATAGTTTTATGAAGGCAATTTTTGATGCAGGGGTTAAAGAGATCTGTAAAAATG
GGGAAAATCCTAATGATGGTTTTGTTTTTCCTTCTTATGTTGAGGATATTATGGGTCCACTTTTATTTGA
TTATGGATATGGACCTTTCAGGTGGGTTTGCTTAAGTGGGAAACATGAAGATTTAGTTAAGACTGATAAA
GCAGCCATGGATTGTATTGATCCTAATAGAAGGTTTCAAGATAGAGATAATTATTATTGGATCAAGGATG
CTGACAAGAATCAATTAGTAGTAGGAACCCAGGCGAGAATTTTATACCAGGATGCAGTAGGAAGAATTAA
CATTGCCCTTAAATTTAATGAAATGGTTAGAAATGGAGAAATTGGTCCCATTATGTTAGGCAGAGACCAT
CATGATCCGGGTGGCACAGATTCCCCCTTCAGGGAAACTGCCAATATTAAAGATGGCAGCAATGTAACTG
CTGATATGGCTACTCAGTGTTTTGCGGGGAATGTTGCAAGGGGAATGACTATGGTAACTTTACACAATGG
CGGCGGAGTGGGAATTGGCAAAGCTATAAACGGTGGTTTTGGTTTAGTACTGGATGGTAGTGAGAAAGTA
GATACAATCATAAAAAAAGCAATATCATGGGATGTATTAGGGGGTGTAGCGAGGCGTTCTTGGGCACGAA
ATAAAAATGCTATGGAAACTGCTATAAATCACAATAAAGAAAATAAAACAGGTGACCATATCACTATTCC
TTATTTAGTCAATGAAGATTTGATTAAGAAATTAATAGATTAGATTGTGAAAATATTTCTAGAAAGGGAA
AGTTGCTGAAATGAAAAAGAAGAAACGAATCGTTGAATGTGTCCCAAATTTTAGTGAAGGCAAAGATTTA
ACCAAGATAGAAAAAATAGTAGAACCTTTTAAGAATAAAGAGGGTGTAAAATTATTAGGATACGAAAGAG
ATGCAGATTATAATCGTGTAGTCGTAACGGTTATTGGGGAACCTGAACCTTTAAAAGAAGCGGTTATAGA
AGCCATGGGTGTAGCTATAGAGGAAATTGACATGAGAAAACATCAAGGACAACATCCTCGAATGGGGGCT
ATTGATGTTGCACCCTTTATCCCTATCAAGAATTTTAATATGGAAGAAGCAATATCCCTTTCCAAAGAAG
TAGCAAAGATAGCCTCCAAAAAGTATCAATTACCAATATTCTTATATGAAAAGTCAGCAACTTCACCCCA
AAGAGAGAATCTTTCGGAAATTCGAAAGGGTGAATTTGAAGGGATGGCTGAAAAAATCAAAAAACCGGAA
TGGAAACCTGATTATGGACCTACTGAGATCCATCCTACTGCCGGAGTAACTGCTATTGGTGTAAGAGCAC
CATTAATAGCATATAATATAAATCTTGGAACTAATAACTTAGAAATAGCCAATCATATTGCCAGAAGTAT
CAGAAATAAAAATGGTGGTTTGAGATATTGTAAGGCAATGGGAGTTGAATTAAAGGAAAGAGGAATTGTT
CAAGTATCAATCAATATGACAGATTATACCAAAACCCCTCTTTACCGGGCCTTTGAATTGGTAAGAGTGG
AAGCCAAGAGATACGGAGTAAATATTATTGGAAGTGAGATAATCGGTTTTGCTCCTATGGAAACTTTAGT
AGATTCAGCAGCCTATTATCTGGGTTTAGAAAGATTTTCTACCGAGCAAATTTTGGAAGTAAGGATGACA
GAATAAAATGTTAGATAAAGGGAATCTATTCATAAAAAACTCATCTGAAATAGTGACCTGCAGTGGTTTT
AAGGCAAAAAAAGGTAAAGAAATGTCTGATTTAAAAGTAATTCCCAATGGCGGATTAGTTATTGAGAATA
GAATTATTAAGGCAGTAGGCGATACACGAAAAATATCAGAAAATTTTAAGGAAGAAAATTATCAAGTCAT
TGATGCCTCTGGTAAATCGGTTTTGCCGGGATTTGTTGATTCTCATACTCATTTGGTGTTTGGGGGATAT
CGGGCTGAAGAATTTTGTTGGAGATTAAATGGAACCAGTTACATGGATATTATGCAAAGAGGAGGAGGCA
TCCTAAATACTGTCAAGGCTACCCGAGCGGCTTCAAAAGAAGAGTTGTACCATGAAGGACTGAAAAGATT
GGATTCCATGCTTTCTTTCGGCGTTACTACAGTGGAAGGTAAAAGCGGATATGGCCTTGATTGTGAAACC
GAGATAAAACAATTAGAAGTTATGGAAAAATTGGACAGTGCTCATCCCATCAATATTGTAAGGACTTTTT
TAGGAGCACATGCGGTACCTGAAGAGTATAAAGGGAAAGAAGATCAATTTATTGATTTTATTATTGCCAA
AGTTCTACCTATAGTGGTAGAAAGGAAGTTAGCCGAATTTTGCGATGTGTTTTGTGAGAAAAACGTATTT
TCCTTAGAACAATCCAGAAGATTGTTGTTGGAAGCAAAAAAGATGGGTTTGAAATTAAAGCTCCATGCTG
ATGAGATAGTACAATTTGGTGGAGCAGAGTTAGCGGCTGAATTGGGTGCTGTCTCTGCAGATCATTTGTT
AAAAGCTTCTGAAACAGGCATTAAAGAAATCAGTATGGCCGGTGTAGTGGCTACCCTGTTACCTGGAACG
GCATTTAGTTTAAAAGAACCTTATCCCAAGGCAAGAGATATGATCGAGAAAGAATGCGCAGTTGCATTGG
CTACTGATATGAATCCAGGTAGTTGTTTTACTGAATCAATTCCCTTAATTTTTGCTTTGGCCACTATTTA
TATGAATATGACAGTTGAAGAAACAGTCACTGCCTTAACAATTAATGGAGCCGCTGCTCTAAATAGAGAA
AAAACCATAGGAAGTATTGATGTTGGAAAACAGGCGGATGTTGTTATCCTGGAATTTCCTTCATATCAAT
ATATTCCTTATCATATCGGAGTAAGTTGTGTGGAAAAAGTCATTAAAAATGGAAGAGTTGTATTTGATAA
GAAAGGAAAGAATAAATCCAATGTTGATTGAAAAAAGTTTCAATGATTTGTTAGGGGAATTAGCTTCTAA
CTCTCCTGTTCCAGGAGGAGGGAGCGTTGCTGCTTTAAGCGCCAGCCTTGCCTCTGCTTTAACTGAAATG
GTTGCAAATTTAACAATAGGCAAGAAAGGCTTTGAGAAAGTACAGGAAGAGATGAAAATGATATCCCGGG
AATCAGCGGATTATCGAGAGAAATTTTTGAAGGATATTGATAAAGACGCTGAAGCATTTAGCCGGGTTAT
GGATGCTTTTAAATTACCTAAAAATACCCAGGAAGAGATTATAAAAAGAAAGCAAGTTATCCAAGAAGAA
TTTAAAAATGCTGCCTTAGTTCCTCTTGGGGTGGCTGAAGATACACTGAAGTTAATAGAACTGACATCCA
AGGTTGTGGAAATGGGAAATAAGAATGCCATTAGCGATGGAGCAGTTGCTGCAATGATGGCAAGGAGCGC
AGTTCTTGGTGCGTTATCCAATGTAAAGATCAATTTGCAATCGATTAAAGATGAAGATTTTGTAAACAAA
GCTTTAAAAAAAGTAAACAAGATTGAATCAAATGTTATTGAAGAAGAAAAGAAAATAATTTCCAATGTGG
GTTTGTAATGCAGATAGGAATTCTTGCTGATTGAGGTCAATTTTCTAAAGTGTTAAGTCATATAAATTTA
CTCTCAGTGTTTGAACTATAAAATATTACATAAATTAATTAAGAGGGAGAATTGGGGTATTAAACCTGTT
TTTGAATCATTTTGCTAATTTAAAGAAGGAACAAAGTAAAAATTCTCATGATTAAAATCATTTCAGTTAC
CGCAGTTATTTAGGTAATCTGAAATTTCTCTAAAATTGTAATAGTTCTTATTTTTTTACTATCATTTTTA
ATAAAACCATAAATTTTTACTTATTTTTAGCAATGGTAAAGTTTATCTTTTTATTTTCAGGACTTTAATC
TCATGATTTATATTATTAATTTTAGTAATATGAATTTTTTGTAAACTTATTATTCCTAAAAAATTTTCAA
TAAGTTTAACTCATTCGCCCCACCATATTTCAATTTTTTGTTTCAATATAAAAAGGAAAGAATATCTTAG
GGATAAGCAGTAAGTATACCACATAGCATAAAATATTTAAGAGTAATAATATATTATTGATAATTTTCTA
ATAAATCATTTTTTGAAATAGAGTGTGTGTTATATTTTCTGTAAAAGTAGAAATTTAATTAAGATAATAA
CTTGAAATGGGCCATCAAGAACCTCCATAATATAGATGATACTCTAAAAAATTAAGGAGGATAAATTCAA
GATGACCCAACTAAATACTAATTCAATCGTGTCTATTTTGCAAGAGGAATTAAGTAAAGATGGAGATTTC
CTAAAACAAATGGTAAAAAACATTATGCAACAGCTAATGGAAGAAGAAAGAGATCAACAGGTAGGCGTAT
TATCTCACAAAAGAGATAATACCAAAAGAAAGGCCAATCGTAATGGCTATAAGCCTAGGTCTTTTAATAC
CAGGTTAGGCAGTTTCTTATTAGCCAAACCACAGATTAGAGAATTTGCCTTTCAGACTCAATTGTTTGAA
AATTATCAAAGAAGTGAAAAAGCGCTACTTGCCAGTATCTGCCAGATGGTTACCGATGGTGTCTCCACCA
ACCGGGTAAAGAAAATCGTTGGTAAATTATCCCCGGATCTCACCTATTCCAAATCCACCGTCAGCAGAAT
CATCCAGGAATTGGATCCCCAGATAAAAAAATGGCAGCAAGCACAATTAAAAGATTATTACATCTATCTA
TTTACCGATGCACTTTACTTTTTTATCAGGGCAAACCACCAGGTAATCTCCTGTCCAGTGTTAATTAGTA
TAGGTATAGATAAGAACGGACACCGTAAGGTTCTGGGTGTTGATATTGCCTTTGAGGAAAGCTGCCAGAG
CTACCTAAATCACTTTAACAAAATCAAAGACAGGGGATTAAAATACGTAGATTTAACTATCTCTGATGAC
CATAAAGGGCTTATTAAAGCTCAACAGGAAAATATTCCCTAGTACACCACATCAACGCTGTATCTGTCAT
TTTATGCGTAATGTCTTGTCTTGTGTTCCCTATAAAGAGAAAACAAAATTGGCTGATTATCTCAAACAGA
TCTTTAATTCTCCCAGCAGACAGATGGCCACTACTGTAGCTAAGATTATTGCCAAAAAATACAAGACTAG
CTATTATAAAGTCAGTAAAATGTTACAAGAAGAACTGGAATTTACCCTGACCTATCTTGATTACCCCACT
CATCACCGCCGTAAGATCAGAACCACCAATTTAATTGAAGGGGTAATCAATAAAGACCTAAAACAACGCT
CTAAGGTAGTTGGTATTTTCCCTAACCAGGAATCCTGCCTGCGCTATGTCTGTATGAGGCTCATGGAAAT
TGATGAGGAATGGCAGACCGGCAGAAGGTATATGAAGATAAACAAAGAGGATCAATTCTCACAAGAAGAT
GATCTTCTATTAAAAGAAATAAAACAAATTAAAGAAGGAGTCAATACCAAGGATGAATTGGTGGCTACTT
AATTTTACAGAAAAATTGGGATTGACTCTTGAAATAAAAATATTACATTAAATATTTATATATGTTATAT
AATAAATGATTAGAAGAGTTATTGGTTTATAATTTTAAAGCAAGAAAGGAAAACAATATCATGACTAAAA
TAATTAGAATTTTATTTCACATTTTTGCTTGCTTTATTTTACTTATGATGAACAGTACATTTTTTGTGGC
TTTAGCACAGGATCAAGTTAGTTTTTCGTCAGAGCTTCTGGGCATTGAGGGAATCTGGGAGGGGAAGTTA
AAGGTTCCCGGAACTGAGCTCAGGATTATTTTTAGAATTACAAAAACTCCAGAGGGAAATTTAACTGCAA
CAATGGATAGTCCTGATCAGGGAGTCACAGGCATCCCGGTAGATGCAGTTATGCTGCAAGATAATAGTTT
TTCTATAGAGATAAAGGCTATTGCTGGCATTTATGAGGGAATAATTAGCCAGGATTATACGGAAATTGAA
GGAGACTGGAAACAGGCGGGTGCGTCTTTCCCGCTTTTGCTTCAAAAAGTAGAAAAGTCCGTAGAAATAT
CAAGACCCCAAGAACCAAAAAGACTTTTTCCCTATATTGAAGAAGAAGTCAAGTATGAAAATAGAGAAGC
CGGCATTGTTCTTGCCGGAACATTAACGTTGCCTGACGAGGAAAGTCTTTTTCCTGACTTATGACCCAAG
ACCGACCTTGAGTAAAGTTAGTTGTCCGGTGCTTGCTATTATTGGTTCGAAAGACCTGCAGGTTCCACCA
AAAGAAAATTTAAAGGCCATTGAAGAAGCATTAATAGCCGGAGGCAATAATCATTATCTAACTAAGGAAT
TACCCGGTCTTAATCATATTTTTCAGACAGCTGAGACCGGTTCTCCTGATGAATATGCCCAAATCGAGGA
AACTATTTCACCGGTTGCTTTAGAACTGATAGGAGATTGGATTTTAGAGCAGACTTCATAAATCTATAAT
TATTGACAAAAAAATAAAAGAATATTGCAAACACATTTAATTAAGGAGAGTATTATGGAATTGGCTAATA
TAAGAAAAAATAAAACTGTTATTGCCGGTAAGGGTTTCCCTGCATCATCTACTTTTTTGAAAAAACAATT
ACCTGATATTGATTTAAAGGCAGTAGACCCCAAAGAATTATTTCAGGAGATTAAAGATGCTAATGTTCTT
ATTCCCGGAATGACAAAGATCGAGTCTGAGTTGTTGGGAAAAGCATCTTCACTTATGCTTATTCAACAAT
GGGGAGCAGGTTTAGAAGGAGTAGATATTAAATCAGCAACGAAATATAAGATACCTGTAGCAAATGTACC
TACCGAGGGAACCGGTAATGCAGAATCAGTGGCTGAGTGGTATATAATGGCAGTTTTAAATTTATGCCGG
AAGGAATATGAAACACGTTTTTATGGAGAGAAATATTCTACATGGGGTTCACCGATAGGTAAGGCATTAT
ATGGCAAGACTGCTGGTTTACTTGGATTTGGAGGAATTGGTAAGGCATTGGCAAGACGTTTAAAGGCATT
TCAGATGAAGATAATTGCCCTACAGCGCAATCCTGATTATGTTACTGCAAAAAAGATTGGTTTAGAATGG
ATTGGCAGACAAAGGGATTTACCAGAATTTCTTAAACAGACTGATTTTCTATTTTTGTGTCTACCTTTAA
ATAAAAGTTCATTTCATTTAATAAATAAAGAGACAATTTCTTTGCTTCCGACGGGTGCTTGTATTTTGAA
TGCTGCAAGAGGAGCAATTATTGAAAAGGAAGCATTAATTGACGCTTTGCAAAATGGTCATATAGGCGGT
GCGGCACTGGATGTCTTCTGGGAGGAACCTTTCAAACCTAATGATCCAATAAAATATATACAAAATGTAT
TTTTAACACCACATATTGCCGGTGTTACTGACTATTCTTATCAAGGCATTTCCAATCAGGTAGCAAAAAA
TATCTTACGAGTCCATAATGGTTTTCTTCCTAATAATTGTGTTAACCCAGAGGTTAAGCCGAAATGGTTA
AAAGAAGATAATTTTCATAATAAGTAAGATCATAGGAATTTACCAGAATTGAGATACTAGCAACAAATAT
TGCAACATTTTATTGAGGGAAATGAGGAAATAATTAATGAGACAGTTATTTGAAGAAACAAAGATAAACC
AGATGAAATTAAAGAATAGGTTTGTTCGAAGTGCAACCTGGGAAGGTTTGGCTAAACCTGATGGATCATG
CAGTGATAAAATTACTGAAATGATGGTTGAATTAGCAGAGGGTCAGGTTGGATTAATTATAAGTAGCCAT
ACCTTTGTGAATATTACCGGAAAGGCACATATTGGACAATTAGGTATTTATGATGATTGTCTGATAGATA
GTTATGTGGATATGGTTAAAAAAGTCCATGATAAAGGAAGTACGATTATCATGCAGATTACACATGCCGG
TGGACGGGCTATTGGTAACTCGGAAGATAGTAAGGCACTTGGTCCCTCAGATTTAGAATTTAAAAAATAT
AATTGTAGAAAGATAACTATCAGTGAGATTAGACAGACAATTGATGATTTTGTAAAAGCTGCAATAAGGG
CAAAAGAAGCTGGCTTTGATGGTGTTCAGTTGCATGGAGCGCACGGGTTTTTGTTGAATCAATTTCTTTC
TCCTTTTTTTAATAAAAGAAAAGATAATTACGGAGGAAACATCGAAAATCGAGCTCGTATTGTATTGGAG
ATTGTAAATTCAATCAAGAGGGAACTAGGAACAAAATACACAGTTGCAATAAAGTTAAATTCAGATGATT
TTTTAGAAGGTGGATTTACTCCTGAGCAGATGGTTCAGGTATCAGCACTCTTGCAAGAAGAAGGAATTGA
TGCTATTGAATTAAGTGGAGGAAATTCAATAGGTAAATATTCCTCTTCAAGAATAGGTAGGATTGACCGA
ACAGAAGACGAGGTATATTATCGCGATGCTGCAAAATTATATAAAAAGAATATAAATGTTCCTTTGATAT
TGGTAGGAGGTATCCGTTCTTTGCAGGTAGCACGGGAATTAGTTGAGCAGGAGTTAACAGATTATATTGC
ACTTTGCCGACCATTAATCAGAGAACCAGATTTAATTAAACGATGGCTTTTGGGGGATACCCGAAAGGCT
ACCTGTATTTATTGCAATCAATGTTTTATGCCAACCAGGGCAGGGGAGGGCTTGTATTGTGTCGTAGAGG
CAGCTTCAAATAAAAATGTAAAATAGCATATTTTATAGTAAGAAAAGAAAAACAATAAGAATCAAGGGGA
AATAGTTATGCAAAAACCGGAGTTATTAGCCCCGGCGGGTAATTTGGAAAATTTAAAAATGGCCATTATC
TATGGAGCTGATGCAGTCTATCTTGGTGGTGTGAATTTTGGTTTAAGGGCGCGGGCAAAAAACTTTAATA
TAGAACAATTGGAAGAAGGCATAAAGTTTGCCCATGAAAAAGGCAAGCGTATTTATATCACTATTAATAT
TATTGCCCATAATGAAGATTTAGAAGGACTTCCAGAGTATTTATTTACCTTGCAGAAATTAAAAGTAGAT
GCAGTTATTGTTTCTGATCCTGGAATAACTAAAATAGTAAAAGAAACCATTCCGGGGATGGAGATTCATT
TAAGTACCCAGGCAAATACCACTAATTATGCAGCGGTAAATTTCTGGTATGAGCAGGGAGTCAGCAGGAT
TATTCTGGCACGGGAATTATCTTTAAGAGAGATTAATGAGATAGTCAAAAAATCACCACCGGAAATGAAG
CTGGAAACCTTTGTGCATGGGGCTATGTGTATCTCTTATTCTGGCCGATGTCTGTTAAGTAATTATCTGA
TAAACAGGGATGCTAATAGAGGAGATTGTGCCCATTCCTGCCGGTGGGAGTACTTTCTTATGGAAGAGAA
GAGGCCAGGACAATATCTGCCGGTTTATGAAGATGAGAAAGGTACATATTTTTTTAATTCCAAGGATCTT
TGTATGATAGAATATCTTCCTTTGTTAATAAAAGCCGGAATCTATGCTTTTAAAATAGAGGGTAGGATGA
AGGGAAGTTATTATGTTGCTGCTGTAGTTAGGGCTTATCGTGGCTTGATTGATCAGTATTGTGCAAATCC
AGACAAATACACTTTTGATGAACAGTATTTAGAAGAGTTAAGAAAGATAAGCAATAGAGAATACACTACA
GGTTTTTATTTTGGGAAACCTGATGGAAATGAGCAGAGATATGATAATTGTGCCTATATTCAGGATTATG
CTTTTATCGGACTGGTAGTTAGTTACGATTCTGAGAATCAGCTGGCAACGATTGAACAAAAAAACAGGAT
CTTTGCCGGTGATGAAATTGAGATATTTGGTCCGGATGATGATTTTTTCGTACAGAAAATCGAGAAAATG
TGGGATGAAAATGGCGAAGAGATAGAAGTAGCGCCACATTCCGGACAAATTATTCAAATCAAAACGGTAA
AACCCGTTCAGCCCTGGTATATTTTAAGAAAAAAATCAATCAAAAATTAATATTAACCGGACATTAGCTA
TATTGTTTTTGGAAATTAGAAGGGCTAAAAATGAAGAAAAAAACTGATAATTCAAAACTAAATAGACAAG
TAGATAATGCAGAATTGCCATTGGGCAAATTGAGTTTTTCTCTGCTGAAAAAATTGCTGGAAAAATATCA
AAGTAAACCGGATTCACGAGTAATTATTGGGCCTAAATTGGGAGAAGATGCTGCTGTTATTGAATACCCG
GATCGGTATCTGGTTGCCAAAACTGATCCTATAACTTTTGCAACCGAGGAAATAGGCTGGTACGCTGTGC
AGGTCAATGCCAATGATATTGCCACCAGAGGAGCAGTTCCCAAGTGGTTTCAAGCCACTATTCTCTTACC
GGAAAACAAAACTACTGGAGAGGTTGTCGAAAGGGTCTTTGCTCAGATATATAATGCCTGCAATCAGTTA
AACATAGCGGTTATTGGTGGCCATACCGAAATTAGTTATAATCTCGATCGCCCGATTGTAGTTGGGTGCA
TGTTAGGTGAGGTTGAAAAGAATAAACTTGTTTCTACTTCTGGTGCCAGAACTGGTGATGTGATTTTATT
GACAAAAGGCATTGTTATTGAAGGAACAGCAATTATAGCCAGAGAGAAGCAGGAGGAATTAAAAGATAAG
GGGTATTCAAAAAATTTTATAAAAAGGTGCCAGAATTTTATTTACAAACCTGGATTATCAGTTTTAAAGG
AAGCCTTGTTAGCAAATCAATTAGAGGTACATGCCATGCATGATCCGACAGAGGGAGGACTATCTGCCGG
GATTTATGAAATTGCACAGGCTTCCCAGGTTGGGATTGTGGTTGAGAGAGCAAAGATTCCGATTTTAGAA
GAATCACAGACACTTTGTAATGAGTATCATTTGAATCCTTTAAATACTATAACTTCAGGAAGTCTATTAA
TTGTAAGCACTAAAAGTGAATCCAATAAAATAATTAAAATTTTACAGAAAGAGGGAATTAAATCTTATTT
GATTGGAGAAATAAAAGAAAAGGATTATGGTACTAAAATCAAGACAGACAATTTTTTAGAGGATTTAACA
TGTTCGGCAACCGATGAAATCACCAGAACTTTTGAATAACTTAGAAATATATTTGTTTAAAAAGATTATT
AATTAAAAGGAAATAATTTATTAAGTAGCAATATTTTACAAAATGAAGAATAATAAGAAAAATCTATTAC
AACAAGAGGTGAGAAATAAAAAAGACATTGCATTATTTAAAGTGCTAGTTGTTCTTTTTTTGCCTTATGT
TGCATTAAGTATCGGACAGAACGGTTTTCTTGGTTTGCTTCACTTTGTTCGTGAAGAATTTGATTTAACT
AGAGTACAAGTTGGTTACTATTCAACCAGCTTTTTCATCAGCGCTGCGCTGCTTGCTGTTTTTACCGGTA
GTATTGTTGACAAAATGGTACCCAAAAAAGGTATGCTTTGTGGAATAGGATCCATGGGTATTCTATTATT
ATTACACAGTCTATCAGCATCATATAATTTTCTTTTATTGATTGCTTTTTTTACTGGTCTTGGTTTCAGC
ATAATTACTCCTTCTGCAACAAAGGCAGTTATGATAAATAGTCCTAAGGAAAAAAGGGCTGTTTCAATGG
GTTTCACACAAACTGGATTTTATAGTAGGGGCTAGTATAATTCCTTTTCTGGGAGAAATCTTTGGCTGGC
GAATAGCGATACAGTCTGTATAGTTGGTATTGTTTTTGGAATAGCGGAAGGAGCTACGCTTTCTCATTTT
GTTGTTTTTCTTTCTGAAGATTTAGATATGAGCAAAGCAATGGTGGGCTTGATATTTGGAATGCTTGTAT
CACCACCCTTATTCGGGCTTATTGCCGATATATATAGAGGTTACCAGCTTAGCTGGTTATTCTTTGGTTT
TACCATAAAAAAGAGCAAGAGAAGCTATCTGACAATTTTTCACCTGCAGTCCAAAGCAAACAGTTCTAAT
GCTTAGAAATATTCAGTTAAAATATAAGAAAAAAGCAAAACAAATACTAACAAGAAAAACTTAAACCTCT
TTTAGAGGTTCTTAAAGCCACCCGCTAAGCGGGTGCGATATTTACTATTAGGTAAGTGATAAGCGAAGGA
GGATAACTGTGGAAATCCGGATTAAAGATATCAGCAAGCATTATTACTCAGAAGGAAAGACGATAAAGGC
ATTGGATAATGTAAGTCTTACAATTCCCGGGAAAAAAATATTTACTTTGCTTGGGCCCAGTGGTTGTGGG
AAAACTACCCTTCTTCGCTGTATTGTAGGTCTGGAGACTCCTGATACCGGTGAAATTATTATAGGCGATG
AAATAGTATGGTCTAGCAAGAAAGGAATAAATGTGCCGGTTGAAAAACGAGGATTGGCTATGGTATTCCA
GACATACGCTATCTGGCCGCATATGGATGTGTTTAATAATGTTGCCTATCCACTTCAAATCCAGAAAGTA
TCCAGGGAAGAAATACAGAAACGGGTTGAAAGGACTTTGAAATTCGTTAAACTGGAAGGATTTGAACATA
GGCCAGCAACAAATATTTCAGGTGGTCAACAACAGCGTGTAGCCCTTGCCAGAGCTTTAATCGCGGAACC
AAAAGTTATTCTCTTTGATGAACCTTTAAGTAATTTGGATGCAAAGCTCAGGGAAGAAACCAGAAAAGAT
TTGAGAATTTTCCTGAATGAACTTAAGATAACTGCTGTTTATGTAACACATGATCAGATTGAAGCCCTTG
CTCTTTCTGATATAATCGCGGTAATGCATTCCGGAAAGATTATAGAGATTGGCTCTCCAAGAAAAATATA
CTTCGATGCGTCCCACCGTTTCGTAGCGGATTTTATTGGTAGAGCCAATCTTATTAAAGCAGTAGTAAAA
TCTCAACCGCACAATAAGACTGTTGTTGATACTAAGATGGGTACTTTTATCTGCCAAAAGCGTGATTTCC
CTGAGGGTAGTGAGGTTGTATTATGTATTCGACCAGAATTTATCTATTTAAAGGAAAATAAAAAAGAGGT
TAAGGGACAGAATAGTCTCAAGGGCAAGATAGAGAATCTTGTTTTTATTGGCGAATCATATGAAGGAGAA
ATAAAGGTTGGTAATGAAATCTTGATGGTAAAAATAAAACCTGAAACCCAATTAAAAAAAGGCGATGATG
TAGAATTTACTGTAAGTCCGGAATATTGTCTTCTTGTTTCGGTTTAATGGAAAATTTATGATGAAAAAAA
CTCCCAAATTAACCCTGATATTAATTCTAATTGTTGGATTTTTAACGGTTTCTCCGGTTATAATGCTTAT
ATTCGGAAGCTTTTCTGAAGGTCTGAGTGCTTTTGGTTCTTTTACGCTGGATAAATATATTTCAGCTTAT
AGTGATCCGGCTTTTGCAAAGATTATTTTTAATACCATAATTTTTGTAGTCGGCGCTGCAATAGTTGCTA
CCGTATTGGCCTTATTTTTGGCATATCTGAACAACCGAACAGATATCCCCTTTAAATTTTTATTTAAAAT
TATTTCCATTACTCCTATGATGATCCCTCATATCCTTTTTTCAGTTAGCTGGGTGTTATTATTAAATCCC
TCTAATGGCATTTTGAATCTTATACTAAAGCAGTTATTTTCATTGGAAAGTTCTCCACTTAATATTTATT
CACTTTGGGGAATGATACTAGTTGAAGGATTGCTTGATATGCCCATAGCTTATCTAATCATCGCACCAGC
TATGGCTTCCTTTGATGTAAATTTAGAAGAGTCCTCCCGGGTATTTGGTGCAAACAGCGGACAGACCTTA
TTCCGGGTTACTCTGCCAGTACTCAGACCGGCTATACTTGCCTCATTTATTCTTTGTATTGTGCGATGTA
TGGCTTCCTTTGCTGTCCCTTCGGTAATTGGTATGCCTGGTAGGATTTATGTTTTATCAACTCATATTTA
TCGGACAATTTCTATCGGTTTTGCCGTGGATTATGGAAAGGCTGCAGCTATCGGAATGAGTGTTTTAGTT
ACATCAATAACCCTGATTTTTATATATAGATATTTAACCTCGGAAAGTGAAAAATATGTTACTATTTCCA
GCCGCGGATATCGGCCAACAGTGATTGAACTTAAAAAGGCAAAGATACCTTTATTTATTATCCTGGGCCT
TTTAATGTTTGTCCTGATTGTTCTTCCGGTATTGGTTTTAATTTATACCTCTTTTGTTCCCTATTCTATG
GTACCCAGTGCCAGGGCTTTTTCCATGATGAATTTAGATCATTGGTCTTCTGTTATCAGTGATCCCATTT
CACTCTTATCGCTAAAGAACAGTCTATTTCTTGGTATTTTTGGGGCTACCTTAGGAGTCATTTTATCAAT
CTTTGTAGCTTATACTATTGTTAAGATAAGGACAAAGGCATCCGGTTTCCTGGAGTCATTAAGCTTTTTA
TCTTTTTCTTTTCCGGGTATTGTTATAGGAGTAGGATTTATGTGGTTTTTTGTACGTACCCCCATTTATG
CGACTATATGGGCTTTACTCATTGGCTATATTGCTACTTATCTTCCGTATGGTATTCGTCCATTGAGCAG
TGCCTTTGTTCAAATTCATCGGCATCTTGAAGAATCTTCTATGGTTTGTGGAGCTAGTTCCCTGACTACT
ATGTGGAGAATTATTGTTCCATTATTGGTACCTGGTATTGTTTCCGCATGGGTTCTCATGGCTACCATGT
TTTTGCGTGAATTGACCCTCTCAGTTGTTCTTTCCCGACCTGGAACAGAGGTTTTAGCAGTTCAAATTCT
CCGATTTGCCAATGATGGACTTTGGGGAAGGCTTTCAGCCCTGGGTATTATCATGATTGCCATTTCAACT
ACCCTTGTTGCATTTGTTAATTTTATCGGGGCAAGGTTTACAAATAAGTAGAATAATATTTCTAGATGGA
ATACCTCTATAATTATTTTTCTCCATCCAGGTAATTTATTTCTTTACAAATTCTTTACAAAAAATTGAAA
AAAGTGTATGCTATGATTGTTTTTTTAGTTATTGAATTGTAATTAGAATAGAAAGTTTTATACATTGGGG
TAGACCTAATTGATTAAATTATTAAAAAATTTGAAACCTTATTGGCTATCTATTATCGGAATTGTCTTTT
TTGTTTTTTTGCAGGCAATCTCAGAATTATATTTACCAACACTGATGTCAGATATTGTGGATATAGGAGT
AGTCAATGGAGATATTAACTATATTATAAGAATCGGAGGATGGATGATTCTGATTGCTTTTATTGCTATG
ATAGGTTCTATTTTAGGAAGCTATCTGGCAGCTAAAACAGCAACCGGATTTGCAAGAGATCTTCGGACAC
AAGTTTTTACCAAGGTGGAAAGTTTTTCTTTAGAAGAATTTAATGATAAAGGAACGGCATCTCTGATTAT
CAGGACAACCAACGATATTACCCAAATTCAGCGATTGACACTCATCATGCTGAGAATGTTTTTAAGAGCG
CCATTGCTCTTTATCGGTGGTATTATTATGGCTGTTTCAAAGGATGTTAAATTGTCTCTGATCTTTGTGG
TTATCTTGCCAATTTTAAGCATTATAATTTTTTTCGTCGCAAAGAAGAGTATGTCTCTTTTTAAATCAAT
GCAAATTAAATTAGATAAGCTTAATTTAGTTCTTCGCGAATATTTAACCGGTATACGAGTTGTTAGGGCA
TTTAATCGGGAGGATTACGAAAAGAAAAGATTTCATAAAGCCAATCTTGATTTAACGGAAACAGCTATAA
AAGTCAACAAACTGATGGCTATTTTAATGCCTTTAATGATGTTAATTCTCAACTTGGCTATTGTAGCCAT
TATTTGGTTTGGAAGTATACGAATTAACAACGGTGGTATGCAAGTCGGGGATTTAATGGCCTTTATTCAA
TATGCATCACAGATTATGTTTTCTTTAATTATGGTTTCTATGATGTTTATCATGTTACCCCGGGCATCGG
TATCAGCGATTCGGATTAATGAAGTTTTAGAAGTCGAAGCCAAGATCAAGGACCCAATGATACCAAAAAA
AAGTAAATCAGAGATTGAAACTGAAATTAAATCAGAAGGTGTTAGCTCAGAAAAAGACAAAAGGGGTTAT
CTTGAATTTGATAAGGTAAGCTTCTGTTATCAAGGCGCAGAAGAACCGGTTATTAAAAATATTTCTTTTA
GGAGTAATCCCGGAGAATTGACTGCAATCATCGGAAGTACAGGTTCCGGAAAATCAACATTAATAAATCT
TATACCGAGATTTTATGATGTAACATCAGGTCGTATTTTAGTTGATGGTGTGGATATACGGGAATTAAGG
CAAGAAAAATTAAGGTCCAAGATTGGTTTAGTTCCTCAAAAAGTTGTTCTTTTTACGGGAACTATTGCTG
AAAATATTGGTTTTGGAAACCAAAACTTATCTCATGATGAAATGATAAGAGCAGCCGAAGTTGCTCAAGC
ATCGGAATTTATTTCTGCTATGAAACAAGGATACGATTCTCTTATTGCACAAGGAGGGACCAACCTATCA
GGAGGACAAAAACAACGACTGGCTATTGCCAGAGCTTTGGCCAAACATCCTGAAATTTATATTTTTGATG
ATTGTTTCTCCGCTCTTGATTTTAAAACAGAGGCAAGATTACGATCAGCAATTAAAGAAGAGATAAAAAA
CGAAACAGTTTTAATTATTGCTCAGCGAGTAACCACGGTGATGAATGCAGACCGAATTATTGTTTTAGAT
GAAAGTAAAATAGTCGCTATGGGTAAACATCAGGACTTAATCAGGACCTGTGAAGTTTATCGGGAAATCG
TAGCTTCACAACTCTCAGAAGAGGAATTACCATGAGTGAAAAAGAGCGAAAACCAAGGAGACCGATTAGG
GGATTAGGCCGTGGTTCAGGAAGGCATGGAAATATGGCTATGCCGGTAGAAAAAGCCAAGGATTTTAAAG
GTACCTTAAGACGATTACTTGCTTATTTGAAACCTCACAGAATAAAGCTTATCATTACTTTTCTGTCGGC
TATTGCCAGTACAACTTTCACTATAATCAGTCCAAAAATTATGGGACGAGCGACCACCAAATTGTTTGAA
GGCTTTCTCCTAAAAATGAAAAATGTCCCTAATGCAGTCATTGATTTTGACTATATCTTAAATATTATTT
ATATCTTAATCGTATTATATGTTATCAGTGCCGTATTTAGATATGTTCAACAGTATATTATGGTTGATAT
TACTCAAAAAACCATATATGATATGAGAAAAGATATTAATTCTAAATTATCAAGATTACCTTTAAAATAT
TTTGATAGTCGAAGTCATGGAGAAATACTCAGTCGGGTGACCAACGATATTGATACCGTCAGCAATACTC
TTCAACAAAGTGTTACCCAATTAATTACTGCCATAGTAACCCTGGTGGGAATCGTGGTTATGATGCTCAC
CATTAGCCCTCTGTTAACTTTGGTTGCTTTTGTTACTTTACCTTTAAGTTTCTTGGTTACCAGGGTTATT
GCCAAACAATCGCAAAAATTCTTTGCCAAACAACAAAAATTCTTAGGTCAATTAAATGGTCACGTGGAAG
AGATGTATACTGGCCATAACATAGTTAAAGTTTTCAACTATGAAAAGCAATCTATTGATAAATTCAATCA
AGTGAATAGTAAGCTATATGATGCCGGATGGAAAGCTCAATTCATATCAGGAATCATTATGCCCTTAATG
ACAGCTATTGGTAACCTTGGCTATGTTTTTATTGTTATTTTAGGTGGAATTTCTGTTGCCAGAGGAACTA
TTACCATTGGAAATGTTCAAGCATTTATTCAATATTCCAGGCAATTTAACCAACCTATTATTCAAACTGC
CAACATTGCTAATATTTTTCAATCAACCATTGCTGCAGCTGAGCGTGTCTTTGAAGTTCTTGATGAATCT
GAGCAAATAGCGGATAAACAGGATGCGATTCATTTAGATAAAGCTGAAGGTAATATAAAGTTTGAACACG
TTCAATTTGGATACAGTGCTGGAAAAATACTTATAAAAGATATGAATATCGATGTTAAAAAAGGTCAAAC
CATTGCCATTGTAGGTCCTACCGGAGCCGGGAAAACCACATTGGTTAACTTGCTCATGCGTTTTTACGAA
GTAAATGATGGGAAAATTACCTTTGACGGAGTAAATATTCGTGACATGAAACGGGGTGAATTGAGAACAC
TTTTTGCAATGGTTCTTCAAGATAGCTGGCTGTTCAAGGGAAGCATCAAAGAGAATATTGCCTATGGCTG
GGAAAATGCTACAGAAAAGAAAATAATTTCTGCCGCAAAAATGGCTTATGCCGACCACTTTATCAGAACA
CTTCCGGATGGTTATGAAACTATTATAAATGAAGAAGCAAGCAATCTCTCTCAGGGCCAAAAACAATTAC
TGACAATTTCCCGCGCAATTCTGGCAGATCCAACCGTATTGATTCTCGATGAAGCGACTAGCAGTGTCGA
TACCAGAACTGAAATTCATATTCAAAAAGCCATGCTTGCCCTCATGGAGGGAAAAACAAGTTTTGTCATT
GCTCACCGTCTATCGACTATCCGGGATGCAGATTTAATTCTGGTTATGGATAAAGGAGATATTACCGAAA
AGGGAACTCACAAAGAATTATTGCAAAAGAATGGTTTTTATGCTGATTTATACAACAGCCAATTTGCAGT
TTCAGGATTCGGTGATAACACTAATTAAAGTTTTGCTGTTAATTTTTTTCTCTTATTTCTAATGGAGGAA
GAAATATTTTAGTCTGGTAGAGATATCCTTTGAGTAGAAAAAATATATTTTTTATGTCATAATATTATAT
AAAGAGTCTCAATTAATAGAATAGAAAGAGGAAAAATATTAATCCTGGGTAGTTTTATCTAAGGAGGAAT
ATAATGGATAAACTATTTGGAGGAATAATTGGGGCAGGGAAAACTTCTTTTATAGGATTTGCGCATAGAG
TAGCAGCTAATTTTTATAATGAAGCAGAAATTAAAGCTGGAGTTTTTTCAAGTGATCCTGCTAGAAGCCT
ACAGCGGGGCCTGGAGCTAAAAATAGAGAAAGACAGAATATATAATAATTATGCTGAGATGATTGAAAAG
GAAAATACACTCCCTGCCGAAGAAAGAATTGATTTTGTAATAATCGCGACTCCCAATGCCCTTCATTACA
GCATGATAAAGGCCTTTCTGGAAAACGGATTTCATGTTATCTCAGATAAACCAATGGCAATCTCTCTCGC
TGAAGCCCTGGAAATAAAGAACAGTCAGCAAAGAACAGGGATGGTATTTGCCCTAACCCATGGTTATACC
GGATATCCCATGATTAAACAGGCCAGGCATCTAGTTCGTTCAGGTGAGCTTGGGAGAATTATCAATGTTG
TTGTTAGTTATAACCAGGGGTGGCTTTCTCCTCTTCTTAACGACCCCCAGGTATTTAAAACATGGCATCT
TGATCCAGCCATCTCCGGTCCTTCCTGTACCATGATAGATATCGGGATTCATGCCCTGAACCTTATCCAA
ACCATTACCGGATTAACTCCTGAAAAAGTATGTGCAGACTTAAATACTGCTATAGCGGGGAATCAGCTTG
AAGATAATGGAACTGTGCTTATTAAATATAATAATATGGTCAATGGACTTCTTCATGCTTCCCAGGTTTC
AACCGGAGAAGGCAATGCTCTGCGAATAAAAATATACGGAGATAAAGCTGCTTTATCCTGGGACCAGGAA
TTTCCAGAAGTGTTGGAAATGATGAATTCAGATGGCACCAGCACTATTTTTAAAAAAGGTATTTCAGCAT
TAGGCAAAGAAGCCCTAGAGGCATCAAATTTTCCTGCAGGACACCCGGAAGGGTTTATCTGTGCCTTTGC
AAATATATATTCTGCATTTTTTAAAGCTATACGTTGCAAGAGAAATAATCAATCCCCATGTCCGGGCGGA
GAAAGTGGCTGGGATTTTCCTGGTATAGAAGAGGGGATAACGGGACTTTCTTTTATAGAAGCAATTTTAA
AGAACAATAAATCAACAAAAAAGTGGACAAAAATTTGACATTAGAAGTTTGGAAATATATCATAAATAAG
GGGTTTGCTTTTAACAGCTTATTATAAATTATTATCAAGGAGAAAGGCGGTGATGTATTAAACTAGTAAT
AATCAAACATCAAAATAAACACACAATTAATAAATTTAAAAAGGAGAAAAAAAGAAAATGAAAAAGTCAA
TTTTATGGATTTTAGTTCTGCTATTTATTTCTTCAGTAGCAAGTTATTCATTTGCCCAGCCAGTAGAAGT
TGGTATTGTTCTTCCTACTAAAGATGAACCCAGATGGATACAGGATGAGGCACGATTTAACGATGCACTT
AAAGATGCAGGTTATAGTGCTGAGATTCTCTTTAGTCAGGGTTCTTCCGCAAGAGAAAAAGAGAATGTTG
AGGCATTAATTACAAAAGGTGCAAAAATACTAATAATTTGTCCTCATGATGCTACTGCTGCTGCTGCTTC
AGCAGATGATGCAAAAGAAGCTGGTTTAAAGGTTATTTCTTATGACCGATTGATACTTGAAACCGATTCA
GTTGATTATTATGTAACCTTTGACAGTATTGCTGTCGGAGCAGCTCAGGGACAATACCTGGTTGATAAGG
CTACTGGAACCGGAAACCCTCTTTACCTGTATGCTGGTGCTGCTACCGATAATAATTCTTTTCTTTTCTT
TGAAGGTGCCTGGAATGTACTTCAACCCAAGATTGCAGACGGCACTTTTGTAATTAAGAATTCAAGCAAA
GCTATTGAACTACAGGACAAGGCAGATTTAACCCGTGCCGAAATGGGAGAGATTCTTGGCCAGATTACTA
CTGAATGGGACTTTACTACTGCAAAGAATCTTGCTGAAGCTAATTTAACCGTTGCCGGTCCTGAAGATAA
AGGAGATGTTTTTATACTGGCACCTAATGATGGAACTTCCAGAGCTATTTCAGATGCCTTTGCTGATGAT
AAGGATGTAACCAGCTATGTTAGTACTGGTCAGGATGCTGAAATACCTTCAATTCAGTATATTATTGATG
GAAAACAGTCAATGACAGTTCTAAAAGATGTCAGAACCTTAGTAAATGATGCCAGTGATGCTGCTGTTAC
ATATCTTGAAGGCGGAGTTCCTGAAGGTACAAATACTTACAATAATGGAGTAATTGATGTTTCAGCAAAG
CCTTCTAAAGTTATTGCAGTAGATCAAAGCAATTTAAAAGAGGCAATCATAGATTCTGGTTACTGGGATG
CCTCTGAATTTACCGGTTTAGATAATCTATAGTAGAAGGCATTTAAAGTATCGTCAAATAAGTAAGATTA
TTGTTTTGTTTTGAACTAGTAAATATGAGCGAAGTGAAAAATTTCACCAATGGATGAAAATAATTCACTT
CGCTCACTTTCAAATTTTATTAAAAACTACATTAATAATCATAGAGATTAGAATAGTGAATGGAAATAAA
TAGGTTTTGTTTAATTATAATTAATTTTTAATTATATATTTAATGCAAAGAGAGGAAACCTATGACAAAA
AAAGTACCAGTTGTGGAGATGCGTAATATAAGGAAAAATTTTGGCGGTGTACAGGCATTAAAAGGAGTAG
ATCTGGTATTGAATCATAATGAAGTTCTGGGATTGGTTGGTGATAATGCAGCCGGTAAATCTACTTTAAT
GAAAATCCTCAGTGGGGCGTATATTCCTGATGGAGGGGAAATATTTGTAGAAGGCAAAAAAATACATATG
ACAAGCTCCCAGGATGCACATCGGCAGGGAATTGAGATGGTATACCAGGATCTGGCATTGGCTAATAATT
TAGATGTAGTTGCAAATGTATTCATGGGAAGAGAAAAGTCCAGCTTACGATTAGGACCAATAGGTATATT
AGATGAGCACTACATGGAAAAAGAGACAAAACGTCTTTTAGATAGGCTTAAAATTGACATTTCATCTGTT
CGTTTAAGGGTAGAAAGCCTCTCTGGTGGCCAAAGGCAAGCTATAGCTGTTGCTCGTGCAACTGCTTTTG
ATGCTAAAGTGACTATTATGGATGAACCGACAGCTGCATTGAGTGTAGCAGCAATTGAAAAGGTGCTTGA
TTTGGTGAAAGAACTAAAAGCACAGGGTAATTCAATTATTATAATAAGTCATCGAATAGAAGATATCTAT
CAGGTAAGTGACCGAATGATGGTTTTGCGCCAGGGACGCAAGGTTTGTGATACAGAGGTTTCCGGCGATA
TTGATACATTCCGAGAGCATGTGGTTGCATATATTGTTGGTGCACGTGACGATTTTGCTGAAGAAGGAGG
AAGAAGGCCCAATGGTAAGAGCAAATAAGTCCGAAAAAGCAACATTAATTGGGGATGTAAATAGATTATT
TCAAGAAAATATTCGTGAATGGGGTATGTATATTGCCTTATTGGTTATCATGATAATTTTTACTATCACC
ACAAAAGGTATCTTCCTATCATCAAGAAATATCAGTAATCTAATTAATCAAACCGGGTATATAGCAGTAT
TGGCAATAGGAATGACTCTGGTAATTATAATATCTCATATTGATTTATCGGTAGGTTATCTTTCAGGTTT
TTTAGGCGCAGTAGCAGCGACTGCTATGGAATTCTGGCACATGTCTACCCCTGTTAGCATAGCTTTAATA
GTAATTTTAGGAGCTATGGCAGGTTTTTTGACCGGTTTTTTGGTAGGACAGATGAAAATACCTGCCTTTG
TAGCGACACTTGCAGGCTGGTTGGGTTACAGAGGAGCATTGCAACTGGTAACTATGCATAGAGGTACAAT
TGTTATAACTAATGATGCCTTTAATGCCATAGGGAATGGATATATTCCTGATATTCCTTATATTCCTGAT
ATAGGAATCCTGGCAGGAGTACATAAAATGACACTTGTACTAGGAATACTGGTAATTATTTTTTATATTT
TAAGTGCAATCAGAAAACGTAACAGAATGATATACCATAACTTTAAGGTCTATCCAGTCCATTTTTTTAT
TCTAAAATTGATTCTTATGTCAGCATTAATCGGAGCTATTGCCTGGATAATGTCAGGTTATAGAGGTCTA
TCATGGACAGCAGTAATTGTGATTGTTGTTGTCTTGATATATCATTTTATAATGGCTAGAACTAATCTTG
GAAGACATATTTATGCGGTTGGAGGTAATCCTGAAGCTGCACAGTTAACAGGAATTAGTGTAAAAAAAAT
AACATATATTGTATTCTGTTCAATGGGGGTACTGGCAGCATTATCAGGCATATTATATGCTTCCCGTTTT
AAATCAGCAACAACGACAGCAGGTACATTATTTGAATTGGACGCAATAGCAGCTGCTTTTGTAGGTGGAG
CTTCACCCTCAGGTGGTATCGGAAAGGTTACCGGATCTATTGTTGGTGCCTTTGTAATGATGTCATTGAC
CAGTGGCATGAATTTGATGGGTATTGATATATCTTATCAATATATTGTAAGAGCCCTTGTTTTAGTAGCT
GCGGTAGTATTTGATGTAGCAACACGTAATAGAAAAAAGACGTAATAAAAAGTACCAGGAGTAACAGTGT
CTTATAAAAGTAGTAATATTGATGAAACAGATATAAAAAAAATTCAAAATACAAATTTAGAGAATGAGGC
AATTTGTAATTTAAATAAGTCTATTTTTCAGGATATAGATGTTGCTATTGTTTTTTATAATACTGATGAA
AAAATCTTACATGTAAACCCTTATTTTTGCCAAACATTTGGTTTTCAGTCAGATAAAGTTATTGGAAAGC
CAATATCCTCCATATATTATATTTAAGGATAAAGATAAATATTAATCATCTTACTCCCTCCTTCCTCAGC
TGGCAAGTTTTCGGGTCTATTTAAAAATAAAAAAAATTGAATCGATAGAATTTTATTTATAAAATAAAAA
AATTAAGGTAGAATGAATAGTAATAATAAAAACAGTGAGGAAGAGACGTGGCAAATAAGAATTCTTATAA
TGGTAAAATACTAAGAGTTGACCTAACTAAAGGAGAATTAAAAACAGAAATTTTAGAAGAAAATATTTAT
CGTAAATATATTGGAGGAAGTTCGCTTGCCAGTTATTTTTTATTAAAGGAACTGAAGAAAGGAATTGATC
CTTTAGGACCTGAAAACATGCTAGTATTTGCCTGCAGTATTATTACAGGGACTACCGTTCCCGGTGCAAG
TCGCTTTACAGTAGCTGCTAAATCACCACTTACCGGTGGTTTTGCCGAAGCAGAAGCAGGGGGTTGGTGG
GCTCCTGAGCTAAAATGGGCTGGCTTTGATGTGATTATTATTAAAGGAGTTTCCCCTAAGCCAGTTTATC
TTTGGATTCATGATGATAAGGTAGAATTACGAGATGCAAACCACTTAACTAGCCAAATAACTGGTGAAGT
AGAAAAGATAATACGTGATGAGCTAAAGGATAAAAAAATAAGGATAGCCCAAATAGGTCCTGCAGGAGAG
AATATGGTGAGATATTCGAATATCGGAAATGAGTGCGAGCACTTTAATGGTCGTGTAGGACTCGGTGCAG
TTATGGGGTCGAAAAAACTTCGTGCCATTGCCGTAAAAGCTACCGATAAAAATGCATATGTTAATCCAGA
AAAGATTAGGCAAATAACAAAAGAATGTGCCTCAGAATGGAAAGAAACATCTCAGAGATTTCATGATTAC
GGAACTGCAGGAGGAGTTGTAGGTCTAAACGAAGGAGGAATTTTACCAACAAGGAATTTCCGTGAAGGTC
AGTTTGAAGGAGCAGAAGCAATTTCTGGAGTTACTATGTCAGATACTATACTGGTAAATAGAGGACACTG
TTATGCTTGTCCAATACGCTGTAAACGTGAGGTTAAGGTAGAGGGTATATATCATGTAGATCCCTATTAT
GGAGGACCTGAATATGAAACTGTTGGTTCTTTAGGGTCACTATGTGGTATTGATAGTTTGGAAGCCATTG
CCAAAGGAAATGAGCTATGCAATAAATACGGTCTTGATACCATCTCTACTGGTGCTACTATTGCCTTTGC
CATGGAATGCTTTGAAGAGAGGATAATAGACAAAGATGACACCGACGGAATCGAGCTTAAGTTTGGTAAT
GCCGGAGCTATGCTGGAAATGATAGATAAAATAAAGAATCTTGATGGTATCGGTGCCATTCTAGCAAGAG
GAGTATTCTATGCTGCTAAAGAGTTTGGTAACGGAGCAGAAAAATTTGCCATGCATGTTAAAGGACAAGA
ATTGCCAATGCATGAGCCAAGAGGAAAGGTAAATGTTGGGCTCCAATATGCAATTTCTCCGACTGGAGCT
GATCATATGGAAGTTCCTCATGACTTGATGTTTACAGATTATGGTTACCCACTGGATTCAGTAAAACCCT
TAGGACTGCTTGAACCAATAGATCCTTTTGATCTGAGCTCCAAAAAAGTAAGGTTTTTCTCTTATACTCA
GAAAATATGGAGTTTATATAACTGTATTTGCCTTTGTATGTTTACCGGTGTTCCCCAAGGACCTTTAAGC
CTAGAAAATCTGGTATCCCTGGTTAATGCAGTAACTGGCTGGAATACCAGCTTATATGAGATGATAAAGG
TTGCAGAGAAGTCAAATACCATGGCCCGTTGCTTTAATCTCCGGGAAGGCTTAAGTAGCAAGGACGATAA
AATTCCTGATAGATTCTTTGAAGCCTTTACCAGTGGCCCCCTAAAAGACAAACCTATTGATAGGGAAGAA
TTTGAGCAAGCAGTAAAAACTTATTATGCAATGGAAGGATGGGACAAAGATGGTGTCCCCACAAAGGCAA
AATTAGAAGAATTGGATCTAGAATGGATTGAATTCTAGATAGATTCATATAATGTTTAACAAAAAACTTA
TGTTAATATACTAATTTGATGGAGTAAAACTTTTATGTAATGGAAGTTTACCCCATTTGGTTATTTTATA
ATTGTTTCTTGTATTAATTTGTGATTGGAGGAGATATTTATTAAATATTTTAAAAAAATTGATGATAAAT
ATTTATATTTATCACCAATCAATATAGATGATGCTGAGCAGTTTACTGAATGGGTAAACAATCTCGATTT
AACTGTAAATTTATCAATGGCACCTTGTATTTTTACTATAGAAAAAGAAAAACAACTATTGGAAAATTTA
TGCAAGGAAGGATATCATTTTTCTATAGTAAAACTAAAAAATGACGAGTTAATAGGTATTTGTGGTTTAT
TAAGTGTAGATAAGATAAATAGAACAGCCGAGGCGGGCATATTTATTTAACCATAAAAAACCACCTTCTA
AGAAGGTGGTAATGGTTAAATAAATAGCTTGAATGTGTGAAGGAAAAAACTAAAAATTAAATAAAGTTTG
TATTTATAACATAAAATAGACCAATTGGTTAAGAATTGTTTTGATTTAGATTAAAGGTAAAATGACTTTT
TACAGAATAATTATTTTTTTAAGGAGGTTACTATGAATCTTTATGAAGGTATAAAAAAAAGGCAGAGTAT
CAGAGGTTTTCTAGCAAAAAATATTTTACAAAAAGACATAGAGGAAATTTTAGAAGCCGCTGGAAATTCA
CCATCTTATACTAACACACAGCCCTGGGATGTTGTGGTTGTCAGCGGGGCAAGGAAAAATAAGCTAAGTG
AAAAATTATTGGAATTAGCCAAAAGTGAAACTCCTAAAAATCCGGATATTTCTTTTCCTATTAACTGGCC
TTCCGAAATGGAAAAAAGAACCAGAGAACATGGAGCCCGTAGGCTTAATACCTTGGGAATAGCAAGAGAA
GACAAAGTTGAGAGAAAAAAGTTAAATTTAATGAATTATGAATTCTATGGGGCACCTTGTGCAGCCTTTC
TTTTTATGGATAGCAATTTAAGTGATTGGTCTCTATTTGATATGGGGTTATTTACCCAGAATTTTATTCT
TGCGGCATATAGTAAAGGTATCGGTAGCTGTATACAGGCATCAGTAACAGGCTATGCTGAAGAAATTAAA
AAATTTTTAGATATTGAGAAAGAAAAGAAATTGGTTGTTTGTATATCTTTGGGTTACCCTGATTTCAGTG
TAAAATTAAATAGCTATCGCAGTATAAAGAAAAATTTGGATGAATACTTTTATTGGTATGAATAGTATAA
AGAAAGATAATTAGAAGGGGAAAATGATAAAAACGCTTGTTTTAGCTCACAGAGGTGCATCAAAGATTGC
ACCCGAAAATACCGAAGCAGCTTTTCAAAAAGCCATGCAAATGGGTGCAGATGGAGTTGAGCTTGATGTC
CAATTAACAAAAGATAAAAAATTGGTGGTTATACATGATGAACGTGTTGATAGGACAACCAACGGTATTG
GTTATGTAAAAGATTTAACATTGAAAGAAATTAAGAAATTAGATGCCGGAAGCTATTTTTCTCCAAAATT
TGCCGGGGAGAAAATTTTGACATTAGAAGAAGCACTAGAGTTGACCCGAAACTCTAAGTTAATAAATATT
GAAATTAAAAATATTATAATAAAATACAAGAATATAGAAAGAGAAGTAGTAAGCATAATAAAGAAGATGA
ACTTAGAAAGCAAAGTCATTTGCTCTTCATTTAATCATTATAGTATAGCCATGATAAAACAATTAAGTCC
TGAAATCAAAACAGGGTTGCTTTATGTTTCAACTTTATACCAACCTTGGATTTATGCCACAACGTTAGGT
GTTGAGGCAATTCATCCCCACTACTATAGTGTTTCATCTGAAATTGTTAATGATTGCCATGATAATAATA
TAAAAGTAAATGTCTGGACTGTTGATGATAAAGATGCAATAAAACAGATGATTTCTAATCAGGTTGATAC
CTTAATCACCAATTATCCTGAGATAGCATTGAAAATATTGAAAAATAGATAAACAAGGATATAAATTAAA
TCCAGGAATATTTTCTCAAAATAGAATAATATTTTTGAGGCAATTAAAAATTTGCAAAAAATTGGAAAAT
CTGGTTATTATAATGGTTTTTAACATAATAAAGAGTTATAATTAAATAAATTTTAGACATAAAAAGCTTT
TCAATTTTTTGTATTATAAGCATTATTGAGTTTAAAAACCAAAGTTATACCAAAGTTATACTATAGAAGT
AAAAAATAAATATGATGAATTCATTGGTTTAGGTTTCTTATAATGTAAATTAGAAAAAGATTGAGAAGAA
AAATTCCAAAAATAGGAGGTGATAGAACTAAGATAAAACAAAAGGAAATAACTATTAAGGTTAATTTATT
AGGAGTAGAGAGTATTTAAATTTCTTATAAAGAAGGAGAAAAGAATGAAAAAAGGTTTATTTATTTTGAT
AATAGCTGCACTTATGATGTTTATCGGGAATGCAGCTATTGCACAAGATGTTGTTAAACTTGGAATTTCT
GAACCCATGACCGGTGCTATGGCCACAGGTGGGGAGCTCTGTATGAGAGGATATGAACTTGCCCATGAGC
AAAACCCCACAGTATTGGGAAAACCAGTTGAATTAGTCTTGGTTGATAATAAAAGTGATAAGGTTGAAGC
AGCCAGTGCAGTTTCCAGACTAATAGAGAGAGACGGAGTAGTGGGAGTTTTTGTCAGCTATGGTAGCGGT
ATGGCAATTCCTGGTGGAGAAGTTGCCGATAAAGCGGGAATCCCGATGATTTCCGGTACTGCAACAAATC
CTTTGGTTACTCAGGGCAAAGATTACGTTTTTCGTGCATGCTTTATTGATCCTTTCCAGGGAGAAGTTAT
GGCTCGGTATACTTATAATGATTTAGGAATTACCAAGGCAGCACTTTTGGTTGACATAGCTCAGGACTAT
TCAGTGGGTTTGGCAAATTTCTATAAAAAAACATTTGAAGAATTAGGTGGAGAAATAGTCAGTGATACGA
AATATAATACAGGTGATCAGGATTTTAGTGCCCAATTAAGTCAGATTATCAACTCAGGAGCGGAAGCGCT
TTTCTTCCCTGGTTATTTTGGAGATGTTGCTTTAATTGCAATCCAGGGACGAGAATTAGGATATGAAGGT
ATGTATTTAGGTGGTGATACTCTACATAACCCAGTATTAATAGATTTGGCGGGAGAAGCTGCTGAAGGTT
TAATTGCCAGTACTTTTTTTGCTGAAGACCAGCCACTTAATCCTGAAGGTGAAAAATATGCTGAACTTTT
CAGAGAAAAATATGATTTAACCCCGGATGCTGTAGCCATTCTTACCTATGATTCTTATAATTTAATGCTT
GATGCCATCGAAAGAGCTGGTTCGTTAGATCCAGTAGCTATTAGAGATGCTCTGGCGGCAACTGTAGATT
TCCCAGGTGCAGGCGGTTCAATTACAATCAATGAAACCGGTGACGCAGTAAAACCTGCAGTTTTGGTTAA
GATTGTTAATGGAGACTATGAATATTTTGATACTGTTAATCCCTAATATAATAAACAATTAGACGATAAT
GCAAAGAGAAGAGATAGAATAGTTATTCTATCTCTTCTCTTTGAGCATTATTTAAATTTTTCATCTGAAT
CCCTTTAATAATTCAGGCATGTTTGTTTTATATAATTGTATGATGAAAATATTAAGTGTTTAGAAGGAGA
ATACTATGTCATTAAATTTATTCTTGCAGAATGTAGCAAATGGTTTATCCCTGGGAAGTTTATATGCCTT
GATTGCTATAGGATATACCATGGTTTATGGTATTTTAAGATTAATTAACTTTGCACATAGTGAAATATTT
ATGTTAGCGCCTTATTTTCTATATTTTGGCTTTTTAATTTTTCATTTACCATGGTGGGCATCTGCTATAG
TTGCAATAATATTAACTGCTGTAACGGGAATGTTATCAGAAAGAATTGCCTACAGACCTCTCCGTGATGC
TCCTAAGATTTCTGTTTTGATTTCAGCAATCGGTGTTTCTTTCTTCCTACAGAATTTAGCCATCGTCGTT
TTTTCCGGAATTCCCAAATCCGTTCATCGCCCCGAATTCTTTCAAACTTTATTTAAATTTGGAGGAATTC
GTATTCAATCAACTCTTATTGCCTCAGTTATTGTATCTGCAATCTTTTTGTCAATGTTAATATATATTGT
TTATAAAACAAAGACTGGTTTAGCTATGAGGGCAATTTCTACAGATATTGAAACATCAAGGCTAATGGCA
GTTGATGTAGACAGGACTATAGCTATAACTTTTATGATTGGTTCTGCCCTGGCGGCAGTTGGTGGTATTT
TATGGGGATTAAGATTCCCACAGTTATTTCCCTGGATGGGAATGATACCAGGACTAAAGGCTTTTATAGC
AGCAGTAGTAGGTGGAATTGGCAATATTCCAGGAGCAATGCTGGGTGGTATGATTTTGGGGATGTCTGAA
ATATTATTTGTAGCTTTTTTGCCAGGTTTGTCAGGATATAGAGATGCTTTTATATTTTTAATACTGATTT
TAATATTGTTGTTTAAACCTGATGGGCTTTTAGGTAAAAATGTCCAGGAGAAGGTGTAACACAATGAAAA
AACTAAATACAAAGATATTAACTATATCAGCGTTAATTTTATTGGGGTTATTAATATACCTTGCCCAGAA
TTATTTAGATGCATATAAATTAAGAATTCTTAATCTAAGTGGTATTTATATTACTTTAGGTGTAAGTTTA
AATTTGATTTATGGATTTACCGGTCAATTTTCACTCGGGCATGCTGGATTTATGGCTATTGGAGCCTACA
CCACAGCCTTATTGGTACTCCCTCCTTATTATAAAGAAATGATATTTATAATTGAGCCTTTAGTCTGGCC
GTTTACTATATTACATACACCTTTTATTATTGCCCTATTTTTTAGTGGTTTGATGGCTGCTATTGCTGCT
CTTTTGATAGGGTTACCAGTATTACGACTTAAGGGAGACTATTTAGGTATAGCTACATTGGGATTTGCAG
AAATTATTAGAGTTGTTGCCAATAATATTCCTAATATAACCAATGGGGCATTGGGAATCAAAGGGATTCC
AGAATTTACAAATCTATGGTGGACAATGGGTGTAGCAGTTTTTACAATTTATATCATAAGGGGACTAATC
AACAGCAGCTACGGGCGTGCTTTAATGGCAATTAGAGAGAATGAACTTGCAGCTGAGGTTATAGGGGTCA
ATCTTACTTATCATAAGGTAATGTCATTTACCATTGGAGGATTTTTTGCAGGAGTTGGTGGGGGATTATT
TGCCTGTCTGCTTACTACAATAGATCCGAAGGCATTTATGTTTTTAATGACATTTAATATTTTAATCGTG
GTTGTTATGGGTGGATTTGGAAGCATAACCGGCACAGTTATTGCAGCATTTTTATTTAATATCTTTTTGG
AATATTTGCGTCCCATAGAAGCAGGTTTTAATATTGGATCAATTGAAATTCCAGGTATACCTGGATTAAG
AATGGTTGCTTTTGCTGCTCTTATCTTGATTATCATTTTATATAAACAAAAAGGACTTTTGGGTGGCGTT
GAGTTTTCCTGGGAAGGTTTTTTCCGTTATTTTGACAAATTTTCAAAAAAGAATTCATCTGAAGGGAGTG
CAACATAATGGAATTATTAAATGTTGACAGTATAACAATGAAGTTTGGTGGCTTGACAGCTGTAAATAAT
TTTAAATTAAAGATGGATCCAGGAGAGCTTATTGGACTAATAGGTCCCAACGGGGCTGGCAAGACAACTA
TTTTTAATATGATTACGGGGATATATACTCCTACAATAAATAAGATATATTTTTTGGAGAAAGATATTAC
CGGTTTGAAACCCGATAAAATTGCCAGAGAAGGGATTGCTCGAACATTTCAAAATATGAGACTTATGAAT
AATCTAACAGTAATTGATAATGTTATGATAGGTTTTCATCTTCACTTGAAATCAAATCTTGCATCAGCAA
TCTTTAAATTCCCAGGCTATGTACGCGAAGAAGAAGATATTTATGATAGTTCTATGCAGTTGTTAAAAAA
AGTAGGGTTGGAAAAATTAAAATTAGCAAAAGCAGGAGGTCTTCCATATGGGCAGCAGAGAAAATTGGAA
ATTGCCAGGGCATTAGCTACACAGCCTAAATTGTTACTTTTAGACGAGCCCGCTGCCGGAATGAATCCTC
AGGAGACTAGAGAATTAATGGAATTTATTCAGAAAATTCAGGATGATTTTAATTTAACCATTTTTTTAAT
AGAACATGATATGAAAGTAGTAATGGGAATTTGTAAAAGAATCCTGGTCATGGATTATGGAGTAACTATA
GCAGAGGGGAATCCAAAGGAAATTCAAAATAACCCTGAGGTTATAAAGGCATATTTGGGGGTGGATGCAA
ATTATGCTTAAAATAAATGATTTAAATGTCTATTTTGGTGGTATACATGCCTTAAAAGGAATTACATTTG
ATGTCCCTAACGGGAAGGTTATTACTTTAGTTGGTGCTAACGGAGCAGGCAAGAGTACTACTTTAAGAAC
TATTTGTGGTTTAATTAAACCCCAGAAGGGTGAAATAAAATTTGACAACCAGGTAATAAACAATATTCAT
GCAGACCAAATTGTCAAAAAAGGAATAGCCTTAATTCCAGAGGGAAGAAAAATATTTCCAAATTTGACAG
TACAGGAAAACCTGGAACTGGGAGCTTTTGCTCGTACCGGTAGAGAGGAAATTGAGAGAGATTTGCAATG
GATTTACGAACTTTTTCCACGGGTTAAAGAAAGGTTATGGCAAAAAGGGGGTACGTTATCTGGTGGAGAA
CAACAAATGTTAGCGATTTCTCGTGGATTGATGTCACGCCCAAAGCTATTGATGATGGATGAACCGTCAT
TAGGTCTGGCACCTTTGTTAGTTAAAGAAATATTTGAAATAATTGAACGGATTCATCAGGAAGGGATGAC
TGTCTTACTGGTTGAACAAAATGCCTTCGCTGCCCTAAAAATATCTGATTATGCTTATGTTCTAGAGACA
GGAAAAGTTGTCTTACAAGGAACTGGAGAAGAGCTTTTACAAGACAAGAGGGTAAAGGAAGCCTACCTGG
GCGAATAGGCGAATAATATATATAAATAATATGGGGTTAATTTAGAATTGTTAGCCCCATATATTATTAG
TTATCGAGAAATGTATCCCTCTATTCTACTTTCATTCCATAAAAAATTATAAAGGTACATCCAGGAAAGA
TGTTTTTTGAATTGCAAGAGTTAGAAGGATAGAAGAAGGAGTGAATTAATATTATAAATGATTTCTATCA
AATTATAGATAATCCGGTTATTAGAATTGCTTTAATTACCCTAATAATTAATCAGACTATTAAGTTGATT
ATTTATTATACTACTGAAAGAAAATTTGATTTTGGAAGGTTCTTCGGAGCAGGAGGCATGCCCAGTACTC
ATTCAGCCCTGACTATGAGTGTAACAGTTTCTATCGGTTATAGAGAAGGATGGACAACCTCTTTATTTGC
TCTGGCTTTTATGGTAACAATTATTGTAATGGCTGATGCTGCAGGAGTAAGGCGAGCAACTGGCGAACAA
GCCAAAGTGCTTAATAAGATTATAATTGAATTTTTTGATGAAATAAAAATTAAAGACAGAAGGTTGAGAG
AATTTATTGGTCATACTCCTTTTGAGGTGATTGTAGGTGCAGTTATTGGTTTTATAATTGCAACAGTAAT
CTCAATATATTTTAACATTTAGAAAAATTATGCTTTTCTGAAGATAAGGATGATTTGTGAATAGGAAGAA
AGAATTAAAATTACAATATAAACTGATGAGACCAAAAATGGGTGTATTTTTAATACATTCTAAGACGAGT
AAATATCGCACCCGCAAAGAGGGTGATTTTAAGAACCTCTAAAAGAGGTTTGGCTTTTTATCACTTTTTA
GCTCTTTTTCTTTCGATTTTTTATTTATACTTTAGCTATAATATTTCTAAGCAATATGACTTCCAACTTT
GGACTTCAGGTGAAAAATTGTCATCTAGCTTATCTTAATCTTTTTATGGTAAAACCATTTATTTAACCAT
TACCACCTTCTTAGAAGGTGGTTTTTATGGTTAAATAAAAAATGTTATATTGAAGCCACAAAGGACCTAA
AAAGTAGAATAAACATAACAATTTATTATTTCCATTTATTTTTTTTAATGTGATTTTTCAGGATATTTTT
GTATAATTTCCCCCTTTCTTTGTCTTTTTTTCTTCTATCGGCATAAGACATTTCATAATGAGCAGATTCT
TTTTTCATTTTAATATAATTTTCATATCGTTTATTAGATAGAATATCTTCATTTAGTGCAGCCAGCACTG
CACAACCCTCTTCTACAGTATGGGTACAGTTGTTGAATCGACATTTTTTAGCTAATTCTGTTATTTCTTG
AAATGTTTCTCCAATACCCTTTTGGGAGTCTGTTATACCAAGCTCACGCATACCGGGAGTATCAATAATA
GTTGCTTGATTGGTAAGATTAATCAGTTGCCGATTAGTAGTAGTGTGTTTTCCTTTGCCATCTTTTCTAA
CTTCCCGCGTTTTAAACTTATCTCTTTCTAAAATATGATTGATTAGTGTAGTTTTCCCAACGCCAGATGA
ACCTATCAAACAATAAGTTTTACCTGTTTCTAATAGTTGTGTTACTTGAGCAACAGATTTGTTATCCATA
TTGCTAAAGGCTATTACCTTGATATTTGGCATGATAGAGAGAATAGCTGAAATTTTAGATTTTATGTCTT
GTTTAGACAACAGGTCGCTCTTACTTAATAAAATAATCGGTTTAATGTTATCTTCTTTTGCAATTGATAT
GTAGCGCTCCATTCTTCTGAGATTAAAATTGTTATCCAGTGATTGAATAATAAGGGCAATATCAACATTA
GCAGCAATTAATTGATAAGAAACCTTTTTACCAGCCATCTTTCGTTTCAACATTGTTTTTCTAGGAATTA
TTTCATGGATAATAGCCAGGCTGTTTTTATTGAAGAATTGAGCATACACCCAGTCGCCAACTGTAGGGTA
ATCCAAAGGTGAATCAATATTAAACATTAAATTACCGGTTAATTCTGCAAGTATTTCAGCAGAATCATTA
AATACTGAATAGCTATTTTTATATACTCCTGAAATCCTGGCAATTTGAAAGTCTTTCACTTTAACAGGTT
TAATTTCTTTTCTAACCCATTCAGGCAAATATTTATTTTTAATTTCCATTTTTATTCTCAATTTTAATAT
TTGTATTCAATGTTTTGATATTTACAAAAGGAACGGTTATAATTTTATAATTATTGGAAGGGAAAATCAA
TATTATATAAAATAAATTAATTATTCAAGATAACAAAAAGGATTTATAATTATAAACAAGAAATTCTTAG
AAAAATAATATTTGTGATAAACAGAAAAATATTTATGGAGAGAAAGAAAGGAGGGTTTAGGATGACCAGG
CAATTAACCAAAGACGAGATTGATGAATTAAAAAAAGCTCAGCTGGATGAGTTGTTAAGCACAGAAGTCT
ATGAAAGATTATCAAAATTAGTTAAAGATCCTCATAATGCCAAATTATTAAAGCAGATTGCAGAAGAGGA
AAGACATCATGCCAGCACATTTAGTAAATATACCGGGAAAACTTTTAAGGCAAATAAAATAAAAGTATTA
TTTTATGTTTTTATTTCACGGTTTTTTGGATTGACTTTTGGTGTTAAGTTACAGGAAAGAGGAGAAGAAG
AAGCGCAAAAAACATATCGAAAAATCATTCATGTTATTCCTGAAATGGAAAAAATTATTGAAGAGGAAGA
AAATCATGAAGAAGAACTAATTCATTTAATTAACGAAGAAAGGCTTTCCTATATGAGTTCTGTTGTTCTG
GGTTTAAATGACGCACTGGTGGAACTAACTGGAGCCCTGGCTGGCTTTACACTCTCCATACAGAATTCAA
GAATTATAGCAATACTTGGTTTGATTACAGGTATTTCAGCGTCTCTTTCCATGGCGGCAAGTGAATATTT
GTCTACCCGGGCAGAATCTGATCCCGAACAACAGCAGAGAGCAGGTAAATCAGCATTATATACTGGGGGT
ACCTATATTTTAACAGTAATAGCCTTGGTTACTCCCTATTTTTTAATAAATAATTATATAATTAGCTTAA
TAATGACTGTTGTAATAGCACTAATTATTATTTTTGTATTTAATTATTATATTTCTGTTGCCAATGACTA
TAACTTCAAAAAAAGATTTTTAGAAATGGCATCTATCAGTATTGGTGTAGCAGCACTGTCTTTTATCATT
GGTTATTTAGTAAAAACATTTTTAGGCTTTGAACTATAGGAGGACAAATATGTGGTTTATCTATATAACT
GGAATTATATTGTTATTATCATTGTTAGCTGATAAGGCAAGAACAAAAAAAGCTTTGCTGATTGCTTATA
AAAGGTTTATAACTATCTCTCCATCTTTTTTGATAATGCTTATTTTTGTTTCTGTTATTTTATACCTTTT
GCCCCAGGAAAAAATAATTATGTATCTTAATTTTGGTAACCACACAGTCAATGTTATTATGGCCGCATTA
GTCGGATCAATAACAATTATGCCGGGTTTTGTAGCATTCCCCTTAGCTGGAATATTAAAAAATAGCGGTA
TATCGTTTATGATTATTGCCTCTTTTACCATAACTTTAATGATGGTTGGCACTATAACATTCCCGGTTGA
AGCAAGTTACTTTGGTAAAAAAGTAACTTTAATCCGCAATATCATAAGTTTTATTATAGCCATAATTGTA
GCATTGTTGATTGGAATTTATTTTGGAGAAATTATTATATGAAAGAGCGAAAGAAGAATAAAAAGAATAT
CAATAGAAATATTTATTTCATTATAATTTTAATTTATTTTGTTTTTATTACCTATTCATATTTTTTTGGT
ATTCCATCCGGAATTGAAATAGGCAATAATCTAATCTCTTTTTTATTATATATGATGAAAATATTGCCCT
GTGCCTTTATTTTAATCGGGTTATTTGAAGTTTGGGTTTCACGGGAGAGGGTTGAGAAGCATCTAGGACA
CAAAGGTGGACTAAGAGGATATGTTTGGGCGATTATTTTAGCAGGAACTATGGGCGGAGGTTTGTTGGTT
GCTTTGCCCGTTTCTTCAGCCTTGTACAAAAAGGGAGCACGATTGAGCGTTATTTTTACTTTTGTAGGTG
CTTCGGCTATAGTAAGAATTCCTATGACGTTGTTTGAAGCATCGTTTTTGGGTATTGAATTTACAGCGAT
TCGCTGGTTTGCTTCAATACCTCTAATTGTGATTTCTTCTATATTTCTGGAAAAATATTTGATAAAAAAG
AATTATTCCATGAAAATGTAATTATCCTATCTGCGATCTCTGTCCAGGTCATAGAGTATTTTTTCTAAGC
ACCATTCCTCTGAACGATTGGGATGTTTCTCCTTTAATCGCTTGATATGTCTTTCAATGGTCTCATCAGC
TATTTTGTCAGGAAGACGCAATTTTCTACGGCATTCCTGCCATAAGGCACTCTTTTTACCTGGGCCTTTC
CCTTTTTTAAGTAAGTAAAAGTAAAGTATTGTTAAGATAATAATAATGGCTAAAATAAACAATAGTTGAT
CCATTGTATCTCCAAAAATAATACTTTATTTTTATTTAAAAAGCTTTTATTAATTCTTGATGAATTTAAT
AGTTTGATTTTAACATTAGTAGTATCTTAATTTCAAATTTACAATATTAATAGTGAATAAGTTTCTTTAA
AACTAAAATAGCATTTCAAGACAAGATTTATATATTGCAAGAAGATAATATTGTTCAAAATATATATTGT
GTAATAACTTTGTTAAAAATTTGTTGTAAAATAGCATAGAATGATTTACCATTTATGTATCTTTAAGACC
AATATCTAATCCAAGCCCAGAAAGTAAGAGCAGTTTATCTCTCAATAAAACTATAAATTGAGATTTAAGG
AGATTTTTTTGATTGACATTGAAAAAGAAAAAGAGCTAAAAAGTAATACAGGTAAATACAAAAGATAAAT
TTTTTGTTATCAAACAATCTTTATCAAAACTCAGAGTAAAAAATACCTGGTATTCAGATATAAGGAGAAT
TATTACTGAACGTAAATGCCTGAAAGTATATAATCAAATAGTTCCTGATTATGTCCCCAGGATTTTACAT
TATGATGACCAGAATAAAACATAAAATTTCTCGATATTATGATTTTTTAATAGGAGGTTTTGGCAATGAA
AGAATTACAAGTAGATCTTGAAATGATTGGAATGGCCATGGAAGACGTTAGTAGGGATTTAGCTGAGTAT
TATTTAGATACGGAAAACGGGCAGGTTATAGTATTGTCTGAGGAAGCTTCCAAATATGTAAGAGATGATG
AATATATGAATATTCGAGACTTGCCTGATTGGCAAATTGATGAGATAAAGGTTGCAGAAAATATTCTTAA
TAACCAAACTGGTCGCTATGTCAATATCCCAGAAAAACCAACTTATGAAAGCTATGAACTTATGGTTGAT
TTTACGGATATAGTTGAAGATGAGTTACTTAGAGAAAAGTTAAATATCGCATTAGATGGCAAGGGAGCTT
TTCGTCGTTTTAAAAATGTATTAAAAAATTATCCAGATTATGAGAAAAAGTGGTTTGCATTTAAAGCAAC
AAGAGTGGAGGAAGATGTAAAAAATTGGTTAAATACGATAGGAATAAAACCCTTATAATATAAAATCTAA
AATACAAAAATGATTTAGTTGATATCATATAAAATATCATTAATATCAATCCAGAATAGAGTTTAACAAT
TGTAGAGGGTTTGAAAATGATTAATAAGTTTATAAAAGAAGCTATTCGTCTTTCCATCGAAAATGCAAAA
AAAGGTGGTGGGCCTTTTGGCGCAGTGATAGTCAAAAATAATAAGATTATTGCCAGAGGTGTTAATAGAG
TTACCCTGAATAATGACCCTACTGCTCATGCAGAAATACAGGCAATAAGAAAGGCATGTCAGAAGATAAA
TAGTTATAACCTTTCCGGTTGTATAATCTTCTCTAGCTGTGAACCCTGCCCTATGTGTCTTGGTGCGATT
TACTGGGCTCACATTGATAAGATTTATTATGTAAACACCCGCAAAGATGCCCAGGATATTGGATTTGATG
ATAATTTTATTTATTCTGAATTAAGTCTGCCGGCATCTAAAAGAACCATACCATTAATTCACTTAGAAAT
AGAAGAAGCAAAAATAGCTTTTCAGATATGGGAAAAATTAGATAATAAGATGAAATATTAAAAAAACTTG
AAAAATAGTTCTATGATTTGAAAAAAAATCGAAAATATTTTAATATTTTATGAGAGTAGTCAAATAATCA
AATGAAATAATTAATCAAGTAAATCGGAGGCGCAATGATGAGAAAAAAAATATCTGGAATAACTGTAGAA
TGTATTGTAGGAGACATTGCATCTCAAGCAGATATGGTTGCTGTTGTCAACGCCGCTAATGCACAGTTAA
GAATTGGAGGTGGTGTTGCCGGTGCTTTACACAGAGCAGCAGGACCTGGATTGGAACAAGAATGTCTACC
CCTGGCTCCTATTAAACCAGGTGAAGCTGTAATTACTGGGGGGCATAATTTGCCAAATCGTTTTGTTATA
CATTGCCTGGGCCCTGTTTATGGTGTGGATAAGCCAGAAGATATTTTATTGGCAAACTGTTATAGGAATG
CCTTAAATCTTGCAGAAGATCATAGGATTAGCTCTATTGCCTTCCCAGCAATTTCAACTGGGGCCTTTGG
TTATCCCCTGAGAGATGCTACCGAAATTGCTTTTCGTACAATTAAAGGAATGATTCCAAGATTAAGAAAT
GTTAAACAAATAAGATTTGTTTTACATGACCAAATTGCACTGAAAGTGCATGAAGAATATCTGGAAAAAA
TTATATAAATAAACTGTTACCAATATTTTTATCTATATCTATTATCTAATATTATTGGAATAATATTATA
AGATTTTAGGATATAATTTTTTTTATCTCTTCTTCGGGGATTATATTTGGTTTTTTACCAATTATTTCTT
GCATTATTGCAAGATAGGCGCATGTTTCTAATGTCTCAAGTCGCGCAAAGGCAGTTTCAATTGAATCACC
ACAAGTAGTTACACCATGGTTTTCCAGAACAAATACATTACACCCTTTTTTTGCATCTTCAGTAAAAGCT
TGTGCAAATTTTTCTGTACCTGGTTGATTATAGGAAAGATATGTAATTTCGCCCAACAAAAAAGCTGCTT
CAGGTAAAATATGAGTATTAATTCTAATATTATTTATGGCACATAAAAGTCCATTTCTTGGATGGGCATG
AAAAATGCTTTTAATGTCTTTTCTTCTTTTATAAATTTTTGAATGCATTTTAATTTCCGAAGATGCTTTA
TATTTACCTGCTAATTGTTTACCATCCATGTCAGTGATAACAATATCTTCTACTGTAAAGAAATGTTTTA
CGAAACTAGATGGGGTTATATAGATTTTATTATTAATTCTAATACTCATATTTCCACCAGTGGATTCAGT
GAGTCTTCTATCCCAGGTTAATCTGACATACTCTGCAAATTTTTGTAGTTCAGCTTGTTTTGCCAATTAT
TTTGTCCTCCAATATGATTAATATATAAATAAATTTTGGTCATCAACTATTTATGTGACCAATGTCATGT
ATTAAATATATTTGATTTTGGTGTTTTGTTATTATATCATTTGGGTATCTAAAGTACAAAATAACCATGG
TATTAGGAGGCTATTGGAATGACTGCTGAAAATATTATATTGACTGATGTGATTAATAATATAGGAGTGA
TTACTTTAAATAAGCCTGAACAGAATAATACTTTAGATATTCCTTTTGCCAGAGAATTAAACAATGCTTT
ATGGAAATTAGAAGAAAATAAAGAGGTAAAAATAATAGTAATACAGGCTAATGGAAAAAATTTTTCTACC
GGAATAGCATTGAATGAGTTTAAAAATAAAACACCTCAAGAGTATAGAAATTTTTTGCATTTAATGGATG
AGCATAATCACACCATAGCTAGAATGAAGAAAATTGTAATCACTTCGGTTCAAGGGTATGCAGTTGCAAA
TGGTGCAGGATTAGCATTTGCCAGTGATTTTACTATTGCTGCAGATAATGCGAAATTTGGTACTACCGCA
ATTAATGTTGGTTTAATCTGTTTGGGCCCCGCAGTTCCCCTGATGAGAATCGTTGGGAGAAAGAAGACTC
TGGAATTTATTCTTACTGGAAAGATAATTGATGCTGAAGAAGCATTTCGCCTGGGAATTGTTAATGAAGT
TGTACCTTTAGAAGAATTAAAAGACCATACAATAAAATTTGCCCAAAAGATTGCTGAAAAGAGCCCCCTT
GCTTTAAAGATAGGTAAATGTGGTATATACCAGATGCAAGATTTGCCGTATCATCAGGCTATTGATTATA
TGGGAGAGCTCTTTAGTGGTCTATGTACAACCAAAGATGCTGAAGAGGGAGTCAAGGCTTTTTTAGAAAA
AAGAAAACCCTCATGGAAAGAGGAATAAATATAAATTTGGCTTTAATATAAATATTGCTTAATAGTGATT
ATTCAATTGATTGGCTAATTGATTATTAAAAAGGCAAGAATATTATGATAAAAATTTTGTCATTTGGAGA
GCTCTTATGGGATATAATTGGAGGGAAAGCCTATATTGGAGGGGCTCCCTTTAACCTGGCAAGCCATCTT
GCAAAAATGGGCATTCATTCTAGTTACATATCATCAGTGGGAAAGGATGACCTTGGTAAAAAAGCTTTAG
AAATAGCCAAACAATATGGTTTATATACTGACTATATTTCAATCCATCCAAATTTACCTACTGGAAAAGT
TAATGTGTTCCTGGATGAAAAGGGAAACCCTCAATACACTATTAATAAAAACACCGCATGGGACGAGATT
ATCTTGCAAGATAATTTAAAAAATACTTTATTTGAGGAAAATTGGCATGCTTTTTGTTTTGGTACCTTAG
CGCAGCGCACAAAATCTAATAGAGAATTATTATATAATTTAATTCCCCAATTGAATTGTAAGTACATTTT
TTACGATGTAAATATCAGGCAGAATTTCTATCATAGCGAGTGGATTGATCATTCTTTGAAAATCAGCAAC
ATGTTAAAATTAAATCAAGAGGAGACCAAGATTGTTTCAGAATTATTGTTAGGCAAAAAAGTTAGCAAGA
AAGAATTCTGTCATATTATTACTGCTGAATACGGTATTGAAATAATATGTATAACCATGGGAGAAAATGG
TTCAATGGTTTATGATGGTCATGATTGTTTGCATATCCCTGGGGAAAAAATAAAAGTACTTGATACAGTG
GGGGCAGGAGATAGTTACAGTGCTGCATTTTTGTTTTCATTTTTATCAGGTTGGAATCCAAGTGAATGTG
GCAAATTTGCCAATCAAGTAGGAGCATTTGTTGCCAGCAAATCAGGTGCAGTTCCAGAATATTCTTCAGA
ATTAAAAGAGAACATAAAGAGAATAAAAAATAATTTCAATTAAAATATATAGAATTATTTAGTGTGAGTA
AGAAGGGAGATTGATTGCTAAATGGATGTGGTAGTATGTGGGTATATCTGTCTTGATATTATTCCTCATT
GGGCTAGTGGAGGGATTGAAATGTTGATACCAGGGCATATATTGGAGATGTCAGGTGTGGATATAAGCAC
AGGTGGAGCGGTTGCCAATACTGGCTTAACTTTACAGCGATTAGGCCTTAAACCAACCTTGTTAGGGAAA
ATTGGAAATGATGTCTTTGGGAAAATTATTTTGGAAATGTTGCGAAAGCAAGACAAAGAAATAGCCAAGA
ACATGGTAATCAGCAATAATGACAATTCTTCTTATACAGTAGTGTTAAATCCTCCAGATACTGATCGTAT
TTTTTTGAATTTTCCAGGAAGCAATCATACCTTTAATTCCAGCGAAATATCTTATTCTAGTATTAAAGGA
GCACGTTTATTCCATTTTGGATATCCTCCTGCAATGAAGGAATTTTATCAGAATAATGGTGAGGAATTAA
TAAAAATGTTTTCAAAGGTAAGAAGCATGGGTATGGTAACCAGTTTAGACATGGTAATGGTTGATCCGGA
ATCTCCAGCGGGTAAAGTTGATTGGAAAAAATTTTTATTAAATGTTTTACCTTATGTTGATATTTTTGTT
CCAAGCATTGATGAGTTATTATATATGTGGGATGAAGAAAATTATCACTTATTAACTACAGGCAAAAAAA
TTTTAACACTTGACTGGTTATTAGAGCTATCTGATGAGTTAATCGAAAGTGGAATAGCTATATCTGCAAT
AAAGCTAGGAGATAAGGGCCTGTTTTTAAAAACAGGGATAATGGAAGGGAAGAATATTTGTTCATTAATT
AATAAGGAACTGTGGTCAAGACGGCAATTATTTTCTCCTGTTTATAAAGTAGACGTTGTTGGAACAACCG
GAGCAGGTGATACTACCATTGCCGGTTTTCTTTCCCAGATAATTGAGGGATCAAAACCAGAGGAGGCCAT
AAATATTGGTACAGCCACCGGCGCTAGTTGTGTAGAAGAGCTTGATGCCACAAGTGGCGTGAAACCCATT
ATCGAAATTAGAGAAAGAATGAATAAAGGCTGGGAAAAAGCAAATCCTTCTTTATCTACAGAGAACTGGA
CATATATTACTGAGTACCAATTGTGGGAAAAAGATATTTCTCAGTGAGTATTAATATTTTGAAAAATTAT
TAATATTAAGAAAGGATTAGAAGAATGAAAGATAACTTGGAAAAAATAAAACAAGAAGCACTTGAGTATT
ATAAAAAAGCAGGCATTGTCCTATCAGAGGAAGAAATTGAGAATATGGAAATTGCCGATATGGGATTAGA
TGATTTTCAAAGGACTGGCTTAGTTCTGGTTGTATATGTTAATAATGACCGCTACTGTGCCAAGGAAATG
GTATTATTGCCTAATCAAACCTGTCCTGAGCATAGACATCCAGATCATGACGGTCAGGAGGGGAAAAGGG
AAACTTTTCGATGTCGCTATGGCACTGTTTATCTTTATATAGATGGGCCAAAAACACCTCAATTTTCAAC
AGTTCCACCAAAAGGTGATGAAGAATATTATACTGTATCCCGTGAAATTGTTTTAAAACCAGGCCAACAA
TTCACAATAAATAAAAATACATTACATTGGTTCCAGGCCGGTAAAGAGGGTGCTGTTATTTCGGAGTTTT
CGTCTCCAAGTGATGATGCTACTGATGTATTTACCGATCCCAGGATTAAGAGAGTTTAAGAGGAATAAAT
AAAGTAGGGGGAGTTAACTATGTTAAAAATTGGGAATAAGTTCCTTACTCGTGAAGAAATAAAGCGTTAT
TTTGGTAGTTTACAACAGATTGCAGGGTTAAAACGGCTAACTTATAGAGAAGGCAAATCTGATGGGTTGA
ATACAGTGGAATGCAGAACAGGTACCGGTTTAAGGTACCATGTCCTTCTTGACCGTGGAATGGACATTGG
TTTATGTGAATATAGGGGTATCCCGATTAATTATCGCTCTGCAGTAGGTGAGTCATTACCTATGTATTTT
GAGGCCAATGGAAATGAATGGCTTCGTAATTTTGGAGGAGGGCTCCTGGTAACCTGTGGATTAAGTTATC
TTGGCGCTCCGGATGTTGATCAGGGAGAGGAACTTGGACTCCATGGTAGAATTTCCAATATTCCGGCAGA
GGAAGTTGCCCTTGATTCTATTTGGAATGGGGATGACTGCACTTTTTTAATTAAGGGAAAGATAAGAGAA
ACAAAAGCCCTTTCTACTCATTTATTAATATCCAGAAAAATATCCAGCAAGCTAGGGGAAAATAAAATTA
TCCTCCAGGACATTATTAGTAATGAAGGATTTCACACATCACCATTAATGTTACTTTATCATATTAATAT
TGGATATCCTATACTAGATAAGAAATCTCAACTGTATGCTCCATCTTTACAGGTAATTCCCAGGGATAAA
CATGCTGAAAAAGAGATGGATATATATAATTATTATAACGCTCCTGAATCAAATTACCCGGATACGGTTT
TTTATCATCAATTAAAAAAAGATGCTACTGGCTGGAGTAAAGCAGCTTTGATTAATTCTGAAAAGAATCT
AGGAATATACCTTTACTATGATACTCGTTACCTACCACATTTTATTCAATGGAAATTTTTAGAAATGGGT
AATTATGTCACAGGATTGGAGCCTTCAAATTGTTTAGTAGAAGGTCGTTCTAAAGAGCGAAAACAGAGAA
GCTTGGTTTATTTGGAACCCGGTGAAAAGCAGGTCATTCAATTAGAAATAGGATTATTAACTTCTAATGA
TGATTTAGAGCGAGAAATTAAGAACATTGAAAATTTTTAAATATTTTCATTTATTAATATTTTAAATAAA
ATACACTTCTGATAATTCTTTCATTGTATTAAAAAAAGTTATTGACAATTATTTTTGGTTAAATTATACT
TAATTAGTAAGGAAAGTTTACTAACTAATGAAGGTATTGTTAAATGTTGATATTAAAACCGGAAGATAGC
AGAATTAGAAATTCAACCACTTTATTATTACTTTTAATGAAATATGACGGGATTTCGAGAGTAGAAATGT
CTAGAATAACAGGACTTACCAAAACAACAGTATCTACTATTGTTAAAAAACTTAAAGAGGCTGGAATTGT
AGAAGAATCGGATCAAATAGCTACTGGAAATATTGGAAAATCTCCTTACCCTCTTCATATTAGCTCTAAT
GCTGCCCATAGTATTGGTGTCCACTTAGGTAGGAGAAGGGTAGAAACACTGTTAATGAATTCCAGAATGA
AGGTAATTGTTAAAAATAAAGGTGAAGACTATAAACATTTTGAGCCTGAAGAAATTATAAAAAGTTTGTT
TCTAAATTTTGATAAATTGTTTGCTTCTGCCCATAGGAAAAACTTGAAAATTTCTACTATAGGAGTTGGT
ATTCCAGGGCCGCTGGACATTAAAAATGGTATTGTTAAGCAACCGCCAAAATTTCATGGGTGGAAAGATG
TGCCAGTAAAGAAAATTATAGAAGAAAAATATAACATACCTGTATGGATAGAAAATGATGCAAGCGTAGG
TGCTTTAGCAGAAAAATGGCTTGGTGACGGAAGAGATATCCATAATTTTATTCGCATTATTTTGAACGAA
GGAATTGGTGCTGGTGTGGTTATTGATGATGAATTATATCAAGGGATTTATGATTTTGTAGGGGAAATTG
GACATTTTCTTTGTTTTGATAATGGAAAGTATTATTATCTGGAGGATATTGCGGGAGTAGATATATTATT
GCAACAAGCACAAAAGAGTGGTTTAAAAGTGAATAATTTGCAAGAATTTAAAGAATTATTGGTTGGAAAG
GATGATAATAGCAAAAAAGCACAGGAAATTCTTAGTCCATTTGCTTCCTGGATTGGTTCTGCAATTGTAA
ATGCTATTCATATGATTGGACCGCAAACAGTTTTTCTTGGCGGGAAAATGGCTGTTTTAGGGGATATATT
TATAGAACCTGTTCAAAAATTTGTTTCTCATTATCTCTTTGGAACTCAAAAAGTTGATATTAGATTTTCT
GGTATCAGTTCTAATGCAGAGTCTTTAGGAGCAGGAATCTATGCAGCGGTGAGATGGTTGGAACAAAAAA
GCAAGGAAATATAAGTGTCTCATATTTGTGGAAAGAGGCAATATATTACAACCTCAATAGCATTTTATAT
AATTTGCAAAAAATCATAAGGACAAAGGAGGTGGTTTAATAGAAAGATAAAAAAGAAAAACTAAGACTTT
CAGATTATTTAAGTGTAATATTATTTAAATAGAGGAGGAAAAAAGAATGAAAAAGTATACTATTTTGATA
ATTGTTTGTCTACTCGTTTCTTTTGTCAGCATGACCTGTGCAGCACAGCTTCGCTTTGCCTTTATGCCTG
GCATAGCAGACCCTTTTTATTTTACCATGGAAAAAGGAGCTAAAGCTAAAGCAGAGGAATTAGGGGTAGA
ATTGTTAGTTGGAGAGTATCCAAAAGCATGGGGCCCAGAATACCAGGTACCTATTCTAAAGGCCCTGGTA
GCTAGAGGTGATATTGATTTACTCTTTACAGCACCGACATCCACTGAGGCATTGATTCCAGTTTTGAAGG
AAGTTCATGACAGTGGTATTCCGGTCATTACTGTTGATACATACTTAGGAGATGGTGATTATACAAAAGA
CAGTAATTACAATTTCCCACTTTCCTATATCGGTACTGACAACTTTTTAGGAGGTCAGGTTGTCGCCGGT
CAATTAGCTTTGTTGTTAGATGGAAAAGGCAAAGTCTTTTTGGAAAATACAAATCCAGATACTTCCAGTG
TTATGGATCGAGAACTTGGATTTAGAGCAGGAGTTAAAATTTTCCCAGAAATGGAACTAGTTGGGGTAGA
ATATTGTCTGGATGTCCAGGAAACTGCTGCTGCACAGGTTAGTGCAGCCTTACAAAAACATCCTGATTTG
GCAGCTGTATTCGGAGTGAATGTTTTCAGTGCACAGGGTGCATATCAAGCAGTAGTAGGTGCAGGATTGG
AAGGTGCGGTTAAAATAGCCACCTGGGATGCTACGGAAACATTGATTGAGGCATTAAAGAGAGGAGAATT
AGACTTAATCTTAGCACAGATGCCAGCTCAGATGGGTGCTCTTTGTGTGGAATGGGGTGTCAAACATTTA
AATGAAGGTGCTGAGATTCCCAAAAAGGTAACACCAGGATTTTTTGTCTTTACCCAGGAAAATGTCAATG
ATCCAGAAGCTCAACAATATATATACAAATAATTGATTAATATGCTAATTAATGACTAGCCTAATAGAAA
GTAAGGTGACAGAGAAATTATTTTTTCTGTCACCTTACTACAGAGGAATTTACTCCCAATGACCGATAAA
AAGAGAACAAAGAATAAATCTAATAATAATCATAATATTGTTGGAATTCGCCCAATTTATTATATTGGTA
AAAACTGGTCTTTATTTTTTTTAATAGTATTATTGTTTTTGTTTAGTGTTCTGGGAGATAATTTCTTTAG
TGTCAATAATATTAATAATCTAATATTAGCCGTAAGCTCTCTTTTATTATTGGCTGCTGGTGAGACTTTT
GTCGTTATTAGTGGCGGTATTGATTTGTCTATTGGTTTTGTTATGGGTTTTGCCTGCGTTAGTTCCGCAA
TTGTTATGCGGGACATGAATGCAGCAGGATATGCCCCTATTATAAGTATGTTAAGCGGTTCAATAATAGG
ATTATTTTTGGGTTCAATTCCAGGATTGGTTAATGGTTTTTTGGTTGCACGGCTACGTGTTCCCCCTTTT
ATTGCTACCCTGGGAATGTGGGGGATAGCCAATGGGTTAGCCTGGCGCCTATGTGAGGGATTCCCTATCG
GCTTCTTACCTTTGCAGGTTAGAGACTTTGGGAATTCGTTTTTGGCATACTTTTCACAAAAAGAAGGTTT
TTCCATATTAGTTAAACCAGAGTTAACGGAACGAGCTGATATTTTAAGCTTGATAAAAATTGTTCCTGTT
ACTATCTTGATTATTGCAATAATATTGATATTGTTTTCTTTTATTCTTTCTCGTACTCGATTTGGCCAGC
ATACTTATGCTATCGGGGATGAACTTAATGCAGCAATAAGGGTCGGTATTAATGTTCCAGGTCACCTGAT
AAAAACATATATTATTTCATCTTTTCTAGCCTCCTGTGCCGGTGTATTACTGGTTTATAAATTACATATG
GGTGTTCATACCCAGTATACTTCTAGTTATGAGTTGTTTGCAGTAGCTGCAGTTGTTATTGGAGGTGCCA
GTTTAACTGGTGGCAAGGGTAGCATATGGGGAACGACAGTGGGAGTTATCTTAATTGGGACTCTTAATAA
TGGATTAATGATGATGGGATTGCCTATCTTTTATCGTTATATTGCTATTGGTATTATTTTGATAGTTGCG
GTTCTGATAGATCAATTTTTCCCAGAGTTGGTATATAATGAATGATTGAAAAAAATAATTTTAAAGAACT
AAGTATAAATATATTAAGAAGATGGACCTTAATATTTTTAGCTGCTGAAGTTATTTATTTTAGTTTGATA
GGAACTAATTATTTTAGCCTGAAGAACATTCAGGAAATATTTATGGCTTCAACGACTATACTTTTACTTG
CAACTGGTCAAACCTTTGTTATTGTTACAGGCGGTATTGACCTTTCGGTAGGTTTTATGGTAGGTTTCAG
TTCTGTAATATCTGCAAAGGTAATGGTAGAATTGTGGGGAGCAGGTTTTACACAGGAATTAGCTATTACG
ATTGGAATTTTTAGCGCTTTGTTAATTGGTCTTATACCAGGTTTTATTAATGGATTCCTGGTAGCAAAGT
TAAAAGTGCCGCCCTTTATTGCTACTTTTGGAATGTATGGAATAGCTTATGGTGTTGCAGAGATTATTTG
TGGAAATGTACCAATTCATAACCTACCTACAAAAGTAGCATCAATTGGGCATGGGTATTTGTTTTACTGG
TTACCTGAAAAGTTGTTTAGTTTTTTGATAAAGCCGGAAAATTTAGGTCGTGAGGAATTAACAGAACTTG
TTTATATTATTCCCAATGTAACGGTACTGACTTTTATTTTTATAGGAATATTTGCTTTTATCTTAGCAAA
AACAAGGTTTGGACAGCATACTTATGCTATTGGTGGAAACATAAATGCTGCAGAGAGATCTGGGGTAAAT
GTAAAGGCACATTTAATAAAAACATATATGATTTCATCTTTTTTTGCATCCCTGGCAGGAGTGATGTATG
TTTTAAGGTTTATTACTGGAAGGGCACCGGCAGGCAGTGCTCGAGTTTTAGATGCTGTAGTTGCAGTAGT
TATTGGGGGAGCAAGTTTATATGGTGGTAAAGGCACTGTAATGGGGACAGTAATAGGGGCTTTGATTATT
GGAGCTTTGGAAGTTGGGTTGGTTAATCTAAGCGTGCCAACCTATAACTTACATATTGCTGTTGGGTGTA
TTCTAATTTTTGCTGTACTTATTGATCAAATATCTCCCGAATATGTCTATAAAGATAAGGAAGTTGAATG
AGGAGGTTGTAATGGAAGCATTGTTGGAAGTTAAAAATATTACTAAACGCTTTGGAGGATTAGTTGCGGT
TGATAAGGTAAATCTAAAGGTCTTTCCTGGGGAAGTAGTTGGAATTATAGGTGACAATGGTGCGGGAAAG
TCTACCTTGATCAAAGTAATTTCAGGTGTTTATCGTGCAGATGAGGGAGAAATTTATTTTAACAATAAAA
AGGTTAAGATTAACAATCCAATGGAAGCCCTAAAGATAGGTATTGAAACTATATACCAGGATTTAGCACT
TGCTGAGAACCTGAATGTGTATTCGAATATATTTTTAGGTCGAGAGAAACTGAAGAAATTTTTGGGATTT
ATCAATATATTAGACCATGATTATATGCTAAATGAATCTAAAAAAGTACTAAATCGTTTGGATATTGAGA
TTCCTTCTTTAAGAAATAAAATTATAAATCTTTCTGGTGGACAAAGGCAGGCTGTTGCAATTTCCCGTTC
TATCTATTGGGATGCCAAATTATTAATTATGGATGAGCCGACCGCAGCGTTGGGTGTTGCAGAGCAGGAA
AAAGTATTGAGTCTTGTAAAGACTTTAAGTTCCCAGGGAGTGTCAGTAGTAGTAATTAGCCATCAAATGC
AGGAAATATTTTCAGTGGCATCGAGATTAGTGGTAATGAGGCGAGGTAAAAAAGTAGCAGAACGAATTCC
GAAAGAGACTACCCAGGAAGAAATTGTTGGTTTGATAGTAGGTTCAGTTGAGGCAGATAGAGAGAAGATT
TCCCCTGCCAAAAAATAGTATTACTAAAATGAGATTTTAATTAAATTTTTTATTAACCCCCTTGACATAT
CACAGATTCATGTTAAAATTTTTATCAAATTAAAAAGTTGCCAAACTAATTAATCCAACAAATAACTTTT
TCATTTTTAAACCTCCTAAATAAAATTACCCGGTTTATAAACCGGGTAATTTTATTCTAAATAGATAATT
TTTCTTTGTAAATTATAAATAATTATTTTGCAGGATTACATTATAATTGCTATTTTTCTTTCTAATTATT
GAAAAAAGATGGTTATTTAGAATCTTCTTTTACAATGTCTAAAAAAATTGGTACTAGATTAGGATCAAAT
TGGCTTCCTGCATTTTTTGTAATTTCAGCTATTGATTCTTCTTGAGTCAGCATTTTTTTATAAGTCCTCT
TAGATTGCATGGCATCATAGGCATCGATAATTGATATGATTCTGGCAAGCAAGGGAATTTCTTTACCTTT
TAGCCCGACTGGATATCCGGAGCCATCCCATCTTTCATGATGGTATAATATTTCTTTACAGATGGAAGCA
AAATCAGGAATGTTTTTGGTTATACGATATCCTATCTGGGAATGATCCTTCATTTTTTTCCATTCAGAAG
GTGAAAGAGTGGAATTTTTAAATAAAATGTTTTCCGGTATTCCAATTTTGCCAATATCATGTAATAAAGC
TAATAAACGAAGTCTATTAAGATCATAGCTGTTAAGATTAACTTTTCCCCCCATTGTCAGTGCTAGTATT
GCCATTCGACTGGCGTGGTTTTCAGTATGAGGATCTCTTTCTGCCAGAATGGAAAGAAATGCATTTAAGA
GGTGTTTTTCTCTACTTTTGGCATTGAATAGTTTGTTCTGGTACATTTTTTCATCTGCTTCCCTGATAAG
TTCCTCAGAACTCGATAATGAATCCTCTTGTGTTGCATAACCCATAGAAATATTAGGATTAAGGTAAGCA
GGTGTAAAATTATTATTTTGACAATTTGCAGTAAGTCTTTGACAAAATATTTCCGTATCTGAAGTTGCTG
TGTTTGGGAGAATAATAGCAAATTCATCGCCTCCCAAACGAGCTATAACATCTCCCTTTCGGGAAGTCAT
TTTCAATAATTGAGCTAAATTTTTCAGCAGCTGATCTCCTTTTTGATGCCCAAATACATCATTTACAGCT
TTTAGTCCGTTTACATCAATCATTACTACATTGAGAGGGTAATAACGATGGTTATTCATTCTTTTTAATT
CTTCCTCAAAATACGCCCGGTTATATAACCCGGTAAGGGCATCATGAAAGCTGATATAGGTTATTTTTTC
TTCATTTTGCTTACGAACAATAGCGGTAGCAACCTGGTCAGCAACAATTTCCATTAGCTTTATATCTTGT
TCCTTATAAGATTTTGGGTTATAGTAGTTTTGGACTGTCATAGCTCCGATTACCTCATCTTCAATTTTCA
GAGGAACACTTAGCCAGCAAATATTTTCAGTCATCTCTCCGGGATTTTTGACATTTCCCCTATCAATTAA
TTGACAGATATCGTGGTAATTCAGCAATAAAGAATGACCTTTTTCAAGCAAATACCTTGTTAAGGTATTT
TTGTAGGTTAAATGTTCCGAAGAGAAGTTTTTTTCTTTTTCATCATAGACATAGACAAAATTCAGCTGCT
CAGATTTCGCATCCAGCAAGGCAATATAAAAGTTTTTTGCATCAATTACCTGATTAAGTTCACGATGTAT
AAGAGTATAAAGTTCTGAGAGCCCAATTTGGGAATTCGCAGCCCTGGAAATATGATAAAGTACTTGATTT
AATCTTTCGTTTTGCTTTTGTTCGGTGATGTCCTGATAGAGAGCAATAACTCCTTGAACTTCATCATTAA
TCTTAACCTGAGAGGTTGAAATGTGAACAGGTACTACTGTTCCATTTTTTCTTCTGCGGACAGTTTTATA
TTTTTTTAATCTGGAATACTGAGCTTCTTTAGTTAGAGTTTTACCTTCTTCTGTTTTTTCAATAGGATAA
AAATTAATTTCATCAATATTTTTACCCTGAACTTCCTTCAGTTTAAAACCGAATAATTCTGTAAATCTTG
GATTAATATCCAGAATATATCCTTTATTGTCATGATAGACAGCTGCCAGGGGATTACTTCGGAAAAGGCT
GGCGAATTTTTCTTCATTATTACGGATATTTTCTTCAATCTTTTTCTGCTCACTAATATCCTGATAAAGA
CACACTATTCTTTGTATATGTTCATCAATCTTTAAAGGAGATGCAGATATTAATACTGGAAAATGAGTGC
CATTTTTCTTTTTCCGAATAGATTCAAATTTAACGGGTGCTGTAGCAGCTTTCCTGCTCATCTCTTTCCC
GTGTCCATTAATACTATCAGGTTGGATTAAGCCCTGGTCAATATTATTTCCCAGAAGTTCCTCTTTACTA
AAACCAAAAACTTCTGTAAAACGTAAGTTTACATCTAAAATAGTTCCTTCAGGGTCTACATATGCCAGAG
CTTCAGGATTATACTGGAATAAATGAGAAAATACAAGTCGACTCTGTCTTAAAGATTCTTCAAATTTTTT
TCTTTCAATGACAGTTGCTATTTGTTCTGAAACGAATGCCATTAAGTGAATATCTTTTTCGGAATAAATA
TCTGGAATATGGTAATTTACCACTGCCATGGAACCAATTGTATTGTTACCAATTTTAAGTGGAACTCCAA
GCCAGGAAGTTTGCCGGGTAAGAGTACCTAGTTTTTTGATATTCACCAAACCTCTATCAGCTAGTTCAAC
TATTTTTTCGTAATTTACTAATAAAGATTTTCCATATTTAATATTATAATTTGCCAGAGTGCCAGAAACA
TCAAATTGGTTGATTTGCTTATCAAATCTATCTTTTTCATCGACAAAATAGGCAAAAAATCCTTTTTTCT
TGTTTAACAATGCTATGTGGAAATTGGTTGCATCAATAACTGTATTTATTTCTTGATAAATAATATTATA
AAGATTTTGTAAAGATATGTCAGAGTTTGCTGCCTTCGAAATATTATAAAGGACCTTATTTAAATTTTTA
CTTTGATTTTTATTTATTTTGTTTTTAATATTCATAGTATTATTTATTAGTAGTTTGTTATTATAATTAT
CTTTTAAATACAGGAAAATAGTTAAAGTTTGAATATAAGGATGATGTAGATTGCAAAACTGTAGCGTTAA
TAAAATATCTTCTCGTCTTAAGGATAAATATTATAGCGATATATTTTGGCAGTCTGGCAATCATAATCAT
TTCCAGTTTATATTATAAAGTTAGAAAAATACTAGACCCATGACTTTGCGCCCTATTTTTCAAGATAGGT
TGCCCTTATCATCTTATCGCAGCCTTATTTAATTATAATTTATATATTAGTATTGTCAAAGAAATCTTGT
AAAAATAAAAAACTTAAAAGTTGTTTTATATATTAATATCTTTTGGCTAAATTTTTCAATTACTTGTTTC
CCTAGATATGATATAATTATTCAAAAAAATTTACATCCATGAGTTTATTTACCCATTAAAAAGCACCTTC
TTAGAAGGTGGCAATACTTAAATATGAAGTTCTTAAAGGCACCTGCTTTGAGGGTGCGATGTTTACTTAT
GTATAAAAATAAATTATGGTAGATAAAATTTACGAAATTGAATAACCATTTTCATGATTTCCAAGATATT
GCTAACAATCCAGAATATTTGCACTTACATAAGGCTATGGGGAACAAATATTACTATAAAAATATCTGTT
TCAGAATCAGAAGGTAGAAAGATAGCCAAAGAATCTATTCGACTCATTGATTATTTAGAGCAGATAATGA
GTTTTTATAAAAAATCTAGCCAGGTAAGCCAGATTAATGATAAAGCCGGTGACTCATGGATATCTGTAAC
TCCAGAATTATTTTACGTAATTGCAGAATCTAAAAGATATACTTGCTTAACAAATGGTTATTTTGACATC
ACTGTTGCACCTCTTACTATTATTTGGCAATCATACGGAAAGTTAGGAAAAGTTCCTACTAAGGCCCAGA
TTGATAGAGCCATTAAGCTGGTAAATTATGATGGGATATTACTGGATGAAGAGAATAAAAATGTAAAATT
AGAAAGAAAAGGGCAGAAAATTGATTTGGGAGGAATAGCGAAGGGGTATGCTGCCAATCAAGTTATTAGG
TTATTTAAAGAAATGGGAATTAATTCTGGAATCATCAATCTAGGTGGGAATGTCAGTTTACTAGGTTCTC
GTTATGACGGGAAACCCTGGAGAGTAGGGATACAAAACCCGAATCGCGAGAGAGGTAAGTCTTTAGGAAT
AATTTTGTTATCAGGTAAATCTGTAGTTACCTCGGGTGATTATGAGCGGTTTTTTTTGGAAAACAATAAG
ATGTATCACCATATCTTAAATCCTTTTAATGGAGATCCTGCTAGAGGTGAATTAAGAAGTGTTACTATAG
TTCATCCTGATTCTCTGCTGGCAGATGTGCTGGCAACAACAGTATAATAAATAGAAATAGCAATCTGCCC
CTATCAATAAATGCTTAGAAGATTGGGATTGGGGCAGATTTATTATTAAATATTATCTTTATTTAACCAT
GAAAACCACCTTCTAAGAAGGTGGTAATGGTTAAATGGTTTTACCATAAAAAAGAGCAAGAGAAGCTATC
TGACAATTTTTCACCTGCAGTCCAAAGCAAACATTTCTAATGCTTAGAAATATTCAGTTAAAATATAAGA
AAAAAAGCAAAACAAATACTAACCAATAAAAGGTTAAACCTCTTTTAGAGGTTCTTAAAGCCACCCGCTA
AGCGGGTGCGATATTTACTCTTCATCAATCCAGGGAATCATAGCCCGAATTTTTTCTCCAACTTTTTCTA
TTGGAAGACTAGATTCTTTGTCACGCATAGCATTGAAGAAAGGTCTGCCCACCTGGTTTTCTAATAACCA
TTCTTTGGCAAAAGTACCATTTTGTATCTCAGTCAATATTTTTTTCATTTCTGTTCTGGTTTCATCAGTA
ATAACCCGTTTGCCTGATTTTAAATCTCCATATTCTGCTGTATTGCTTACATTATCGCGCATGTGAGTTA
TTCCACCGGCATAAATTAAATCTACAATTAATTTTAATTCATTGAGACATTCAAAATAAGCGACTTCAGG
TTGATATCCCGCTTCAACTAAAGTGTCGAAACCAGCTTGAATCATAGCAGTGACACCACCACATAAAACA
GCTTGTTCTCCAAAAAGATCTGTTTCTGTTTCTTCCTGGAAAGTAGTTTCAATTGCTCCTGCTCGTGTTC
CTCCAATAGCCTGCGAATAGGCAAGAGCAATATCTCTGGCATTACCTGAGTAATCCTGGTAAACCGCAAT
TAAATTTGGCACTCCTCTTCCTTGGCTATACATTTTTCTAACAATAGCACCAGGGCCTTTTGGAGCTACC
ATAATAACATCAACATTTTTGGGAGGAACAACCTGCTTAAAGTGAATATTAAAACCATGAGAAAACATTA
GAACATTATTGTCTTTTAAGTTTTCCATAATGTTGTTAGTATAGAAAACCTGTGGTTGTACTTCGTCTGG
AACAAGTATCTGAACTAAATCTGCCTTTTTTACTGCATCTTCTATTGTCTCTACAATCAATCCGTCTTTT
TGTGCTTTTTCCCATGAAGGACCATCTTTTCTTAATCCAACAACGACTTTAACTCCACTGTCTTTTAGAT
TTAACGATTGGCCTCTTCCCTGACTACCATAACCGATAACAGCTACTGTCTTGTTTTCCAAAAAATCTTT
TTTTACATCTTTTTCATAATAAATTTTTGCCATAATAATATCCTCCTTAAAATAATTTAATTTGCTAAAA
TAATTGTATATACGTATAGAATATACAATATGTAATCAACTTAATATTTTCTCAGCTCCTCTGTAGAGAG
CGATCTTACCTGTTCGAGATATTTCCAGAATACCAAAAGAGTCCAGAAGCTTTAATTTGGCATTGATTTT
TTCTTGAGTTCCGGTTATTTCAATAGTAAGAGCTTGTTTATCGATATCTACAATATGTCCTCGAAAGGCT
TCTACTAACTGCATAATTTCAGTTCTTTGATCAGTAGATTTAGTTTGTACTTTTATTAAAGCCAATTCTC
TCTCAACAGATTTTTCCCTGGGAAGGTCCCTGACTTTAAGCACATCAATCAATTTATTTAGCTGTTTGGT
AATTTGTTCAAGTATGCTTTCGTCTCCCTGTGTGACAATTGTAATCCTGGTAATTCCCTTTTTTTCTGAA
TGACCAGCCGCTATGCTTTCTATATTAAATCTTCTTCTGTTAAACAGATTGGAAACCCGGGCAAGTACTC
CCGGAGTATCTTTTACTAAAATAGCAATAGTATGTTTCATGACTGATTCACTCCTAACATATTATTAATA
GCCTCTCCTGGTGAAACCATCGGAAAGACATTTTCTTCAGGTGGTATTAAACAATCAAGTAATACAAATT
GTTCACTTGATAATGCCTCTTGCAATGCTGATTCTAATTCCTTCTTGGAAGTTACCCTGATTCCTTTTCC
ACCATAGACCTCAACCAGTTTTGAAAAATCGGGGCTTCCTTCCAGGCTGGTTGATGCATATCTTTTTTTG
AAAAATAATTCCTGCCATTGACGAACCATGCCTAAATAGCCATTGTTCATAATAATGGTAACTATTGGTA
ATTTATTTTTGACGGCAGTTGCCAGTTCCTGGGAATTCATTTGAAAGCCACCATCTCCAGATATGCATAT
AACCTTTTTCTTGGGACACCCAATTTGAGCACCTATTGCAGCTGGCAAACCGAAACCCATAGTGCCTAAA
CCACCAGAAGATATAAAAGTCCTTGGATGGAGGTATTGATAATACTGAGCTGCCCACATCTGATGTTGGC
CAACATCGGTCACTATAATAGCCTCACCTTTGGTTATTTCACTTAATTTTTCAATAATATATTGTGGCCG
AAGCTGTTCATCTCTTTTATATTGTAATGGATTTTTTTGTTTTAATTCGGCAATTTCTGTGAGCCATTCT
GCTTCCTTTTTGGATTCAACCAATTGAGTTAATTTGGAGAGAACATATTTAACATCTCCAACAATAGGAA
TATGCACTTTTATATTTTTACTTATTTCTGCTGGATCAATATCAACATGGATATATTTTGCTTTAGGACA
AAAGCGTTTAATATTCCCAGTGACTCTATCATCAAATCTTGTTCCTAAAGCAATAACCAAATCTGATTCA
TTAATTGAGATATTAGCGCATGCCAGGCCATGCATTCCCAGCATTCCTAAAGATAGGGGATTGTTTTCAG
GAAAACATCCCAATCCGGTTAAAGTAGTGGTAACGGGAATATTGGTTTTCTCAACAAATATTTTTAGTTC
AGTTGCTGCATTGGAAGTAATAATCCCACCACCGGCATAAATAATTGGTTTCTTAGATTCCTTGATAGTC
TTGGCAGCCTTTTTGATTTGATTTAAGTTCCCTTTCAGAGTAGGTCGATAACCTGAATATCTATTTTTTT
CGGGATAATGAAAGTCTGTTTTGGCAATTTGAACATCCTTTGGCAAGTCAATTAAAACTGGTCCCGGTCT
ACCGGTTCTGGCCAGATAAAAGGCCTCTTTAATGGTGGAAGCCAGATTTTTAACATCCATTACCAGATAA
TTATTTTTGGTAATTGGTATAGTAATACCAGTAATATCAACTTCCTGAAAAGCATCAGTACCAATTAAAG
GAGAAATTACCTGCCCGGTGAAGGCAACAAGTGGAATAGAGTCTAAATAGGCATTAGCCAGACCAGTTAC
TAAATTAGTGGCCCCCGGGCCTGAAGTAGCAAAACAAACACCAACTTTACCGGTAGCCCTGGCATAACCA
TCGGCAGCATGAGCAGCACCCTGTTCGTGTTTGGTTAAGATATGCTCAAAAGAAGGGTTTTTATCTATTG
TGTCATAAAGGGGCATAATAGCACCGCCAGGAATCCCGAAAACCACCTCTACTTTCTCTCTTCTGAGACA
TTCAACTACTATTTCAGTTCCGCTTAATTTCATATTTTTCCCTCCTTTTTTGCATTTTATTAAAATTATC
TTGCCCGCTATTGTTTAAGAATTTATGATTTAATTTAAAATCTCAATTAATTAACTATTTATATATATTT
ATATAAATAGACCCCTGAATGGTCCTTTTTCAATAGCCAGAAAGGGGACCTATCCGCTGGGGTCTTTTTT
ACCCACGGTGTAGTGCATTTTTAAAATACACTTTATGTCACTTGGACCAGACTTTTTTAAAAAAACGGAA
CCCTAGACATCCTCCCAAAAATAAAAAACCTTCACCCTTATTTTTATTTATTTAGATAAAAATAGGGACG
AAGGTCTCGTGGTACCACCCTAATTTAATAAAGAAAATAATAAAATTCCTTTATACTTAATTAAGTTAAC
GCAACGAAATTGCGGTTGTTTTTCAACAATTATTTAAAAGAAGTGATGTTCAATAAAAAAAGAACCGCCA
TATTGCACCTGTTAATGGTTCTCTTTGGCTCAGATTTATCTACTGGCTTCTTAAAATATTTATTTGTTTT
TCATTAATATTAAATTTTTATAGATTCTACTAGAAAAAAAGAAGAATGTCAAAAATATTTTACATTTTTA
TCTGAATTATTGTTTATTTTGACAGGTATAGGCTAATTAGAAAACTGTTCATCAAAAGTATTTGAATAAA
AATTATAGTAGTTATAAAATAAATATAAATATAATAGTATAAAATTTGGAGGTACAAGATGAAAGATAGA
AAAAATATTGGATTAATCCTGTTTGTTTTCTTGTTAATTGTTTTGTTTTTTTCTTTAACTTCACAAGCAG
AAGAAGCAGTTCAGGATTCACAGCTTCTTAATAAAATAATTTTATGCAGAGAAGTCAAAGAAAATGAACC
AGTATATCAAACTAATACTTTTCGTACATGGGATGATAAAGTTGTTGCCTGGATAAGTTTTAATTATCAA
TCTAAAGAACCATTCTTGCTTAACTGGGAATGGATAGATCCGAACGGTAAAATATATCATATTGGTGAAG
TCGAGATGGATTCTGGAAATTATCATAATTATAGGTCATGGTATTGGATAAGTGTATGGGATCATTATGC
AGCAAAATTCCCTGGTGAATGGAAAGTAAGGGTTTATATCAAAGAAATATTATTAGCTGAAAAAAACTTT
ATCATAGAATAAAAAAATATTAAAAATAATATTGACAATATTTAGATCATTTTATATACTCTATATCTAA
ATAATATGATAAAGTTTTAATACGTTAAAGTAGAAGTGTGCCTAGGGTTCCGTCATTCTTGCTTATGTTT
GGGTCTGGACCAAGCGGTACAAGCAAAGCCAAAGATCTAAAAATGCTACACTTTCGGGATAAAAGCCTGA
GAGATAGGTTCTGTTAATGAATTTATTTCTCAGGTTTTTTGTATATCATAATCTAAAAAAAAGAAAGAGA
TAGGAGATAATTAATGGGGGAACAGATTAGTGCACTAGATGTAGCAAGTTTGCAATTGGAAAAAGCCTTG
AAGAAAATAGATCTAGATGAAAATATCAAGAACCAATTGCGGAAAACAGAAAAAGTGTTAACTGTGTCAA
TTCCGGTAAAAATGGATAATGGGCAAGTTAATGTTTTTACTGGGTTTCGGGCACAGTATAATACAGCTCG
AGGACCTGCAAAAGGAGGAGTGAGGTATCATCCACAAGTTAGTTTTGATGAAGTAAAGGCTCTGGCGGCG
TGGATGACCTGGAAGTGTGCTGTAGTAGGGTTGCCATATGGTGGAGGTAAAGGAGGAATCATTTGCAATC
CCAAGGAATTATCTGAGGGCGAGCTCGAAAGACTTTCCAGGCGATTTATCTATGAAATATCTTCAATTAT
AGGCCCTAATAAAGATATACCGGCCCCCGATGTTTATACAAATCCCAAAGTAATGGGTTGGTATATTGAC
ACTTATAATATGCTTAATGGAGAAGCAGCATTTGCCTGTGTTACTGGCAAACCTCTTGATTTGTGGGGTT
CTGAAGGCAGAGTAGAGGCCACAGCATCTGGTGTAGTCCAGACTATACTTTTATCATTAAACCATCTTGA
TATAGTACCTGAAGATGCAACTGTAGTGATTCAGGGTTTTGGTAATGCAGGGTCTTATATTGCCAAATTC
CTCCATGAGAAAGGCTTAAAGATTATTGGGGTAAGTGATTCAAAAGGAGGGGTTTATAATCCCAACGGAC
TTGATCCAATAACATTGAGCCAGCATAAAAAAGAAAACGGAACTGTAAATAGTTATAAAAGAAATGGCAC
AGAAAAAATTACTAATGATGACTTACTCAAGCTAGAATGCGATATGCTAGTACCCGCAGCATTAGAAGAG
GTTATTAATGGGGGTAATGCCAAGGATGTGAAGGCAAAAATTATTGCAGAGGCAGCAAACGGACCAACTA
CTCCCGAAGCGGATGAAATATTAAAAGAGAAAGGTATTTTTGTTATACCTGATATTTTGGCTAATGCAGG
TGGTGTGGTGGTTTCTTACTTTGAATGGGTACAGAATTTAAATGGTTATTTTTGGAGCGAAGAGAAAGTA
CATTTAAGATTAAAAGCCAGAATGGAAAAAGCATTTAACGAAGTTCTGCATATTGCTCAGAAAGAAGAAA
TTGATAACCGTACTGCGGCTTATATCTGTGCTGTAAATAGAGTTGCCCAGGCAATGAAGTTCCGAGGAAT
CTGGCCTTAAAAAATTCCATTTTAATCATTATAGAAAGTCCTTAGCTTTTATTTTATAAGTTTAGGACTT
TCTATAATGATTATATTATGAGGTATGAGTAGCATCTTACATTAATGTAAAAATAGTTATTTATTCTATT
AATTTCCTAAAATTATTATAATTATGATATATATATTATAGAAATATATCAAGAAAGGAAGTTTATAGAA
TGAGTAAATTGAGTTTATTAATATTTTTATTATTTACAATACTCTTTGTTCTACCAATGATAGAACTACC
TTTCAGTTTGTTAAATATTAATCATCAATCTTTTGCTAAAGAAAAAGAATATCCTATTAATTCTCAGAAT
ATAAGTATTACTGTAGTCTTTGATAATTACCCATTTGAATCAGGATTACAGACTTCCTGGGGGTTTTCCT
GTGTTATTAGAGGAGCAGAGAAATCTATTCTCTTTGATACAGGAGGAAACGGGGAAATTCTATTAAGCAA
TATGGAAAAGTTGCGAATAGATCCAGGGGAAATTGAGATTGTAGCGCTTTCTCATATTCACGGAGATCAT
GTAGGGGGATTGAATGAGTTTTTAGAGCAAAATACTAAAGTTGATGTGTATCTTCCGCAGACTTTCCCCT
ATAATTTCAAAGAAAAAGTTCGGGATTATGGTGCAAAAATTTATGAAGTCCAGGAAAGTACCCAAATTTG
TGAGAATACTTATTCAACAGGAGTACTTGGTATAGGAATTAAAGAACAGTCTCTTATCATGCGGACAAAT
CAGGGGATAATTGTGATTACTGGTTGTGCTCATCCCGGTATTGTCAATATTGTTAAAAAAGCAAAGGATT
TATTAAAAGAGGATGTGCTTTTGGTAATGGGTGGATTTCATTTAATGGGACAGTCACAGGGAAGTATTGA
AAAAATAATTTCACAGTTTAGAGATTTAGGTGTCAGCTATGTTGCTCCTTCCCACTGTTCAGGAGATACA
ACCAGGCAATTATTCCAAAAAGAATATACTGAAAATTATATTAACATTGGTGTAGGGAAGACAATTCACC
TACATGAATTAATAAAGTGACAAGGATAATGAAACAATCTAAAGGGATTTTATCAGATAATAAGGGATAT
ATCAGCAAGGTGATGTCTAATGAAGAAATACTTATAAATAAGATTAATTTATTCCCATTTTCAGATAAAT
ATCTTAAATATTCTTCCAAGAAAAAAAGAGATTATTTCTATGCTTCTGAACATGATTCCTTTAGTTCAGA
AGAAGTATTTTTGCTATATTCTTCCTGATATTCGTTGTCGATTTGTAATTTAATTTGCCTGAAGAGAATA
ATTGCCAGTACAAAAGTTAAGATGTTAGAAATTGGCTGAGCATAAATAAAACCAGAAAATCCAAATAATC
TATTTAGCGTAAATAACAAAGGTATATAGAATAAGCCTTGCCTGGCCAGAGCTAAGATTAAGGCTGGTTT
CCCCTTACCCAGAGCCTGGAAGCTAACCCTAATAATGAATTGAATTCCGGCAAAAGGCAATGCAATAATC
AAGGCTCTCATAATTTTTATACCATAGTCGATTACTTGCTCGTTATTAATAAATATTCTTATCATTTCGC
CAGCAAATAAATAGAAAATAACTAAGAAGAAAACAGAAATAGCTGTTGCCATTAATTCCCCTGTTTTAAT
AATTTGATTGAGTCTTTTAATTTTTTTTGCTCCATAGCTATATCCAATCAAAGGCTGTGTTCCCTCGGAT
AGCCCGATTAAAAGCATTATTGCCATAGAGAAAAGTCGATGATTTATTCCGAATGCCGCTACTACCATGT
CATTATAACCGGCAGCAACATAATTTCCTAAAGTCTGAGCTATACTCATCATCATATTATTTATTGATGC
AGGAACACCAACTCTAAGGATTTCCAGATAAATTTCTTTTTTGGGAGAAAAGTATTTCCAATTTATTGAT
ATTAAGCTTTTCTGTTTAAGGTAAAAATTAAGATAAAATATTAATCCACTTAATTGACCTAATAGAGTAG
CAATTGCTGCTCCTTTTACTCCATAACCAAGCAACAGGATAAAGATAGGGTCGAGTATTATGTTTGTACC
TGTACCTATAAACATGCCAAACATTGCTATTTTGGCAGCTCCTTCTGAACGCAGCAATAATCCTAAAGAA
AAATTGCTCATAATAATAATACTTCCCATAAAGATAATGGTAAGATATTGATTTGCATGGCTAAACGTTT
CCTGAGTTACTCCAATTAGTCGTAGAATAGGTGATATGAAAAATAAACCTAAAATAGTAACTGCAATTCC
TACAAAAATACATGTATAAAAGGCTGTAGAGCTGGTATTTTTTGCCATTTCATAGTCTTTTTGGCCTAAT
AATCTGGAAACATAGGACGATGCACCAAAACCAAACATGCCGCTAATTGACATTAACATCATAAATATTG
GAAAAGCTACAGAAACAGCAGCTACCTGATAAGGATCATTAAGTTTTCCCACGAAAAAGGTGTCAGTTAG
ATTATAGAAAATTTGTACTATCATCCCCATCATTGTGGGAATGGCAAGGCTTAAAATTGCCTTTAATGGT
GTTTCGTCTCTTAAAATTATTAATCTTTTTTCATCCATCGATTTATTCCTTTGTAAGTTAGCTTTCCATA
AAAATATTATTGGTGTTAGGCTAATACTTAATTTTTACTTTTATCTTTAACAATAAGATTACCAGTTTAT
CAATTTCTTCCTGTGAAAAATCTTTCAACAGGTAATTTTCTGCTTCTTTGATATTTAGTATACAGATTCG
TTTGATTTCCATTCCTTTTTTAGTTAATTTTACAATTGTATTTCTCGCATCATCCGCGTCAGGTTCTTTC
TTAATCAGTCCTTTGGCCTCCAGCAATTTTACTAATTTGGTCATAGATGAAGGCTTTATCTCCAAAAATT
CATAAATTTGTTTTTGATTTATTTTTTTGTTCTCATGTTCCCATAAATATGACAAAACCTTAAATTGAGA
GATGGTCAAATTATTGTTGCTGAGGTTTTCATCCATGCGCATTTTTAAATGATGACTTATTTGCATGATA
AGCCTTGGTATATTTTTTGTTTTGTTTTTCATTCTACATACCTCAAATATTTAGCTAGCTAAATAAATTA
TAGAAGAGTTTTTGTACTTGTCAAGATGTGTAATATATTAATGGATACATTTTATAAAAATTTAAGATTT
TGTTTAAGCGCTTTTTATTTTTAGTGACTATAATAATGGATGAATAAACAATTAATATAGGTATCAACAA
TACCATTATAATGAAAAGAGGTTAAGGAGGAACTGATTGAGAAAAATATATTTAATTCTGGGATGCTCAG
TTTTATTGGTGTTATTAATAGGCAGTAGCCAAATAACAGCTCAGAAAAATTCAGTATTGGGAATTTCTCA
GATGGTTACATTGGCTATTAGCAATAATATCCAATTCAAAAAAGCCAGTTATAACTTGCAGAATACTAAA
TTGGAGGCAAAAAAGTTAGAGGCAGAAAATTTGCTGAATAAGTCTACTATTACTGATTTGCAAAAAGAAA
TTACCTTATTAAATCAGCAGAATCAATTTCAGTCAGAAAAAGACCAATTGTTAATTAGTGTAGTTGACGA
TTATTTTCGTATTAAAATGAGCGAAAAAGATATCGAAAGTAAGCAAAAAAAGGTTGAATTGGAAAAGATA
ATTCTAGCAGATATCGAAAAACAAGTAACAGCTGGGTATAGTGTTGACCTTGACTTATTGCAACAGGGAA
ATGAATATTATGATGCACTTTTTGATTATCAAGGAAGTAAGTTAAGCTATGAGCAGCTCTTAATTGAAAT
AAAAGACAGGTTGGGACTGGAACATACTGAAAAAATAATGACTTCTGAGATGACTATACCGGATTTTCCA
GAGATATTGCTGGCTGAATCATTAGAGAAGGCTCATAAAAATAGTATTAGCCTGCAGAGTCATGAAATTA
ATATCAATAAAGCACAAAGGGAATTGGAAGTTGCCAAAGCAGGTAGTTTGCCGGAGATAGATATTCTAAA
ATTGGAAAATAATTTGGGAATTGCTCAATTAGATAAGTCCCTGGCTGAACAGGACTTAAGTTATCAGGTT
GAAACTCAGTGGATGAATTACAATCAAGCAAAAAATGATGTTATTTTAAGCCAGAGAAGTCTACGGCAGA
TGAAAGAAAATGACACTATTATAAACAGGCAAGTGCAAGCAGGCTTGAGAAGTGAAGAAGAAGGGCTTTC
AGCAACAATTGGAGTGTTGGACGCCCAATCCCGTCTTATTTCTTCTATCCGGCAGGTATACCAGGCATAT
CTGGGATTACAAAAGATGATAGGAACTTTGGACGAAGGAGACTTATTATGATAATTAGTAATAAAAATAA
AATATTATTGATTTCGATGATATTTGTTTTGTGTATTTTTGTTTTAATTTTTAATGCTAGAGCTAATGAA
GTAAAGGAAATAGACCTCAAAGAGGCAATTAAGTTAGGTCTGGAAAATAATTATGAATTAAACACTATCC
GCAATAATATTGCTGAATTGGAAAGAAATCTGGAAATATTGGATGCAGGTGAGTCACTTCAGGTTGATTT
AGATATCACTCCAATTTGGATTTTTAGTAATAATACAGAAAACATGAATTACACAGTTAAAGCTAATGCA
GGTTCTCTTACTCCTTCAGTAGAGGTCAACATGACTGCAATGAGACAGATTACTGATGATATTAATTTTT
CTAGTGAAATTGTTTGGGAATCAGATAATTTATATCAGGAAAGTTTTTCCGATTTGACCAATGAAATTAA
TGCCAATCTAAAACTAAATAAAAGGGTTTACCCTGACAGTTGGTCTGAAAATAAAAAGCAGGCTTATTCC
ATCAAAAATAACCTACAGATGAAACTAGAAGAACTAAAATGGGAAGAAACGGAAAAGCAGATTGAATTCA
TTGGGGATTACCTCAATATTTTAAGATTGCAAGAACAACTAAATATTGTCGAAGAGCGCACAGAACTGGC
ACAGGAAGAGCTAGAAAGAGTCCATAGGAAAATTGAGTTAGGTGAAGGGGGATACCAACAGGAATCAGAA
GCACGAATTGCACTAAAAGAAAGTGAAAACAATCTTTTAAACCAGCAGCAGGCATTAATCCGGGCAAAAA
AACAGTGGTATCTTTCCTTAAATTTATCCAAAGATACAGTAGTTGTGTTTGAGGAAAACATTGATTTTAT
TAATGGTCTTTACTCTCAGATAAAAAGTTTGGAATGGGATGATGAAAATGAAGGAGAGTTGATAAAGACA
GGGTTGGAAGAAAATTACAAGATTAAGAATAGCCTACTAGAAAAAGAAAACCTTATTAAAGAATTAGAAT
GGACAGAAAATGGGGGAAAGGCAAAAGTAAATCTCTCTGGTGGATATCAGTATCCCGCTGATTGGTTTGT
TATGCTCGACTTTCAAATTAATCTGCTAGATGGAGGAGTCCAAGAATTGAAGGAAGAGCAAAAGGAAAAT
AATATCAGGCAAAAAGAAGTGAGTATTTCTTATTTAAATGAGCAAACAAAGCTGGAGGCGGAACACTTAC
TTGATCAGGATGAGTATAATAAACTTAATTGGGATATGCAACAGATGTCGCTGGAGAAAGAACAGGACAA
GATAGAGATTATGGAAAAACAATACAACGAGGGAATAATTAGTACAAGTAACTGGGAGAATACAAAATTG
ACATTAAGGGAGAAAGAAATTAAAGTAAAACAGGCAAAAGATGAGTGGTTTATCAATCGCTTAAAATTGG
CCCATTTTATTGGCTACCTAAAGAAATAGTTTGAGGTGAAATGTAATGAAGAAATGGTTTATCTGGTTTT
TTATTGTAGTGTTACTAGCTACGGGAAGTTACTTTGGCTATGACTATCTAAAACAAAAAAATAATTCTGC
AACAAGTTCAGATATTTTGGCAGAAGAAATTGATTTGGATGCTGCAGTTGAAGTAAAGAAAGGAACAATT
CGGGAGACTGTATCTACCAGTGGTTATATTAGTCCGGAAAATGAGATTTATCTGACTTTTTCATCCACAG
GAACAACAGGTGGAACGGTAGAGGAAATTTTTGTGGAGGTTGGAACTATTGTTAAAGAGGGGGATAAGTT
GGTTAAATTGGAAGACAAACAAGAACGTTTAAATTATCTAAGGGCTAAGAATGAATACGAATTGGCCAAA
ATTAGTGGTTCTCCCAGCCAGATAGAGGAGAAAAAGTTGGCTATGGAAGTAGCCTTTGATAATTACGAAT
CAAAAACTTTAAAGGCACCCTTCGCCGGGAAAGTAGTGGATATCTTTGTAGAAGAAGGGGATTATGTTGA
AGGCTATGACAATGTCGTATATCTCATTGATGATTCTTCTTATGAGGTAAAAGTGTCAATTAGTGAGGTA
GATTGTTTGAAGGTAGAGGTAGGACAAAAAGTGGAAATCGAATTAGACATTCTCAAAGGGCGTATTTTTA
CTGGCAAAGTAACCGAAGTGGCAGAATATGCTAGGGCAGAAAGTGGTGTGGTCACTGTTCCTGTAACTAT
TAAAATGGATGAAGTTTCTCCAATTTTCAAGCCTCAATTTTCAGCAACAGCAGAAATAATTGTGAATTCT
GCGGAAAACGTTCTAACTGTTCCGGTAACAGCAATATCACAAAATAATGATAAAAGTATTGTATTAAAAG
TGGAAGACAAGAAAGCGATTCCAACACCAGTAAAAACTGGCATTAGTGATGGATATTACCAGGAGATTAT
TGAGGGATTAGAAGCGGGAGATAAGATAATTGTAAATAATTATCATCTTAATTCAGGGTTAGGTTCTAGT
GAAAGAAGATTTGGTGGTCCGGGTATGCCCATGATGAGACCATAAAACAAGCAAGGAAACAAGAAAATGA
ATAATAAAGTAATTAGATTAGAGCAATTAAAGAAAAATTATTATCTTGGGAAAGTCACCGTTGAAGCTTT
ACGCGGGATTTCTTTTACAATAGAAAGTGGAGAGTTTGTTTCTATTATGGGACCCTCCGGTTCAGGTAAG
TCAACCTTAATGCATATAATTGGCTGTCTTGATTATCCCACCTCTGGAAAATATTTCCTGGCTGGTCAGG
ATATTACCAAGTTAAATGATAGTCAATTGGCTTTGTTTAGGAACCAAAAGATAGGGTTTGTATTCCAGCA
ATTTAATCTATTACCCAGGACAAGCAATTTAAAAAATGTAGAACTTCCTTTAATCTATTCTGGAGTAGCT
TCAAAAAAAAGAGAAATTATGGCCAAAGGTGCCCTGGAAGAAGTGGGTCTGGGTAATCGAATAAAACATC
GTCCCAGTGAGATATCAGGAGGACAGCGTCAGCGAGTAGCTATAGCCAGAGCATTAGTTAATAATCCCTC
AATTATCTTGGCTGATGAACCTACTGGGAATCTCGATTCAAAAACAGGTATGGATATTATGAAAATAATT
CAAAAGTTGCATGTAGAAGGCAATACTATTATTCTGGTTACCCATGAACCTGATATTGCTCATTTTGCGA
AAAGAATTATTCATTTAAAGGATGGTTTAATTGATAGGGACGAGGTAATAGCATGATTTTACAGAGCTTA
AAAATTGCCCTGGAAAGCCTTTGGGCAAATAAGATGCGTAGCATTCTTTCTATGTTAGGAATAATGATTG
GCGTAGGTGCCGTGATTGCTATTGTATCAGTAGGAACTGGTTCCACCCAATCGGTTACTTCAAGCATTGC
TAATTTGGGATCCAACATGATTACAGTCTATCCCAGAACACCAAGGGGGGAGTTTGGTAGAATCAGCAGT
GGAGGTTCTCAGGATAAGTTTACTCTCCAACTGGCTGAATATATTGAAAAATTTTGCCCATCAGTGAAAA
ATGTTATTCCTACGAAATCAGCGAATGCTTTATTTATTTTTGATGATGTAAATGTAAATAGCACTCTCTT
GGGGACGAATAAGGGATATGTTGAAGTTAATAATTATTCAGTTGCTACAGGACGTTTTATTAGTGATCAG
GATAGTCAAAAGAGAGCTCAAGTGATGGTGTTAGGTTCTGACCTGGCAATAGATCTCTTTGAAGATGAAA
ATCCAATCGGCCAGAGGCTAAAGGTAAATTATGAAGGCAGAATATATATGTTTGAAATTATTGGAATTAT
GGAAAGCAAAGGCAGTTCCATTGCCGGGCGTTTGGATGATCAAGCCTATATTCCTTTATCTGTTGCAATG
GAAAAAATAACCAACAGTAGAATTGTGTCTTCTTATATTGCCCAGGCTGGTTCCTCAGAACAAGCTGCTA
AGGCAGTGAAGGAAATAGAGAATTTTTTGGTAAAGTTATTAGATGATGAAGACCAGGAAAAGTTTCGGTT
AATTAGTCAGGATGAGATTCTTGATACTGTGAGCTCTGTAACACAAACTATGAGTTTAATGTTAGGTGGT
ATTGCAGCTATTTCCCTTTTGGTTGGAGGGATTGGTATTATGAATATTATGCTGGTTTCAGTGACAGAAA
GGACTCGAGAGATTGGCATAAGGAAAGCCCTGGGAGCCAAAAACAAGCATATTCTTTTCCAGTTTTTAAT
GGAATCTTTAAGTTTGAGCAGTTTTGGCGGATTTATCGGAATTGGCTTTGGTTGGATGGGTGCATATTTC
CTCTCTCAATATGGCAATTGGCCTCTGGTTATTTCTAATATATCAATCATTCTTGCCTTTGGATTTGCTT
TACTGATAGGAATATTCTTTGGGTTGTACCCTGCCATGAAAGCTGCTAAGCTAAATCCGGTAGATGCGCT
AAGATATGAGTAAAGGTGTAGTAAATTTTCCCCCGGGAAAATGTTGATATCAGTTAATTGAGTTTTCTTT
TAGGCATTAAAACGGTAACCGGAGCCCCATAATGTATCAATAAAACGCGGGTTTTGAGGATCTTTTTCGA
TTTTGTCCCTTATTTTTTTAATATGTACGGCGATAGTGGCAATATCTCCATACGATTCATCTCCCCAGAT
ATGGTCATAAAGTCGTTCTTTGCTAAAAACAATATTAGGATGAGAAGCCAAAAAGTTTAATATTTCAAAT
TCTTTGGTGGTTAGATTAATTTCCTGGTTATCCAGGAATACCCTACGGGAAGCCTGGTTTATAGAAAGGT
TTTTTATGTGAATCTCATGCTGTAAATTTTTATTTCTACCGGTGAGCCTGTCAAAACGATCCAGATGAGC
CTTGACCCTGGCTACAAGTTCATTAGGGCTAAAAGGTTTGCTTATATAGTCATCAGCTCCTAAGCCCAGC
CCACGTATCTTATCAATATCTTCTCCTCTGGCAGAAATAATCAATATGGGAATATTTGTTTTGTTTCTGA
TTTTTTTACATACTTCAAAACCATCAATATCCGGTAACATTAAATCGAGTAGTATAAGATCGTAATTTCT
GCTGAAAGCCTGTTGAAGTCCTGCTAGACCACTATTGCTAATGTCTACCTGAAATTGATTGATTTCCAGG
TAGTCCTTTTCTAGTTCGGCAATACTTTGTTGATCTTCAATAATTAAAATTTTTTTCATTTTTATTTCCT
TTATTTTAGATTCAGTTTTCTGAATTTTGTTTGATCTTTTTTAGGGTAAAGAAGATACTTGTACCAAAAC
CATTTTTGCTTTGTGCCCATATACGACCACCATGATCAGCAATAATTTTTCGGGCAATATGCAAACCAAG
TCCGGTACCAGGTGTTTTGTTTGAACGTGATTTGTCTGCCTTATAAAAACGGTCAAATATTTTATCTAAC
GTTTCTTTGGAAACACCTTTTCCATTGTCACGAATCTCTATTTTTGCTTCATTTTCTGTTTCAGTTAAAC
ACATTTTAATTACTGAATTGCTGTCTTTTTTGAAATTTATAGCATTATTAATGATATTAAGAATTACTCT
TTTTAATTGTTGTCGGTCAGCCTTGACATGATTCAATTCATTATAGTTAGCTTCAAATTCAAGGCTAATA
TCTTTTTCTGCCAGCTCAAAACGCAATTCTTCATAGGAATCAGTAAGATAATCTTTTATATTAATGTTTT
CGAATTGATAGAGAGATTGATCCAGATCAAATTTTGAGAGTAAAAACAGGTCTTCTATTAAAGATTCCAT
GTGAATTGCATTCTGATGAATAGTCTGTAAATATTTATCCTGTTTTTCTCTTGATTTTGGTACACCATCC
ATAATTCCTTCTACATAACCTTTGATGGAAGTAATTGGTGTTTTTAAGTCATGAGAAATATTGGTAATCA
ATTCATTTCTATTTTTTTCATATTTCTTTTTTGTTTCTTCTGATTCTTTAAGTCGTTTTCTGGCAGCTTC
CAAGCTTTGGAAAAGGTCACCAATTTCATCTCTTGAAGGGGATTTTAGGCTAAAATCATAATTGCCTTGT
CTAATCTGCATAGCTGCATTTTTTAGTCGAACGAGAGGATTGACAATCTGTTTGGATAGAAAGTAAGTGA
TTAGAGTATTTATACTTATAATAATTATTAAAAACAAAATCAATGTGTAGATAACTGAGTTTTTAAATTG
ATTTAATTCCTGAGATGCAGACCTGGAATCGTAAACTAAGAATATTTTTCCCTGAGATTGATCATTGAAA
TGAAAAGGGATTACTTTCATAAATAAATTATCTGAAATCTGCGTTAAATTATCAGGATTTGGCTCTGCTT
GGTAGTGTGCAAGGGACATATCTTCTTTCTTAAATCCCAGTGAGTTTACAAAAGAAGAGAAATAAATAAA
TTCATTATCTTTTTGTACAATCAAGCCAGTATTTAAAGAGTTAATAAAACCATCGATCTGTCGTAAATAA
TCCTGTTCCAGAAAACGTTCAGGCTCTGTTTCAATAACATTAATTAGGGGTCTCTCAGCTCTATAAAGGG
CGCGATTCAGAGGGCTCATATGGTTATCCGGTGATGGTAAACCGATAAAATTCTGAAAATGTTCGGTAAT
AATCAGACTAACTCCGATCAATAAGACAATGGTTATGAAAATCAATATTAAATTAGAAATCCAGAGGCGC
TTTTGTATGGTCATATATATTTCTATTTATTTCCTTTTTGGAATATTGTAACTAATCTTTTTGAAGTTAA
TCTAAATAGATAGCTAAAAATTGATTAAAACATCGGTCTATTTATTTGCTTTACTAATATTATATATTAT
CATTTTTAACTTATCATAAAAAGTTTATAAAAAATTTGTTAAATACCAATAAAATTGATAGCAAAAAAGC
TCTTCAAATAGTTTGACCAAATGTGATACAATCAAATAAGTTTGATGAATTTAGTTTACGAAAAATTAAA
TAGATTTTTTGTAAATAATCATAATAAGTATATTCATGACGAGGAGAGATAATGGAAGCAAAAAAAGGTT
TACTATTTGAACAACAAGAATGTATTAAAAAAGAGAACAAAATTGCCTATTTTTCGATGGAAATATGTGT
TGATTCAAAAATTCCAACCTATAGTGGTGGTTTAGGGATTTTGGCTGGTGATACTATTCGTTCTGCAGCC
GATCTGGGGGTGCCCATGATTGGGATTACTCTTCTTTATAAAAAAGGATATCTCAAACAGAAAATTGATC
AAAATGGATTTCAGCAGGAATTACCTGAACAGTGGAATCCCGAAGAATATTTAATGAAATTACCAAATAA
AGTGCAAGTAGAGATTGAACAGAGAATTGTCAATATTCAAGCCTGGGTCTATGTCGTGAGAGGATTAGAC
GGAGATATAGTCCCGGTCTATTTTTTGGATACTGATATTTCTGAGAACAACGAATATGACCGTAGCCTTT
CTTATTATTTATATGGAGGTGATAATAAATATCGTTTAGCCCAGGAAATTATATTAGGAATTGGTGGGGT
TAGGATGCTCCAGGAGCTGGGGTATCATGATATTGCCAGGTATCATATGAATGAAGGTCATGCCAGCCTA
TTGGTTCTGGAATTGTTGAATCATCACCTTAATGAAGACACGAATAAGCTGGAGATGGAAAAAGTAAGAA
ATAAATGTGTTTTTACAACACATACTCCGGTGCCTGCAGGAATGGACAAATTCCCCTATGAATTGGTAAA
AAGGGTTCTTGGAGAGCCTATTCCATTTGACCTATTACAGGAACTAGCAGGAAAAGAACATTTGAATATG
ACTCAATTAGCCCTTAATCTTAGTCATTATATTAATGGAGTAGCCAAGAGACATGGCATGGTTTCTAGAG
AAATGTTTCCCGGATATCATATTGATTCAATTACCAATGGTATTCATTCAGCCACCTGGACAAATCCATA
TTTTTCTGAATTATATGATCACTATATACCTGGATGGAAATTAGACCCATTTAGTTTACGGTATGCCCTT
AATATACCGGATAATGAAGTTTGGGATACTCATCAAAAGACAAAAAAAGAATTAATTGATTTCATTAATG
AGAGACATAATTTAGCCTTTGATAAAGATGTTTTGACCATTGGTTTTGCTAGACGTGCCACTGCCTATAA
GCGTGCTGATTTAATATTCCATGATCCTGTTAGATTAATAGATATTGCCAGAACCAAAGGGAAAATACAG
CTCGTTTTTGCTGGTAAGGCACATCCGGCGGATAGTTCAGGAAAAGAGCTAATAAAGAAGATTATTCAAG
AATCTCAGCAGGTAAAAGAGCAAGTAAAAATTATCTATCTGGAAAATTATGATATGAACTTGGGAAAAAT
GATGACCAGTGGGGTGGATTTGTGGTTAAATACTCCCAGAAAACCCAAAGAAGCTTCGGGCACCTCAGGT
ATGAAGGCTGCTCATAATGGTGTACCAAGTTTTAGTATTTTAGATGGTTGGTGGGTCGAAGGCTGTATTG
AAGATATTACCGGATGGTCAATTGGTTCTGCTGCAAATTTTGAAAGCATTGATAATGAAGAGGCTGATTC
TCTATATCAGAAATTAGATAAAAAAATAATTCCAACTTATTATCATGAACGTGAGAAATGGATTAATATA
ATGAGACACTCTATTGCAATAAATGCATCTTTCTTTAATACCCATCGCATGGTATTGCAATATGTTTCTA
ATGCTTATCTGGCATAACATAAAATGATTAATAAAATTAGAGAAAGGAGATATTCAATTGAATAGAACCT
GGATCAAAGACTTTGTTGAGAAAATATCGAAGGTAGAGGGTCATTTTGAGCTTTATGCCTCTGTTTTTTT
AAAATATGAAAACCAATTTGTATTAGGTTTGCAAGATAGCAAAGAATGGACATTTATTGACAATAAAAAA
AAGGCATCTTTATCTGTTTTTGGTGGTAAAATAGAAGAAGATACTGACATAATCAAGTTTTTAAAAAAAA
GCTGTTTCCAACAATTAGGTGTCAATATTGATATTACCGATAGCTCTCATACTTACATTGATTATCACCA
TCACTTAAAAAAATTGCCGGTGATTGAGTCTAACATAGGAGAATTCCGACCCAATATAATTAGTGTTATA
CAGAAACCCGGATATTCAGCAAACCCCAAATCTCTTGTATTCAGTTATCTGGGATATACCAAACAAAAAC
CAGAATCAATAAAATATAGTGCCTTATTATTAGCCAAAGAAAGAGTTTTAGTTCAGCTGTTTAAAAGTGA
GAAAACTGCCCTGGACTTAAAAAAAATAGGGACAACTTTTGATGAAAGAATCAAAATTTCCGATAATCTT
TTTCTCTACCCTACTGGTTCATTAAATAGCCTATTGCGCTATTTGAGTTATGAAGTGTTTTAAATTTGTC
GTGCGTATTATGTATAGTAATGAGTAACAAGTAATTAGTGATAAGCAATATAATTTACCAGTTAATAAGA
CGCAAGATTCAAGGTGCAAGAAAAAGCGGTTTTCAGTTTACAATTTTCAGATAGAAATAGTGGGATAGAT
GCTAATAAATCAAAAAAACCAAAAACTAAGAACAAAAAAACTAGTCAGGATAATATTGTCAAAAAGAGTC
TGATAATTTGCACTATATATTGTTTGTCGATAAAATATTATCGTATTATTTTGCAAATTGGTTAACATGT
TATAATATAAAATATTAGATTGCGAGGATCTGTTTTGAAGATATTGGTTATTGGTAGTGGTGGCAGAGAA
CATTGCCTTGTATGGAAATTATCACAGAGTAAAAATATTGACAAGATATACTGTGCGCCCGGTAATGCTG
GGATTGCTTCACAGGCAGAATGTCTGGAAATTGAAGTTGAGGATCTTAAAGGATTATTGCAAGCTGCCAG
GGATAAAAAAGTAGATTTAACCATCGTTGGACCTGAATTACCCCTCTCCCTGGGAATTGTCAATTTATTT
GAAAAGAATAATATTCCAATATTTGGTCCTACACGAGAAGCTGCAGAGATAGAATCAAGTAAAGTTTTTG
CCAAAAACCTCATGGATAAATATCAGGTTCCCACAGCCAGGTATCAGGTATTCGAAGATTATAAACAGGC
ACAAAATTATTTGCAACAACAATCTTTTCCTTTGGTAATTAAAGCAGATGGACTGGCAGCCGGGAAGGGT
GTCCTTATTGTACAAGATTTATCTCAGGCAGAAAAGGCAATATCTTCTATAATGAGAGAAAATAAATTTG
GTAAAGCCGGAAGAAGAGTGGTTATCGAAGAGTATCTTACCGGTGAAGAAGTGTCAATGCTGGTATTTAC
TGATGGAGAATACTTTATTCCAATGAAAGCATCTCAGGACCATAAAAAAATATGTGATGGTGACCTAGGG
CCTAATACTGGTGGAATGGGGGCTTATTCGCCAGTTCCTTTTTTCGATTCTAAAACCCAAAATTGGGTTT
TAGAGAGAGTTTTTAAACCGGTAATTGAAGGCATGAGACAGGAAGGAAGAAAGTTCAAAGGGGTGTTGTA
TGCTGGATTGATATTAACAGATGAAGGCCCCAAAGTATTAGAATTTAATGCCCGATTTGGCGATCCTGAA
ACACAGGTGATCCTCCCTGGACTAAAAACAGATTTAATTGAAGTATTGTGTGCCACGCAAGAAGAGAAAT
TAAAAAAAATTGAAGTTGAGTGGTACAACCAGACTGCGGTTTGTATTGTTTTGGCTTCAGGTGGATATCC
TGCTGCATATGAAAAAGAGAAAATTATTACTGGTTTAGAAAAAATAGACAATCAACAAAACGCTATGGTA
TTTCATGCCGGTACAAAAAAGAAGAATGGTAAGTTTATTACATCGGGAGGAAGAGTGCTTGGGGTTACTG
CCTGGGATGATACATTGTCCGGTGCAATAGAGATAGCATATGAAGCAGCAGATAAAATAAATTTTGAAAG
ATTGTATTATAGAAAAGATATTGGGAAGAAAGGGTTAAAACTTTCCCCAAACAATATTATATAGAAATTT
AAAAAGGAAAGGGATTAGAAGTGAAAAAAACAAAAAAGGCAATAATCAGTGTCTCGGATAAATCAGGCAT
CGTTGAAATGGCAAGAGGGTTAGAGAAAGCAGGATATGAAATTATTTCCACTGGTGGTACTGCCAGAGAA
TTAAAAAATGCGAATATTAATGTTACCTTAATATCTGAAGTAACAAAATTTCCAGAGATTTTGGATGGGA
GGGTAAAAACCTTACATCCCATTATTTTCGGTGGATTATTGGCTCAAAGTAATAACTCCGAACATCAGAA
GCAACTAGAAGAACAAAAGATTGAAGCTATCCAGATTGTTGTAGTGAATTTATATCCTTTTGAGAAGACA
GTATTAAAAGAGAATGTGTCTTTAGAAGAGGCAATTGAAAATATAGATATTGGAGGACCATCACTTCTCA
GGGCGGCTGCCAAAAATTATCAAGATGTTACAGTGATAACAGACCCTAATGACTACCAGTTAATATTGGA
AGAGTTAAAAGGACCAGAGGGAAATATATCTCTTGATACCAGAAAAAAATTGGCAGTAAAAGTTTTTCAA
CATACTGCTTATTATGATAGTCTGATTTTTCGCTATTTAAATAGAAAGTTGATTCCCAACGAAGGATATC
TTCCGAATTATTTAGTTATGGGTGCCCAAAAAGTTAATTCTCTCAGGTATGGAGAAAACCCACACCAAAA
GGCAGCTTTTTACCAGGAGAAACTTACAGAAGAGGCCAATCTAGGTGATGCGGAACTATTGGGTGGCAAA
GAACTTTCCTATAATAATTTAGTTGATTTGGAAGCAGCGCTTATTATTATTAAGGATTTTGATGAACCTA
CTGTAACTTTTATCAAACATACTAATCCTTGTGGTTTGGCTACTTCTGAAACTATAGAAGAGGCGTATCA
AAAGGCTTATCAGGGGGATCCTCTATCTGCTTATGGCAGCATTATCGGCATCAATCGTCGAGTGGAAGAA
AAGTTAGCTGGCTTAATTAATGAAACCCCCTTTGTAGAGGCAATAGTAGCACCTACTTTTAGTAAAAAAG
CCTTAAATATTCTTAGAGAAAAGAAAAATCGTCGATTGTTGCAAGTTGGTGATCTGCGTATACAGGATCG
TCATATAAAAGATATTAAAAAGGTTTCTGGTGGATTTTTATTACAGGACCGCGACTTTAAAGGGATAACA
AAAGATGATTTAACTGTAGTCACAGAAAATAAGCCTACTGATGAAGATATAAAAGAGTTACTACTTGCCT
GGAAAATAGTAAAACATGTTAAATCGAATGCAATTATTCTTTCCCAGAATAAACATTTGGTGGGAGTAGG
GGCAGGACAGATGAGCAGAGTGGACTCCGTCTTGATTGCCGTGCGTAAAGCCGGAGAAAAATCTAAGAAT
AGCTATCTTGCCTCTGATGCATTTTTCCCTTTTTCAGATGGTGTGGAAGAAGCCGCCCGGGCAGGAGTGA
AAGCTATTATTCAACCAGGAGGATCTAAAAGGGACAATGAGGTCATTGAAGCTGCTAATAAACATGGTAT
AATTATGGTTTTTACTGGTCATCGTTGTTTTAAACACTGAAAGTAAATATCGCACCCGCATAGCGGGTGG
CTTTAAGAACCTCTTAAAGAGGTTTAGCTTTTTATCACTTTTTAGCTCTTTTTCTTTCGATTTTTTATTT
ATACTTTAGCTATAGTATTTCTAAGCAATATGACTTCCAACTTTGGACTTCAGGTGAAAAATTGTCATCT
AGTTTATCTTAATCTTTTTATGGTTAAATAAAAAAATAAAAAAAGTGCTTGACAATGATTATTCAAAGTG
GTAGTTTATAAAACAATTATTATTTAAACAATTTTTTATAGAAGATTATAATTAAAATTGAATATAAAAA
TATTAAATTCAGAAAAGTAAGTTTAGATTCCTTTTCAGAGAGCTGAAATTTGGTGAAAGCTCAGCAGGGA
ATTGACTAAAATCCATCTGAAAAATTTTTGGGAGAAAGGTATAAAATAATACTGAATATCTCAAAACGCT
TATAGCGTTAATTTTAATGAGGGCTCAAATTCATTGCTTTATTCACATATTCTAATAGTTATATAGTAGA
AAAAAGCTGAATTGGGGTGGTACCACGTAGTATTTATCGTCCCCAGTAGTTATTTTAAATAACTGCTGGG
GTTTTTTATTATAAAAAGAAGAAAAGAAAAAAGGTGGAGAAAAAATGCGAAAGAAATTATTTATTCCTGG
TCCAACTGAAGTAAAAAAAGATGTGTTAGAAAAAATGGCAAGTCCTTTAATTGGTCATCGAACCAAGGAA
GCTTCTGATTTACAGAGGACAATAAGCCAAAAGTTAAAAAAGATTATGTATACCAATAATGAAATTCTTT
TATCCACTTCTTCGGGGAGCGGTTTAATGGAAGGTGCTATTCGTTCTTGTACTCGCAAATGTGCCGCGGT
TTTTACATGTGGAGCTTTCGGAGATAGGTGGTATGAAATGGCTATAGCAAACAAGATAGATGCGGATCGT
TTTGCAGTTGATTATGGTCAGGCTATCAGGGGTGAAATGGTTGAAAAGGCCTTAGAAACCGGCAAATATG
ATATAATTACAGTTACCCATAATGAAACATCTACTGGTGTTATGAATCCTCTTGAGGAAATTGCCGAGGT
TGTACGCAAATATCCTGATATTATTTTTTCTGTTGACACGGTAAGTTCTCTAGGTGGGGTTAAAATTCCA
GTAGATGAGTTGGGTATTGATATCTGCATTACTTCTAGCCAAAAATGCCTGGCTTTGCCACCTGGTTTAT
CTTTATGTTCTATTTCAGAAAAGGCATTACAAGCTGCCAGAAAAGTTGAATACCGAGGTGTATATTTTGA
TTTATTGCGACTATATGATTATTTGCAGAAAAAAGATTATCAATATCCTTCTACTCCTTCTCTTTCCCAT
ATGTTTGCTCTAAATTATCAGCTAGATAAGATCTTTGAAGAAGGGATAGAGAATAGATTCCAACGCCATA
CTACAATGGCTAAGAAGGTTCGAGACTGGGCTAAGGAAAATTTTGCATTGTTTGCTCCGGAAGAATTTGC
ATCAAATACAGTTACTTGTGTCGAGAATACCAGAAGCATTATTTTTAAGGAACTAAACCAGCAATTAGCT
AAAAAAGGCCTTATGATTTCCAATGGCTATGGGAAATTAAAAGAGAAAACATTTCGTATAGCCCATATGG
GTGATATTACCTTAGAAGAGATAGAAGAATTACTATCTACGATTGATGAAATATTATAAGCTATGGAGGT
AAAAAAGAATGATTAATATTCTTATAAAAGATAAAATTGACCCTTTTCTAATTCAGGAGTTACAAAGAAG
AGAATTTCAAATTACTGTTAGTATTGATAAACCGGAGGAAATTTTTCAGGAAGTCCAGAATCATGAAATA
ATGATTATCCGTTCAGCAACTAAGGTTATGAAAAATGTAATTGATTCAGCCCTTCAAACTGGAAATTTGA
ATTTGATTATTCGTGCAGGTGTAGGACTGGACAATATAGATGTAGATTATGCCAGATCGCAAGGAATATC
AGTAGCAAATACTCCAGAGGCAAGCAGTGCTGCAGTAGCCGAGTTAGTACTGGCCCATATGCTGACCTTA
GCAAGAAAAATAGTTCCCGCTAATCTAGGTTTACGTGAAAGAAAGTGGGTTAAGAAACAATGTGAGGGAA
TTGAAATATCCGGGAAGTATTTAGGCATAATTGGTATGGGAAGAATTGGGCAAGCCTTGGCACAAAAAGC
TAGCGCTTTGGGGATGGAGATTACTTATACTGATGTTATGGGACCTATGAAGGTAGATTCTAAATATAAA
TTTGTTTCTTTGGATGAATTGCTAAATAAATCTGATTTTATTTCTCTTCATATTCCGGCTAATGGAAATG
GGGTTTATTTAATTGATAAGCCAGAATTTAAAAAAATGAAAAAGAGTGCATATTTAATTAATGCAGCCAG
GGGAGGATTGGTAAATGAAGATGCTCTTCTTGAGGCATTAAATAACGAAGAGATAGCAGGGGCAGGAATA
GATGTATATTGTGAGGAACCATGTGACAAAATTTCCTTACTCCAACATGAGAAAGTCTCAGTTACTCCCC
ATATAGGAGCATCAACTAAAGAAGCGCAGGCACGTATTGGTCAACAAATTTTAAAAATAATTGAAGATTA
TCGTGATAGAAAGATTATGAGGATGAATTAGATGGCAAGAATTAGACCCTTCAAGGCACTACGACCGAAA
AATGATAAAGTTAATGAAGTCAATTCTCCTCCCTATGATGTAGTGAGCAAGGATGAGGCTTTAGAGATAG
TTAAGAGAAATCCTTATTCGTTTTTGAAGGTAATAAAACCAGAGATTATGAATTGTTCTGATAAGGTACT
TCCTTATCCGGAATTAGCAAAACAGGCAGCAAAAAATTTAAAAGATCTTATTGATAATAAAGTATTAGCA
AAAGAAAAGGAAAATTGTCTTTACATTTATCAGCAAAGAAATGGCAACTATCAACGTAATGGGATTGTAG
CCTGTTTATCTGTGCATGATTATGTCAAAAAGGTTATTAAAGACCATGAAAAAGTCAGGGTTTTAACCTG
GCAAGAAAGAGTTCAACATATCAATGAAACTAAGGCTCATACAGGTTGTGCAATGGTTATTTACCAGGAC
AATTCATATATTGAAAAATTAGTTAAAAAAGAAATGATAGAAAAAAATATAATATATGATTTTATATCTG
ATGATGGTATAAGAAATTGTTGCTGGAAGATTAATAAGACCAAGACAATTGAAGCATTTAGGGAAGCCTT
TAATGATATTGAAAATTTATATATTGCTGATGGACACCATAGAGTGTCTGCAGCGGTAGAAGTTGCAAAG
ATGGAGCATAGAAAAAAGAAAGATAACAATAATATCGAGTTCGATGATAATGAGTATGCCTATTTTCCAG
CTGTTTTAATACCACAGAATCAGATTGAAATATTAGGCTATCACCGATTAATCAAAGATTTAGAAGAATT
TTATCCGAATAGTTTTCTATCGAAACTAGAAGAGCATTTTTATATTGAAAAAATCAATTCAAACAAACCT
TATTTACCATCACAAAAAGGTGAATTTGGTATGAATCTTGACGGGCAATGGTTTAAAGTGTTTATATCTG
AGAAAATTCTCAAAGAAACTGAGGATATTATTAATAAATTGGATGTATCAATATTACAAAATTGGGTTTT
AAACCCCCTACTGGGGATAAAGAATCCGCAAAAAAGTAAAAAGATCGATTTTATCGGTGGCAAATATGCG
TTACAGAGACTGGAAGAAGAAATCCAATTAGGGGCCAATATTGCCTTTACACTTTTTCCAACCTCAATAG
AGGAGATAATAGCAGTATCCAACAATAATCAAATTATGCCCCCTAAGTCTACCTGGTTTGAACCAAAATT
GAGAAGCGGTATTTTTGTGCATTTATGTGAATAATTGTATTGGGGGCTTTATCTATTTAATTATTAAAAA
TCAAATTAGTAGACTTATAAAAATAAAATAAATAAAAATTATTGATATTTTTCTTTTTTTATTATAATAT
AAAAATAGAATGTGATTATATATTTTAAGAAAACTATTCTATTTTTATAAGGAACCAGGATGAATAGAGA
ACCCAATTATCCGGTTAAGGCCTTAGCTAGAGCATTATCTATTTTAGAAGTATTATTGCATCATCCTTCA
CCAATCAGCATTACACAATTAAGCCAACAATTAGGCATATTCCCCAGTACTGTACATCGTATGATGGATA
CCTTGAAGTACTGGGGATTTGTAGAGCAAGTTCCAAATAGCCAGGAATATACTTTAGGATTAAAAGTTGT
TGAGCTTGGAATGACAAAGCTTCACCAGCTTAATGTTTTTAATGAATCTGCACCATTTTTAAAAGAGATT
GCACAGAAATTTGATGAAACAGTTAACCTGGGTGTTTTGGATGAAGGGGAGGTTGTGTATTTAGATAAAG
TAGAGTCAACCAGGATAGTAAAGGCAATTCTTTATCCGGGGAGAAGGGCTCCTTTTCACTGTACTGCCAT
TGGAAAAGTTCTTATGGCTTTTCAGCCAAAATCAGTTCGTTCCAAAATTATTGTAGGCAAAGAATTAACC
AAATATAACAAGAACACCATAACAGAGCCGAAGATGTTAGAGAATGAATTGCTTAAAATAAAGCAGTCTG
GTTATGCTGTTGATAATGGAGAACAAATTGAAGAAGTTAACTGTATAGCAGTCCCCATATATGATATTCA
TGGCAAAGTCATTGCTGCTATTAGTATATCAGCTCCGGCTTTTCGAATGAGCCTGGAAAAAAGAAAGGAA
ATGATTTCTGTCAGCAAAAAAAAGGCAATGGATATTTCAAGACGCTTGGGTTATAAAATTCTAAAAGATA
AATAATCCAAAAGAAATAAAGATTATTATTTTGTATTAACAAATATAGGAGTAAAAATAAAAATGGCCAT
CAATTTAAAAAATCGTAATCTAATTTCTCTAAAGCATTTTTCAAAACAAGAAATTAAATTTTTATTAGAT
TTAGCTATTGAATTAAAAAAGGCAAAATATAATGGAACTGAAAAACAAATGCTAAAAGGGAAAAACATTG
TTTTGATATTTGAAAAGTCTTCAACTAGAACCAGATGTGCCTTTGAAGTTGCAGCCTTTGATCAGGGAGC
CAATATCACTTACCTAGGTCCAACTGGTTCTCAAATGGGAAAAAAGGAATCCATTGAAGATACAGCTAAA
GTTTTAGGCCGATATTATGACGGAATTGAGTTTAGAGGTTTTAAACAGGAATCAGTGGAAATGTTGGCAA
AACATTCAGGGGCAGTTGTTTGGAACGGATTGACCGATCTTTATCATCCTACTCAGGTTTTGGCTGATTT
AATGACTATCATGGAGAATGTAAAAAAACCTTTAGACCAGGTTGTTATGGCATATGTAGGAGATGGAAGA
AACAATATGGCGAATTCTTTGTTACTTGCCTCATCAATTATGGGTATAAAATTTAGAATAGTGTCTCCAA
AGTCCTTATTTCCCAAAAAAGAATTAGTAGAAGAGGCTAAAAAGCTAGCTGTAGATTCTGGTAATGACAT
TAATATACAGATAACTGATAGTATTGCAGAAGGTGTTCAGCAAGCAGATGTAGTTTATACTGATGTTTGG
GTTTCAATGGGAGAAGAAAAGCAAATGGAGGAACGAATTCAGTTATTGAAAGACTACCAGGTCAATATGA
AGCTGATAAGTGCTACCAGCAATCCTGAGGTAATTTTTATGCATTGTCTTCCTTCGTTTCATGATACTAA
TACTATTATTGGAAAAGATGTTTATGAAAAATATGGATTAAAATCAATGGAAGTAACTGACGAAGTATTC
CGAAGTAAACATTCTGTTGTTTTTGATGAAGCCGAGAATCGCTTACATACCATCAAGGCTGTTATGGTTG
CTACATTAAGTGATTAATTTTTAAATTATGATTCTAATTTTTTTATTTAACCATAAAAAGCACATTCTTA
TAGGGCAGCAATGGTTAAATAAATTGGTTTTACCATGAAAAAAGAATAAGAAAAGCTATCTGGCAATTTT
TCACCTGAGGATCGAACCTATTTTAGAGGTTCTTGAAGCCACCCGCTATGCGGGTGCGATATTTACTTGG
AATGAATTAAAAAATAAAGAAGAGGAGATAACGGTCATGAGAAAATTTATTTCTCTAAAAACTGAAATCC
CGGGCCCGAAATCACAGGAAATCGCCAAAAGAAGAGAAAAATATGTTGCTAGACCAATGGGAGGTTCCCT
TTCTCCGGGATATATTGATTATGCAAAAGGGGCTTTAGTAACAGATGTGGATGGAAATCGCTATATTGAT
TTAACTGGAGGATGGGGCTGTCTTGCCGTAGGCCATGCCCACCCAGATATTGTTGATATTGTAAAACAGC
AGGTAGAGAAATTTACCCATACCGATTTTACTGCAATTCCCTATGAATCTTTTGTGGCATTATCTGAAAA
ATTAGCACAATTAGCCCCGGGTAATGGTCCTAAGAATGTGGCTTTGTTTAATTGTGGTGCAGAGGCAATT
GAAAATGCTGTAAAAATTGCAAGAGCCTATACTGGAAGATCAGGCGTTATTGTCTTTGAAAATTCCTTTC
ATGGGAGAACCTTGTTAACTATGAGCATGACCCACAAGGCAATGCCTTATAAGTATAAGTTTGGTCCTTT
TGCCCCCGAGATCTATAGATTGCCATTCCCTACTCCCTATCATCCTTCTATTGAAATTGAGAATTTTGAA
AGGGTTATGACTAATTTGGTTAATCCCGAAACAGTTGCTGCGGTGGTTATAGAGCCAATACAGGGAGAAG
GTGGTTTTAACATTCCAGTTGATGGTTTTTTAGAACACATCAGGGAGTTATGCACTAAATACGGCATAAT
GATGATAACTGATGAAATCCAATCTGGAATAGGCAGAACAGGAAAATTCTTTGCCATAGAACACTGGGAC
ATTGAACCTGATATGACCTGTCTGGCTAAATCATTAGCCTCAGGATTACCTCTTTCAGCGGTGATTGCAC
GCAAAGAAATAACAGACACTTTACCTGGTGGTAGCATTGGTGGTACTTATGTCGGAAACCCCTTGGCTTG
TCAGGCTGCCCTTACAGTAATTAAAATTATTGAAAAGGAAAATTTGCTGGAAAGAGCTGGCAAAATTGGA
GACAGATTGAAGAAAAGATTCCTGGAAATGAAAGAAAAATATTCGATAATAGGTGATGTTCGTGGTATTG
GTGCCATGACGGCTATAGAATTAGTAAAAGACAGACAGACCAAAGAGCCTGCAACAGAACAGACCGGAAA
AGTTGCACAGTATTGCGTTAAACATGGAGTTTTTGTTCCATCTGCGGGAATCAATAAGAATCTTTTAAGA
ATGCTGGTCTCCTTGGTGATTACTGATGAGCAATTGGATGAAGCATTAGATGTTATTGAGGAAGGGATTG
CTGGAATATAAATTGATGGTTAATTGTGTTGATATATTGATTCAGGTAATTATATAGAAAGATTTTTTTA
GATCATTTAGTATAGAGGATAAGGAGAAAACAATCTCTATATTTTAAGAAGAGGAGTAATAATTTGGGAT
ATCCACCTACATCTGTCATTATGAATAAACAGGATATTGATCGTACTTTACTCAGAATTTCCCATGAGAT
AATTGAAAAAAATAAAGGAGTACAGGATTTAGGCATAATTGGCATAAAAACAAGAGGTGAATATCTGGCA
AGAAGGATATCAGAGAATATTAATAGCATAGAAAAAAGAACTATACCCGTAGGTGTCCTGGATATTACTC
TCTATAGAGATGATTTGAAACAAAAACAACCTAATGCTATTGTCATGAAGACAGAAATACCCTTTCAAAT
CCTGGACAAAAAGATTCTTTTAGTCGATGATGTCCTCTATACTGGCAGGACTATCAGGGCAGCAATGGAT
GCTATCGTTGATATGGGGAGGCCAAAATGTATACAATTGGTGGTATTAATTGATCGTGGTCACCGAGAAC
TCCCTATTAGGGCAGATTATGTAGGGAAAAATGTTCCTACATCTCACCGGGAGCTGGTAAAGGTTAAATT
AGACGAAATCGATGCCATAAGCCAGGTTGAGATTGTCAAAGGCTAAATATTATTTAGGAGTGTTTAAAAA
TAATGAAAGAAGAAAATTACAATGAATAAATTAGAGAAACATCAATCATTAATAAAAGAAATAAATCGTG
AAAAAGTGGAAAAACTAATTAGTGATTTAGTAAAGATTCCTAGTCCATGGTTTGAGGAAGAGGAAATTAC
TAATTTTGTAGATGATTATCTGAAAAGAATTAAGCTGGAACCGTGGTTACATAAAGTTTCAGAACAAAAA
ATAACTAAATTTGAAGGTCATAATGTAATTGCCGAAGTAGGTAATAATGATGGACCGACAGTTTTATTGA
ATGCACATATGGACACAGTAAAGATTTGCAGTGGTTGGAAAAGGGATCCGGTCGGTGCAAAGGTTGAGGG
CAATAAACTGTATGGTCAGGGTGCCCTTGATATGAAATCAGGATTGGCAGCTGCCATGATTGCAATAGAA
TTATTAAAAAAAATTGAGAATAAATTAAAAGGCAAAGTTTTGTTTACCGCTGTTGTTGATGAAGAGGGTC
CATATGGATTAGGTACAGATGCCTTAATTAGAGATGGTATCACAGATTCCTGCGATATGGCGATTGTGAC
TGAACCAGCCGCTGCTTTTGCACCAAAGGGTGTCAATAACCCTTGTTTACTTATTGGGGCACGGGGACGA
TACCTGTATGAGATAAAAGTCAGAGGAAAATCTGCTCATGGGGCAATGCCTTATTTGGGGGTTAACGCAT
TAGTAGATGCCTCAAAAGTTATTCTAGCATTAGAGAAAATGAAATTAGGTTCTCATCCTTTTCTTGGAGA
GGGTTCTTTATGTGTATTAAAGGTAGAAGGGGGAGGAGAAACTATTTCAGTACCAGATAAAAGTAGAGTA
CTGGCAGATAGACATGTTGTTGTCGGTGAAACTGAAGAACAAGTTAAAAAAGATGCGGAAGAAATAATTG
AGAAGCTAAATTTAAAATCACAAGTTGAAGTTGGATTCAGAGATGCCCCTTATCCGGAAGTAAAAGGATA
TGGTTCATATATTACCTCAAAAGACCATATAATGGTAAAAGAATTTGAGAATTCATTTATGGAATTAACA
GGTCAAAAACCTGTGTTGAGTAGTTTTATGAGTATTGGAGACTTTAATTATTTGGGAGATAAAAACAGAG
CTAATATTCCTACAATTATAATTGGAGCAGATGGGGACAATGTTCATTCTCCTGAGGAATACGTTGATTT
AGAGGATGCCACTACTATTACTCAAGTTCTTACCGGTGGGTTAATAAACCTGCTGTGCCCGTAAAACTGC
AAAATTATATTGCCCAAGTGATTCTGACAATTTTTACCAGGATTTCTCAAAAGAAGCTAGAAGAATTTAC
ATAGCAAGAAACAGGAGGTGATAAGTATAAAAAAGATTTTTGTATTTTAAAATACTAAATAAAAAAGGAG
ATTCAAAATGAGAAAAGTAAAATTATTTATGTTAGGAATATTTATAGTAGGCCTGCTTTTTGGCACTATT
GGGAATACAATATTGGCACAAGATGAGCTGGTAATAAAGGTTGCTGGTATCTCACCCATAGAATACAGAT
CTACCAAGGGTCTTTATAGAATTGCCGAAAAAGTAGATGAAGCCACAGATGGTAAAATCAAGATGGATGT
GTTTCCTATGAACCAGCTGGGGGATTATACACAGGTTTTCCAGGAAATACAGAGAGGAACAATTGAGATG
GGGCTAATCTTCATACCCAGTGAGTATGATGTTATGCTCGAAATCGGTTCTCTTCCTTTCCTTGCTGATA
ATTATGATGATATGAGAGACCAACTGTCTCCTGGATCCTATGTCTATAGTCTTATTGATGAGGCAATTGC
TAAATTAGGAATTAAGCTTTTAAGGATTAATGGTGAAGGATTTATTGGTATTGGTTCGGCTAAAAAACCA
GAAAATTATAGTGATCCAAAAGCGGATAAAAATAGCCTGATTCGTATTGCTCCTTTGACAGTTTATAGGG
AAACTGCCCAGGATATGGGTTATAGAACTACTTCTATACCTTATGCTGACACATACAGCGCTATTCAGAC
AGGAGTATGTGATGGTTGGATAGGCGGTTCATCTGAGATTAATTACCAGGTTTTCAAAGATGTTATAAAT
TATTATATTCCTTATAATTGTCTTTTTGACCAGACAGCATTTTTGATTAATCAGGAACTCTGGGATTCAC
TCAGTGCTGATGAACAAAAAATTATCCAGGATGCAGTGGATATTGAGGCTGATTTAAGTTTTAAAGACTG
GCAGGCTATTGATGAAGAGAATATGAAGTTAATGACTGATTATGGTATAGAAATATTAGAATTTACATCT
GAAGAAAGAGAAGCATTAGCTGAACATATAAGAAATACTACCTGGCCAAAACTTGAAGATAAGTTTGGAA
AAGATGTTCTGGATAAGGTAAAAGAGTCTCTATAATTAGCAAAAATAAGGCAGGAATTATTCCTGCCTTA
TTTTTTTATATTAAGTAGAGTGAGAGGAAACAATGAATACAATTGAAATAATCAAAAATTCGTTAATTTG
GAAATTATTAGTCAGCATACAAAAATGGCTTATGATTGCTTCCAGCGTCTTTGTGGTGCTTATTATGTGT
GCAGTAGTAGTGCTAAGGTATGTTTTCAGATCTGACCTTTATGGCATTGAAGAAATTGTAATTATTGCTG
CATTTTGGCTCTATTTTATGGGGAGTTCATACGGAGTATATGAAAAAAGCCATGTAAAAGCCGATATTTT
ACCACAAATGATGAGTAAAAAGAGTCAGGCTTTCCTCAATGTTGTCATAAATTTGATTGTAGCTAGTCTG
TGTATTCTTTTTACTTATTGGTCGATAGATATGATAAGACATTGTCTTAAGTATATGCCCCGGACTACAG
GCTTGAGGATTCCGATTGTTGTGTCTCAGTTCTCAATCTTTGTGGGGTATTTTCTGATGTCGATCTATTC
GGTAATTTATTTCCTGGAAGACCTTTTTGGTCTTATTGAAATGAGGAGGAGCTAACCATGGCCAATTGTT
TTTATATACAAGAAAACAGCAAAAGGGGGTATAAGATATGACTGTTATTATTGCTTTGTTACTCATTATT
ATTAGCTTGCTTCTCGGTCTTCCAGTCCCTTTCTGTTTTATGTTATCCACAACTTTTATGGTTGTGGTTC
AAGGGTATGATCCAAGTTTTTTACTTCCTTATAGCTATAGTCAGATGAGCTCTGTTGTACTCCTTGCCAT
ACCGTTGTTTATTATGGTTGGCGGAATGATGGATAGAGGAGGTATTGGAAATTCCCTGGTCAATTTAGTT
GAGGTTTTAGTTGGGAGAATCAAGGGTGGACTTGGAGTTGTAGCGGTGGTTTCCAGTGCTGTATTTGGGT
CTATTTCGGGAAGTTGTGCAGCTACTATTTCATGTATTGGTTCCATTATGTTTCCAAGATTACGTGAAAA
TGGTTATCCTATGGGGCATGCAACAGCATTGGTTTCCTGTGCAGCTCCTTTAGGACTTCTTATTCCTCCC
AGTTCCCAGATGATACTTTATGCCTGGGTTGGGCAACAATCGGTTCTGGCATGTTTTCTTGCTACAGTGG
GACCGGGACTAATGCTAACAGCCCTTTTGAGTATTATTAATCTAATTTTACTTAGGAATAATACTGATGT
TCATGTCAATGAAGCAGTAGATATTAAGACAACATTTAAAATGTTGGGGAATAGAGGTAGAAAAGCAACC
CCTGCTTTAATTATGCCAGTTATTGTTTTAGGTGGTATCTACGGTGGAATTATGACACCCACAGAAGCTG
CAGCAGTAGCGGTACTTTATTCCATTCCAGTTGGCTTTTATATTTACAAAGGACTAAACAAGAATAATTT
CTTAGAGGTTATTATTGAAACAGCTACTACTACAGGAGTGGTTATGTTAATGATGTACTGTATTATGATG
CTCAGCCGTATTTATATACAGGAACATCTGCCAGCTATTATCATGGGTTTTCTCACAGCTATTTCTACTA
ATAAGTATATCATTTTGTTTATGCTTAATATTTTTATGATAATCATTGGAATGATAATGGATGATGTAAG
CGCAATGTTACTTTGTACTCCAATTCTTTTGCCGGTAGCAATATCACTGGGTGTAAGCCCTATTCATTTT
GCTGCAATCATTGGTGTTAACCTGGGAATGGGTAATGTGACTCCACCTACTGCACCAACACTTTATTTTG
GTGCCCGAATGTCTAAGACACCAGTATCGCAGACATTAAAGCCTGCCTTGATATTTATAGTTTTTGGATA
TTTACCTACCCTGATGGCTGTTACTTATTTCCCAGAATTAGCATTATGGCTACCAAGATTAGTATTAGGA
GGCCGTTTTTAAGAATTGAAATTAATAACTATTCTATAATTATATAAAAAGGAGATCTGAAAATGGTTGA
TATGAGTTATTTAAAAGGTAAACCAATTGCCGTTCTGGGAGGAGGTGCAACTGCGCGGGGTCATGCTGCT
TGTGCTGCCCATCAAGGGAGAGAAGTCCGCCTCTATGAACTTCCAGAGTTTTTTGATGGTTTAGGGTGTA
TCAAAGATAAAAAGGAAATCCGTCTCAGTGGCTTGCAGCAAAGTTTATATGGATTTAAAAGAGAGGGTTT
GGCAAAATTAAGTGTTGTTACAGATGATATCAAAGAAGCGGTGAGAGATGCAGGAATAATAATTATGAGT
TTTCCTGCTGTAGGTAATAAGACATTCCTTGAAAAATTAATTCCGAATTTAGAAGATGGTATGGTTATTC
ATTTTTACAACTGCTAATTTTGGTTCCCTAATTATGAAAAAAATGATGAGAGAAATGGGCTGTGATAAAA
AAGTTATCATTGGTGAATGGAGCAGCCAACCTTATGGCATCAGGATCAGGAGTTTTGGTGAGAAGGATAT
GTCAGAATTGCCTATACTTTGCCCATTGACAAATTGCAAGAAGCTATTAACAGAATAAAATCAGTGTTTG
ATTTTTAATAATTTGAATTATTTTTACAAAACCCTGTCAGATAAGTTAGTACTATCTGGCAGGGTTTATT
TATGAATAGCAAAGTGGTAGTATTATAATACTTTCCTAATCTATATAATATTGTTATCCAAAAAATATAA
TAAAGAAATAAATTAGCTTAATTAATAGATTGAAAATTATGTATACAGGAACAATTTTTGACATTAAAAA
ATATGCCATTCATGACGGCCCGGGTATTAGAACCACTGTCTTCTTCAAAGGTTGTCCTCTTCGTTGTCGG
TGGTGTCATAACCCTGAGAGCTGGTCGCCAAAGCCGGAGATTCTCTTTGATTTTAGAGATTGCATTCAAT
GCTACCAGTGTGTCTCCCTCTGCCCACAAAAAGCAATTGTCATCAAAAACTCTTATCCCTTCACCTTAAG
GGATAAATGCCAGGCATGCGGACTGTGTGTTGATATTTGCCCCGGAAAAGCCAGAGAAATCATTGGTAAG
GATGTAAGCGTAGATGGGGTTTTGGCAGAAATCAAAAAAGATGAGATATTCTATCAGCAGTCCGATGGAG
GAGTCACCTTCTCCGGAGGTGAACCAATGCTTCAGATTGATTTTCTCGCCCGGTTATTGCATCACTGCAA
AAAAGTGGGTATCCATAGTGCTGTTGATACATGTGGTTATGTTCCCTGGTCTCACTTTGAAAAAATTGAA
AGCATTGTCGATTTATGGTTATATGATATTAAATTGATAGACCAAACAAAGCATCAAACCTATACCGGGG
TTTCAAACAGGTTAATTTTAGAGAATCTAAAGAATCTTTCTCATAAAACCAAGCAGATAGATATCAGAGT
ACCTCTTATCCCGGATGTTAATGATTCACCAGAGGAGATCAGACAAATAGCTGATTTAATGAAATCTTTA
AAATTAAAGACAGTCAGCCTGTTGCCTTTTCATAAGATGGGGCTGGGAAAATATGCTAAGCTGGCCTTAG
AAGAAAAAATGACAGATAGTAAACCGCCCTCAGAAGACCAAATCGCCAGCTTAGGACAGATATTCCAAAA
AAAGAACATTAAGGTAACTATTGGAGGATAAAAATGAATTCCAGAATCGAAAAATTACGCCAAAAAAGCC
TAACTACTCAACCCTATATCGATATCCAAAGGGCAAACTTAATAACCGAAGCCTATAAAGAGTATATAGG
CAAGGTACCTATCCCAATCTTAAGAGCCCTATCTTTTAAGCATCTTTTAGAAAACAAGGCTATTGATATC
GACAAGGGAGAATTAATCGTGGGAGAAAGGGGAAGCTCACCAGGGGGTACCCCTACCTATCCTGAGCTTT
GCTGTCATACCCTTAATGATCTTAGCTTGATAAACAATAGAGCAAAGATCTCCTTTCAGGTAAGTGCTAC
AACAAAGAAGATTCAGCAAGAATTGATTATTCCATTCTGGCAGGAAAGATCTATCAGATATCAGCTGTTT
AACCTGATGGACCAGGATTGGCTGGATTGCTACCAAGCCGGAATCTTTACCGAATTTATGGAACAAAGAG
CACCCGGTCATACCGTGGCAGACGGTAAGATCTATCAGAGAGGCTTTCTCTCTTTCAAAGCAGAAATCAC
CCAGCAGCTTAGCCTTTTAGATTATCACAATGACCAGCAGGCATATCAAAAGCAAAACCAGCTAAAGGCA
ATGTCCATCTGCTGTGATGCCATCATCTTACTGGCCAACCGTTATGCCCAATTAGCCAAAAAAAAGGCCG
AAGAAGAACCAGACCACAAAAGGAAAGCAGAATTACTAAAAATTGACCAAATCTGTCAACAGGTACCTGC
CAATGCCCCACGTAATTTTCAGGAGGCCCTGCAGATGTACTGGTTTGTCCATCTTGGTGTAATCAGCGAA
CTTAATACCTGGGACTCCTTTAATCCCGGACATCTGGACCAGCATCTGTATCCTTTCTATCTAAAGGATA
TTCAATCTGGTATCTTAGATAAGGACAAGGCGAAAGAATTATTGGAATGTTTCTGGATTAAGTTTAATAA
TCAACCTGCCCCTCCCAAGGTAGGGATTACCTTAGCTGAAAGCAGCACCTATACCGATTTTGCCAATATC
AATAATGGTGGTTTAAAACCCGATGGCTCTGATGGGGTAAATGAGCTAACCTATCTTATCTTAGAGGTAA
TTGACGAAATGCGCCTCTTGCAGCCAAGTACCAACATTCAGCTCAGCAAAAAAAATCCTGACCGTTTCTT
GAAACGTGCTTGTGAGATTATCCGCAAGGGATGGGGACAGCCTTCAGTCTTTAATGCCGATGAGGTCATC
GCCCAGCTACTCAGACAGGGCAAGACCCTCACCGATGCCCGCCAGGGGGGTACCAGCGGTTGTGTTGAGA
CCGGTGCCTTCGGCAAAGAGGCCTACATCCTAACCGGTTATTTTAACCTGGTTAAGGTCTTAGAGGTTAC
CTTACACAATGGCCAGGATCCTCGTTCTGGTAAGATTATCGGTCTTGCTACCGGCAATCCCCGAGACTTT
ACAAATTTCAAGCAGCTCTTTGAGGCCTTTAAGAAGCAGTTACACTATTTTATCCAGATCAAGATCAAGG
GGAATCAGATAATCGAACAATTGTATGCCACAGCTATGCCATCACCCTTTCTTTCTGTTATTACCAGTGA
CTGTATCGAAAAGGGTAAAGACTATAATGCCGGGGGTGCTCGCTATAATACCAGCTATATCCAGGGAGTA
GGCATCGGTACCATCACCGATAGTCTTTCTGCCATTAAATATCATATCTATGATCAGAAACAATTGAGCT
TTGACACTCTCTTGGAAGTGCTAAGCAATGACTTCCGAGGCGAAAAGGAGATCCATCAACTGTTAAAGAA
CCAAACACCCAAATACGGTAATGATGATGATTATGCTGATTCCATCATGTGTGAGGTCTTTGAGACCTTC
TACCAGGAAGTCAATGGCCGTAAGAACACTAAAGGAGGTACCTACCGTATTAATATGCTGCCGACTACCT
GTCATATCTACTTTGGTTCTGTTATCGGAGCCACCCCTGATGGCCGCAGGGCAGCCAAGCCGCTCTCAGA
GGGCATCTCTCCTGTGCAGGGGGCTGATCGAAAGGGACCAACTGCAGTAATCAAATCAGCTGCCAAAATG
GACCATATCAGAACCGGAGGCACCCTGTTAAACCAGAAATTTACCCCTTCTATGGTTGAGGGAGAAAAAG
GACTGGCTAGTTTAGCCCATCTTATCAGGGCTTATTTTAAACTCGACGGGCATCACATCCAGTTTAATGT
GGTAAAGGCACAGACCCTAAGGGCTGCCCAGAAGAACCCGGAGGAATATCAGAATCTCATTGTACGGGTA
GCAGGTTACAGTGATTATTTTAATAACTTAAACAAGGAGCTGCAGGATGAGATAATAAATAGAACTGAGC
AGGGTACTTTCAGCTAAATCATCTGGATGATTTATAGGGAATGAAGAAATTTTAAAAAATACTAAATAAA
TATTGTGGAGGAATAAAATGTTAAATGAGGTAGCTAAAATTGTTAGAGGTTTATCTGTTGACTCTATTGA
AAGGGCTAATTCCGGACATCCCGGGTTACCATTAGGATGTGCTGAAATTGGAGCGATTTTGTTTGGAGAA
ATAATGAAGTATGATGCAAAAAAATCAGACTGGCCTAATAGAGATAGGTTTGTGCTTTCTGCAGGTCATG
GGTCAATGCTCTTGTATGCACTGTTACATTTAGCTGGCTATGATGTTACAATAGAAGATTTAAAAAAATT
CAGGCAATTAGGTTCTTCAACACCTGGTCATCCTGAATATGGTTTTACGCCAGGAGTTGAGGTAACTACA
GGTCCGTTAGGTCAGGGATTAGCTAATGCCGTGGGGATGGCCTTGAGCGAGAAAATGCTTGCTGCAAAAT
TTAATGACCAAGAAAACAATCTTGTTGATCATTATACCTATGTTTTAGCCAGTGACGGCTGTATGATGGA
AGGGATTACTTCAGAAGCAGCTTCTTTAGCAGGGCATTGGGGATTAGAAAAACTTATTGTCATATATGAT
CAAAATTGTATTTCCCTGGCATGTGGTACAAATTTGAGTTTTACTGAATCGGTAGCTGACCGATATCGTG
CCTATAATTGGCAGGTTATAGAAAATGTTGATGGTCATAATATTGATGAATTAAGAGCTGCCTTTATGAA
GGCTAAAGAAAAAAATGATAAACCAGTTTTAATTATGGCCAGAACCCATATTGGTTATGGTGCACCAACA
AAACAGGATAGTCATACTGCCCACGGAGCCCCTTTAGGCAAAGAAGAAGTAGAAGGACTGAAGAAGAATA
TAGGATTACCAGTTGATAAACCTTTTTATATAAGTGATGAAGTAAAAGATTTCTTTAAGAAAAAAGAACA
AGATTCCAAGAAGAGTAGGGAAGAATGGGAAGAAAAATTCGACAAATGGTCAAGGAAATTTCCCGAAAAA
AAGAAGGAGTGGGACAAGGGAATTAAGCTAGAAGTACCTGCTGATTTCAATTTTTCAGAGCTTGATTTTA
ATGAGAAGATTGCTACCAGAAGTGCCTCAGGTAAAGTATTAAATAAGATTGCAGAAAAATGCAATTATAT
AATTGGAGGTTCAGCAGATCTTTCTCCCTCGACCAAGACCTATCTTGATGACTTTCCTGAAGTTCAAAAG
GGTTGCTTTGACGCACGAAATATTCGTTTTGGAGTAAGGGAACATGCTATGGGTGCAATTTCTAATGGCA
TATCTTTACACAAAGGTTTTCGTCCATACTGTTCAACTTTCTTGATTTTTTCAGATTATATGCGGCATAC
CATTCGATTGGCAGCTTTAATGAAACAACCAGTTGTTTATATATTTACTCATGACTCAATTTATGTAGGC
GAAGATGGCCCGACTCATCAGCCAATCGAGCAGTTAGAATCGTTGAGAGTTATACCAAATTTAAAAGTTA
TTCGTCCCGCAGATAGCGAAGAAGTTAAAGCTGCCTGGCAGGTTATTCTGGAAAGAAAAGATGGTCCTAC
TGCTTTGATTTTATCCAGGCAGAATTTGCCTCGATTACGACAGTCTCTTTCTATGAATGATTTTAAAAAA
GGCGGATACGTAGTTTTTGACGATAATACTAGTCCTGATGTTGTTATTTCTGCCAGTGGTAGTGAGGTAT
CTACGGCATTACAGGTTAAAGAATTATTGGTTGACAACAATATTTCATGTAGGGTCATTTCGGTTCCAGA
TCTTGGGACATTTAACAGCCAGGATAAAGCATACCGCGAAAGGCTTCTTAACAGTGGAAATAATTCAATT
CAAGTGGTTATTGAAGCAGCAACTGGACAGAGTTGGTATGAGGCTATTCCACAGTTATCTCTGGGAATTT
TTATTCGCAGATTTGGTGAAAGCGGACCTGGAGTTGAGGTTGCTAAAGCATTAGGATTTGATGTAGAAAA
GATTGGAAAACAAATTATTGAACTCTTAAATTCCAAGATTTAAGCATAATAATATGATAGAAATTTGACT
TTTAAAAATATATTGTTAAAATATTACTAACAATTAAATATTGGTTTGCCTCACTTTTACCTGAAGTGGG
GTAGAGGCGCGAACGATCAAGAGTACTGATAATAAGCTGAGCAGTAATGATTTATCAGGAAAGGGATCTT
CGCCGAAGCCTGTCATCTGATGCTCTAGGATTCAGGCTGGGACTATGATTAATAATCATAGTACTGTCAT
CAAAGACAACTCCCGGTTTTTGATGGTGCGCTATCTCATCGAGAAGAGATAAAAGGGAGGTAAAAGAAAG
CTTGTTATTTATTGAGAGCAATCGATGAGCTCAGCGCTTATTGATTGCTCTTTTTGTTTTTTATTTAACC
ATAAAAAACCACCTTCTAAGAAGGTGGTAATGGTTAAATAAATGGTTTTACCATAAAAAGATTAAGATAA
GCTAGATGACAATTTTTCACCTGAAGTCCAAAGTTGGAAGTCATATCACTTAGAAATATTATAGCTAAAG
TATAAATAAAAAATCGAAAGAAAAAGAGCTAACAAGTGATAAAAAGGTAAACCTCTTTAAGAGGTTCTGA
AAGCCACCCGCTATGCGGGTGCGATATTTACTGATTTATATTTAAGGAGGACTTTAATGACAGGACTTTC
CATGCAGGAGATATTGAAAAGAAGGGAAATTGATTTAGACAAAAAAAATAATTTAGTCTTTGAAGGTGTA
AAACTTGAAGATATTGCCAGAGAATACAAAACCCCATGTTTTGTGTATTCAGAGAAGATAATTAGAGATA
ACTGTAGGGAATATTGTAACGCTTTTAGGAATAATAAAATTAATTATGAAGTACTCTATGCCGGAAAGGC
ATTCCTGGTTAAGGCACTTTGCAAGATTTTGGATGAAGAGGGAATGGCAATTGACGCTTCATCGGGAGGG
GAAATTTATACTGCACTTTCTGCAGATTTTCCTGCAGGGAAGATATATTTCCACGGAAACAACAAATCAG
AAAATGAAATAAGATATGCTTTGAAAAATAATGTTGGTACCATTATGATTGATAATCTATATGAATTAGA
TTTGGTTAATAAGATTGCTAGAGAGTTAAATAAAAAAGTAAATATTATGATCAGAGTTATTCCTGGTGTT
GATACACATACCCATGAGAAGATCAGGACTGGACAGGTAGATTCCAAGTTTGGTTTCCCAATATTAGAAT
TGGAGAGTGTATTTTCAAGAATCTTAGAAAAAGAAAATCTCAATTATATAGGTCTTCATTGCCATATTGG
TTCCCAGCTTCTTGAAGTTCAATATCATCTTCAGGCAATAGTAGAAATGGTTCAGGCTATCAAAATGATA
GAAGAAAGGTTTGAGATAAAAACAAAAAAGCTTAATATGGGTGGAGGACTTGGAGTAAAATATACCAGTA
AGGATAAGCCTGTTCCAATTACAATTTTTGTCAATAATATTATAGAAAAAATAGTACAGGTATGCCAGGA
GAAGGAAGTAGTTTTACCGAAAATCTTAATTGAACCGGGTAGGTCAATAGTTGCTGAGGCAGGTATAACA
CTTTATAGAGTTGGTGCTATTAAGGAAATTCCAGGTTTGAAGAAATATGTTATTGTGGACGGAGGCATGG
CCGATAATCCGCGACCTAGTCTCTATGATGCAGAATATGAAGCAGTCTTGGTCAATAAAATAAACCAAGA
TTCTACTGAGAATGTTACAGTTGCTGGCAAATATTGTGAATCCGGGGATATCTTGATTAAAAATATTGAA
TTACCTCGAGTAGAGAGTGGAGATCTAATTGTTTTCTTTACTACTGGGGCTTATCATTATTCAATGGCTA
ATAATTATAATGGAATCCCCAGACCACCTGTCGTTCTTGTCAATCAGGGTAAGCATGAATTGATAGTCAA
AGGTGAAAATTATAAGGACATTGTTCATAATCATGTTTTGCCTTCCTGGTTAAATTAATTTTAGGTAATG
ATAGTCTCTCAAAGAAGACTTGAAAATGGAGTTATTTATGGAAAAAAACTTTATTAAAATGCATGGAATT
GGAAATGATTTTATTATTATGGATTTTTATTCAGAAAAAATACCAGATAAACTTGATTTTACGCAACTGG
CAAAAAAACTCTGTCATCGTAATTTTGGGATAGGGGCAGATGGTTTAATACTGGTACTGCCTTCTGATAG
ATATGATTTGAGAATGAGAATATTTAATTTTGATGGCAGCGAAGCCCAGATGTGTGGAAATGGTATTCGT
TGTTTTGCCAGATATGCCTATGAAAATGGTCTAACTCAAAAGAAAAAATTTTCAGTTGAAACCTTAGCAG
GAGAAATAGTACCGGAGCTTATTTTTGGTAATGATGAAAAAGAAATAATTGAGGGTGTCAAAGTAGATAT
GGGCAAACCTCGCCTGACCAGAAAAGAGATACCCATGAGTGGTGATCCTGATGAGCGTGTAATAAATGAA
AATCTGACATTAGATATTAATAAAAATTTTAATATAACATGTGTTTCGATGGGTAACCCCCATTGCGTAA
TTTTTGTTGATGATGTAAAAAACTTTCCAGTAGCGGAAGTTGGTTCCATAATAGAAAAGCATAATTTATT
TCCCGAAAAGACAAATGTTGAATTTGTTCAGCTGATCAATGAACATGAAATTAATTTTAGAGTTTGGGAG
AGGGGCGTTGGTGAAACAATGGCCTGTGGTACCGGGGCTTGTGCTGCAGTTGTTGCCGGAATTCTTAATA
AAAGAATAAAAAAGGATGCAATTGTTCATTTAAAGGGCGGAGATTTAAAAATTGAATGGACAGAAGATGG
ACATGTCTATATGACAGGTCCTGCTGAAAGTGTTTTTAAGGGCTCTGTCCAGATTGATTAGTATTAAATA
TTTATTAAAGAAAATTATTATTGATGAGAAAGGAATAATAAATCATGAGAATTGCACAAAGAATTAAAAA
AATACCACCTTATCTATTTGCAGAAATTGACAAAAAAAAAGAAGCAGCCATAGAGAAAGGCGTAGATATA
ATTAACCTGGGAATTGGAGATCCTGATCAACCTACGCCAGCACATATTATTGATCAGTTGACCAAAAGTG
TAAGAGATCCTAAAACACATGATTATCCCCCATATGAGGGTACAAAAGGATTCAGATCAGCTATAGCTAG
CTGGTATCTTAAAAGGTTTCAAGTAAATCTGAATCCAGAAAAAGAAGTGATTTCCTTAATTGGCTCAAAA
GAAGGGATAGCGCATGTTTTTTTGGCATTTATTGATCCCGGTGATGTCAGCCTTATACCTGATCCAGCTT
ATCCAGTTTATAAAACTGGAACACTATTTGCCAATGGAGAACCCTATACTATGCCCTTATTGGAAGAAAA
TGGGTTTTTACCAGACTTAGATAGTATAGATGAAGATATAGCTAAAAAGGCAAAACTGATGTTTTTAAAT
TATCCGAACAACCCAACGGGTGCTATTGCAAATAAGGATTATTTTAAAAAAGTTGTGAATTTTGCTAGAA
AAAATGACCTTTTAATTTGTCATGACTTTGCATATTCAGAATTGGCTTATGGTGGATATCAAGCTCCCAG
TTTTTTAGAGATAGAAGGAGCAAAAGATGTATGCCTGGAATTTCACTCGTTGTCAAAAACTTACAATATG
ACTGGTTGGAGAATTGGATTTGCAGTAGGTAGCCAGGAAGCAATATCAGCACTTTCTATTATAAAAACAA
ATGTTGATTCAGGTATTTTTAAAGCAATTCAAGAAGCAGGAATTACTGCCTTAACTGGTCCTCAGGATCA
TATACCTGAATTAATCAACATGTATACCCAAAGGCGCGATGTGGTAGTAAATGGGCTGAATCAATTAGGA
TGGAATATTGAAGTACCAAAGGCAACTTTTTATATTTGGGTACCTACACCTAAAAATATGAACGCAATTG
ATTTTTCCAATTATGTCCTTGAGAAAACAGGAATTATTCTAACTCCTGGAATTGGTTATGGTAAATATGG
TGAAGGATATGTTCGGATAGCCCTAACTGTAGATGTACCCAGATTAAAAGAGGCAATTGGTAGACTAAAA
AAGGCAGGAATAACTTATAATGGATAGGTTGGGGAAAAGGTCTCTTAAAGGTACCCGCTTAGCGGGAATG
ATATTTTAAGTTATAAACTATAGTCTACTTAACAAAATTTTAACTGAATAGGGGTGATTACAATAAGAAT
TGTAGTTAAATTTGGTGGAACAAGCATTCAGAATTCAGAAAGAATTAATGAAGCTGTTAAATCAATTGTC
AAAAAATCAAATGAAGGTTATGAAATAGTAGTAGTAGTTTCAGCAATGGGTGATACTACAGACCGCCTAA
TTTCTTTACTTTCTGATTCAACAAAATCAAGTTTTGAAAAAAGGGATTATGCCGATTTTGTATCTTTTGG
GGAAAGAATGAGTGCTCAGTTATTCACAACTTCACTGAAAGCAAATGGTATGCAGGCAGTTGTATTTGAT
CCCTCAAGGGAAGATTTTCCTATTGTTACCGATTCAGATTACCTGGAAGCCGATATTTTAACTGAACAAA
GCAGGATCCAATGTCAAAAATATATTGAACCCCTGCTGGGAAAAAGAATTATCCCGGTGGTTTGTGGCTT
TTTAGGAAGAGGTAACGAAAATGGACAAATTACTTCATTAGGTAGGGGAGGTAGTGATATTACAGCCTTT
GCTCTAGCAAATTTTATTAATGCAGATGAAGTTATTATAGTGACCGATGCCGTTGGGGTATCTTCTGCTG
ATCCAAGACTAATTAAGAAAGTAGAAACGCTTCCCAAAATTACTGTCGAAGAGATGGGGATTCTGGCTGA
AGGAGGGGCAAAGGTATTACATCCCAGGGCTTTAAAGTATAAAGAAAGTAAGATTAAAGCAAAGATAATC
CATTTTCAAAATGGGGATCTGGATTCTCCGGGAACAGAAATAGAAGGAAGCTTTTCCAGCCGAATCAATG
TTTTTCAGGAAAAATTATGCCTCTTAACAATCATTGGAGAAAGTATTTTGGAAACCCCGGGTATTTTAAA
AGAAATAATTGCACCACTATCAAAGCACAAAATCAGCATACAAAGTATAGCTATGGGGTTGCAATATATC
GGAATTTATGTATCAGAGAAGTATTGTGAAAAAGCCTATGACCTGGTACATTATTCTATTTTAAAAAATA
AAAAATTAAAATCAGTCACATCTAAACAGGACATTGCTTTAATAGTGGTAAGCAGTAGAGATTTTATTGA
GACACCGGGAATTATTGAAAGAATTACTCGTCCATTGGCTGAAAACAATATTAACATTTTAGAAATGACA
ACTATTAAGACTGATATCTTAATATTTGTTTCCTGGCAAAATAAAGATATAGTATATCAATTGGTCAGTA
ATTCACTTGGCGAAATCGGGATTATAACATAAAAATCCATGATTTTTTAAAATACTATTTGTATAAAAAA
TAAATAAAATTAAGGAGGATAACAAGATGTATAATGGTTCACTAGTTGCCCTGATTACACCTTTTGACAA
AAATAATCAAATCGATGAGCAAGGAATAAAGGAGCTGGTAGAGTTTCATATTAAAAATGGTACTGATGGG
ATAGTACCTTGTGGCACTACCGGAGAATCTCCTACATTAAGTCACGAAGAGCATAAGAAAGTAATAGATT
TAACTGTTAAAGCAGTTGGTGGCAGGATTCCGGTGATTGCCGGCACCGGTTCCAATTCGACTGAAGAAGC
TATTGATCTTACCTCGGCTGCGAAAGAAATTGGAGCTGACGGGGTTCTTTTGGTTATGCCTTATTATAAC
AAACCTACTCAAAAAGGTCTTTATATGCATTTCAAGACTATTGTTGAAAAGGTAGATATTCCAGCAATTG
TATATAATGTTCCATCTCGGTCTGGGGTCAATTTATTACCTGTAACTTTGGCAGAACTGGCTGAATTGAA
AAATATTGTTGCAGTGAAAGAAGCCAGTGGCAATCTCGAACAAATGGCTGAGGTTATGTATTTATGTGGT
GACAAAATTACCCTTTTATCAGGGGATGACAAAATATTACTTCCTGTTCTTTCTATTGGTGGAAAAGGTG
TTATATCAGTTGTTGCCAATATTATACCAAAAGAAGTATCTCTAATGGTGAAAGAATTTCAGCAAGGCAA
TTATAAGGAGGCCCAAGATTTGTTCTTTAAAACCATATATCCTTTGAGTCGGGCAATGTTTTATGAGACA
AATCCTATACCGGTGAAAACTGCTGCCCGTTTAATGGGTTTGCCGGCTGGAAATTTACGATTACCTATGG
TTGATATGGAAGATAGCCATTTTCAACAGTTGAAAAAGGACTTAGAAGAACATAAGTTATTGGAGGGTTA
AACATGAGTAATGTTATCGTTTGCGGGGGATGTGGCAAAATGGCATCATTAGTTGCCAGGCAGGTTCACA
ATAAACCATCTCTTGAACTTGTTGGAATTGTCGAGTCTCCTGAACATCCTTCTATTGGTGAAGACTGGGG
AATTAGAACTGGTATTGGCAAAACAAGTATAAAAATAACTGCAGAATTAGATAGTATTATTAATAAATGT
GATGTAATTGTCGATTTTACCAATCCTGAGGCAACAATGGAACACTTAAAAATTTGTTCTCAGCATAAAA
AGGCATTGGTTATTGGAACAACTGGTTTAAGTGAAGGGCAGATAGAAGAAATAAAAAAAACATCCAAGAT
AATCCCAATAGTGTTTTCACCAAATATGGCTTTAGGTGTAAATTTATTATTTGAGTTGGTCAAAAAAGTT
TCCGGAGTATTAGATAATCAATATGATGTTGAAATAATTGAAACACATCATCATTTTAAAAAAGATGCCC
CCAGTGGAACAGCAAAAAAGATTGCTGAACTAATTGCACGAGAAAGAAATATAAATCTGGCAGAAAATGT
AGTCTATGGACGTTCTGGGAATGTAGGTGAAAGGAAACAGGGAGAAATAGGTATCCATGCTGTTCGTGCA
GGGAATATCAGTGGAGAACATACGATTATCTTTAACTCTGCTGGTGAAAGTCTGGAGCTAACTCATAAAG
CCTATAGTAAAGAGGCCTTTGCAGAAGGAACAGTTAAAGCAATATATTTTATTCTAAACCACGAGAGTGG
TTTATTTTCAATGAAAGAGGTTCTTGATTTGTAATAGCGATTATATATGTTCAGGTAAGCAGATTGCATT
AATTATGAGACAAATTAATATACAAGAATATTATTAAAATGAGGAGGATTTTTTATCAAAAGCTTAATAT
GTTATAATAATAATGAAAATATTTTTGATGATAATTATGAAAAAATACGGAAGGAGGGGAAGGCAATGAT
AAAGGTAAAAGTTTTTGGCGTAGCAGTAGATCCCGTGACCAAAGGTTTTGTGGTAATTTTAAAGGATAAT
AAAGAGAAAAAATGGTTACCAATATGGATAGGTCCATATGAGGCAAAAATGATTTCTATGGCTTTGGAAA
AAACAAGACCCAGTCGTCCTTTTTCTCCAGACTTGATTAAAAGTATCATAGAATCTGCTGCCCTTGGACT
GGAAAAAATCGTTATTTCTGATATTAAAAACAATACTTATTATGCAACTATATGGTTGAAAAAGGGTGAA
AAACAGCTGCTTATCGATGCCAGACCGAGTGATGCCATAGCCATAGCTTTAAGACTGGAATCTCCTATAT
TCATCTCTGATGAAGTTATGAAAAAGGCATCAATTTCACATTCATCCAAAGAAGAAGAAGTTACCATACG
TTTGGCTAGATTGAAAAACGAACTGCAAAATGAGATAGATAAGGAAAATTATGAAAAGGCAGCTGAATTA
AGAGATGAGATTAAAAAGATGGAAAAGATGAAAAATATTCCACCGCTCAAACCAACTTAAGGGATATTAT
TGTAAGTTAGATATAAATAGCATAGGAATGGGAGAGAAATAGAATTGCAGAAAAGAAAAATTATAATTAG
TGGGGAAATTTTTGAGAAATTTCCCCAATTTAAACGTGGTGTAATTTTTGTTAATGAAATAAATATTGTC
GAAAAAAATAAAAGAATAAAAAAACCTCTAAATAAAATTATTAAGCAGAGGAAATCTGAAAATATTAATT
ATGAGGAGCATCCTTTTATCAAGGCATGGGATGAAGCTCATCTAAAATTTGGTTCTAACCCAGAAAAGTA
TCCTCCTTCTATAAAGGCACTCTTGACAAGAGTAATAGTTGGGGGTGGATTGCCTTATATCAATTCTGTT
GTTACCCTGTTTAATTATATATCACTTAAATATTTAGTACCCTGTGGTGGGGATGATTTAGATAAAATTA
CTGGTAATCTTTGTTTGAATTTTGCCACTGGTGATGAAATTTTTACCGGGTTAGGAAGTGAAGAGATTGA
ACATCCAGACAGGGGAGAAGTAATTTATTATGATGACAAAACTAAACAGGTAATGTGTAGAAGATGGAAT
TGGCGAAATGCAGAATTTTCAAAAATAACAACCCAGTCTCAGAGAATTGTTATAAACATTGATGGTATCA
ATGGAACTCCTCAATCAGCTATCATTGATGCAAGAAATGAGTTAGCAGAATTGCTAAAAATCCATTGTAA
CGCAAATATAATCACAGAATTATTAACGAAAGATAATCCAGAAATATCTTTATCCGAATAATAATTCTAC
CTTCGTTTTTAAGAGCTTATATAATTTAAAAAAATATGGATTTATATGTTATAATATTACGAAATATGGA
ATATTGACAGTAGCAGTATAATAATATTAGGAAACTTGTAAGAGAAAGGAGATAAACTATGATGCAATTT
GATAAATTCACTGTCAAGGCGCAGGAGGCTATTGGCCAGGCACAACAATTGGCTTTACAGTATAATCATC
AAGAAATTAAAAGCGAACACCTGCTTCTTGCTTTAATTAATCAGAAAGAGGGTATTATACCATCAATTTT
AAGTAAATTGGAGATAAATATTGCTGAATTAGAGCTATTCTTAGAGAAAAAACTAAAACAACTGCCCACC
GTTTCCGGCGGAGGAGCAAATCAGTATATTGGTAATGAGTTAAATGTAGTTTTTAATAAAGCCACCCAGG
AAGCAGCTAAATTAAAAGATGAATATATCAGTACAGAGCATCTATTGCTTTCCCTGGTTGAATTGGAAGA
TAGTTCTTTTGCCCAATATTTTACAGAAAGAGGAATTAATCGGGATAATATTTATCACTCATTGATGAAT
ATCAGGGGTAATCAAAGAATAACCGATCAAAATCCTGAAGAAAAATATCAAGCCCTGGAAAAATATTCTC
GTGACCTAACCCAGTTAGCAAGACAGGGAAAATTGGACCCGGTTATTGGAAGGGATGATGAAATACGACG
AGTGATGCAGGTTTTGTCTAGAAGAACAAAAAATAATCCAGTATTGATTGGAGAGCCAGGAGTAGGTAAA
ACAGCAATAGTTGAAGGTTTGGCACGCAGAATAGTAAGTGGGGACGTTCCTGAAGGCATAAAGAATAAAA
AAGTAATTGCCCTTGATCTTAGTGCCCTGGTAGCAGGTGCTAAGTTTAGGGGGGAATTTGAGGATCGGCT
AAAGGCAGTTCTGCAAGAAATTGAAAAGGCCGAAGGCAGTATTATTCTATTTATTGATGAGATGCATACA
TTAGTTGGTGCTGGTGCTGCTGAGGGTGCTGTTGATGCATCCAATATGTTAAAACCAGCCTTAGCACGAG
GAGAGTTGCATTGCATTGGCGCTACAACCCTAAAAGAATATAGAAAATATATTGAAAAAGATGCAGCCTT
AGAAAGACGTTTTCAGATGGTTTTGGTAAAGGAGCCGACTGTTGAAGATACTATTGCTATCCTGCGGGGC
TTAAAGGAGCGCTATGAAGTTCATCATGGAGTTAAAATAATGGATTCTGCATTAATTGCAGCAGCAACTT
TATCCAATCGTTATATAACTGATCGTTTCTTACCGGATAAAGCTATTGATCTTGTTGATGAGGCTGCTTC
AGGATTGCGTATGGAAATAGACAGCATGCCTATAGAGATTGATGAAATTGAAAGGAAAATTATGCAGCTT
GAGATTGAGAAAGAGGCTCTAAAAAAGGATAACGATAGTGTTGCCAAGGATAAGATAAAAAATATAGAAA
AAACTTTAGGAAATCTTAAAGAGCAAAAAAATGGATTGATGTCCAGATGGAATAACGAAAAAGAGATTAT
CCAAAAAATAAATCAGATTAAAAGTGATTTAGAAAAGGCAAGAACCGAAAGTGAACATGCCGAAAGGGAT
GGGAATCTCAATCGAGCTGCCGAGATCAGGTATGGAAGAATACCTGAATTAGAAAAACAGCTGGAAGAGA
ATAATAAAAAGATTGCCTCTTTGCAGAAAAGTTCTCGAATGTTGAAAGAGGAAATTACTGAAGAAGATAT
TGCCCTTATTGTAGCAAAATGGACTCATATTCCGGTAGGCCGTTTAATGGAAGGAGAGACACAGAAACTA
ATACGGATGGAAGAAGAGCTTAAAAAAAGGGTAGTAGGTCAGGATGAGGCAGTTAGTCTTATTTCAAATG
CCATAAGACGTTCTCGAGTAGGTATTTCTGATCCAAATCGACCAGTTGGTTCTTTTATATTTATGGGTCC
TACAGGAGTAGGTAAAACTGAACTTGCTCGAAGTTTAGCAGTATTTCTTTTTAATGATGAGAATGCATTG
ATTAGAATTGATATGTCGGAGTATATGGAAAAACATAGTGTGGCAAGATTGATTGGAGCACCTCCTGGTT
ATGTGGGTTACGAGGAAGGTGGACAACTGACAGAAGTGGTTAGACGTCGACCTTATTCGGTAATTTTATT
TGATGAAATTGAAAAGGCGCATAATGATGTATTCAATATATTGCTGCAAATTATGGATGATGGAAGATTA
ACTGATGGACAGGGTAGAATTGTTAATTTTAAAAATACAATTTTAATTATGACTTCCAATATTGGCAGTG
AGTACATCTATAAAATGGATTCTAATAACAAGGAAGAGATAACCAGGCAAATAAATCAGGTTTTGAGGGA
TAATTTTAAACCAGAATTCTTAAATCGAGTCGATGAAATTATTACTTTTAATCGACTGAACAAAGAACAG
ATTATCCAAATTGTCGATATCCAACTGGATATTCTTAGAAATCGTTTAAAAGAAAAGAAAATAAAGTTAG
ATGTAAGTTCAGAAGTAAAAGAAATACTTGCAGAGAGAGGCTTTGATCCACAATATGGTGCCAGGCCTTT
AAAAAGAACTATCCAGCGCTATATCCAGGATCCGCTGGCATTAGAAATGCTAGAAGGTAAAATTAAGGAA
AAAGAAAATATCAAAGTTGAATTTGATGAAAACAAGAAAGAGATAATATTTAATAAGGATTATTAAATAA
TTATGTTAAATTGATATGGAATAAGCTATAAAAAAACAGGCGAGTGTTATACATAATTAAAAATTGTATA
ACAATCGCCTGTTTTATAGAAATTGGTTAGAGGTAATGAATACTTATCTGGGAAAGACCGGAATCTATGT
TGATATTTACCTTGTATTCTGAATTGTTATAATTATCTGAAATATATTTATTACCTTCCTCTTTTTTAAA
TTCTTCACCAAAATCTTTCGAACTTAAACCAGTATCCAGATTAATAATAGCACCAATATTTTCAGGAATG
TTTATATCGATTTTTGATACACCCGAGTTAATATTGATATCACTGTTATATTGTGGCGTAATTATTTTGA
TATCAGAGGCCCCGCTTTTGACACTGAATTGTTCCACTTTAAATTTTGACAAATCATAATTAATAGTTGT
AGCTCCTGTTTCGATAAGAAGGTCATAGATTATTTCTTTATTAAGTTTTAAATCAATTTCATTTTTTGGA
TTGCGAAAATGATTATCAGATGATGATAAAGAATCATGATAAATGTGAATATTGGCTATTTGTTCAGAGA
CTGAATAGTCTTCAATTGGTTCGAAATTTGGATAACGATAACTTACCTGACATTGATAAACAAGGGGTGT
TGGGGATTCTAGATTAAAAACCCCGACATCATAACTCAAATGAAGATTGGCTTTCTGAACATTTGGTAAC
ATTTCTGTTTCTACTTTTGCCTCTTCAGCTATTTCTTCAGCTTTATCTGTGGTGATTTCTTCATCTTCCT
TATCTAGTGTTTCAGTATCTGCTTCTGTGATAATTTCTTCGGATTCAGAGACATCTTCTTTAGCTTCCTG
CTCAACTGTTTTGGTAACTGGAACTAGTTCAATTTCTCTTTGAAGAGTGGTAACTTCTGTGCTTATTGTT
CCTTCCAAACTAAGATCTACTCCCATATAACCAGCCCCGACACCGATTATAATTCCTACAACAATAACCA
TAGGAGCAAGCCAGGAGAGTCTCCTTCTGAAGATTAGACTAATCCCAAGACTCACTAGAAGTAATGGCCA
TAATTTAAAAATGTTATACCAGACAGACCATTCCAGTATATTAAAATTATTTAATAAAAGGATAACACCG
ACAAGAATAATAGCCAAACCTTTTAAAAACTGTGTTCCGTTCATATTTAGATCTCCTCTCTAAATTTGTT
AAGGGGATTTATGTTACTTAATTTTAACTACTTTTCAGTTATTTTGGACCAACTATTAGCTATCAGCAGG
TCAATTAATCTTTGTCTATCAGCTAGATAATCAGGATTAAGGGATAATGCAATTTCTGCTTCTCTTAAGG
CATTTTTATAATCCTGACTTCGGTAATAAGTGAGCCCTTTTTTATAGTGAGCCAGGGCCAAAATATCTTG
AGCAGATGCCATATTGCTGGCAAGTTCATAATTCTTCATTGCTTCGGGAAGATTGGCTTCATGATAATAC
ATATCTCCTATTTCGACAAAAGCTTCCGCGAAAGTATCGAAAGTAAAATTGTGATCTCCCAGAGGATAAA
TTCTTTGAGCCAACTTTTTCTCAATTATTGCTTGATCATAGTTATGTTCTTTAAGCTCTATTTCTCCCTT
ATAAAAATAGGCTAAAGCAATAGATCTTTTGTCGTCTTCGAATTGAGTTGCAGTTTGATATGCCTGCTGA
GCTTTTTCTATTTCATTGTTTTCCCGGTAATAATTACCTAAGTGTAAAAAACAATATGCATTGACCTGGT
AAGCTATAAGTTTATCCATAATCTGAGGGCGAGGTTGAGAGTATCCCATTTCAGTAAATCTTTCATTAGC
CTTGATTAATTCGTGGTTATCAAGATAAAGCTGTCCTAATTCGGCATTCAACTGTTGATGATTGGGAATT
AATTCAATTACTTTTTCGTATTGTTCGATAGCATTATCTAGATCTCTCTGATTTTTATAAATTAACCCTT
TTATATAATAAGCATAGGCGTTAGCAGTATCATCTTCGGTTAATTCATTCAAGATATCCAATGCCAGTTT
GTGTTCTTCTGATTTAAACAAGGCATAACTTAAATTGACCTTCGCCATTTTATTGGAGGGATCAACTTCT
AATGCTTTTCTGTATTCTTCCTGGGCTTGTTGGTATAATTCCTGATGCATGAAAAAATTCCCTACATTTA
TAAAAGTGTAGGCATCTTCTATATTAGTTTTTTCCTCGATAATTGATTGCAAGAGATCTTCAAGTTGAAT
ATCGATATCTGTATTGGCTAAAACAGAAAAGCTTAATAGAAGAAAAATGAACAAGAGAAAACATTGAGCA
ATAATTCCTTTTTTTACTATTTTTTTCATTATTAATAATCCCCCTAAATATTTTGAAAAAATTTAAAAAA
CACTTATACTTATAATTAGTTCTAACTATATTATAAGAACATGATTAATTATTAGATATAGTTTCTATTT
TTTATTTTTTTGCCTCTGTTCTTTTTCTTTACTAAATTCTTTTAATTTGACAGCGAATTCTAACAGTTTT
CGGTTAACCAGATCATTAACAGAATCTTTTTCAAATTCTCCGTTTTTAAGTTTTTTACCGGCTTTTGTTT
TAGTTAATATCTCAATTCCTTGATCAATAGTTTTAACAGAATATAAATGAAATTTCTTTTCTTCAATAGC
CTTTACAACATCTTCCCTCAGCATAAGGTTGGGAATATTTGCTTCAGGAATAATAACACCTTGTGTTCCA
TTTAAACCCTTTGCTTTACATACTTCGTAAAAACCTTCAATTTTTTGATTTACGCCACCGATTGCCTGAA
TTTCTCCTTTTTGGTTAATTGAGCCGGTAACTGCAATATCTTGCCTTAATGGAAGATTGGCTATACTGGA
AAGAAGGGCATATGCTTCGGTTGAGGATGCACTATCTCCATCTATTCCTGAATAAGATTGTTCGAAACAA
ATACTGGCACTAATGGTCAGTGGTTTGTCCTGAGCATATTTAGACCTGAGATAACCACTTAAAATTAACA
TCCCCTTATTGTGTGTTTTTCCGCTCAAATCTGCCTCTCTTTCAATATTTATAATACCAGCTCTGCCCAT
AGAGGTCCGGGCAGTGATACGGGTTGGTCTACCAAATGAATATTCTCCTAAATCATAGACTGAAAGTCCA
TTTACCTGTCCAACAACTGAACCTTCTGTATCAATCATTAATGTGCCTTGTTCAATCATTTCTTGTATCT
TTTTTTCAATAAGGTTCAATCTTTCAATTTTTTCCTGAATTGCCTGGTTGACGTGTTTTTTCTGAATAGT
ATTCTGCTTTTCTTTTTTTGCCCAGTAATCTGCTTCTCTCAGCAGATCGACAAGACTATTAAAGTGGGTT
GAAATCTTGTTCTTTCTACTAGCTAATCTTACGGCATATTCGATTACTCCCGCTATCCCACTAGAATCGA
AAGGTTGTAATTTTTCTCTCTCACAGAGCTGTTTAATAAAACAGGCATATTGGTAAATATTTTGAGAGTT
ATTTTCAGTTACAGTATCAAAATCTGCCTTTACTTTGAATATTTTTTCAAAGTCTTGATCTCTAAAGTAG
AGCAATTGATAAATAAGCGGATCACCAATCATAATGACTTTAACATTGCATTCTATTGGTTCAGGTTTCA
GTGCAGATGTGCTAAACATAGGGAATGGGTCATAGGTCTCAGGTTCGATTTTTTGATTTAGTAACGTTCT
TTTAAGTGAGGGCCATACTCCTGGTTCCAGAAGTAAATCCAGGGCATTAACAACAAGAAATCCACCATTA
GCTTTTAATAATGATCCAGCCTTTATTTTAGTGAAGTCTGTAACCCAATGGCCGGTTCGGTCCATCCTTC
TCTCGATTATACCAAATAGGTTTTTATAAGAAGGGTGTGTTTCATTAATCATAGGCGAGTTTTCTGTATC
AGAATTGTCCACCAATACATTAACAGAGAATTCGGTAAAGTTATCCTTTGCCTGGGGGAATTTTAATCCC
GGAATAGCAGGAGACTGTTCTTGTTTTTCTTGAAAACGGCTAATGTTTTCCAGCACATTTTTCTTTACTT
CTTTCAAATAGGAATCGATCGCCTGATTATTGTATTTTTTCTGTATTTCTTCAGTTTCTTCTTCTACAAG
AGGTGTAATAATTTTGTTTTCTAATTCACTTAGTTTTTTACTCAAATCTTTCTGCAGGTTATTGATTTTT
TTTGAAATCTGATTAATTTCACGAGTAAATTCCTGATGTTTTTGCTTGATTTTTTCAAATTCTTCTGTGG
AGAATTTTCCTTCTTCTACCATGCTTTCTAGCTTATCCAGGTTAACTGGTTTTTTGTCGATGATAGGTAA
AATATCAGGTTTAGTATAGGGCCCAATTTGTACCTGAACAACTGTGAAATTTTCTGATTTAACCTTATCT
TCAAATTGTTTTACTAATTCATGTTGCTTTTTCTTAAAATTTTCAGTAATAGCGTCTTTGCTTTTCTGGT
ATTTATCACTTTCCAGTAGAGAAGGAATATGTTTTTTGAGGGTATTTACCAGGTTTGCCATATCTTTTTT
AAATTGATTTCCCTTACCCGCAGGAAGACTTATTGCCCTTGGCATATCAGGATCTTTGAAATTGTGGACA
TAGCATTTATCATCAAAGATAATATTTTCTCTTTTTCGGTCCTGTAATAATTTTTTTATAGTTGTGCTTC
GACCAGTACCAGATTTTCCGGTAATAAAAAGATTGTATCCAAGGTATTCCATATCAAGGCCCAGGTACAG
GGCTTTTAAAGCTCTTTCCTGACCCAATATTTTATTACAGGGGTCAAGGTCATCTGTTGAACTAAAATCA
GCTTTCCCCAAATCACAATACCACCTTAGCTGATTCACAGGCACTTCAGGATAATTATTATCTTTAATGT
GCATTATAGCTCCTTTAATATTTTTCTAATATTATTCATATTTTTATTATAATTAATATTATTATATAAA
TATAATTTTATTTTCGATGAAATATTTATTTTATTATAGCAGTATATTTTATTTTTGTTAAGAAACTAAG
AATAAATAAAAACCTTTTGAGAATTGTAAGTATATATTATAAAATGTAATTAAAGATTTATGTTCACAAT
TGTACAACTTTAAACAATTAGTTCAAAATTTAGATAATCAATTAAAATAACAGGTTCATTGTATGAATAA
TTCAATGCATATTAATTTTTTTGCCCGGGAGAATTAGATTTATTTTATGAAAATAAAGTAAATAAAAAAT
ATATTCCAAATTGTTTTTTTCTATATAATATTATAGTATAAGAGTACAAAGGGTAAAAATAACTTAGGAG
GAAACAATGTCAAAAAATATTGCAGTAGTTTTGATTATTTTATTACTAGTAGTGGCTGGTTTTGCGGTCT
GGAATTATGATCGCCTAAATAAGATACAGGACAGCTTGTTAGAGAAGAATGATTTATTGGAAGAATCAAA
AGAATTGATAGAAAAGCAAGAAAGTTCAATTTCTGAGTTAGAAGAGCAAATGAAAAAAAGCGAAGAAAAA
ATTCAATCTTTAGCCGAACTAGATTTGAAAGAACAATCAGAAAAGATATTTACCGAGCAAATTACTCAAT
ATCAACAAGAAATAGATGATTTAAGGAAAAGGCTCGAAGAAACTATAGAACAAAGTAAAAATGAGTATCA
GGATATTGCTCTATTAATAGAAGAAAAGGGCAGGTTAGAGGATGTTCTTGCAGAAAAGGAAGCCCAATGG
CAAACAAGTGAAGAAGAAAGCAAAAAGATGATAGTATCCTTGAATGAAGAAATTAAAAAATATGAATCAA
ATATAAATTTGGTAAATGAGAAAATAACAGAATTGAAACAGCATCTGGATTCTGAAATTGATATAAGAAA
AGATTTAGAAGAGGAAATAAGCCAATATCAAGATAGAATTAATTCTTTGCAAGAAAAATTAACAGTATCT
CAGGAGGATGAAGCACAAGTACAATTAATTGGCCAATTACAATCTAGCAAAGAAACCCTGGAAGAAGAAA
TCGAACAAAGAGATGCTGTTTTAGAAAAAATCAGGGAGGAATATAAACAACTCCAAATACAGTTAGCAAA
CTATGAAAATAAAGTAAATAACCTACAGGAAAATATGAGTTCTCTTGAAAAAGATAATAAAATATTGGAT
GAAATCCAAAGGGATTTGGTTCAATTAAAAGAAGAAAAAAATAATTTAGAGGCTATACTTGCAGAAAAAG
AATCCCAATTAGTTGCTAACGAGAAAGGAAGTAAGCAAACTATTGAAAGTTTAGAAAAACTTCTTGCTGA
AAAAGAGTCACAATGGCAATCCAAAGCAGAGCAGAGTAACGAAAAAATTGCTTCCTTACAAGAGGAAATT
CAAACATATGAATCGAATCTTAAAAAAATAGGGAGCGAGATGCTTTCCTTAAAACAGGGTTTAAGTGATG
AGGCCTCGTTAAAAGAACAATTACAAGATAGAATTGAATTTCTTACTGATGAGATTGATTATTTAAAAGA
TGAAATGGCTGATTATCGTGAAACTGAACAATCTTATTTAATAACCCTTAATCAATTGCATGCCGAGAAA
GAAGAATTAAGTAAAAAAGTAGATAATGATATCGAAATTGACCAAAAAGAATATCAGGAATTGATATCTC
AAGTCAATATCTATCAGGATCAAATTGAAGAACTCAAAAAAGAATTGACGGTTGTAAAAGACAGAGATGA
ATTATTCAACTCTGAACAGGTTCGTCAAATACAGGAAGAAATTGAGGCATTAGAGAAAACACTTTCTGAA
AAAGAGGAAGAATGGGAAAATCAAAATAAAGAAAATGAAGAACTTATTGCTTATTTAAAAAATCAACTAA
AGGAATATCAGGAAGAAATGGAACTAGTCAAGGTAGATAGTAGTTTATTTAAAGAAGAAATTTCAGAACA
AGTTGAATTACAGCAGGAAAGGATTGCTCGAATTAGAGATAGAGAAGAACAAATAACAGAATTGACATCA
GAAATTGAGAGACATGCAAAAAAAATTAAAAGTTATGGAGAAATGGTTGAACAATTACGAACAAAACTTC
AAGAACAACAAGATTTAAGCTATCAAGAAAAACAAAAATTGTTAGATGATTTAACAATTTTGTTAGAGGA
AAGAAAATTGATGCAGAGTAATTTCAATCAATACCGAACCAAGATTGTTCGACTGGAATCGGAAATTGCT
GAGCTGTACAATAAATTGGCAAGTTTAGAAGAAGATAAAAGCAACCAATATTATGAAATCAAAAAAGGCG
ATTGCCTCTGGAATATTGCAAAAAACAGATATAATGAAGGTATTGCCTGGACTAAAATATTCGAAGCAAA
TCAGGAATTAATCGAAAATCCGGATTTGATTTATCCATATCAACAAATTATTATTCCAGAATAGTAAATA
TATCTGATTAGTATCGGTATGGTTATTATAAATTAAAACCTATACAACCATGCCGATTTTCTATTTTCCA
CATATCATGTCAATATCTTTTTTATTTCTTTGGTGAATCGTATATCTACTTAAATTTTAGAATGAAATTA
AGTGATTGTTTAATCTTCAATCAAGATTTCCACATATTTTATTAATAGTGTCTTGAAATTTTTCATGAAT
AATAAATCTTTTCATTTTAAGGCTTTCAGTCATTTCATTCTTTTCTTGGGTAAATTCTTCCAGCAAAAGG
GCAATTCCCATTACAGTCTCATAGGGTTGGAAACCATTTTCCCTGGAGACCAGTCGTTTTTGTTCCTTCT
GAAAAAGTGTGATAATTTCTTTTTTGGAAATTAAGTCTTTCTTATCCTGGTAGGCTATATTATTTTTTCT
GGCATATTCCTGAATTGCCTCAAAATCAGGAACTATCAAAGCGCCCAATCTGGACCTATCCTGTCCTACT
ACAATTACCATGTTAATATACTGGCTTTCTCTTAACTTATCTTCTAAAGGCTGGGGTTCTACATTTTCTC
CGCCTCTTAGTACAATAGTATCTTTTATTCTTCCAATAATCTTAAGGTATTTACCATTAGAGGCCTTTTT
GCCCAGGTCTCCTGTATTAAACCACCCATCTTTAAGCACTTCGGTAGTCTTTTTTTCGTTTTTGTAATAA
CCTTTCATAACCAGGTCACCTTTTACCATGACAACCCCCGGTTGCCCATGAGTTACTTCTTTGATAAGAT
TTTCCTTGTCGACGATACTGACAGTTGTTTTTGGTATAGGTTCACCAACTGTGAAAATAACTGGTTTATT
TTGACTTCTACCTGCAATAACAGGCGAGGTTTCGGTAATTCCGTATCCTTCTAAAACACATACATCGACT
GCATCCAAAAAAATATCTATATCTTCCTGCAAGGCTCCACCTCCGCTTATTGCGAATTTGATCTCTCCGC
CAAGCGTTTCTCGAATCTTTTTAAATAATAATTTGTCGGAAAGATGATATTGCCAGGATAGTCGGCTTAC
TGTTTTTTTAGCTTCTTCCAATTCCTGTTGGCTGAAACTATCGCGATCAAAAAGGGGTAAGGTATTCTCC
AGTATTCTCTTGGCATATTTGTATTTTTTTGCAACATTTAGTCCTTTAAAGAAAAGCCATTGCTGGATAG
CTCCACTGCTTTTTATTTTATTTAAAATCCCTTTATACAAACTATTCCAGATGCGGGGAACTGTACACAT
TACGGTAGGTTTTTCCAGAAGTAAATCTGGTAGTAGTACTTGTTTGAATGGTTTGCTATAGGCGGTAGAG
GCACCAAAACTAATTGAACAATATTCCACGGTTCTTTCATAAATATGCCATGAGGGCAAAACAGAAAGGA
ATCTATCCTTCTCATGGAGGTCACCTACTGCTTTGGGTAAATTATTGACATTGTGCATGATATTCCTGTG
TGTTAACATAACCCCTTTGGGATCTGAGGTGGTACCAGATGTGTAGATGATGGTTACCAAATCATCCGCT
TTGGCTTTTTTGGACATATTAATAAAACGTTGGTCACCATCTTTTATTAATTGTTTTCCCTGATTGTGAA
TATTTTTAAAAGAATAGAGAAGGGGAAAGTCTTCAATTTGTCCCTGTTTTAAAATATGTATTTTTTCCCA
GAGTTTATCCTGCAGTACTGAGATATTCTTTAAACCTAATTTGTTGGCTAATTCCTGGCCATTCTCTTTT
AGGTAACTTTGCAGAAAGACGCTTGCTTTGTTTGATAACAGGAGAAGACCAGAATTATTATTGATAGTTG
CATATATTTTTTTATAAAAGATTTTATTAATGTTTTCCCCTGTTTTAAAGGGAACAGCATGTCCCCATTC
AGGAGTCTCTTCCTCTTCGGAAAAGACGGTAACCGGGTCAATAATGATCAATTTTTTAATATTAGGAACC
TGAGATTGTATTTTGAAAAATTCCTTTAATACTTTCTCTCCTTCTATGATACTGGCAATAGAATCAGAAT
GATGTAATTTGAAGGCAATATCTCTGGCATAACTATTACCACTTGCCGGAACATCTATGGCGCCTAAGCC
GATTAAGGCAAGATCGCTGAGAATCCATTCTAAACGGTTTTCAGATATTAGTCCTATATGGTCGTCTTTT
TTGAAACCTAATTCCAGTAAACCTGTACCAAGCTCTTGAACATTTTGATAAAGCTCATTATAGTTAATTG
AAACAAATTGTCTTTGCTTTTTTACTTTAAAAGCAGGTCTGTCTTGAAACTTTTGGGCACTTTGAGCCAG
CATTTCATTCAGGGTGGCCAGTGGCATAATTAACCTCCTAAATTTTTAAATAATAAAGTATTTTAAATTA
TTGACTTCAATATTCTTAGTACTAACTAATAATAGCAAGTATATATATTTAGTCGGGAAAAGTCAATATA
ACATAAAATATTTGCGGTAAAATAACCTATCAAATTAAAAATTACTTAAATGTTATTAACAATTAACATC
AGAAGATTAGAAAAAATAACTATATAGAATTCAGATAGGAAGTATGACACTTTTAGGAATAAATTTTGAA
GAAATGAATTTGTCAATATCATGAAAAAAGAGTAAAATATAGTCTAAGTAGACAAACTGACTGGAACCGT
AAATAAATTGAAATATAAACTTCTATATATAATTTTCACCATTAATTACTTGCTGTATTTGTAAGAGATT
AAAAAAACAAATAATTATTATTTTTAAGTTAAAATTATTGATTTATTCTGTAGCATAGCATTAAATATCA
TGTTATAATCATATTGTATAATTATGACGATAAAAAAATAGACAAATGGATATTATTTATGAAAGTTATA
ATATCTTGATTTGTTTGTTTAACCATAAAAAGATTAAGATAAGCTAGATGACAATTTTTCACCTGCAGTC
CAAAGTTGGAAGTCATATTGCTTAGAAATATTATAGCTAAAGTATAAATAAAAAATCGAAAGAAAAAGAG
CTAAAAAGTGATAAAAATCTAAACCTCTTTAAGAGGTTCTTAAAGCCACCCGCTATGCGGGTGCGATATT
TAGTTTTATATGGTAATGTAATTTTTAATTTTATCTGAATTGTATTTAATTTAATTATTTGTTTATATTT
AAGTTTAAGGAGGAGAGGCTTGCGGATTTTTTCAATAGCCAATCAAAAAGGTGGTGTAGCAAAAACTACT
ACATCAATTAATTTGGGAACTTGTTTAAGCGAATATGGCAAGAAGGTACTTCTAGTTGATATGGATCCCC
AGGCACATACTACAATTGGTCTTGGAATCGAACCTAATGAGCTTGATAAGACAATGCTTAATATATTAGA
ACCAACTCGTTCTCCTAACAAATTAGAGCTAGATGATGTTGTCATTCAATTGAAAGAAATGGGAAAAGGC
AACTTATATGTGGCTCCTACCAACATTGACTTTGCTAGTGCTGAGTATAAATTAATTGATCAGATTGGTA
GAGAGGATTTTCTTAATATTGGAATCCAGAATAGCAAAATTGATTTTGACTATGTAATAATTGATTGCCC
CCCTTCATTGGGTATACTCACAATTAATGCATTAAAGGCTTCTCATGAGGTAATAATTCCAATTCAGCCA
CATTATTTTGCTCTGCGGGGTATTGAAGAATTTATGGAGACTATTAAAATTGTTCATCAAAATTTACATC
ACCCTCTAGAAATATATGTTTTGATTACTATTGCAGATACCAGGAGTAATATTGCAAAAGAAGTAATTGA
AGAAACCAGAGATTTCTTTAAAGAAAGAGTGTTTAGAACAATAATTAGAAAGAATATAACCTTGGTAGAA
TCCACTAGCCAGGGTATCCCAATTATTTATTATGACCCCAAATCGCATGGGGCAGAAGATTATTCAGAAC
TTGCCAAAGAGGTGATTTCCTTTGAAAAAGAAAAAATTAGCTCGCGGCTTTACTAAAATTATGGATTATA
AACAGGAATTAATCAGAGATACTTCTCAGGGAATACAAAAAGGACAGGAAAAGTCAAATATTATTAATGG
GAATGGTAACCTGGTCGAAAGCGACGATAATATTAAAGAAGAAACACCTGAAGAAGAACAGCTGATAGAA
GAATTTGTTAATATTAAGGTTATTGGTATTGGTGGCAGTGGAAATAATGCAATTGAAGAAATGGCTACCC
ATCGTATCAATGGTTTAAAACTAATTGCACTAAATACTGATTTACAGGCCCTCTCATTATCTCAAGCCAG
TCAAAAGGTACAAATTGGAAAATTAACGACCAGAGGATTGGGTGCGGGTGGCGATCCCGAAATTGGTAAA
AAAGCGGCTGAAGAAGATCGGAACATGATTTCTAAGGTTCTTGAGGATGCAGATATTGTCTTTGTTACTG
CAGGAATGGGTGGAGGAACTGGTAGTGGTGCTGCACCTGTAGTTGCTGAAATAGCCAAGAGAGAAGGCGC
ATTAACCATTGGAGTTGTGACACGTCCTTTTACTTTTGAAGGGAGAAAACGCATAGTTCAGGCTGAACAG
GGCATAGAGGAATTAAAAAAACAGGTTGATGCCTTAATTACCATTTCAAATGATCAACTGTTGAGTATGA
TAAGTAAAGATACTTCAGTAAAAGAAGCTTTTGAGATAACTGATAGGGTGTTGAGACAGTCTGTACAGGC
AATTGCTGATTTAATTACCATACCGGGATTGATTAATCTTGACTTAGCTGATGTTAGGGCAGTTATTAAA
GACGCCGGATTTGCCCTGGTTGGAATTGGTGTTGGAAGAGGAAATAACAAGGGAACCACTGCTGCTGAAG
CAGCAATTTCCAGTCCTTTATTAGAGGTTTCTATAAAAGGTTCCAGTTCACTGTTAGTTAATGTCACCGG
TGGTCTGGATATGAGTCTTTATGAAATCAATGAAATAGTTGATCTTGTTTCTAAGGCTGCAGGAAGTGAA
GCCAATATTGTTTTTGGTGCCATTATTTCAGAAAAAATGAAAGATGAAATTAGAGTTACTGTAATTGCCA
CAAAATGTGAAAAATACATAGAAGAAAATCAAAAAAATATCGAAACAGTACAACAAAAGATAGAAAAAGA
AGATAATAGTAGAAAAGAAATAAAAAAAGAAAAAACAGAGATTTTTAATGCAGATAAAAGAAAAGATGTG
CCCCCAAAGGCCTCTAATGTTATTAACGAGAAACCCGTCGATAATGATGAGCTGGATATTACCACTAAAT
ATAAAGATAAAGAAGATTTAGATATCCCTACTTTTTTACGAAATAGAAAAAAAAGGTTTTAATTCGGGAA
TACAGATTATTTTAAATTAAGAGAGATAGCCATTATTTAACGGAAATTTGATTTAATGGAGAAAAAAGAA
AAACAACAATTTTCATTTTCTACTTATGAAGCCTACAAAAAAATTAGGAAAAATGACCCGCTTAAAATTC
TCTACGAGTCAATTGGTTGGTCTTTTATTAATTCTGAAGTTAAGGGTGGTTATTATAAAAAGGAATCGAT
TTACAGTCCGGTTTCATTATTTAAGGCACAGCTATTGATATACCTGGGTGAGGCAAAATCAAATCGAGAT
TTGGCCGAAAAATTGCGTTTTAACACCAAGTATTGCGTATTATGCGGTTTTCACCATTTCCTTAAAACTC
CTGCCCATTCTACTTTTTCTGCATTCAGAAAAAGGATTGGCAATGACCTTTTTTACAAAATAATGCAGCG
GATTATTGCTCAAAGTGTTCCAATCATTTTTAAAAAGTTTCCTGATATTTCACCAAGATTGCTACACATT
ACTTTATTTGCAAAAGATGATTACCGGGTGAAATGTAACTGTAAAGGGAAATGCAAATTTGATTACGATA
TACTAAAGGATAATAAGGTTGTTGGTAAAAAAAATTATGTTTCATCTGGTTTTAAAGTAAAATTATACTT
TAACAAGAAAACCAAAAAACCATTTGCAGCGGAATTAAGACCAAAGTAAAAAAAGAGTAAATTTACAGGA
GGATTATATGCCAAAATTAATTTCAACCGAAACTGCCAAATCCCTAGCAAGAAATAATTTTGCACAGCTT
ATTGACCATACTGCGCTGCATCCTGATATTACTGGAGTGCAGATTGAAAAACTTTGTCGAGAAGCCCTGG
AATATCATTTTTATTCTGTCTGTGTAAATTCATATTTTGTACCTTTCGCAAAAGTATTTTTAAATAATTC
CGAAGTTAAGATATGCACAGTTATAGGATTTCCTTTAGGTGCAAATTTATCCAGGGTAAAGGAATATGAG
GCTGCTGAATCTATGAAAGAGGGTGCTGAAGAAATTGATATGGTTCTGAATATTTCTGCATTAAAAGATA
AAGACTACCAGAAAGTTAAGAAAGATATTTCAGCAGTTGTAAAGATAGTTAAAGGATTAGTTTGTAAAGT
GATTTTAGAAACTGTCTTATTGAGTAACAAAGAGAAGGAAATTGCCTGCCAGATTGCCGGAGAAGCTGGA
GCTCATTTTGTGAAGACTTCTACCGGATTTGCAAGCGGTGGAGCTACTGTAGAGGATGTTAAATTGATGC
GAAGAGTTGTTGGTAGTCAGATGGGTGTTAAAGCGGCTGGAGGAATTAGAGATTATGAAACTGCTTTAAA
AATGGTAGAGGCAGGCGCAACCCGCATTGGGGCAAGCAAGGGAGTTGCAATAGTAAATGGAAGTCAATCG
CAGTAGTAGAAGAAAAATATCAAAAGAAAGGTTTTATTTATGCGTTTATTATCCTGGAATGTAAATGGTT
TGAGGGCGATATATAAGAAGAATTTTTTAGAATGGTTTGATTCAGAACAGGCAGATATTTACTGTATTCA
GGAGACAAAATCTCACCTGGATCAATTACCTAAAAAACTTATTGAAAGGCCTGATTATAAAGGTTATTTT
GCACAGGCTGAACGAAAAGGGTACAGTGGAGTAGCGCTTTGGAGCAAGATTAAACCTGAAAAGGTATCTT
ATGAACTGGGATTACCAAGATTTAACAATGAAGGTAGATTGATTGAAGCAGTATATGAAGATTTTAGTTT
ATTCAATGTTTATTTTCCCAATGGCAAGGCATCCAGGGAGAGATTGCAATTTAAGATGGATTATTATGAA
ACATTCTTAAAGAGAATGAGTGACTTGCTCCGGGAAGATAAGAAAATTGTAATCTGTGGTGATGTTAATA
CTGCTCACCAGGAGATTGATTTGGCCAGACCTAAGGAAAACGAGAAGGTGTCCGGTTTTCTCCCAATTGA
AAGGGAATGGATTGATCGTTTGCTTGATCTTGGATTTATTGATACCTTCCGATATTTTCAGAAAGAACCC
GGACATTATAGTTGGTGGGATTATAAAACCAGGGCAAGAGAACGAAATGTTGGCTGGAGAATTGACTATT
TCTTCATTAGCAATAATTTAAAAGATAATTTAAAGTCAGCCTTTATCGAATCAGAGGTTATGGGTTCAGA
CCACTGTCCTATCGGCATAGATTTATTTTTTTAGAAAAGGATAGGGTATGATTAAATTTCTTCATTTTGC
AGACATTCATCTGGGAGTAGAAAACTATGGCCGCCTTGATACTAATACCGGTCTTCATTCTCGTCTGAAT
GATTTTATTAAGTCTTTAAGTACTACTATTGAAATTGCTATTGAGGAAAAAGTTGATTTTGCTCTTTTTT
GTGGGGATGCTTATAAAAATAATAATCCCAGTCCGACTCACCAAAGAGAATTTGCAAGACAAATTTATCG
TTTAAGTGAGGCCTCTATACCTACTGTATTGATAAATGGCAATCATGACAACCCCTTAACTTATGGTAGA
GTCAGCGCTTTGGATATTTTTCAGACTTTAAATATTCCCCATACCCATGTCATTACCGAGTCTCGGATCA
TTAATTTGCAAACTGCTAAAGGCATGGTACAGATAGTGGGAATTCCCTGGCCTACCAAAAATCAGTATCT
TGAAAAAGATGAATACAGGAATAGTGATATAAATACGATTAATAAAAAAATCAGAAATCGCCTACTAAAG
AAAATAAAATCCCTCATATCAGAATTAAATTTAGAGTATCCCAAGATATTAGCTGCGCATTTAACCATAG
CAGAGTCTGTTTTTTCTGGTTCAGAAAATTATGCAGTTATAGGCAATGATCCTGTTGTGCCAGTACAATT
TTTCTTGGATTCTGTTTTTGATTATATTGCCCTGGGGCACATCCATAGATATCAGAATTTAAATACTGAA
GGTGATGTTCCTGTTGTCTATTCTGGTAGTATGGAGAAAATTAATTTTGGGGAAGAGAAGGAAGACAAGG
GCTTTTGCATTGGCAGCATAGATGATAGAGGGAAGACTGAATATGAATTTATTCCCCTTCCAACTCGTAA
GATGCTTAGCATCGACATAGACATTAAAGATGCAAATGATCCTACAGCTTCTTTTTTAGCAGAAATAGAA
AAACATGATTTAAAAGATGCCATTATCAGGATACATTATAATATTTCTGAAGGCCAGGAAGAGAAACTTG
ATTTCCGAAAAATAAACGAGGCATTGCAAGATGCCTTTTTAGTTACAGGAATTACCAGAAATATTCTCAG
GAAACCAAATACCAGAAGAAGCTCTCTTTCGGAGAAGATGGACATATTTTTTGCTTTGTCAGAATATATC
AAGATCAATGATTGGCAATCCTGCGAAAAAGAGTTAAAGGAACAGGCCTATAATCTGCAGCAGGAATTAA
AAGGCAGCAATAATGCTATGGAAGGTAATAAAAATGATACCTATCAAATTACAGATGTCTAATTTTCTCA
GTTATGGTGAAAATGTCCCCCCTCTAGATTTTACTCAATTTGATATCGCCTGTCTTTCAGGTAAAAATGG
CCAGGGTAAATCGGCATTATTGGATGCATTGACCTGGGCTATCTGGGGTGAAGGGAGAAAGGCAAGCCAG
GACAGGAAAGCGGATAGTGGCTTATTAAAAATTGGTGAAAATCAGATGTGGGTCGATTTAATTGTTGACC
TGGAAGGGGACCGATACCGTATTATCAGAAAATTTTCCAGACTACATAATAAGAATCGTTCTGAATTGGA
ACTACAGGTTTTTGATGAACAAAAGTCATCTTTTATTTCCCTGTCTTCGCCGTCAATCCGAGAGACACAA
AATAGCATTAATCGTTTATTAAGAATGGACTATGATACTTTTATAAACTCAGCTTTTATTTTACAGGGTA
GAGTGGATGAGTTTACCAGAAAAAACGCCAGTGAGCGAAAGCAAATACTATCTGAAGTGCTCGGGCTTTC
TCATTATGAAGAACTATCTTTGTTAGCAAGAAGACATTTACGAGAGACAGAAACAAGGTTATTAAATATA
AAAAACAGGTTGGAACAAATAAATAAAGAAGTTTGTCAAAAAGAAACCTTTGTGCAGGAGATAAAATTAA
TCCAGCTGAATGAGAGCAATATAGATTCGAAACTGAAAGAGGTAAGAAAAAAAGTACAATTCTTAGAAAA
AAAACAGAACAAATTATCCTTTGATAAGGAAAGAGGAGAAGAGCTTAGAAAAAGAATTAATTCTGAAAAA
AAGGAATCACAGTCTTATGAAAGTAGACAGCAACAGCTAGAGCAAAACATCAAAAATTACCAGACAATCC
TATCCAAAAAAGATGAAGTACTAACTAATTATAAGCAATATCAATATTTATATGATAAAAATCAACGTAT
GCTAAATTTGATGCAAGAACACCGAAAACTGGATAAGTCTAAAGAAGAAATTGAAAGGCAGATTGATAGA
ATAAAAAATAATCTTTTAATAGATTTGCAACAGAAGAAACAGAAATATTCCGAATTGCAGGAGAAAGTGA
ATTCTTTATCAAGGACCAAAGAAGAAGTCCGAAGCTTAAAAAATAAATTAAAACGGCTTGATTTAATAGT
ACAAAGACAGGAAGATATCCAGCAAGAAGGTAGCCAGTTGAATGTTGAGATCGAATCCAAAAAAAAGCAA
GCAGAAAGAATTAGAAATGAAATAAAACAAAATTATGAAAAAATTGACCTCCTAATCCAAAATAAGCAGC
AATATTGTCCATTATGCGAGTCTCCTTTAGATGAGGGAAGAAGAATAATAATCAGGCAAAATACAGAGAA
AGATATTTCCCAGAAACAATATGAAATAAGTCTTTTAACCAAAGAAATTGAGCAATTGTCAAATAAGAAA
AGTACTCTCCAGAGTGAATGGAAAGAAAATCGCAATACCTTAAAAGAAAAAGATGAAATTCAGAATAAGC
TGGCAACATTTGCTTTTTTACTGAAGGAAGGTGAAAAGGCAGATAAGCAGTTAAAAGAATTAACCAAGGA
AATAAAGAACTTGGAAGAAAAATCAACTAAGAAATTATATGCTCAGGAAGAAAGAAAAAAAATCTCAGAA
ATAGAGAAACAAATTCAAGAACATGGCTATGATGATGCAAAATATGTAGTGATTAATAAAGAGTTGGCTA
GATATAAAAAGGCACCTTTACAAAAAGAGAGATTACTTGAAGCCCAGAGGGCAATAGTTGATTTGAAAAA
AGAACAGTTGGAACTAGCAAAGCAATTGAAATCCAAAAAAAGAATAATAAGCAATTTGGAAAAAGAATAT
CACAAGCTTATTCAAACTATTGTCGCATTGCCTAATCTGGAAAAACTTATATATTACCACCAGAGATTAT
TAGAAAATTTACAGCAGTATTATACCCAGCTTCTTCAAAAAAAAGGGGTATATCAGGAAAAGATTGCTAA
AATTGAAAAATTACAACAAGAGGCACAAAATTTTGAAAAAGAACAAGCTTTTTATCTGCACCAGAAGGAA
ATCTACAGAAAACTAACAGCTGCATTTGGGAAAAATGGAATCCAATCTATGATTATTGAGAATGCTATTC
CAGAATTGGAAGATGAAGCAAATGCGATTTTAGGACAACTTTCCACTGAAGAAACCACAATTAGCCTGGA
GTCATTAAAAGAATTAAAAAGTGGCGATGTTAGAGAAACCCTGGATATTAAAATACATGATGATATGGGA
ATTAGGCCGTATGAACTTTACAGTGGCGGGGAAGCTTTTCGTATTGATTTTGCTATCAGGATTGCTCTTT
CCAAATTATTGGCTTACAGAGCAGGGGCTCGTTTAAAAACACTGGTGATCGATGAAGGATTTGGTACACA
GGATGAAGAGGGATTGGAAAAATTAATTCAGGCTATTCAAGCTATCCAAAATGATTTTGATAAAATTCTG
GTAATTACCCACCTGTCTTTACTAAAAGACGCCTTTCCTGTGAGGATTGAGGTCTGGAAAGATCCAACTT
TAGGTTCCCAGTTTGAGTTAATTCACTTATAGTTATTTTTTGGATCAGAAGTTTTTTCTTGTAAAAACCT
TGCCCTTTGTATGAGATATTTACCATATTTTTCCCGAATCTTGTCTACTGACTGGGTCAGAGCAGCCCAT
TTTTCTTCCTGATTGTCATCCGGTGAGAGGCTTAATTGTCTTGGCTGTTTACCATATTGCAAAGAGGAGA
GCTTTATCCCCAATAGGCGGATTCCCGGTGATTTAATGGTAATTAGTTCTAAGAGTTTTTTGGCTTCCTG
GAAAATAATATCATCCAGATTGGTGGTCTGCTTTAATGAACTGGATTTTTGAATGGTTTTAAAATCATGG
TAACGGATTTTCAGGGTAATTGTCTTTCCTGAATATCCTCTTTTTCGGGCAGCATAGCCTATATTTTGAC
TGAAATCCAGGATAATGTTCATTAATTCTTCTTTATTAGAAATATTTTTAGGAAAAGTCATTTCCCTGCC
GATTGATTTTGATTCTTCAATAGGGCAGACCGGGCTATGGTCTATTCCCTGTGCTAATTGTTTTATCCTG
GTACCGTTTTCTCCTAATATTTCTTGAAGAATAATATCTGGCATTTGAGTCAATTGCTTTATGGTAAAGA
TACCGGAACGATTTAAGATTTCGGCTGTTTTCCCCCCAATGCCCCATAATTTACTGATGGACAGTCCAGA
TAAAACTTTAAATACTTTCTCATCGGGAAGAACAAAAAAACCGTTAGGCTTACCAAGATTAGTAGCAATC
TTTGCCAGGAATTTGTTAGATGCAATTCCAACTGAAACAGGCAGGCATAATTCTTTCCTGACCCTGTTTT
TTATTTTATGAGCAATTTCCTCTGCTGTTCCAAATAATAATATACAGCCTGTTACATCCAGAAAGACTTC
ATCAATGCTCAGGGGTTCAATCAAAGGGGTATATTCACTGCATATCTGGAAAAAATCCTGGGAAACCTTG
CTATAATAGCGAATCCTGGCGGGCGTAAATATTGCTCTGGGACATTTCTGCTGTGCTTCCCAGATGGGCA
TTCCTGAATGAATGCCATATTTACGAGCCTGGTAGGAGGCAGCACATACTACACCACGACGAGATAGTTT
TCCGTCTTCCTTTAATATACCGCCCACAATAAGCGGTTTACCCCGATAGGCAGGATTGTCTCTTTGTTCT
ACTGACGCAAAGAATGCATCCAGGTCTAAATGTATAATAGAGCGTTTTTGTTGATTAGTCATTTGTTAAC
ATCCCTTTCTGTCTTATTATTATAGCCTATTTGGTCTGGATTTAGAATTGATAGCGCTTACTCTGCTGAT
GATTATTTTCTCTTCCTTGCCTTTGTTGCCTATATTGCCCTTAATTAACAACAATGCATCTTTCACAAAT
AAAGAAAAATACTGCTGAAATGTTTTGGGGAAGGCAATAGCCTCGAAGAGACCTGTTTCGTCTTCAAATA
GCAAGAATGCCATTATTCCCCGGTTTTTGGTAAATTGCCTCCTGACCTGAATTAAAAGGCCGGCAATGCA
GACGTGCTGACCGGGTTTGACCTGTTCAAGTTGGTTGCTTCTAATATAGAGATATCCAGATAATAAATTC
TCGGGTATTTTATCCCGATATATTGAAAGGGGGTGTGAACTGACATAGATTCCTAAAACTTCCTTCTCTA
TCTTTAAAATAGCAGAAGGGGAAAAATTATAGGCAGGAATAGATTTCTGCAGCAATAAATTTTTTTCTAC
GGTTTTTGTTTCAAATTTTATGAGAGTTGACATTGCTTTTTCTCCTTTCTGATTTCCTTTAGAACAATTG
GTAATATATTCAGCAATACAGATCTGGGGTATGTCATAAAATCAAAGGCGCCTATTTTAATCAAGTTTTC
GATAACAGTACGACTAATTCTAGCAGAATCAATCCTGGCGCAAAAGTCATGCAGAGACAGAAAAGGACCA
TCCTGATCCCTTGTTTTTAAAATATGTTTTATTTGTGTAATGCCCAGTCCTTTTACTCTTAAGAATCCTA
TTCGGATAGCTCTGCCCTCTACAGAGAAACCGGTATTACTTTTATTAATGTCAGGCGGTAGAATGCGGAC
TTGAAAACGGCGAGCCTCCTGTATATAACGATCCATGTCATAGTAGCCCATTCCACAGGTAAGCAGAGCA
GCAAGATAATGTGCCGGATAGTGGACTTTTAGGTAACAGGTCAGATAAGAAAGAAATGCATAAGAGGTAC
TATGGGCTTTGTTAAAACCGTAGTAGGCAAATTTTGCGACAAGGTTAAATATATCTTCAGCCTCTTCTCT
CTTAAGTCCCTGTTGTGAAGATTTTTTTAAAAATAGAACACGTTGTTCTTCCATAATAACCGGGGATCGG
GAACTTATTGCCCTGCGAAAGAGATCAGCTTCGCCTGGAGTTAGCCCGGCGATGGCCGAGACAACCTGCA
TTACCTGTTCCTGGTAGAGAATAACTCCATAGGTATCTTTCAGTACTTCTTTTGTTTGCTCATGCGGGTA
TTCTATTTTTGCGTAGCCATGCTTCCTTTCCAGGTATTGCCTGGTCATACCGCTATCCCATGGTCCTGGA
CGGTAAAGAGAAAGAACTGCAATCAAGTCTTCGAGGCGAGAAGGGGATAACTGTCTTAATAGAGAGGCCA
TACCTGAACTTTCCAATTGAAAAACGCCCAGCGTTTTTCCTTTTTTCAGGGTGTAAAAAGTTCGTGCGTC
ATCCAGGGGTATATTTTTTAAATTTATGCTAATATTATCTTTATCAAGATTCTGTAAAGTTTTTTGGATT
ACTGTCAAGCTCCGGGAACCTAAAATGTCAATCTTTAATAACCCCATATCCTTAATGCTTTCTTTTTCAT
ATTGACTGACAATTTCACCTTCCGGGCTTAATTCCAAAGGGACGATATTGGCCAGAGGTTGATCGGCAAT
AATCATGGCTGAGGCGTGAACCGAAAGATGGCGTGGTTTTCCCTCCATAAATTGAGCATAAGAGAATAAG
GAACGAAGAGGTTCTTTTTGATACGAAAGCTGCTTTAATTCCGGTAAATGTTTCAAAGAGGCCTTGATAA
CTCCCGGTGAAGAGAAGTATGGCATCATTTTTGCGATTTTGTTTAATTCCCGATAGGAAAAACCCAGAGC
TCTGCCGACATCCCTTACGGCAGAACGGGCAGCATAAGTATTTATAGTGCAGACATGAGTAACTTGTTCC
TGTCCAAATTTTTTAAAGATATAATTTACAACTTTCTTTCTCCCAATCTGCCCGAAATCAATATCAATAT
CAGGCAAATCAATACGCTGTGGATTTAAAAACCTTTCGAAAAATAATTTGAATTTTAGGGGATCTACTTC
AGTGATATTCAGAAGGTAAGAGACCAAGCTGCCGGCTGCAGATCCCTTCCCCGGACCAACAGGAATGTCA
TTCTGTTTGGCAAATTGAACAATATCTCTAACAATCAGGAAATAACCGGCAAAACCCATCTGGTTAATAA
TCTGCAACTCATATTTCATACGGTAAAAAGCCTGACTGGAAGGGTCCGGGTAGTATTCTTTCAATCTTTC
CAGGCATAATTTTTCCAGATATTCTGGAGCAGAATAAGGGCCGGGAGGCTGGTAGGAAGGCAATCGTATT
TTACCTAATTCGAGTTGTACATTACATTTTTCAGCGATTTTTTCCGTGTTTGTGAGAGCTTCGGGCAGAT
GAGAAAAAAGTTTTTTCATTTCCAGAAATGATTTCAGATAATATTCATTATTAGGTAAAGCCTGATAATG
AAAACATTCTCTCGTAGTCTTGTTAGCGATAGAATTAATTACATTTTGAAAGATAGATTGCTCTTTTTCC
GGGTAGTGAACATTATTGGTAGCTACTAATCCGATGGATAATTTCTTACCTAAATCGATAATATATTTAT
TGATTAAATTTTCCTGCTCTAAGCCATGATAGGAAAGTTCCAGGTAAAAATTATCAGGACCAAACAGTTT
CCTGTACCATAAGGCAGTATTTTCTGCTTCCCGGTATTTTTTTCGGGCAATAAGAAGAGGTATTTCTCCC
TGAAGACATCCGGAGAGAACAATAAGCCCCTCAGAATATTCTGAGATTGTTTTCCGCTCAATAGCCGGTA
TTTCGAGTGGATTGGACAGGTGAGCCCGGCTAATTAATTGGCATAGGTTGTGATATCCGCTAATATTTTG
AGCCAGAAGTACCAGGTGAGTTACCTGTTCAGGTAAAAATATGCTTTTCACCCGGATTTCACAACCAAAA
ATCGGTTTGATTCCTGCAGAAATAGATTTTTTATAAAATTCAATAGCCCCATACATCCCATCATGATCAG
TTAGTGCTACTGCTTTCATTTTAAATTCTCGAACTTTATTTATAATTTGTTCAATATTGCCCAGGCCATC
CTGCAGGCTGTATTGAGAGTGTAAATGTAAATGAGTAAAGTTCATCTGCTTTTCCTTCCTATATTCCTGT
ATAGTAAACATATGTTTGCTATCAAAGTTAAAAAAATATAAATATCCGTTTATTCCTTTGCTTTTTTGTT
TGTTTGCCAGTCCATTTCTTTCCCAATTGCAGGTATTTCCTGGCGAAGTAAACTCATCATCATCAGTGCA
TTTTTAGCAGCCTTTCCTTTATAATGATTATTCATAAAGATGTACTGATCGGTAGTTTTGCTGCTAATTG
TTTTAATCTTTGGCACCCATTCCTTTAGTTCTTGCTCAGAATAGAGGTAGTCATAGCGTTGGTAAGCCTG
TTCATGCTGCCACCATTTTTCTTTATTTCGTCCATGAAAGCGGATATAACCTAAATTGGAAGTTGCCACT
GCTAGAGGAGTAATTAGGCCTTTTAAAGAGGGTTGATCTACCGCGCAGAAGCCTATCTTATTTTTTCTGA
GAAAGTCAAACACTTCTTCTCTAATCCAATATGCGTTGCGAAATTCGACAACTAAAGGAAACTCATTCAG
ATTTTCTCTTAGATAATAAAGATAGTCCCGGTTATTTTTATTATAATGAAAAGAATAGGGGAATTGAGCC
AGCACACAACCTAACTTACCATTATCTAAAAGTGGTTGCAGGGATGACTTAAATTCTTGAAATAGTTCTT
GATTATCTTTTCGAATATGGGTCATTTCTTGGTTGGCTTTCACAGAAAATTTAAAATTATCCGGTACTTT
TTTTTGTAGATGATAGAAAACAGCTGCCGGCGGAATTCGATAATAAGAGGAGTTAATTTCTACGGTATTA
AAATGCTGTGCATAAAGATAAAGCATATCTCCCTTTTTAATATTTTCTGGATAAAAATGACCAATCCAGT
CCTGGTAGCTGAAACCTGAAGTCCCAATATAAAACATATTCTTATTTATTTCCTCCCATTAAATCTGCGA
ATAATACCTGTTACTTTACCCAGAATAGCAATATCTCTGGTAGTAATAGGTTGATAAACCGGGTTGGATG
GTTTTAAAGTAATTTTCTCTTTGCTTCTATAAAAACGCTTAACTGTTACTTCTTCCTGGTTGATTAAGGC
AATGACAATATCTCCATTATCAGCATTATTTTGGGGTTTAATCATGACATAGTCTCCATCGAGAATATGG
TCACCAATCATACTATCACCCTCAACCTGTACCAGGAAACTGTCTGGGCTACCGGCTAACTCTTCCGGTA
GAGGAATGACTTCAGTATATTCCTGTAGTGCCAGTAAGGGATTCCCGGCAGCTACCTTGCCGACAAGGGG
AAAATCATGTACTTGGGCAGTTATCTTAATAGCTCTTGTTTTTTCTTTCTCTCTTTTGATATATCCCTTT
TTTTCCAAAATTTTCAGATACTTGAAAGCGGTGGCGGAAGAATTGACTCCCAGAGATTTGCATAGTTCTC
GAACTGTTGGCGGATAGCCTGTTTTTTGAATGTTGCTACGTATAAGGTCAAGCGCTTTTTTTTGTTTTTT
GGTTAGTGTCTCTTTTTCATAAATCATAATAATAATTTCCTGTCAATAGAAATTTAGCATCTCTGGATGA
TTTTACTCTATTATAAAGCAAACATATGTTTCCGTCAATAGAAAAATACCCTATGTTTTTGTTAATTAGT
TGTGAAGCTAATATTTACTTTTAAACCGTCGATGGTGACATTTAATTTATTAGCTGCATAAAGATAGGCG
AAAAGCAGACAACTTCCTAAAGCCTGTAAGGATACTTCAGCAGGTTTGGGAGCAAGGTTAGTTAAGAAGC
TAGTTTTTCGTGGTTAAATAAAATGTTATAATAGATAAAGAGTATTTAAACTGATAAAATATAAATATAC
TAACTCAAATTATTTATCTATTAATTGAATTGATACTTAAGAAAGAAATTGACCGATAATGTTGAAAGGA
GACTAAAAATGGTATTGAACAATGATAATAAGTCAACTAATACTAATCAAGTTTGGGAATTATTGCGGGA
TCATTACAAAAAAATCGAAAAATTACATTTAAGACAATTATTTAATGAAGACCCCTCACGTGCAGAGCGA
ATGGCTATCGAAGAACTAGGTGTTTACTTTGACTATTCCAAACATAGGATAACCGATGAAACAATTCAAT
TGCTTTTGCAATTAGCGGAACAATCAGGATTGCGTTCCTACATTGATGCAATGTTCAGTGGTGAGAAAAT
AAATATTACAGAGAAACGTGCTGCTTTACATGTTGCCTTGCGTGCCCCCAAAGAAGAAACAATCATAGTA
GATGGAGAAAATGTTATACCAAAAGTACATAAAGTTCTTGATAGGATGGCCAATCTTGCCCGTAAAATAC
GAGATGGTCAGTGGAAAGGATATTCAGGCAAAACTATACGCAATATTGTAAATATTGGTATCGGAGGCTC
AGACCTGGGACCGGTAATGGCATATGAGGCCCTGCGTTATTATAGTAATCGAGATTTATATTTTCGATTT
ATTTCCAATATTGATGGGACTGATTTTGCTGAAGTAACTCGAGACCTTAATCCTGAAGAAACCTTGTTTA
TTGTTTCTTCAAAAAGTTTTACAACTCAGGAGACTATGACTAATGCCCGAACAGCCAGGGAATGGGCCCT
TAGTCAAATGAAAGATGAAGAGGCTATTGCAAAACATTTTGTGGCAGTTTCAACAAATATACCCAGGGTG
AAAGAATTTGGAATTTTGCCAGAGAATATGTTTGAATTCTGGGATTGGGTTGGAGGGCGCTATTCTATGT
GTTCAGCGATAGGATTATCTACCATGATTGCTATTGGACCTGATAATTTTCATGATATGCTGACTGGTTT
TCACCAGATGGATAAACATTTTCAACAGGCACCTTTTGAGAGAAATATCCCGGTAATAGCAGGCTTATTG
AGTATATGGTATAATAATTTTTTTGGAGCTCAGAGTTTAGCAATATTGCCTTATGAACAATATCTAAAAC
GCTTTCCAGCTTACCTTCAGCAGCTAACCATGGAAAGTAATGGCAAGCATGTTACAATTGATAATCAAAA
TGTTTCTTACCAAACCAGCCCTGTTTATTGGGGTGAGCCTGGTACAAATGGGCAACATTCTTTTTATCAA
TTACTACACCAGGGAACCAAACTTATCCCTTGTGATTTCATTGCCTTTAATAAATCTCTTAACTCAGTAG
GTAACCATCACGATTTGCTTATCGCAAATGTTTTTGCTCAGGCTGAAGCACTAGCTTTTGGGAAGACCAC
TCAACAAGCGAAAAAGGAAGGAATCCCTGAAAGGCTCATACCACATCGAGTTTTTGAAGGAAATCGTCCT
TCCAGTACAATAATCTTAAATCAGCTAACACCTGCTGCATTGGGTAAGCTCATAGCATTATATGAACACA
GTGTTTTTACCCAGGGAGTGATTTGGAGAATAAATTCCTTTGATCAATGGGGAGTGGAATTGGGCAAGAG
CCTGGCAGCAAAAATTTTACCTGAACTTACCAGGCAGGATCTATCATCTCTTGGACATGACAGTTCTACG
AATAATTTAATTCTTAGATATAGGAAATCAAAAGGGTTATCATAAAAATTGCTAGACATTCACAAAAAAT
ATTGACAAATTGTCTCTTTTTCTATTAAAATAATTATAGTAAATATGCTAGTAGCACATAATGTTAGTGA
CAAGTGAGGTTGCAGTCATGTCAGAGAATATTTTGAACTTAATTGTTAAACTGAAGTTAAACAGGGTGCT
TGAAGAAAAGCATATGAACATGATTTGTAATCTTTCCATTGCTGAATACAAAGGTATTATGGCCCAAAAA
AACGGGCAGGAAATGACCTGCCAGGAAATGGCTGAGGTAATGGATTTGTCACCATCAAGAAGTAGTCGCG
TAATTGAGAATCTGGTTCGTAAAGGTTATTGTATTCGAAAAACAAGCAATTATGACCGTAGGACAATAGC
TATAACATTATCCAATAAGGGGAAGGAGGTAAAAGAGGAGATTAATAAAAATCGTGAAAAATTAGAGCGA
GAAATTCAGAAAAGTTTTTCAGATGAAGAAATGGACATGATTAAGAATTCGTTAAAAATGCTACTGGATT
ATTTTATGTAAAGTTAAAGAAATATGAATATAAAAGGAGGACTATTATGGATATAATGCGTTGGGATCCT
AGAGAAAATTTAATGCGTAGTTTTTTTGATGATTTCTTTGATATAACGGGCAAACCAAGCAGCAATAGAA
GAAGAAGATGGGAAGAAGGGGGTATCTGGTCACCTGCTACTGATTTGATTGATAAAAAAGACAAGCTAGT
TGCCCGAATTGAGTTACCGGGAGTAGAAAAAAAGGATGTAAAGGTTTCCTTAAGTGAAAATAACTTAACA
GTTCAGGGTGAAATTGAAAAGGACAAGGAAACTAAGAAAGAGGATTACTATTGTTGTGAACGGGCTTATG
GAACTTATTCCAGAACTATTTCTTTGCCTGCCGAGATTGATCAGGACAAAATAAAAGCTAATTTCAAGAA
TGGCATACTTGAAATTACTATGCCAAAGAAAGCCGAAAAGAAACCCAGAGAGATTACTATTGAACCAGAA
TAAACCAAATATTAGTTAGAAATATTGTAAAAGGCTATTGTTTTAGAAAGAGGCAATAGCCTTTTTGTAT
TGAATTAAGAAATGGCTTTTTTATATGGAAGAAACAGTATCAATAAATATTTTAATTACCCTGGCTCCAC
CAATGAAAGTTCCAAAAGAACTGCCCAGATTTGCCAGAGCCACTATTAGTAGTATTTTGGTAACCCTATT
TCGAAAAAAATCTCCGAAAGTAGTAATATCTCCTAATTTTTCAAAATCGTCAACCCTGGGTTTTCGGATT
ATTGCTTCTACAATTCCAGCAAACCAGCCTGCAGCTAGAAGTGGATTTAGAGAACTGATAGGTGCTACCA
AGAAAGCAGTAAGAATAGAAAGAGGATGACCGGTTGCAATAAAAGTCCCCAATGCAGCAAGTGAACCATT
CCAGATAAGCCATTGCAATATTTGGTTAAAACCACTTATAGTAGAAATTCTAAAAGTTAAGATAATAATT
ATAATAATTGCAATTGGAATTGCCCATAAAATCCATTTTGCCCAATTTGCGCTTTTCGGGATATGATTTA
GATTTTTTAAATCATGAGAATTGAAAATTTCTTTCTTAATGCCTGGAACATGACCTGCGCCAACCACAGC
TACAATCTTTTTACCAGGGGAGTTTTTAATTTTTTCTGCCAGATATTGATCGCGTTCATCAATTAAGGTA
TGTTTTAACCTGGGAAAAGAGGTGGCTAAATCTTGCAGAGCAGCAGTGAGTATGTCTTCAGATTTAAGTT
TTTCTATTTCCTCTTCAGAAATTTCTTCTTTATTAAACATGCTTAGTAACAACATAAAGAATAAACGTAT
TTTACCGAAAAAACTTAATTTTTTCCAAATTCTGGTAAAGGTTACCTGGATATCTCTATCGGCTAGTACA
AGATTAACATTATTTTCCTTGGCAGATTCTATTGCTTGTATCATTTCCTGTCCAGGGTTTATTCCCAACT
GGCGCGCCAATCTTTTTTGAAAAGTAGAAAGAATTAAATTAACCAGCAGAAGAAGTGATTTTTTTTGCTT
GATTATGGTAATAATATCCATTTCTTTCCATTTTTTTGGATTGGTAATTGATTGAAAACGAGATGAGCAT
AGCTCTACACAGACAGAATCCGGTTTTTCTTCTTCAATGAATTTTTTTACTGTTTCAGCACTTGTTTTGG
ATACATGTGCTGTCCCAATTAAATAAATATCTTTATTATTTAGCGAAATGTAGTGTATATCTTTGTTGTT
TTGCAATTGCAGGGTCTCCTTTATTAAAAGATTAGACTATTTAGGCTTATATTGTTAAAGTAAATGACAT
CCAACATTATAACATAATAGGGAAGAATATGTAGAATAAATATTTAGATTTTGATAGAATTAATAACAAT
CTGTAATGATATGATGACAACAGATTATCTTTGGCAGAATAAAAAATAATTCAGATAGCAAATAGGGGGA
AAAAGAGAATGAAAAAATCAATTGGTCCAAAAACGCTTTTGGGAGCCCTTCCAGTATTAGTTATTGGAAG
TTATGACCAGGAAAATATGCCTAATTTAGCTACAGTTGCCTGGGGAGGAATATGCAGCTCCACACCACCT
TGTGTCAATATATCTCTAAGAAAAGAAAGATACTCTTACCAAAATATTGTTTCCCGAGAGGCATTTACTG
TTAATATCTTGTTTGATGGACAAGCCTGTAAGGCAGATTTTTATGGTATAGTATCCGGAAGTCAATACAA
TAAATTTCAAAAAACCGGTATTACTCCGGTTAAAAGTGACCTTGTTGATGCGCCATACGGAAAAGAATTT
CCCATAGTATTGGAGTGTAAGGTAATCAAACAGATTGACATTGGGTCACATATTGAATTTATCGGAGAAA
TTATTGATATTAAAATCGATGATAATTTGCTTGATAAAAATGGTAAATTTGATAAAAATAAACTCAAACC
GATTTTTTATATACCTGCCTTGAAGGAATATTATTCACTGGGAGAATATCTGGGAAAAGGATACTCTATC
GGGAAAAAATATATTTCCCCCCAATAAGATATTAAAGCGTAGGAATTTGATTCTTAAATATTTAGACGAT
AACTAAAAACCTACGCTTTATTTCACAATTACCATTTTTTTTGAAAATTTTTTAAAGCCACCCACCTTGT
AGGTGTGATATTTATTTTTTATTTAGAAAAGCCATTCAATTGAAAAGTAGAATCCTTCTGAATTTTTTAA
TATTCCTAAATTTGATTTACTACTTCCACTCGGGAAAAGATATGATAATGATGCGGAAACACTTTCACTT
ATTTGATAGTCTATGCCCACTATATTGCCCATACTCATATCTTCCAGACTCAAGATACCAATATAGAATG
GTTCAAGATCACTTTTTTTCAACTCTTGGTTGGCATTAAGGTATAAATATGGAGTACAATCATCACCACT
TTCAAAGATCATTCCATAAATAAAACCACCATTTAAATATAGATTTGAATCTGTAGTATAATCAGCACTG
ATGATGGCTTTTAAATAAGGGTTGTCAAGAATATTTTCTCCCTGGAATGACCATTGCTCAGGTATAATAT
AGGCAAGGTCTCCTCTTAAAGTTGCTCCTTCAATACCGGGGAATTCTCCCTGAAATTCCAGTCCGACTAC
TTGCTTGGCAGGATAACCCAGATTTATTTCTAAATTTGTTTCATTGGATTCAGCAATCAATTGTAAATCA
GCAAGGAAGGGGTCTCTATAATATCCTTTGTAATAACTAATTGCAGCATCAAAAGATGAGAAGCTATGAT
TTAGTCGTAAACCCCAGATTAAACTTTCAGGAACATCATAAGAAAGATCAACATCATCGATAGTATATCC
TTGTGCTTGGTAGATTGGGCCATAAGTAGCTAAATAAGTATCTTTTAAATATTGATCTGGATAGGGGGTT
ACTCCAAGTCTAGGAACTAAAACAGCCTGAAGAAGGGTTAAATCACTTATATAGTAGGAGGCATTAAATC
CCAATAAACCTAATTTGTTTTGATTTTTGATAAAGGTAATACCAGGCGGTCCAGGGTTAAAATTATCCAA
AGGGCTGAACATATCAGCGGCACCCCATCTACTTATTATTTTACCGGCTTTCAAATCAAGATTTTCAATT
ATGTTATAAGCGCTTAGATAAATCTCATTGGGACCTATTACAAAAGGATCTCCATATTGTTCGTTAGTTG
TCCTGATTACCAGGTCACCTTCAAGAAAAACATCATCTGCTACCTCGTGAAAGTAATCAATATTGAAAGT
CAGGGAATTACTATATTTATCTTGATTTAAGATATAAGAGCCTTCATATATTAATTCTTGGGATGTATCA
AAAGCCATTATTTGAGAATAGCTTAAGCAAATAATTAATATTATTAATAGTATATTGACTAGATATTGTC
TAAACTTCATTTAAAATGCCTCCTGATTGTTTAGTTATTTATAGCACTGGCTTTTGTAAGGTACGGATAC
TGAAAAAGCTGGACGATAAGTCCAGGTCATATTCAATTTCTTTAATGTTCATCTGGGTCTGGTGATTATC
GGTAAGGTTGTTTAATTGCATCTTCATAGGAGTAAATTTGCCCTCTTCATCAAATTCTACTTCTTTTATC
TCAAGAGTCTTGGTATGCTGTCCGTCCAGGTCAAAGAACTCTACTTTTTCTACATAGAATTGTTCTTTGT
TGACATAGAGAATAAATTTACTATAGGATAGTTCTTCATCATCGGCATCGGGTAGTATTTCAAGTATATA
TTGTGTATCACTCTCTTCTAAAAGCTCTTTGGCATAGTCGTCATTCTGATAGTCCATACTCAGGTCTTCA
TAGGAAAAATCGGTTCCCATAAAGTTTTCCTGCTTGGAAGAGCCGGCTATTCTCCTTGGCTTCTGATAGG
CGGGCATATAAAGGTAGATCTTGTCACCGTTTTTAATACTCAATAAGGTTACTCCTTCTACTGATTTGGG
TGAGAGAAAACGCATTAACATGGTAATCTTATCATCTGCTTCTTCCTGTTCAAACATGATGATTTCTCTG
GTTTCTTCTTTGTTGTCTTTATCGATTAAGATCATTTCAGCTTGGGTTTTGCTATTTTCATAATCAGGCT
GATTTTCTTTGACCTTATCTATAATCTCATCGGCAGTTAGCTGAGCGGCTACTACAGGAGAGCTGAGAAA
ACCAACTAGAGCAATAATAACTACAATAGCAAGGCAAATATTATTATTTTTGTTTAACATCTTTTTCCTC
CTTAAATTTAATAAAATGTAATAAAATTGGTAAAAATAAAAGTGTATAAACAACACTAATTAACATGACA
CTACCAATTAATATAGCAAATTCAGAAATCATTTTAATTTCCGAAAACGCCAGAACAAAACATCCTGCAG
CTACAGATATAGAGTTAAATAATATAGCTCGACCGGTTCCAGTTAAAGTCATTGTTATTGCTTTAACTGG
TTCAGTATTTTTTGTAAATTCGTGTTTATAGCGATTGATAAAGTGGATAGTATAATCAATACCCGCCCCA
ATAGCGATACTGGCTACCATCATAGTGCCTATGTTTAGAGATATATTTGCTATTCCCATTATACCAAAAG
CAGTTATAATGGTGAGAAGAATTGGCACTATACCCACAATTCCAGTTAATAAAGAACGAAACTGTACAAT
CAATAATATAAATACTACCAGAAATGCTGTAAGCATACTTTTAACCTGTCCATCATAAATACTCTTGTTC
ACCTCATTGGTAATCACCGGGATTCCGGTAAGTCTGTAGGAAAAACTTACTTCCCCTTCATCAGCAGGTA
CATAAACATAATCATCAGTCAGATACCACAGATAGTTGGCATCATCCTGAGTCAGTTGTAGATCGGATAT
ATTGGCTATCTGTTCCTGAGCATACTGGATTTTCTCCCGTTCAGTTGCAATGGCAATAGAGCTGTCAATA
ATATTCTGCAGGTACTCAGCATCATATTCAGAGATATTCATCTGGTCTGTTACATCTTCTATAAAGAGCG
AACCATCGAGATTAGATTGCAGGTAGTTGACAATAGCAGGTTCTATCTCAGCAGCTGTTATGCCGAAGTC
TTCTAATTCTAAAGATGATAAGCTGATTACTTCTTCTATAAAGTCCTCACCTGGCCGGACAAATTCTGTA
TCAGCCATAGAAGCAATGTGAATAAGTTCTTCTTTTAATTCTTCTATCGGTGTCTGGTTAAAATCTATTC
CATTTGCCTGCCAGGAGCTGATGATATCTTCTGCAATATAGGGATAGTATTGCTCTCTTTCCTCAGGGGA
TAATTGGCTCATGTCAATTTCTTTAACTGTCTTTGGAATCTGCTGGATAAATCTTTTGACTTTTTGGATT
GATTGTTCGGTATTTATAGAAACCATTTCTTTTGAACGAACCTGTAAAATGGTATTTCGATTATCATTGG
CAATCATAGAATCAACAAATTCATTTCCTTCTGCAAAAAACCAGAGATTATCTATTTTATCTGGATTGGC
AGGGATAATCTTTTTATTTTCCATAGCATTATTTAGTTGGGTAATAAAAATTGCAATTGAAATTGGCTGA
GAAAGAGATGGTAGTCTTTTGGCGTAATTTTGAATCTTATCAATATTTCTTAAGATATAAGGATGTTTAA
CATTCTCGGTGTCTAGATAAACATATAGGAAATCAACGCCACCGAATTTATCTTTAAAATATTCCATACT
TTTATTAATGGGATTATTTACTCCTAGCCTACCCTCAATAGAAGAATCAGTTTGTACTTGGCTGGAAAAA
ATAATAGAAATAATAATAACAACAAGAGTTAAACCAATTATAAAAGCCTTTTTAGTCGTGACAATTTGAG
CAATTAGTTTTAATATTTTACTTACGAGATCATTTGCATGGAAAGAGAAATTTTTGGGTACTTTTTTGGG
TGCAAATCTGCTGAAGATTGCTCCCAAAAGAAAAACAACCAGGAGAAAAGCAAGGAAAATGCCAATTGTA
GCAAAGACACCGAATTCCGTCATTGGTTTTACCACTGCTGTAATTAGTGATGAAAAACCCGCCATAGTAG
TTAATGCACTCATTAAAATTGGGATAGATATAAATACTATAGTATTCTCAATGGCATCCTGCGGGGGGAG
ATAGTTTCTCTCTTCATAATAACGATTAATAAAATGAATACCATAAGCAGTAACCAATGCAAGCATTAAA
ACTGGAATTACAGATATAACGATAGTTACTGTTCTTCCGGATGATGCTACTAAGCTCAGGACCCAGAAAG
ATGTGAGTAGCGCGATTAAGATTGGCAAAAAAGTTCCTTGGACACTCCTAAAATAGTAATAAAGTATTGT
GATTATTACTATTGCACTAATAATTGCCAAAGACATGTTATTCAAAGCTATTTCTGTAATTTGCACTTCC
ATAATTGGGAGCCCAAAAGATTCAACTCGTTCTATATTTTTGTTATTTTTATTAATTATATTTTCTAAAT
CATTTCGTAAGTAAGCCCCATTGACATTATCTGGAGATTCTAACATTATCAAAACAACCTGTCCATCAGG
AGATAGATAATTATCTTTTATCAAATCATCTTGCAAAATATCTGCTTTTAACTGTTGGACTTCTTCCTCT
GTTTCTGGGAAAACCTCAACAAATTCCCTGACTTCAATACCATAATCAGTACCTATAATTTTCGGCATAT
TTAGAAAAGAATCAACAGAAATAATATGATCAGATTGTTCCAGATTTTCAATAATTGTTTTAAAATTTTG
AAGGTTTTCCAATGTGAACAAGGAATTATGATATTCAAGGGAAATCAGAGTAAGATTTTCATCATACTGG
CCAAATTTCTCTGATATTTCCTGATAAAAAATAATTTCAGGGTCATTTTCAGATAGATATTTGGTTATAT
CATCTTCTATTCTCAAGTTACCAATTTGGGTAAGGCCTAAGATAGTTATAAATATTACTAATGCCAATAT
TATCTTTGAATTTTTAGTAATAAATTTTGCTAATTGTTTCATATCTTTTATGAATCTCCTCTATGTATTT
TAGGTAAAAAACTACTATGTTTTTATAAGATTTTCTGGTGTTAATATACCAAACGTAATAATCTTAGCAA
TCATTTCTAACACTTCTTCAGTTGAATATGAAAATTGGGAAATGACTTCAGGGGTAGCAACAGATTCAAC
AGTATTGAGAATAATTAGAACAATAATGTCAAGGTCAATATCTTTCCGAACAGTACCTTCTTTTTTGCCT
TGTTTTAGTAATTCTCTTAATTCATTATTTATTATCTTTTCACGAAGATTGCTAATCATTTGCCAGGCTT
TGGGGTTATTTTTGCGGATATCCTCAAAGGCGTGTACATTAAATTGAGAAACTTGGGATTGGACAAGAGA
GAGAAAATGTTTGAGGGTATCTAATTTATTATTATTTTTAGATTTCTCTTTTATAATTTCATTAATTTTC
TCATTATATTCCTGAAAAAAATCATATATAACGGATTCTAATAGCAGTTGCTTACTCTTAAAAAATTGAT
AAAGTGTTTTTTTGCTCATTTGAAGTTCAATTGCTAATTCATCCATAGTTACTCTGGAATAACCAAAGGT
AAAAAATTGCTTTCTGGCTGCCTTTAATATTCTTTTTTTGTTAGAGTAATCTTGATTTTTTATCATTTTT
AGTAAATATTAGTAAACAAATTTCTGATACTATTATACAATAAGGAAACTGATATAGTACAATTAGTTTC
CAATATCATTATAATTTATCTTAAATTGTCTGTCAATTAATATTTGTTATAAATTTTATTTAACCATGAA
AAACCACCTTCTAAGAAGGTGGTAATGGTTAAATTGGTTTTACCATAAAAAAAAGAGCAAGAGAAGCTAT
CTGACAATTTTTCACCTGAAGTCCAAAGTTGGAAGTCATATTGCTTAGAAATATTATAGCTAAAGTATAA
ATAAAAATCGAAAGAAAAAGAGCTAAAAAGTGATAAAAAGCTAAACCTCTTTAAGAGGTTCTGAAAGCCA
CCCGCTATGCGGGTGCGATATTTACTAATTATCTTATTTATAGAAGTTAAGCTTCTAAGGATGTATTCCC
AATTCTTTTTATGCAATATTAACCATAATTCGGACCTCAGTTAAATTATTTCAACTAACATAACTATTCT
CTGGATGGTAAAACCTTTGTTCAATTATGGTTAAATAAAAAACTTGATTTAGGGCTTGAAATAGGTAAAA
TATTATAGAAGATAGTTTAAATTTGTAAAACTAAGAGAAACAATACAATGTAAGATTAAAGAAAATAAAA
AGAATTGTTTTGGCACTTATGAACCTTGTTTGCGGAAAGGTTTTTTAAATTTTCATTTTATTTTATAATT
TTATTGATTTAAGATATAATATAAAGTAATGAATTAATGATTTTTAAAAGTAAGTAGTTTTTTTAGATGA
TTGAAGTGTTATTTTATCAATTATTAACCATATTATATTAACATTTAAGATGATTTATAAGAAAATACCA
AATTATTACTTAAATATAGTTCAAAATGTATTACAAATATATATGCAACAGTAAAAAAATCTGCTATAAT
CCATTTGATATAATTAAATTATTTATTAAATCTTAAAAGAAAGGTTGTCAAGGAGATTGAAGTGATCGTG
AAAAAGAACGAAAAGAAAGGATATAATTCTTTCCAGGAAGATATCTATTCAATTAAAGAGCTAATTGAAG
AGAAAAGAAAAGAGATAAGAGAACTTGAATCACGATTGAGGAATATTGCAAAAAATAATTCTGAGGATAA
CAGTGAAGAGTCTGAAAGAGGCAAGATAAAGAGACAGATAAAGCGGATGGAGAAAGAATTAAAGAATTTA
CAGAGAAAGTTGTAATTATGATATAAAGTAATAAAAAAGATTATTGTAATTGTATAGTATTAAAGTAGAT
AGGAGTTTAATAAATTGAAAGATAACAAATATTTAGACAATAAATACTTATTAACGATGATGGTAGCAAA
AAGAGCCAAACAACTAAATCAAGGTTATAAGCCACTTGTAGAGATGAATGCAAGGAATAATCGCCAGATT
GCACTGAAAGAAATTCAAGAAGAAAAGGTATACATTAAGGGTGAAAAAGAAAACACACCCGAAGAAAACA
ATGAATAAAATACTCTAATTTACTAAGATATTTTTTACTAATAAATAATTAATATCAAGTAACTTGTAAC
AATAAAAATACAGCAAGAATATTTTTGAGAGAAACCCGTTATTTACAAAAAATAAACGGGTTTTCATTTT
GCATAAATATCTTCCAACTATATAACGTCTATAGTTTAAATCCAATCGAAAAGATGTCATAATAGATTAT
AAGTATCTAATTATTTTCTTAATTAAATTGGAGAAACAATCATGAAAAAAGATTATTTGCTGATTTATTC
TTTATTCCTATTGTTCTCATCCTTTTTTCTTTTTAGTTCAATAGTTCATGCAAATGATATACGATTAGGG
GGCAAGTTAAATGCTTCACTAACATATTTTTCTGATGTTGACCTAGGCTCTGTGTTTTTGCCACAGGCTA
ATCTAGACTTAGAGTTATTTTTACCATCCAGGAATAATAATGAGCTTAAGCTTGCTGGGAATTTATATAC
TGATATATCAAATAGCAAAGTAGGTTTCCTCTGGAAAAAGTTATACTGGGAGAGAAGATTTGAAAATTTG
CATCTTACCATTGGTAGGCAGCCTATATCCTGGTCTTTCGGTTGCCTGTTGAATCCTGTTGATTATTCCC
TGGGGGCTGTGGCTTTAAATGAAGAATATAGTACAAAGTATCAAGATGCCATTGAAGCATATTTCCCTAT
AAATTGGTATACTGGGTTATCCTTGGTGGCCTCTTTTCCTGACAATAACAGTGACTTGAAAGTTGGTTTG
AGAGGAAGGACGCTTATTAATGATTTTGATGTTACCGTTCATTTTGTAGAGGAAAATATATTGGCAAACG
AAATTGTACAAAGACGACTTGGTATAACCACTAAAGGAGATATTGGTAAATTTGGTGTTTACAGTGCTCT
GGGATATTATCAGGAAAAAGAAGATTCTTCTCTCTCTTTTTTGGCTGGTATTGATTATAGTTATTTTTTT
CAAACAGGAAGTCAGCTCTATTTACAAGTTGAGTACATAAACCTACCTCCTCAGCTCCTGTCCCAGGTTA
CAGGTTCGATGATGTCCGCAGCGGATGAAGGAAAAGACAATATCCATGTAGTGGCTGGAAATATATCCTA
TCGTATTGACGAATTTTCAAGTATTGGTCTTACTTCTTTTTGCAATTTTAGTGATGGTAATGGGCTATTT
ATGCCAGCATACAGTAATCAAATAAGTACCAATACCAGTATCGATGTTAAGGGTGGAATAATGCTAGAAT
CAAAAAAAGGACTTGATACATTATCTCTGCAATCAGCCTTTGGTCAACTGAGCCGTACTTTTGTAGAATT
AGGAATTAATTATGCTTTCTAAATAAATTGCTTACTATTGATTGAATATTATGAAAATATATTGAAATAA
GGAGCCTATTTAACATACTTCAGAAGGAGGAAGATTTGCCAAAAGTAAAAATAGCTATTGCCAGTGGTAA
AGGTGGAACAGGAAAAACATTAATATCAACCAATATAGCCCGTACTATAAGTGATATAGGAGAATCAGTG
CATTATATCGACTGTGATGTTGAAGAACCCAATGGCCATCTATTTTTAAAACCTGAGAACAACAAAGAAG
AGATTGTTTCTTTGCTATCTCCTGTTGGTATAAATGATGAAAAATGTATAAAATGTGGAAAATGTGTTGA
TGCCTGTCATTATAATGCTATTGCAATTGTTAAGGAAAAGGTATTGTTTTTTAAAGAGTTGTGTCATTTA
TGTGGTGCCTGTCAGATTGTGTGCCCTGTTGACGCAATAATTGAGAAAGACAGAGAAATTGGTTCTTTAC
GGCATGGCATTAGTGGAAAAATTGATTTTCATGATGGGTCATTAAAGACGGCAGAAGGAGGTATGTCTCC
CCGTTTAATAAGAGGATTAAAATCACATATTGCAGAAGGGGTTAATATTTTAGATTCTTCTCCTGGAACC
GCCTGTCCGGTAGTTGAGACTATCAAAGATGCAGATCTTTGTGTTTTAGTAACAGATCCTACCCCTTTTG
GGTTACATGATCTCAAGTTAGCCGCAGCAATGGCCAGAAGCCTGGAGAAAGAACCCATTATAATTGTTAA
TAGGGCAGGCTATAATAATATGGATTTAGAAAACTACTGTCAAACTCAGCAGCTAGAAATTATTGGTGAA
ATACCCAATGACCGTAAAATAGCCCATTTTTATTCTCGAGGAGAGCTGATTATTGATAAAATTCCAGAAT
ATAAGGTGTTGTTTAAAAAAATTGCCGCCAGAATTATAGAAGCTGCCAAGCATAAAAGAAATATTAGAAA
GCCTGCAGAGAAAGAATATTTTTTCGAAAATCAGCAGGTAATAAAGAAGAGCTTGAAATCAGATGAAATT
GAAGGACAGAGACCAAAAGAGATTGTCATTATAAGTGGGAAAGGAGGAACTGGCAAGACTTCACTCGCTG
CAGCGTTGTCATCTTTGAATAAATCGATGGTAATTGCCGATTGTGATGTAGATGCGGCTGATTTACATCT
TATTTTAAAACCAAAAATTAAGGAAAGAGGTTATTTTAGTGGTGGTGTAACTGCGAAAATTATTCAAGAT
AAATGCACAGCCTGTGGTAAATGTAAAGATGCATGTCATTTTATGGCTATTGAAAAAGAAGTAAAAAAAG
GTAAAGTCAGTTATTATATCAATCCTATAGATTGCGAGGGTTGTGGAGTTTGCTATTTAGTTTGTCCGGA
GAATGCCATTGAAGTCCATGATGCTATTAATGGCGAGTGGTTTATTTCTGATACCAGGTTTGGGCCAATG
AGCCATGCCCGACTGGGAATTGCTGAAGAAAATTCAGGTAGATTGGTTACTTTAGTAAGAGACCATGCAG
TTAACCTGGCTAAAAAATATGATATTAAAAATAATTTAATTGATGGATCACCTGGTACCGGATGTCCTGT
TATTGCCTCCCTTACTGCAGCGGATTATGCATTAATTGTTACAGAACCTACAGTATCTGGTTTACACGAT
ATGAAACGTGTTTTTGAATTAGTTAAATATTTTGGTATGAAAGCTGGTGTAGTAATAAATAAATTTGATA
TTAATAGAGAAATGGCTACCAGGATTGAGGAAACTTCAGCTGAAGCAGGAATAAAGATTTTGGGCTTTAT
TCCTTATGATGAGGTAATGACAGAAGCCCAGATAAAGGAGCAATCAGTAATTGAGTATAAAAAAAATAGT
GAAGTTGCCAGGGAAATAATAAAAGTAAATAAAAATATCAAGAAAGAAATATCAATTGATGGTTAAATGA
AGAGCACTCGAAGACTTTTTTCTTCGATTTAATTTCGGAGAATTATGACCAATGAATTCTAATGGAAAAG
GAATTTTATTTTGAGAAGAAAAGATAAAGAAATAAGTGATATCAAAGTAATAAAAAATATTATCAAGGAA
GCTGATTTTTGTAATGTAGCTATGTCTGAGAATAATATGCCATATGTAGTTCCTATGAATTTTGGATTTG
ATCAAGAATCTTTATATCTTCACTCAGCAAACGAAGGTCTCAAAATTGATATCCTTCAGAGCAACCCTAA
TGTTTGTCTAGGAATTGTCAATGATGCAAAAGTAGAAAAAACATCAGATGTATGTAAAACTACTATGAAA
TACAAAAGCGTAATTATTTTTGGTAAAGCACAATTTATAACTGATAATTGTGAAAAGGAAAAAGCGCTTA
AGATTATTATTAATCATTACTATGGAGATAATCGTGATTTTGTAGAAAGAGAATCAAAATTCAATCAAAC
TGTTTTAGAAAAAATAGTTATTCTAAAGGTAAAAATTGAAAAGATAAGCGGTAAACAGTCAGTTTAACAA
AGGATTTTCTATTAAAGATAAATGATAGAAGAATAAAATAGTTATTTAACTAAAAAAGTATTAAAAGTAT
TAAATATGTTTACAAAAGAAATAAGTGAAGATAATAAGAACACCTTATTCGGAGTTTTGGCAATTTTATT
CTGGGGAAGTACTGTTGCCTTCTCCAGGAGTTTAACAGAACAATTAGGTACTATTACGGCTGGCAGCTTG
GTTTTCATATTAAGTTCATTCTTTTCCTGGCTATATACATTGCTTGTGTCCCCCGGTAATTTTAAAAAAA
TGTTTAAATTACCCCATTCTTATTTATGGGGATGCGGATTGCTGTTTGTTATATATATGACAACACTTTA
TCTGGCAATAGGTTTATCAATTAATAGATTGCAAGTTGTTGAAATTAGTATTATTAATTATCTTTGGCCT
GGGTTAACCCTGCTTTTTTCTGTTCCTATTTTATATAAAAGGGCTCGTCTATCAATTATTTTAGGAATTT
TATTATGTATTACAGGTGTTTATATTGCCATGAATCCATATCATAATTTTTCTTTATTACCCCTTTTGCA
GAATATTCAAGAAAACAGTTTACCATATCTTTTCGCATTCATAGCAGCGGTTTCCTGGGCTCTTTATTCA
ACTTTGGCAAGAAAATGGGCAGGTGACAATGAAGAGGGAGCGGTACCAATTTTTCTTTTTTTTACCGGGA
TTACATTGTTTATTCTCAGGTTTTTCTTTCAAGAAGAAACAATATGGAGCTTCAAGGTAGGTATTGAATT
ATTATATATGGCTATTTTCCCAACATTTCTTGCCTATTTTTTTTGGGATCAGGCCATGCGTCGTGGTAAT
ATTGTGTTAGTTACAACTCTATCTTATTTTACACCTCTTTTATCAGTATTTATAAGTTCACTATATTTGC
AGATTACTATTGATATTCGTTTGTGGGTCGCCTCTATTTTAGTAGTGATTGGTGCCATTATAAGTAAATA
TTCTATCTTAGAAACTTAGAAATTTGATTCAGTTTTTAGGTATAGTCTTTTAAAAAAGTTCTTAGAACAG
AAGATTAGAAAGGGTTTTATTCTGATGGAAGAAAAAGTAAAAGAAATAATTTCAAAAATGGTTTATTAGA
GAAGAGCTTTTTTAAAACTTTTCAAGCTGACAACATTCGCTTAAAAGAAGTTCTGAAAAAACTAAATAAT
GACACAGAAGAACACCGAAATAGAATAAATAAGAAAAAAGATTATTAATAGATGGAGTAAAGCTACAGAT
ATTGTATTTAGTCATCTTCATGGAGACCATGTTCCTTTGGTTCAAGCTAACCCATATCAATTGAATATCA
GTTCTTTAGATAAATTATTACCAAAGACAAGAGTGTGGTTAAGCTCTTTTGAACAACTTAATAATTTAGA
GAAATCTAGGTTTTCAGAATTAAAAGGTGCTTTAGGACAGAATTATATCTTCGTTGATAGTCTATTTCAT
CAGGATCTATGTTTTTCTAAGCTAGTTTTTCATGGTGAAAGGGATAAGAATAGAAATAAAGTATTTATGA
CTCGCATCGAAGAAGATAATTTTGTATTTGTACATGGCTCAGATATCCAATTACTCGATGAAGAAGCGGT
TCAAATTATATTATCATGGAAACCTGATCTACTCGTGGTTAGTGGTCCTCCTTTGTATCTAACAGTTAAA
ATGACCAAAAAATTAGAACAAAATGCTTTCAATAATGCCCGAATACTATCCGATCATATACCTACTGTTA
TAATTGACCATCATCTCTTAAGGAATTATAAGGGTTTAGATTGGTTAGGGAAGATTAAAAAAAGAACTAA
AAATAAAGTATTATGTGCAGCATGTTATATGAATAAACCTCTTCTGATGTTAGAGGCAGACCGTTTAAAG
CTATATAAAGAAATGTCTGTAACAGCAGATTGGCATACTAAATATGCTCAGGGATTAGTTAATACTCAGT
ATTATTGGGATAGAGGGAATAAAATATATCATAAAGAATCAAAAACATCATCAGGTGAATAATAAAAGTT
TGTTAGTGAAGTATTTAGGGGAATATGATTACAGTGAGGTGTATTAAATGCAAGAGAATAATTTATAAAT
ATAAGAAAATTGGCAAGGGCAATCTTTGGCATTGCTGGAAGAATAGAATCAAACAAGATAATAGTGTTCA
TTGTGGAAATGAAATACGATGTGTTTGCGGTAATTTGATCGGAATAGAAGAAGAAAAATGGATTAAAATG
AAACAGCATTCTTTCGAGATTTCGGGAACAGTAACAAAAAAGTAAAAAATACCTGATACCAAAGATAGTA
ACATGAAAATTAAATCCAAATATTTCAAGAATTCTTACTAGAAGGCTAATTTGTACTAGTGGTTATTTTA
AGCAACAATTCAAGAGAGAAAAATATAAGTTTATAAAAGCTGGAAAGGAGAGTCCATTCTTTCGCTGGCA
AACAATATATCTTCAGGAACCTGTGCTTTAATAAGCTGTTCTCTAATAGCTGGAACAAAATATTTTTCAG
TATAAAAATGCTCAATATCAATGATATTGAGTCCCATCTCTTTTGCTTCTAAGGCTTCGTGGTGGTCAAT
GTCTCCAGTGATAAATAAATCTACATTTTTGTTGATACATTGTTTAATCAGTGAACCTCCACTTCCTGTA
CACAATGCTATAGTCCTAATATTTTCTTTATTTGCTCGGACGATTCTTAGGTAGGGAATATTTAATATGC
TTTTTATTTTTTTGCAGAAATTTTCCAGGTTTTGTTCTGAAGATAGATTTGCAATTAAGCCAATGCCAGT
CTTTGAATTAGTTTTTAATTGGTAAATATCATAGGCTGGCTCTTCATAAGGATGTTTTTTATAGATAGCT
TTAATTATTTTATTCAAATTTCTTTCCAGAAATACTGTCTCTATCTTAACTTCATTAACTATTTCTCTTT
CTCCTTTTTTCCCGATAAATGGATTTGCTCTATCGGAAGGTTTAAAAGAACCTTTGCCGGAAGAGGTAAA
TGAAGTTTCGGAATAATTGCCAATATTTCCTGCTCCAGCTTTAAAAAGGGCATTAAGTAGTTTTTCATGA
TATTTATCGGGAACGTAAACTGCTAATTTGAAAGTTTTCTCTGAAGAATTTTCTAATGATTCAATCTTTT
CTAAATTGAGCAATTTGCCAACATAATCATTTAACCCATTTTCTGCCAGGTCATAATTTGTATGAGCAGC
AATTAGATTCAGTTGATGGTATATTAACTGGAAGGCAATAGGGTTATCTTGTTTGGTAATCCTTTTCAAA
GGCTTAAAGAATAAAGGATGATGAGAAAGGATTGTATTACAATTTTGCTTGATTGCTTCTTCGATTGTGT
CCTGGGTAACATCCAGGCAGAGCAGTATTTTGTGAATATCTTCATTCAGATCAGCGAATTGGATACCACT
ATTGTCATATTCTTCTTGTAAAAAAAAGGGAGCAACTTTATTAATAATCGTTAGGATATCTTTTACTTTC
ATAAAAATAGTTCCTTGTTAAAATAGATATTATCTAAGTTTTTTCAATTGCAATTTAGCCAGTATTTTTG
CTGATTATTTCAATTTCTTTTTTTAATTCTCTTATATCTTTCCAGGTTAATTCCTTTGGACTGCCCGGGG
TAGTTTCTTCGTGTCTTAATAGGTAACTGGGATGAAACATAGGGAAAATTTTGATTCCGCCTATCCAATC
AAACCACTTTCCCCGTACTTTGGTTATTCCATCTTTAGAGCTTAGAAGATATTTAGTGGGGATATTACCA
AGGGTTACAATAATTTTAGGGTTAATGATAGCAATTTGAGATTCCAGGAAGGGCAGACACAATTCTATTT
CACTTTTTGAAGGATTTCTATTACCAGGTGGTCTGCATTTAAGCATATTGGTAATGAAAACTTCTTCTCT
TTTTATCTTAACTGATTGTAAAATTTTTGAAAAAAGTTGTCCGGCTTTTCCAATAAAAGGTTTCCCATGT
AAATCTTCAACTTCTCCCGGAGCTTCTCCCACAAACATTACCACACTGTGATAATTCCCCTCTCCTGGAA
CAGCATGATTTCTGGTAGAATGTAAGGGGCATTTCTGACAATTTTTAATTTTTTCTTCAATTTCTTCCAT
AGTTAGAGATCTTGTTGCATCTTGCATTTTTAAAAACTCCCAGATTTAGAACAGCAAAAGATAATATCCT
AATAGTCTGTATAATTTAAAAATAATTCATATTTGTCTTTATTTAAGAAGAATATATCTTTTTTCCCTTA
TTATAGTAAAGATTATATTAGTTTTATTATTTTATCATTGTCTAGTATGATAAACAAGTAGTACTCTATT
TCTTAAAGAACTTCTATGAAAAACTAAGATATTTTATGGTATGATAATAGAAAATACTAGATACCAGTGA
AGAGGTAGAAGATATTGTTGAAAAATATTGAAATTGCCAAGGTATTTAATGATATAGCCAATATATTAAA
AATAAAAGATGAAAATAGATTCAAAATTAGGGCTTATGAAAGAGTAGCTGCTACAATAGAAAACCTCCCA
ATGGAGGTTGAAACACTTTACAAAACAGATCAACTAGATGATATCCCCGGAGTAGGAGATGCAATTGCCA
AGAAAATTGGTGAGCTGATTGAAACCGGTAAGTTAGAGTATTATGAAAATTTAAAAAAAGAGATTCCTTC
AGGAGTATTGGAGTTAATAAGTGTTTCTGAAATTGGACCACGTAAAGCAAAGCTTTTTTATGAAGAGTTA
GGAATAGATAATATTGAAAAATTAGAGAAAGCTGCTCGTGAACACAGGCTACAGAACCTTGCCGGGATGG
GCAGAAAAGCAGAAGAAAACATATTAAGAGGATTAGAATTATATAAAAGCAGGGAAAAAAGAAATTTGCT
TGGAGTTGCCTTGCCTATTGCTGAAGGAATAGTCGATCAACTGAAATCACTCAAAGAAGTAGATAAAATC
GATATTGCCGGTAGTTTGAGAAGAAGAAAAGATACTATAGGGGATATTGATATTCTGGCAACTTCAAATA
AACCCAAGAAAATAATGGAAAAATTTGTACATCTACCAGATGTAAAAGAAATCCTGGCAGAAGGTTTAAC
AAAATCAGCTATTTTAACCCAGCAAGATATTCATGTAGATTTAAGAGTTGTAGAACCAGATAGTTTTGGA
GCTGCCTTGCAATATTTTACTGGATCTAAGGCACATAATGTTCGCCTTAGGGAAATGGCAGTTAAACAGG
GATTAAAAGTAAATGAATATGGAGTATTTCAGACTAAGGATGATAAGAAAGTCGCAGGGGAAGAAGAGCA
GGAGATTTATGAGAAACTGGGATTACAATATATTGTTCCTGAATTAAGAGAAGATCGAGGAGAATTTGCA
GTTGCGCAAAGAAATCAGTTACCCAAATTAGTTACACTGGATGATATTAAAGGAGATTTACATATTCATA
CAAACTTTAGTGATGGGTTAAATACAATAGAAGATATTGTTGAGGCTGCACGAAAACATGAATATGAATA
TATAGCAATTACTGATCATTCTCAATCGCTTTATGTCGCAGGAGGACTAAATGAAAAGAGACTATTGGAA
CAGATAAAAATGATTGATAAAATAAATAAAAAATTGGATGATTTAGTAGTTTTAAAAGGGATTGAGGTAG
ATATTAAGGCTGATGGGACTTTAGACTTCCCTGATGAAATATTGCAAAAGCTTGATATTGTTATTGCGGC
AATTCACACCGGATTAAAGCAGGAAAAAGGTCAAATTATGCAACGCCTGACTAAGGCAATGCAGAATCCC
TATGTTAATATTATTGCTCATCCTACGGGAAGAATTATTGGTTATCGAGAACCTTATGCTGTTGACATGC
AGGAAATCATCAGAGTAGCAGCCAAAACTAATACCGCAATGGAGATTAATGCATCACCGGAGAGAATGGA
TTTAAATGATATCTATGCGAAAACTGCAAACGAAAAAGGTATACTATTGTCCATTGGCACAGATACGCAT
CAGCTATCATCGCTGGATAATATGGTTTATGGTGTTTCTATTGCCCGTAGGGGGTGGTTGGAGAAAAATA
ACCTATTAAATACATTTTCTCTGAAAAAACTCAAATTACTTTTGAAAAAGAAATAACGATTTACAAAAAA
TAAATTTTCAGTTTAATAACAGGAAATAACAGGAGATTCTATAGTAAAAATGATATATATAATTGCTGAT
GATTTAACTGGAGCCAATGATACAGGTGTCCAGTTTGCTAAGAATGGGCATAAGACCTGGGTATTGATTC
TGGATGATGAATTAAAGAATATTGGATTTGAAAATAAGTATGATGTTCTAGTAATCGATACTGAAACTCG
TGAAGTTGAAGAGGATATTGCTCGGAGTAAATTAATAAAAATTTTGAAAGAGATAAAGGTTACTGAAGGA
GATATTATTTATAAAAAAATTGACTCAACTTTAAGAGGCAATGTAGGCGCAGAGATTGAAGAGATTATAA
AAATATTTAATAAGCAGTTTTGTATTTTAAGTCCGAGTTTCCCATCACTCAAAAGAGTTACTGTTGGCGG
AAATCTTATTGTTCAAGGAAAACCCCTTGGAATGAGTGCATATACTGATAATAGATCTAATATAGCTGAA
TCATATATTCCGTCTATATTGAAAAAACAGACAGAATTATCAATAGAAAGAATTGGTTTAAACGAAGTCA
AGAGAGGCCAACATAATATTGTAAAATTAATTGATAATTTAATTGAAGAAAAAAAGAAAATTATTGTTGT
TGACTCTAGTAATGAGAATCATCTAAGAGATATAGCTTTAAGTGGAATTAGATTTGGCGGTAAAGTATTA
TTTTCCGGTTCAGGAGGATTGGCAAATTATTTGGTAGGAAACTTCAATAAAAACAAGGAATTAAATATTG
ATATAAGAAATAACAAAGAGCCTGTTTTAATTGTTGGTGGTTCCAAAAATCCTGTTATGCTTGACCAAAT
AAACTATATAATAAATTATATGGAATTTGCCAAATTGAAAATAGATATAAAGCAAATTTTTTATCAAGAG
AAAAAGATTCTTGATGATTATGTGAATAATTGCCTTGAAATAATAATGAATAAGCAAAATTTAATTATAT
ATAATGATGCTGTTTATAATAAGAAAGAGCTGATTGATGAAAAACTAATACATGAATATAAATTGAGTCA
TATAGAACTCGGGAATAAAATTAAAGAATTTTTTGGTAAACTTGCTGCAAGAGTAGTAAGAGAAAGTAAA
ATTAATAATTTAGTTCTGACTGGTGGAGATATTGCTGTTAGTGTTTGCAGGCAATTAAAAATTTCAGAGC
TGGAATTGATAGGAGAATTATTACCTGGTATCCCTTTAAGCAGTGCACATTTTAAGGATAATACTTTAAA
TCTAATTACCAAGGCAGGTGGTTTTGGGGAAAAAGAAACTCTTTATGATTTGATAAATAAATTTCGTAAT
ATGTAATATATAGTATATTAATTAAATTAATACAATTAATTAATATAGGATTAAAGAAAGAGGGGTATAG
GTTTTAGCAAAGCCTTAGAAAAAAATATGCAAAAACCAATTATAGGAATTACCATTGGAGACCCGGCGGG
TGTAGGATCAGAGATTACAGTTAGGGCTTTAGATAGAAAAGAAATATATCAAAAATCGAAGCCGCTTGTC
ATTGCCAGTAAGTCTGTTGTAGAAGATGCAATAAGAATGATTTCTTCGAATTTACAATTGAATATTATAA
AAAATGTCGAAGATGCAAAGGGAGAATACGGTACAATTGATTTGCTTGATATGGATAATATAAAATTGGA
TGAATTTGAATATGGTAAAGTCAGTGCAAAAGCAGGAAAAGCATCTTTAGACTATATTTATAAGGGAATT
GAATTGGCTATGGCTAAAAAGATTGATGCTGTAGTTACCGGGCCAATTCATAAAGAATCTATTAAAGCGG
CTGGTTCCCCGCACCCTGGTCATACTGAGATATTTGCTACTAAGACTGATACAAAAGATTATGCCATGAT
GCTGGCAGATAAACATTTTAGAGTGATTCATGTCTCAACCCATGTTTCTTTAAGAAAAGCATGTGACCTG
GTTAAGAAGGAGCGAGTCTTGACAGTTATTCGCTTAGCAGACAAAGCATTAAAAGACCTGGGTATTCAGC
AACCCAAAATCGGAGTTGCCGGATTAAATCCACATGCCGGAGAAGGAGGCTTGTTTGGCAATGAAGAAAT
AAATGAAATAATCCCAGCAATTAATCAAGCAAAGAAAGATGACATTAACGTGGAAGGGCCAATTCCTCCG
GATACTATTTTCTCAAAAGTTCTGGGTAAACAATATGATATAGCGGTAGTAATGTACCATGATCAAGGAC
ACATCCCTATGAAAGTAATGGGATTTAAATATGACAAGAAAACAAATAAATGGTCCAGTATGAGTGGAGT
TAATGTAACAGTTGGTCTGCCAATTGTCAGAGTTTCCGTTGATCACGGCGTAGCTTTTGGCAAATCCGGA
GAAGGAAGAGCCAATGAAGAAAGTATGGTAGAGGCAATAAAAATGGCCATTCAATTTTGTCTATAATTAA
GAAATAAATGATTTAAAATAATATTTGAGTAAATAAAATTATAACTAAGTTTAAAATTTAAGTCTATATA
ATAAACAAGTATTGCTATAAAATAATTTCTATCTTTCTGTAGATTTGTTATTTCTATGTCTTCATGTTTT
TGTATTTTTTTATCTTAAATATAATGTAAATTTGAATAACTTAAGCATCTCTAGTTAAAAATAGTAATAA
AAGTTCTACAAATAAGCTTTAAAAAGATTAGAATAATGTTATGATATTAATAGACCAATTTAGTTGCATA
ATATTTGGCAAATTAAATTGGCTAACATAAATACAGGAGGTATCCGATGTGTTAAATAAAGAGGAGAATA
TATCGGGGGGTAATATTATAGAGCTGTTGCATCAAAAAACATTGGTGATCGATGGTGCAATGGGGACTAT
GTTACAGGAAAATGGTCTAAAATCAGGAGAGTGTCCGGAATTGTGGAATATTACTCACCCGGAAATAGTT
AAGAAAATTCATTCATCCTATTTGGAAGCCGGAGCAGATATTATTTTGACTAACACCTTTGGTTCCAATG
GCGTCAAACTATTGAAAGTAAAGCAGCAACATCAATTAAAAGAAATAAATAAGCAAGCGGTAAAGATTGC
CAGAGAGGTAGTTGAAGAATACCACAAAAAGAATCCAAGACAGGTTTTTATTGCAGCCTCAGTTGGTCCC
ACAGGTGAAATATTGGAACCAATCGGTACACTAAAAACTAGTGAAGCCTACCAGGGATATAAAGATCAAA
TTGAGGAAATGAAATCATCAGGGGTAGATATGGTTGTACTGGAGACTTTTTACAATCTTGACGAGATCAA
AATTGCCTTGAAAGCGGTTAAAGAAAATAGCGATTTGCCTGTTTTTGCTTCCATGACTTTTGAGGAGGGC
ATGAAAACAATATATGGAGTGACTCCGGAACAAGCTGTAGAAGAATTATTTGAAGAAGAAGCTGATGGTG
TAGGTGCCAATTGCGGAAGCGGTCCAGAATTACTCTACAAAATATTGACCAGAATGAGAATTATAACAAA
TTCTCCTTTATTAGTTGAACCCAATGCCGGGATACCATACCTGAAAAACAATAAAGTTATTTATCCGGCA
GCTCCAGAAGAAATGGCAGAGTATGCTGAGAAATTTTTACAGTTAAAGGTAAATATTATCGGGGGCTGCT
GTGGTACAACTCCTGAACATATAAGAGCAATTTCCAACAAAGTAAAAGGATCATTAATATAAAATACGCT
TTATATTTATCATTTAAGTAGAATGAGTATAATTATTTATGATTGAGATTATCATTAACCCAGGCCAAAA
AAAAATTACTATACCCACAGGAACACTTATATTGGATGCATTAAAACAGACTGATATAATCATTCCGACT
GTCTGTGGCGGCAAGGGGAGTTGTGGTAAATGTAAGATTTTAGTTTCTCCACAGGATTCTATACCCAATT
CCAGTGAACAAAAATGGCTTACAGAGGAAGAGATAAAAAAAGGATTTCGCCTGGCCTGCCAAACTCGTCT
AAGACAAAATTCTGTTATTACATTGCCCGTAGATAATAAGAAGAATAATACTTGCCAAACTATAAATAGT
AAGATAAAAACTCATTTTTTAAGTAACAATTTTAAATCATCACCACAGATAAAGAAAATATTCATAAAAT
TAAGACCACCAACTTTGCTGGACCAATGTTCAGATTGGGCAAGAATAAAGAGAGAATTAGAAAATACAAT
ACAGGATAATAACCATAAATGGGAAATACCCATTGATCTTCTTGTAAAGATACCTGGATTCCTTAGAGAA
AATGATTTTCGCATCACCTTAGTTCTATTTAAAGATGATATTATTGCAATTGAGCCAGGAGATACCAAAA
ATGACATATATGGCATTGCCTTTGATATCGGGACCACAACTATTGCCGGATATTTGCTCGATCTATCTAC
ATTTAAGACAATTGCTATTACAGCATCTGATAATCCGCAACGTATATATGGTGATGATGTAATTTCACGT
ATTGATTTTAGCCAACAGGATTACAGTGGAAGGACTAAGCTACAAAAGAAGTTGATCACAGTATTAAATC
AAATGACTCTTTCTTTGGCTCAGAATGCGGAAATTAACTATCAACAGATTTACATAGCTGCTATGGTTGG
AAATACATGTATGCAGCACTTTCTATGGGGTTTACCAACAGAAAATATAGCCATTTCTCCTTATATACCT
GTTATTAATGATAGCATCTTAAAAGAATCTATAAATTTGCCAGATTTGTGTTTAACAGCACATGCCAAAA
TATATACAGCTCCAAGTATTTCTGCATATATAGGGGGAGATATAATAGCTGATATGGTTGATATTTCTTT
TTGGCAAAAAAGGGGTAATAATTTAATAGTAGACTTAGGTACTAATGGAGAAATAGCCTTGAATACTGGT
GGTAAAATATGGGCTTGTTCTGCTGCAGCCGGACCAGCTTTTGAAGGGGCAAGAATCAGTTCAGGAATGA
GGGCTGATTATGGCGCTATTGACAGAGTAAAAATTACTGCAGAAAAACTAGAATATCATGTAATAGGAGA
ATCTAAAGTTGTTGGCATTTGTGGTTCAGGGATTATTGATTTAATAGCTGGATTGTTGAAATTAAAGATT
ATTCAACCCAATGGGCGCTTGCTTAAACAGGAAGAGTGCCCGGATCCAATTAGTTACAAAATCAAAGAAA
GAATCGTGCAGGATAATAAATTTCTATTAGCATCAGCTAAAGAATCTATCTCCGGTGAACCAATTTATTT
GACCCAGAAAGATATTCGAGAAATTCAGCTGGCAAAAGGTGCAGTCGCTGCAGGTATCCGCATTCTTCTG
AAAGAGGCAAATATTGAAGATAATGATATTGATGAGATAGTGCTCACCGGAGCATTTGGAAATATTATAA
ATACTGCTAGCGCAATAAAAATAGGCATTATCCCTGCCATATCTAGCGGGAAAGTAAAGTCTATTGGCAA
TGCTGCCGGCCAAGGAGCTGAGAAACTGTTATTATCAGAAACATTAAGAGATATAGCTGAGCAATTATCA
AAAAAAGTCTCCTATGTTGAATTATCTTCACATAGTGATTTTCAAAACATTTTTACTGATTCTTTATTTT
TTTAATAGTATATTATTTATATTTATGTATGGAATTAGGAATATTTAATTAGCAATACAGGAAACCAGTA
AATGAAGAGAGCGGAAATAATAGACGGGATAGCAATTAAAATAGATGAGCAGGAAGTCTTAAGGTATCTT
GGTTATCAAAAGGACTCTATCAATACAATCAATAAAGATATAAGAAAAGTAATAAAGGGAGAGATTGCTC
ATACCTATTCTCTATTGGAAAGCAAAGGGATATACCAATTCCTTGATATTGTCTCAATCTCTGAAAATGG
CATTATTATTACTGAACAAAAACATGGATTTAGGGTCAACGAGAAAATTGCATCTTTATTAAAAAATGCA
GAATATTTACTGTTAGCGGTAGTAACTGTTGGTCCTAAAATTGAAAAAGCTGTGCAAGAAAAATTTCAAA
GCAATAATTATATGAGTGCAATGGCATTAGATGCAGCAGGTACAGTTGCGGTTAAAACTGTTGGCCAGTG
GTTAAACCATTTTATTGAAGAAAAAAATTCCCAGGAAGGTTTGAAATTCTCCAGATATTTTGAGCCTGGT
TCAGGAGATTGGGAAATTCAGGAACAGAACAAAATTTTTAATATACTTAAACCGGAAAAGATTGCTGTAA
AACTGAGTCCCTCTTTTATGATGTATCCGACAAAATCACTTTCCTGGATTAGAGGGTCTGGCTCTAATTT
AATTAATTCCTACCGTGATGAATTTTCCTGTCAATACTGCATGCTGGCAGATTGTCCATTCAGAAAACAG
GATTGAATTATTATTATTTATTTAACCGTGAAAAACCACCTTCTAAGAAGGTGGTCATGGTTAAATAAAA
GGTTTTACTATAAAAATATCAAGATAAGCAATATGATCATTTTTTACCTGAATTCCAAAGAGTGATAATA
CATAAAAATATTCAGTTAAAATATCATTAAAAAGCAAAAGCAGAAATAACCAGGAGAAAGTTAAACCTCT
AAAAGAGGTTTTGAGTTTTTTTATTTGACAATTATTTAGAATAATGCTATATTTTCAGCAGATATTTTAT
AATTTATAAAAGCTCGTATAAGTTTTCGAATATGGCGAAAACGTTTCTACCAAGTGACCGTAAATCACAA
ATGGCTACGAGTGGAAGTGCACCTTAGGGATTCACCTGTATAAGACATAAAACAGGGTTCGAACCAAGTG
GTGCAAAGTGTATAGCTTATACTACACCGTAGGGTTAAAATCCCAGGCGGAGAGGTTCCACTCTTATTTT
GGAATTGGAATACCTCTTGGGCTGGGTTTTTTTATTTTTATAGAAAATTATATTTTAGAGGAGATGTTTA
AGATGGATGTAAGTATAATTATGGGAAGCACATCTGACCAGTCGATTATGGAAAAAGCAACTGTAGTTTT
ACAAGAGTTAGAAATAAGCTATGAATTGAGGGCGATTTCCGCACACCGAACTCCAGACTTTCTCTTCCAA
TATATTAAACAATTCCCTGAACGTGGATTCAAAGTTATTATTTCCGGTGCAGGCGGAGCAGCACATTTGC
CGGGTATAATTGCTGGAAAAACAATATTACCGGTTATTGGTGTTCCCATAAAAACTCAAACATTACAAGG
CCTGGATTCATTGCTCTCGATTGTGCAGATGCCCAAAGGAATACCGGTTGCTACGGTAGGAATTAACAAT
GCAGCTAATGCAGCTTTGCTGGCTGGTAGAATTCTGGCATTAAATAATAAACAGATTAAGGAAAACTTAC
TATCTTATATGTATAAAATGGAACAAAAAATCAAAGAATTAGGTATAAATAAAGGAATCGAGTAAACTTA
TTTAACCATAGAAAAGTACCTTCTTTGAAGACAGCAATGGTTAAATAATTGTTTTTATCATCAAAAAAAT
TTCTTAAATTAAAGCCATCCGCTTTGCGGATGTTATATTAATATAAAAAAAATGGAGTTTATAATGGGTA
GTGTAAAAGATTTAACCGTTTTAACTAAACCTAGCAGGGAGCAAGCAGGACAAGGAAGGTTCGTATTTTC
TGATAGATATTCAGTCTTTGATTGGGGCGAGATGCCTGACCATATTCCGCAAAAAGGAGCTGCTTTATGT
ATAGTTGCTTCTTATTTTTTTGAGATATTGGAAGAAAATGGAATACCCACACATTATTTAGGACTGATTG
AAAATGGAGAATTAAAACCTCTTTCTAAATTAAATAAACCTGTTAATATTCTTGAAACAAAACTGTATAG
AGTTTTACAACCAAAATTAACAAATAAAAAAACCTATGATTATGGCGTGTATAAAGAAGAAGACAAAAAT
TATTTAATACCTCTGGAAATAATCTACCGCAATTCACTTCCCCGTGGCTCTAGTGTTTTCAAGCGATTAA
AAGAGGGAAAGATACACTTGCAGGATTTAGGGTTGGATGAATTACCCGAAGAGGGAGTTGAATTAAAACG
GCCTTATCTGGATGTCTCAACCAAGCTCGAAGAAACTGATAGATATTTATCCTGGCAGGAAGCTCAGCAG
ATATCACAATTATCTAATAATAAGTTAGGAGAGATTAATGCAATTACTCTCAGAATAAATCAAATAATTA
GCTCAAAAGTTCAAGAGATAGGACTGAAAAATGAAGATGGAAAGTTTGAATTTGCCTTAGATGAAAATCA
GAATATTGTTTTGGTAGATGTATTGGGAACCCTTGATGAGTGCCGATTTACCTATCAAGGCATGCCTGTC
AGTAAAGAAATAGCCCGTCTTTACTATCGGAAGACGGACTGGTATCAGGAGATTCTCAGGGCAAAAGGTG
AAAATCTTACAGACTGGAAGAAAAATATAAAAATAAATCCTGAGGCATTACCAGCAAGACTAAGAATATT
GATATCCAATATCTATTGTGCCTTTACAAATGAAATAACCGGGAAAGAGTGGTTTAATGGGATACCACCT
CTCAGGGATATTTTAGAAGAAATACAACAGTTTACTAATTAATAATGAAAAACATTTTTTTTATTGACGC
AATAAGGAGAAATTAACATGTGGTCAGTAAGCATAGACATAGGCTTAAAAAAGGGAGTTTTAGACGCACA
AGGAAAAGCGACACATCAGGCATTGCTTTCTTTGGGCTTTACCGATGTAAAAGAAGTGCGAGTAGGTAAA
TTGATAGAAATTAAAGTAGAAGGAGAGTCAAGGGAAGAAATCAATAAACAGGTTAAGGATATGTGTGAAA
AACTTTTAGCTAACCCTGTAATTGAAGATTATAGTTATAAGATAGAGGAAGCCAAATGAAATTTGGTGTA
GTACAATTTCCAGGCTCAAATTGTGATTTCGACTGTTATTATGCTATAAGCAACATTATAAAAATTCCAG
TAGAGTGGATATGGCATAAACAGCAAAATATTGACGGTTTTGATTGTGTTTTTTTACCGGGAGGCTTTAC
TTACGGTGATTATCTAAGAGTTGGGGCTATTGCCCGCCATTCTCCCATAATGCAGGCAGTTATCAATTTT
GCTAAAAAAGGTGGATTGGTGGTAGGAATATGTAATGGGTTTCAGGTTTTAACCGAAGCAAGGCTTTTAC
CAGGAACATTAATTAGAAATGAATGCCTTAATTTTATCTGCAAACAACAGGCTATAAGAGTTGAGAATAC
CAATACACCTTTCACCAAACCATTTCAAAAAAACCAAGTGCTACAAATCCCCATCGCTCATGGAGAAGGC
TGCTATTATGCAGATAATGAGACACTAAAAAAGTTAGAACAAAACGATCAAGTTATATTTAGATATTGCG
ATGCCAATGGAAGTATTTCGGGACAATCGAATCCCAATGGCTCTTTATCTAATATTGCAGGAATCTGTAA
TATAGAAAGAAACGTACTTGGTTTGATGCCTCATCCTGAGAGGGCTATTGAAGATTGTCTTGGATCTGCT
GATGGAAGAGTATTATTTGAATCAATTGTAGAACATATAAGAAAGAAAAATAATTTTAGTGACATGACCG
AACAGGTGTAATATATGAAAAAATTTGAACAGAAAAAGTTTTGGCAAAAATGGAATTTAACCCCTGATGA
ATATAAATGTATCTGTCAAATGCTGGAACGGGAGCCTAATGAATTAGAGTTAGGTATTTTTTCAGTAATG
TGGAGTGAGCATTGTAGTTATAAAAATACCCGCCCATTGCTAAAAATTATGCCAACTAAAGCTGATTGGG
TTTTTCAGGGACCTGGGGAAAATGCAGGTGTTATCGATATAGGAGAAGAAGATTTTGTGGTAATGAAGAT
GGAAAGCCATAATCATCCTTCTGCAGTAGAGCCTTTTCAAGGAGCAGCAACTGGAGTGGGAGGTATACTA
AGAGATATATTCACCATGGGTGCACGCCCTATAGCTATTTTGGATTCTTTATTTTTTGGTGATTATAATG
AGAATAGAACTAATTTTTTATTTAATGGAGTGGTTGGAGGAATATCCTTTTATGGCAATTGTGTTGGTGT
TCCAACTGTTGGTGGAGAGACAATTTTTTCAAAGAGCTATCAGGGAAACATTCTGGTAAATGTTATGTGT
GTAGGTTTAGTTAAAAAAGAACAGATCACCCGTGCCATAGCAAAAGGGACCGGCAATTCTGTAATATTAA
TTGGTGCCAAAACCGGACGTGACGGAATAGGTGGAGCTGCTTTTGCCTCTGTTGAATTAAACGAACAATC
ACAAGAAGATCGACCAGCTGTTCAGATTGGGGATCCTTTCGCTGAAAAGTTATTAATTGAAGCATGCCTG
GAGTTGGTAAATTTTGAGGAAGTTGTTGGATTGCAGGATTGTGGTGCAGCAGGACTTACCAGTTCACTGA
GTGAAATGGCTGCACGAGGGAAGAGCGGCCTGGAAATTGAATTAGCCAGGGTTCCCCAAAGAGAAACAGG
AATGAATCCCTTCGAAATTATGTTATCTGAATCACAGGAGAGAATGGTGGTAGTTGTAGAAAAAGGAAAA
GAAGAAAGAGTCTTATCAACATTAAAGAAATGGGATTTAAATTCTTCAATAATTGGTTATGTAACTGATA
ACCCAAGATTTGTTGTCAAAAATAATGGGCAACTTGTTGCTGATATTCCTGTGGCATCTCTGGCAGATGG
TGCCCCGGTAATTAAGAGGGACTTGAGAAAGCCAAAATTGCAAAAAAGGATAAATCAGTTAAATTTAGAT
AAAATTAAGGAATTAGATGACTATAACACTGTACTTCTTCAATTACTTTCCTCTCCTAATATATCCTGTA
AAGAAGATATCTATCAACAATATGACCATATGGTCCAGGTCAATACTGTTCTTGCACCTGGAGACGATGC
AGCAATTCTCAGAATAAAAGGAACAAAAAAAGCCTTAGCCTTAACTACTGAAGGTAATGGCAGATATTGT
TTGCTTGATCCTTATCAAGGGGCTAAAATTATAGTTGCCGAGGCAGCAAGAAATTTATCCTGCAAAGGTG
CCTTGCCCAGAGCAGTAACAGATTGCCTTAACTTTGGAGCACCTGAGAATAGTGACAGTTATTGGCAGCT
AGTTCAGGCAGTTAAAGGCTTGTCAGAGGCATGTCAATATTTTGAGACCCCAGTTATTAGCGGAAATGTT
AGTTTGTATAATGAAAATGATGGAAAACCAATCGACCCAACTCCGGTTATTGGCATGGTTGGAGTAATAA
ATGATTACAGCCATATCTGTACTCTGGATTTTAAAAATATTAATGATGTTATTTTCCTATTGGGAGAAAG
CCTCAATGAGTTGGGAGGAAGTGAATACTTAGAATATATACATCATCAAAAATGCGGTTTACCCCCATTT
CTTAATTTATCATTAGAAAAAATGATTCAAGATTTTTGTAGAAAAGCGATTGAAAAAAACCTGCTTACTT
CTGCCCATGATTGCTCCATAGGTGGGATTGCTATTACATTAGCAGAATCCTGTATTAACAGCGGTTTGGG
TGCAGAGATTGATCTTAAGACGAATATTCGCTCTGACTGTACTTTATTTGGAGAAAGTCAATCGAGAATT
GTTGTTACCGTAAATCCTGAGAAAGCTCAAGAATTTATAAAGCATCTTCAGAAAGAAGAAATACCATTTC
AGCAGATTGGTTTGGTCAAAGGGAATTATCTTAAGATTAATCAATGGATTAATCTTCCTGTTGAAAAATT
AACAAAAGCATGGCGAAGAATATAATTTTCTTTTAACAGAAAATTGTATACTATATAATAACATAGTATA
GAATATTAAATATATCGGTTATATGTATTTAAAATAGTATTTATTTTAAAGGGAGCTAATGATGGAAAAT
ATTAACAAAAAAGAAAGTACCTTGGATAACATTTTAAAAGAGAACGATCTTACGGAAACTGAATATCAAA
AAATAGTGGAAACTTTAAAAAGAGAGCCAAATGTTACTGAACTCGGTTTATATTCTGCAATGTGGTCTGA
ACACTGCAGCTACAAAAGCTCCAAGCCTGTATTAAGTACTTTTCCTACACAGGCTGACTGGGTTATATTT
GGTCCTGGAGAGAATGCCGGAGTAATTGATATTGGTGATAATTTAGCACTGGTAATGAAAATAGAAAGCC
ATAACCATCCTTCAGCAGTAGAGCCTTTTCATGGAGCTGCTACTGGTTCAGGTGGCGTGGTAAGAGATAT
ATTAGCCATGGGTGCGCGTCCTGTTGCCCTGTTGGGCTCTCTTCGATTTGGAAGTTATAAAGATGTTCAT
GTAAAATATTTAGCGAAAGAAGTAGCAAAGGGTCTAGCCTTCTATGGTAATAATATTCAAGTTCCTACTA
TGGGAGGCGAAACATATTTCTTGGAAAGTTATCAGGGTAACCCATTGGTAAATGCTATGTGTGTTGGGTT
GGTAAAAAAAGATGATATTGTAGTTGCCGTGGCTGGTGAAAAAGACAGTATTGTGATTTTGGCAGGAGAA
AAAACAGGAAGGGATGGAGTAGGCAGTGCCAGTTTTGCATCAAGAGAACTGGAAGGGGAAGAAGAAAAAA
TAGAACACCCTCCCATTCCTCAGGGCAATCCTCATTTAGAAAAAAAGATTATCGAAGCATGTCTGGAATT
AGTAGAAAAAAATCTCGTTTTAGGTATGCAGGATTTAGGGGCAGCCGGATTAATAAGTTCTAGCTGTGAG
ATGGCCAGTAAGGGAAATTGTGGAATTGAATTAGATCTTTCCCTGGTTCCACGAAAAGAAAAAGGCATGA
CCCCCAGGGAAATCATGCTTTCAGAAACCCAGGAAAGGATGTTATTGGTAGCCAACCCTGCTAAAGAAAA
AGAAATAGCAGAAATCTTTAGTAAATGGGGGGTAGAATACACTATTATAGGAAAAGTAACTTCAGGTGGA
ATTTTAAGCTTAAAGGAAAACGATAAAATAGTAGCAGAGGTACCAGCAAAGTCTCTGGCTGAAGATGTTC
CATTACGATATTACACCAGCAAAGAACCCGCTAATCTTAAGGAAATTCAAGAGTTGGATTTAAAAGATGT
TCCTCAGCCAGCAGATTTTAACAAAGCATTGTTGCAGTTATTGTCTTCTCCTAATATTTGTAGCAAAAAA
TGGATTTATAAAGACAGTAAAAAAATAAGTTCAAAAGGTACAAAATCAATGTTATTCCCAGGAGATGATG
CCGGTATATTAAGTATTGAAGGTAGTGAAAAAGCTATTGCCCTAACTGCGGATGGGAATGGAAGGTATTG
TTATCTAAGTCCATTCTTGGGTGGTAAAATTGCTGTGGCAGAGGCGGCACGGAATCTTTCTTGCAAAGGG
GCTATTCCCATGGCGATTACTGATAATCTAAACTTTGGTAATCCGGGGAAAGAGGAGATATTCTGGCAGC
TGGAAGAATCAGTTAAAGGAATTAGTGAGGCGTGTGAGGCGTTTGATATCCCGGTTATCAGTGGGAATGT
CAGCTTGAATAATGAAAGTAATGGAGAAGCCATTTATCCTTCTCCTATTATAGGCATGGCAGGGATAATT
GAAGATTATAATCAAGTCTGTACTATGCCATTTAAGAATGATGGTGATTTAGTGGTCCTTTTAGGTGAGA
GTAGAGAGGAATTAGGAGGAAGTGAGTACTTAAAAGTAATTCACAATATTGAAAAGGGCTTGCCTCCTCA
ACTAGATTTAAGTCTGGAGAAGGCAGTTCAGGATGTATGCAGGGAAAGTATTCAAGCTGGAATAATCTCA
TCAGCACATGACTGTTCTGATGGAGGATTAGCAGTGGCCCTGGCTGAATGTTGCATAACCGGCAACAAGG
GATTAGAGGTAGATATCGAAACTGATAAGATTAGAAATGATGCATCTTTATTTGGTGAAACACAATCCCG
AATAATAGTGTCCCTTTCCGAAAATCATTTAGACAACTTACAAGCTATTGCCAATAAATATGAAATACCG
ATACAGGTATTAGGCAAAATTGAAGGAAATAGCTTAAAAATTAGCAGCTTGCTTGATATAGAGGTAGAAC
AGCTTAAGACAGCGTGGGAGAGCAATATAGAAAATGAATGAAGAATGTGGTATTTTTGGTATTTTTAACC
AAAATGAAGAAAATACAGATGCAGCAAAATTGGCTCATTTGGGAATATTTGCCCTTCAGCATCGAGGACA
GGAAAGTGCAGGTATTGCTGTTTCCAATGGGAAGAATATATTGATATATCGGGATTTAGGACTAGTCTCT
GAGGTATTCAATGAAGGAATTCTCAATACATTACAGGGGAATATTGCTATAGGTCATGTAAGGTACTCTA
CCGCTGGTGCCAATAACTGGGAGAATAGCCAGCCAATTCTAAATCAATATCCGGGTGGATCTTTTGCACT
TGCCCATAATGGCCACCTGATTAATCAAAAGGAATTAAAAGAAGATCTCTCTTCAAAAATTGTAGTACCC
AAAGAGCGTAATGCAGATAGCCACTTGCTCTGTCAATTAATCAGCGCAACTAAGGAAAAAGAAATTGAAA
AATCCTTGGCAGAAGTAGTACTAAAAATAAAAGGGGCATTTTGTCTGGTAATTCTTACCAAAGATAAATT
AATAGGTTTACGTGATAGTCATGGATTCCATCCACTTGTCTTAGGAAAATTGGAAAATGGTTACGTTATT
GCTTCAGAAGACACTGCTTTCCCAATGGTTAATGCGAAATATGTTCGGGAAATTAAGCCTGGCGAAATGG
TTGTAATTGATAAAAATTCTTGCAGATCAAAACAACTGATACCCTTCAAACAGAAAAGTTTATGTGTTTT
TGAGCATATTTATTTTGCAAGAGCAGATAGCAATGTTTTCGGAGAAAATGTTGCAGTTATCAGAGAAAGG
ATTGGCCAGAAATTAGCCCAGGAACACCCGGTAGAAGCTGATATAGTTATTCCGGTTCCTGATTCAGGAC
GCTTTGCTGCATTGGGGTATTCTCAAGAGTCTGGTATACCTTATCAGGAAGGCCTTTTGAAAAACCCTTA
TATTGGACGTACTTTTATCCAACCGGACCAAATATTAAGAGAATATTCGGTAAGATTGAAGCTTTCTCCT
ATTTCTGGGATTGTAAAAGGGAAGAGAATTGTGATGATTGACGATTCAATTGTGAGGGGGACAACCAGCA
AAAAATTGGTAAAATTATTAAAAGATGCAGGAGCCAAAGAAGTGCATGTCAGAATAAGCTCACCCCCGGT
TAATTATCCCTGCCATTATGGTATCGATACTCCAGATAAAGAAGAGTTATGGGCAAATCATCTTTCTGTT
GACCAAATAAGAGATTGGATAGGTGCAGACTCTCTAGGGTACATTAGTTTGAAAGGGTTAACTGGTGTCT
TTGAGAAAAATAAACCATCAGATTTTTGTACAGCATGTTTTAGTGGGAGATATCCAATATAAATTAGTAT
CGGGTATCGAGTATATGGTATCGAGTTAAATATAGTAATAAGTAATATGCCAAAATAATGCTAAAATATA
AAAATAGATAAATAGTTTTAGTTTAAGGATTTATCTTAATCTTTGGACTAGATACGCGATACGCGCGACT
CGATACTTGTTCAAGCATGTATTCTTACGATTGAAGGAAGGAACGGGTGCATAAAATGAATAATGTCTAT
AAAAAATCCGGAGTAGATATTGAATTAGCGAATAATATTATAAATAAAGTTAAGCCTATGATTCATTCAA
CTCACATACCAGGGGTATTAAATGATATTGGTAATTTTGCTGGTCTCTTTTCTCTTGCTCAAGAAGAAAT
TAAAGATCCGGTTTTGGTTTCAGGAACTGATGGCGTTGGTACAAAATTGATGATTGCCAATTTGATGCAA
AAACATGATACAATAGGTATTGACCTGGTAGCAATGTGCGTAAATGATATTTTGACATGTGGTGCCAAAC
CATTATTTTTCCTCGATTATCTGGCTACAGGAAAATTAGAACAAGAAAAAATGGTTGCAATTATTAAGGG
AATAACTGATGGATGTAAGGAGGCCGGTTGTGCCTTGTTAGGTGGAGAGACCGCAGAAATGCCTGGTTTT
TACCCGGAAGGGAAATATGATCTATCTGGATTTTCAGTTGGAGTTGTTGAAAGAAATAAGATTATTACTG
GTGAAAATATTATGCCAGGAGATATTTTAATAGGCCTGGCTTCCTCGGGTTTGCACAGTAACGGGTTTTC
TCTGGTACGAAAGATACTTCTGGAGCAGGAAAAAATGAATTTAGCAGAAGTGCCCGTAGATTTTGATGTT
AGTCTGGGAGAAGAATTGCTAAGACCTACCAGAATATATGTAAATAGTATTCTGGAATTGATAGATAAGT
GTCAGATCAAAGGGATTGTACACATTACCGGAGGGGGTTTTTATGATAATATCCCTCGTATTTTGCCGCA
AGGAGTAGCTATTAATATCTGTACTGACAATTGGCCTCAATTGCCTATTTATAAGCTCATTCAGGAGAAA
GGACAATTAACCGATAAACAAATGTACCATACCTTTAATAAGGGAATTGGCCTGTTAATAATTATAGCAC
CAGAAGAAGAAGAATATGTATTGCAGATTTTAGAGAAAACCGGGGAATTAGCATTTCATATTGGTGAGGT
TGTTCATAGGTCTGCCTCCGAAGAAATAGTCAATATAAATTAAAGATTACCAGGTGTATAGTTAGGAATA
CAATATTTTAGGATATTGGAATTTAACCATTAAAAACTCAAGCCTTATTAAGAGGCTTCTTAAACTACCT
ACTAAAAGGGTGCGATATTTACTAAAAATATTATTACTTAAAATAAAAAGGAAAATTACAGATAAATATG
ATTAACATTGCAGTGTTAGCATCTGGCAGAGGAACAAATTTACAGGCAATTATTGATGCGATAAAAGCAG
GTAAAATTGAAGGAAAAATAAAAATAGTGATAAGTGATAATCCAAAGGCCTATGCCTTGAAAAGGGCTCA
AGCCTGCGGAATAGACAACATAACATTTCCTTATAAGAATTACAAAACAAAAAAGGTATATGAACAGGAA
ATACTTGATTGTCTTATCAGTTATAATATAGATTTAATTGTTCTAGCAGGGTATATGCGTATATTGGGTA
GAGAGATTATTAAGGAATATAGGCATCGTATAATAAATATTCATCCTGCCTTATTACCTTCTTTCCCAGG
ACTGCATACCCACAGACAGGCTATAGAATATGGTGTTAAGATAAGCGGATGTACTGTTCATTTTGTTGAT
GAAGGAATGGATACCGGCCCTATCATCTTGCAAAAAGCAGTGGAAGTAAAACAGGATGATACTGAAGAAG
CTCTATCTGATAGAATATTAGTATACGAGCATAAGCTTTTGCCTATGGCTATTCAGTTATTTGCTCAAAA
CAAAATTCAGGTGAAGAATAAAAAAGTATATATTAAGGAATAAAATATTATGCTTTATTATTTTAAAAAT
AAACGAAGGGGATTCTGTTAATTGAAAATAAATCATCAATTAGCCCAGCAAATTGTTGACAGAACTATTA
ACATTATTGGAAAAAATATAAATATTATGGATGAAAACGGTTATATTATTGGAACCGGTGATAGAAGTCG
TCTGAATCAATACCACGAAGGGGCAGCCCTGGTAATAAAAAACAAAGAAAAATTATTTATATATTCTGAA
AATAAAAATCACTTAATTGGTGTTAAGCCTGGAATTAATTTACCTATCGAAGATAATAAAGAGATTATTG
GAGTAGTTGGAATTACTGGAGACCCGGATGAAGTTGGACCCTTTGGAGAAGTCATAAAAATGACTGTTGA
GATGATGTTACAACAGGAATTTTTGCTAAAAGAGGTTGCCCTGGAAAGACAGGCAAAAGAAAATTTTGTC
CATGACTTGATATCAGGAAGAGTTGGAAATGACAGTGATTTATTTATTGCACGAGGACATATTGTAGGAT
ATGATATTACCTTGCCCAGAGTTGCAATAGTAATTAATATATATCGTTTTGAAAAAACTGCCAAGCAAAG
TTTGAAGAAGTATAGTGGCTTAAAAGAGGGAGAGATTTATTTACAAAGGATAAAAAATGATGTTTTGAGA
ACAATTAGAGGCCTTTTTATAAATCAACCACAGGATATTGTATCATATATTGGAGGGGATCGTTTTATAG
TTCTAAAAACTATTAAACATTATGATAAACCTGAAATAAATAGAGAGAGATCCATAACTATCAGCCGAAA
AATAAAAAGTGCTATTTTAGCCCAAAGAAAATTTTATGCATCCATTGGGATAGGGGAATACCATCCTGGT
ATTAAGGGAATTATGCGTTCCTACCAGGAAGCCTGTCGTGCGTTGGAAATTGGAAATAAGATGGATGATA
AAGCAGGTATTCACCATATTGCTCACCTGGGAATTAGTCGTCTCTTTGCTGAAATTAGTCCTGAAACATG
CAATGATTTTATTCGATATGTTTATAAAGATAATGCAAACAAAAAGTTAAAACCCATTTTCTTGGAAACA
CTACAAGCATTTTTTGATAATAATATGAATATTACTGATACTGCTAAAAAAATATATGTTCATCGAAATA
CTTTGTTATATCGTCTGGAAAAAATAAAACAATATACCGGACTTGACCCAAAAAAATTTGGCGATGCTCT
GCAGCTTTACATTGCACTACAATTGAATTTTCTCCATAAAAATAAGTAAGATTATTCAAATCAATAAACT
TTTTTAGTAAATTACTACATAAAAAATTCTAAATATATTATATTTTTTGTAATGATATCCAATGAAATAA
ATATTGGTTCGTTTTATTATAATAATATATACATTCATTGAAAGATATGTTGACAGCAGACTAGAAGAAG
GGATAAGAGAGGTAAAATGAAGATAATTATTGCTCCTGATTCATTTAAAGGCAGTTTAACATCAATTGAG
GTTTCAGATGCGTTAGAGAAGGGAGTCAGGGAAGTTTGGCCTGAAAGCATAATAGAAAAAATACCTATGG
CTGATGGCGGAGAGGGAACTGTGCAATGTTTGGTAAATGCTACCCAGGGGAAAATCTATGATAAAGAGGT
AGTTGGTCCATTAGGTGAGCCAGTAATTGCTTCTTTTGGAGTTTTAGGGGACCAAACAACAGCAGCTATA
GAAATGGCATCGGCATCAGGACTTCCTTTGGTACCACCGGACAGAAAAAATCCCATGATCACCACAACTT
ATGGTACTGGACAATTGATTAAGGCCGCACTGGACCATGGTTGCCAAAAAATGATTATTGGCATTGGAGG
AAGTGCAACTAATGACGGAGGAGCTGGAATGGTCCAGGCATTAGGTGTTCAATTGTTAGATAAAAATAAA
AATGAGATTAGTTTTGGTGGAGTACAGTTAGCCAATTTGGACCATATTGATATATCTGGCATGGATGAAC
GTATCAAGAAAACAAAGATACTAGTAGCTTCCGATGTCCAAAACCCTTTATGTGGTAAGACTGGAGCTTC
CCGTATATATGGCCCTCAAAAAGGTGCGACAGAAGAGATGATTATTGCTCTCGATAAAGCTTTATCTCAT
TTTGCTGAGATAATTAAACGGGATTTAAATAAAGATATCAAAGATATACCTGGAGCAGGTGCTGCTGGAG
GCCTTGGTGCTGGCTTGATGGCTTTTTTAGATGCAGAATTAAAACCAGGAATAGATATAGTAATAAACAC
TGTCCAGTTAGAGAAAATAGTGCAAGATTCTGATTTAGTAATTACTGGAGAAGGCGAGATAAATGGTTCT
ACAATCTATGGCAAAACTCCTATCGGAGTAGCTAGAGTAGCCAAAAAATTTCAAATCCCAGTAGTTTCTA
TAAGTGCATTAATAGACGATTCGGGCTGGATAGTAAAAGAACATGGAATTGATTATTTAATTAAACCAGA
AAATCCTACTATGGAAATAGAATTTCCGAAATCCAGAAAAATTGAATTATTAGCAAATACAATTTCAGAA
TTTTTAAAAAGCAATAGAGCAATATTAAGCTAATATATTAAAAAATTAATTGTATGAAAAGTTCGTGAAT
GATATTTTACCAAGGCAAACCTCTTTGAAAATTTTCTTTAAGCTACCTACTTTGTGAGTGAAATATTTAA
TGAAATAATAGAGGAGGGTTTTATTAATGAAAGTATTATGTATTGGAGATGCAATGATAGCCGGCAAGAA
TATTGCCGAAGCAGCGAAAGAATTACATATTAAATCAATTAACAATGACATCGAATATAAAGATTGGGAG
ACAGATTGGAATAAATTACAGGATCGCAGATTGATTATTGAGAAAAAAGGACCCTCTGCAGAAAAGGTAG
TTTCCCAAATAGCAAAAGCTGATAAAGATACTGAAATGTTGCTGGTTCTTTTTTGCCCGGTCTCAAAAGA
AGCTATTGACGTATTGCCTAATCTAAAGGTAATTGGTGCAGCAAGGGGTGGACTGGAAAATATTGACGTT
CAGTATGCAACAGGAAAAGGGATTATTGTTCAACATATAAAAGGTCGCAATGCCCATGCGGTTTCAGATT
ATACAGTTGGATTAATTTTGGGGGAAGCACGAAACATTGCCCGCAGTCACTCTGCTGTAAAAAATGGTAT
CTGGCGAAAGAATTTCATGAATTCTGACATGATACCGGAGTTAACGGGAAAGACAATAGGGTTTATTGGT
TTTGGATATATAGGACAACTGGTTGCTCAAAAGCTCAGTGGTTTCCAGATGAATACTTTAGTATTTGATC
CCTATGTGGAAGATGAAGTAATTAGAGAATTTAAAGCAAAAAAAGTTTCTCTTGAAGATTTACTGCAGAA
TGCAGATTTTGTTTCCCTGCATGCACGCTTGACATCAGAAAATAAAAATATGCTTGGGGAGCAGGAATTG
TCATTAATGAAAAATTCAGCTTATCTTATCAACACGGCACGAGCAGGTCTAATTAATGAAAAGGTTTTAT
TCAAATTGTTGAAAGAGAAAAAAATAGCTGGTGCTGCTCTGGACGTATTCTGGGAGGAGCCAATTGCCAA
GAATAGCCCCTGGCTTGAACTTGATAATGTTACTTTGACTTCACACATTGCTGGCACAACTAAGGAAGCC
CTAACCAATTCGCCTTTTCTGCTTGTTCAGGATATTAATCGTCTATTAGAGAATAAAAAGCCAAAATTTG
TTGTAAATCCTGAAGTGTTAGAGAAGACAGAAATTATGAAATGGCTGGAAAAAATCAGGAGGTCACTGGA
TGTTAGCTAATTTAAATGATGTTTTAATTCCGGCCAGAAAACTTGGATATGCAATTGGTTCATTTAATGT
CCATAATCTGGAAACAGTGCAGGTTGTTTTTGATGCCGCAACTTCACTGAATCTGCCTGTGATTATTGCC
TTTGGTGAAAAAGTAAGTAATATCAGTGATATCCAATTGATTGGAAAATGTGTGCATATATTAGCAAATA
GAACCCAGATTCCAATTGTATTACACCTTGATCATTGCAAATCAATTGATTTTATTATTAAAGCTATACA
AGCTGGGTTTACTTCAGTAATGTATGATGGTTCAAGCTTGTCAATTGCTGAAAATATTAAAAATACATCT
GAAGTTGTTAGGATAGCGCATGCAGCAGGTATTACCGTAGAGGCGGAACTGGGAAGTGTACCTGCTGAGG
ATACCGGTCAAGTCATTGTTGAAGATCAATTAACCAGACCGGAAGAGGCCAAAGAATTTATTGAAAAGAC
CCATTGTGATGCCCTGGCTATTGCGGTTGGCACGATCCATGGGAATTATATAGGAGAACCAAAAATATAT
CATCATAGATTGAAAGAGATTGCGAAAGTTGTTTCTGCTCCTCTGGTTCTGCATGGAGGATCCGGAAACA
CAGAAGAAGATCTTAAGTTAGCAATCGAGGAAGGTATAACAAAAATCAATATCAATACCGAAATATCAAA
CGCAGCTGTCAAGAAAATAAAAGAACTATTTCAAGAGGATTTCTCTGGACATTTGTCTGTATTTTCTAGC
AAAATTAGGAATCCGATGCTTGAGGTGGTCAAAGAAAAAATGAATTTATTTTTATGCGGTAAAAAAATTA
TAGAATAACCAATCAATAACAAATATACCCTTCTAGTTCAAAATAATATATCTATAAAGAGGTTGTTATG
AAACATCTGATTATGACTATTGATATTGGAACAACAGGTTGCCGTACCATAATATTTAACGAGTTTGGTG
AGCTAATTACCCAGGCTTATCAGGAATACAAAAGCATATATTTATCCTCAAGATGGATTGATCATAATCC
GAAAACATGGTTACACGCTACTCAGGAAACAGTGAAAAAAGTCCTCAAGAACATTGGTGATGATAAAAGT
TACCTTTCTGCAATTGCGGTTACATCACAAAGAGCCACTTTTATTCCGGTGGATAAAATTGGTGAACCGT
TGGACAATGCAATATTGTGGCAGGATAAAAGAGCAATCGAAGAGACACAGTATTTAGTGAATGAATTTGG
TTCAGATACAATTTACAATGTAACAGGCTTAAAAATTGATCCCTATTTTACTTTACCAAAATTATTGTGG
CTCAAAAAAAATAAGCAAGATGTTTATCATGATTCCAGCATGTTTCTTCCAGTACAGGACTTTATTATTC
ACTACTTGACTGGAAAATTTAATACTGATTGGACACAAGCATCTAGAACCATGTTGTTCAATATTAATAA
ATTGCAATGGGATGAAGACCTTATAGAGGGAGCAGGAATTGATTTAACAAAATTACCGGAAGCAATTGCA
CCCGGTTCTATTGTTGGAAATGTTACTTCTGCTGTTTCGGATGATTTGAATCTACCCCGTGGTCTACCCG
TTATTGTTGCAGGAGGAGACCAGCAATGCGCTGCTATAGGATTGGGTGTTATTAAAAACGGGATGATAGA
GGTAAACACAGGAACAGGGTCTTTTATCTTAGCCCATAGCGATAAACCAGTTATGGATCCTGAACAACGT
TTGATCTGTAGTGCCTCTGCATTGGCTAATAATTGGGTACTGGAAGCCAGTATTTTTACTACTGGATCAA
TATACAGGTGGTTTAGAGATATCTTAGAATTGGAGGAAACAGAAGAACCAGACAAAAAAATAATAAGTGC
TTATCAATTGATGGATTCAGAAGCAATGCAAGAACCATTAGGTGCGAATGGTTTACTTTTAATCCCTCAT
TTTGCTGCCTCTGCAGCTCCTTATTGGAATCCGGAAGCACGAGGAATACTGTTTGGACTAGCACTAGGCC
ATCAGCGTTCTTCAATTTTTCGGGCAATATTAGAAGGAATTGCCTTCGAGGTACAAAAGAACATCACTAT
TATGGAAAGCAATATCGGGAAAATTGAAGAGGTAAGAATAAGTGGTGGATCAGCAAAATCTGAGATATTC
AATCAGATACAGGCTGATGTTTATGGAAAGCCTGTTATTAAAACCGAATTTGAAGAAGCCTCTGCCCTGG
GAGCAGCTATTTTGGCAGCAAAATCTGTGGGGCTATATGATAACATTAGTTCTGCAGTAGAAAAAATGAT
CAAGGTAAGAAATGATAGCCAAAAAAAACCAATACCAGAGAATTACAAGCTCTATAGTGAGCTAGCAAAA
ATACATCATGAAATATACAGCGCTTTAGAAAAGGCAGATGTTTATCATAAACTGAATGAAGTAATAAAAA
TGCAGTAATTTATATACCTTAAAAAACTAATAAATTATAATATAATAAAGAGTTTAAAAGATGATTTTTG
AAAATTTGATACTTGTTATTTTAGATAATGCTTGCTCTGGTAAGACTTATTGCAAAAAATATTAAAATAT
GAAATAATTTTAACAGGTCAGATCATTTTTTCCTTGATATTTAGTAAGGGAAGGAACTGAAAAAAATAAT
TCTGGGGAGGTGATAATTATAATAAAAACCGCTATACCCATATAATATGAAATATGGGCTAGAGCAGCTG
AGGTAATTTTAATTGTTGGTTAATTGTGAATTACTTATTAAAAAATTTAATGAATTTTTAAAATTCAGGA
GGTAAAAAATGTTGTCACTTAAAAAGCAAAATTATGTGCTTTTTGCGATTCTTCTAGTTATTTTGCTGTT
GATCAATCCTTTCTCCCGAGTTTGACACTTGCATCCGATTTTTAGCCATTTAGCCTTCTCAAACCCTTGA
ATAATAAGCTTTTTATTTTTTAACTTCCTAAAATGTAGTGCAACAAAAAACATTACATTATCTTAT
>NODE_9_length_230317_cov_42.065059
GTTTCCCTGTGTACGCTTCATCTTATTGTTACCAATTTCGATGCAACACTCGGTATGGGCGGTTGGCTAG
ACCTTACCCAACAGGGACTTTCACCCTGCAAGAAATATAGAGCTTTCTTGGCGCTCTACTGTTTTCGGTT
TTCAGACTAATACTAAGAATTCAAGCTTAAGTGAATGAGATTGCTTCACTTTGTTCGCAATGACAAATCA
GTACCAAGATAAATACAGTAATATATGCAAATATGGAAATATGCAATGATGCAATGATGCAATGATGCAA
GTTTCAAAATCAAAAAAAGATAAACCAGTGATATTTATCCCCATTTTTGCATATTTCCAGTTTTCCAATG
TTGCATAAAATGTAATCCTTGAGGGTATAATTGGATGAGATTGCCACACAGGCTAAAGCCTGCTCGCAAG
GACAAAAAAGGGGGAAATCTGTGCAATGACAGAAAATAATATAATTTATAACATTCACCCCCACCTTAGT
CCTCCCCCCCCCTCAAGGGGGAGGAAAGAACAATAATAGTCTGCCGGTCCAGAAAAAATCAGAAAATCTG
CCAATCTATAGAAAAATAAATACTGTGAGAATAAATGAATGAGATTGCTTCATCTTGTAAAACAAGATTC
GCAATGACAAAAAAAGATACTGTGTGAAAAGGTAACTGACAAAATTTTTCATGCTATTATATGCAAAAAC
ATTATTTTTCACTTATAATAATAAGTATGAATAAATTGGCAAATTTAAAGAACAAAAAGATTACCGTAAT
GGGTTTGGGATTAAATCGTGGAGGTCTGGGCATAACTAAGTTTTTGGCTGAAGCCGATGCACAGGTGCTG
GTAACCGACCTGAAAACAGAAGCCGAATTACAACAGTCCCTGGATGAATTAAAGAAATACCAGAATATTA
AGTATATTTTAGGAAAACATCGAGTTGAAGATTTTATTGGACAGGATATGATAATCCAGAATCCGGGAGT
TCCACGCTATTCCCAATACCTGCAAATTGCCCGGGAAAATGGTGTCCCTATCGAAACGGATTTGTCTCTT
TTTTTACGGATTTGTCCTTCTCAAAAATTTATTGCGGTTGGTGGCACTAAGGGCAAAAGCACGGTAACAG
ATTTAATTTATCATATTTTTTGCCGGGCTGGAAAAGATATAGTACATGCCGGAAATATCGGAATCTCTGT
TTTTGATGTCTTACCTAAAATTAAGGCTGATACCCTGGTATTGCTGGAAATTTCCAGCTGGCAGTTGGAA
GGAATCCAGCACCTGCCATTTAAACCACAGGTAGCAGTCTTGACCAATATTTTGCCCGACCATCTAGATC
GTTATGAAAGCTTTGAGGAATATGCCCGTTCGGAAGGATTAATCTGCAAATATTTGGGAGAATCTGATTA
CCTGGTTACCAGTCTTGACAATCCGGTTACCAAAAATCTTGCTCAGCAGGTGAGTGCAGATGTCTTCTGG
TTCAGCACCGGGAAGAAAGTGTCTCAGGGCAGTTATTTAGAAGATGACAAGTTATTCTTTAAGCACAAAA
ATAAGCAGGTACAATTTGCTGATGTAAGCGATATTCCAATACCTGGAAACCATAACATCAGCAATATCCT
GGCAGCAGCAAATGTGGGCTTTATACTGGGATTATCGGTTTCAGATATCTTGGGGGGAATAAAAAATTTT
CCAGGAATACCTAATCGTCTGGAGAAAATACGAACTATAAATGAAATTAATTTTTACAATGATACCTGTG
CAACTACTCCCGAAGCGGCAGCTGCTGCAATACAGTCATTTCCTGACCATCATCTGATTCTTATTCTGGG
AGGTAAGGATAAGAATTTAAAGTATGATTGCCTGTGTCGCGCAATTATAAACAGTGATAATATTGTCCGG
CTTGTTGTCCTCAGGCATCCGGAATATGATGCCTCTGAGATGATATTAAAAAAGTTAGCAGAAAATAATT
TTCAAAAGGAAATCCATATCTGCCAGTCAATGCCAGAAGCAGTTCAGAAGGCATATTCCCTGGCAAAACC
TGGAACAAATATCTTGCTTTCCCCTGCTGCCACCAGCTTTGGACTGTTTATCAATGAATTTGACAGGGGC
AACTCATTCCGGCAGGCAGTCTCTCGACTCTCTTAATTTCTTAGCTGTTTATTCAGCATTGAGGTGATCA
CGAATAACAATCTTTTTCTTGCGAACCCACTTGAATCCTTCTTCAGGAGTAATAGTTAATATCTCTACCG
GTCCACCCACACCTGGCAGGTCACCGGGATTGGCCTTTATGCCATCCGAAAATCTCTGAATTGCTGAGGT
TGTCTCAATCATTAAGGTACAAAAGTCAATGGCATCCTGCAGGGTCATCGTTCCCCACTGTATAACATAT
TCCAGACTGCGCAGCTGTTTTCCGATTATATCTTTGTCTGCTTGTTTGCCTGCCTGTACCACAAATGGCA
AATTGCCGATCCTCCCGTCAAAACCCAGTACTATCCGGGAAACAACATCTGTCTGGCCAATCCAGCTGGC
TCCATATTCACGTCCCTTTTCTTTACTATCCCTGTTTTTCTTTTTTTCTCCTGGAATGTGACAGGTAAAT
ACCTGGTGAGAACCGTCCTGGTTAGTGCCGGCAATAATAAAACTGACCGGGTCAATCCTACCTATGCCAT
TCCTCACAGTACCATTGGGGTCTTTATAGCGAAAATCAATATAATATTCCTTATTTGTTATCTCTAGAAT
CTCGCATTTTTTCATAAGCAAATCTCTTTCAATCCTTTTTTTAGCCTGCTCTAATTGTTTTTGCCAATCA
TATTTATCATTAAACAAACGGATTAGTTGGTCTGCTGTTTTTTCCACAGAATATCTTTCCAATTGATTGT
TCTTGATAAATTCTTTGATATAACTGCTTACGCTTTTTAAAACACCATTTTCCGGGAGAAATGCCAGGCC
GGTGACAGCTATCCCCATTCTCTGGTTTAACTGAAAAAGCTTTGATGCATTATCACTTCCTATTCTTGCC
ATACCCTTTCGGTTACGATACGACTGACGGCTATCTGCCGCCAGGACAAGTCCCTCAGGAATCGTAGTAT
TAATTGCTAAAGACATTTTTGCCTCCTGTAATTCTTTTGATTTTTATGTTCATTTCATTTAATTTTTTGA
TTTTTTAATTTGGCCAATAATAACAGCTCCTAAAAGACCTCCCAGAATTCCCAGCAGTCCAAAATAGAGG
GCAGAAAAAAATATATTTCCTCGAATAATTATTTCTAAATATTCTCCGATTTGTTTCCCAAATAAGTTTA
ATAAACGGAAATGCCAGACATTTTCCGGATATAATAAGAAAATCCGACAGAATACCCCGCCGAGAATAGA
CCCTAAAAAGCCTACTACCATGGATGTGTCTTTCCTGCCAATAATAAGACCGGCAGAAAGACCGGAAAGA
AGCGGACCAAGCAGCGGGAAAGTCCCGATAGCTGAACTTATAGCAATGGAAATAAAAAAGGGAACTGATA
TCATATTTTGCATTTTCCGAAATCTAATTAATTTTTTCTGCTGCTTTAACTATCTTCTACTGCGCCGGTA
CCCTAATAAAAATAGCCAGCTGAAGAAAATCAGAATGAGTGATACCACTACAATGGCAATAACCCCGAAA
ATAGCTGCATCCTGCCAGAAATTCAGAGGATACATCATCACCAGGTGGTCAGTCCTGGGATCCAGTATCC
AGGGAGAACTCTGGGGGTCACCAAATACCAGATAATGAAACTGGATAAAGAGGCTATGGAAACCGGCAAA
CATTCCAATCCCCAGGACAACCAGCAGAATAACGGTTAAGATACTCCCATTTTTTAATCCTCGCCAGAAA
TAAAGAAGCTTGTTCTTCCGTCTAAAGACAATATTTATAAGCAAGTAAAATAAGAAAAACCCCAGGGCAA
TATATTGTATCATGAAGACAGATTGAAATATTTCCCTCACATCTTCCAGGTGTACTATTTCATGGTTATG
GAATAAGTACATCGGCTCGCCATTTTTTTTAACCAAAAGCTGGGGACTATCTACTTTACCATTAAAATAC
TGTATTAAATGTCTGGTAATTATCCCCAGTTGACGGTTGTCAAAGCCGGTTACCTGGTTAATATTATTTT
TTTCATATTCATACTCATAAAATGGCAGAAATTGTACTTCCAGCTTTACTACTGTAGATACCAATAGAAC
AGGGATTGAAAGTATAAAAATCCACCACAGGATAATGCGAATTATTTTCAAAAATTTCCCCTTACATTTG
TCTTCTTCTCAAATTATTTAAATACTATTTTCAGGAAATAACAATCTCGGAAAGGCTTCTTTTAGGCACA
TGATGTACCTGGTTTTCATCCCGCCAGTATTTGATATCTCCACTTTCGTCAATATCTTCAATTTGCACCT
TTTCAGCAGGATGACCCAGAGCCAATACATATAATATCTCATATTGAGAAGGTATATTTAAGAGTTCTCT
TAATTTCCCCCGTGAAACTGAGCCAAACATGCAACCGCCTAATCCCTTTTCAGTGGCTCCCAATAAAATA
CTCTGCGCTGCAATCCCGGGATCAACGTTAAAGTTTTCGGTTATATTCTTATCACCAAGAATTACTATAT
AAGCAGTTGGTCTCTCGCCTTCTACCGGCCCCTTCCAGTCTTTTAGATAAGCGGCCCAGGCAAGTGTGCT
GAATATTTTTTCATTTGTTTGCTGGTCACTGGAGAGGTAGTATTTAAGTGGTTGTCTATTTGCTGCAGAT
GGTGACAATCTGGCCAGATTAACCAGCTCTAACAATTCCTCTCTACTTACCTTTTTGCCTTCATCAAAAC
GTCTATAACTTCTGTTTTTCAAGATTAAATCTTTTAACATGATTTGCTCTCCTTTGGTGATATAACTTTT
TATTCTTATACTACTATTATTCCCAACTTATTCCCAACTCAATTACTTCTACTATGAAATCTAAAACTAT
ATGTTCAGATATCCATCTTTAAATAAAAAAGCAACCAGTGCGATAATGGCTAAATAGATAAAAAATTGAC
TATCCATTGTTCTCCTCTCTGCTTATGGGTAAATAAGGTTTGTCTTTCCTAATTATAATTATTGCTATTC
CGCCAATAATCATCAGCAAAGACATCACCTGGGCTAAATTCATAAACCCCAGATAGTTTTGTTCAGATAT
AGGTGATGGCTCTCGAAGAAACTCGATAAAAAAGCGAACAATACCATAACCGATAAAATAAACGCTTAAG
GTTAATCCATTAAACCACTTTTTCTTACGCAGCCACCATAGAATTATAAATAGAACAACCCCCTCAAAAA
GTGCCTCATAGAGCTGGGTGGGATGCCTTAATTGATGGGTAGGGTCTCTGGGGAAATACATTCCCCAGGG
CAAATTTGTAACCTTCCCGTACAGTTCTCCGTTTATAAAATTACCAAGTCTGCCAAAGGTATAGCCGGCA
GGAATACCGGGAACTGCCATATCAGCAAATTGCCAGTGATTGATTTTTCTCTTATAGCAAAATACTATAA
ACACCAGCAGAATCCCGATCATGCCTCCATGATAAGACATTCCCAAAATTCCCGTATAATGGAATCCACC
GGAAAAATCAAACGGAAGGAAAATCTTCAAGGGATTGGATAGATAATATCCTATATCAGAAGAAACAACA
TGCCCTATCCTGGCACCTATAACTAGCATAATAATTGCCCAGATAAGGAAATCCAGAACTGTGGATTCTT
TGAAAATTAATTTTTCTGACCGAATACGATAAATAATAATAAAAAAAGCAGTCAGAAAAGCCAGTGGATA
CATCAACCCATACCAGTATATTTTAAATTGGCCAAAAGATACAAGAATAGGATTAATTGTTTCGGGAATG
TGTGCCCAGTCTATTCCAAATATTTGCTCCATAATAACCTTTCTTTCCAGTTACTTCTTTTTTGATTCTA
TCAAATTACTCAAGATGATAAGACTTTAATACTTTCATATAATTTGCCCTTTCAAAGGCATCTGTCTCTT
TCACATTCTGCTGGCTTAACAGACCCCTGATTTCATCTATAGAATTATATTGATTTCTTCTGAGCCATTC
TTCAGTTCCTTTGACTAAATTATCAATATAGGGGATACCCTGTTCTAAGAGAGCTGAGGTCATCATAGTG
ACATTTGCCCCCACTAAAATACCCTTGATAATGTCCTCTACCGTATGCACTCCCCCGGTGATAGCCAGGT
CAGCCTGTATATTCTGATAGAGAATAGCTACCCATCTCAGTCTGAGTCGTAATTCCGAAGAATTACTTAA
TTCTAAATTTGGCGAAACCGACATTTCAAGCAGGTCAACATCAGGCTGATAAAAACGGTTAAACAGTACC
AATCCATTTGCCCCCTGCTCAATTATTTTATGAGCCATAGCCGGAATTGAGCTAAAATAAGGATTTAGTT
TTACTGCAACCGGTATTGTTATATTTTGCCTTAATACTTTTACCAAGTCAAGGTATTTTTGTTCTATTTC
CTGACATGAACTTGTTTTTGTGGTAGGTAAATAGTAAATATTTAACTCAAGGGCATCTGCTCCGGCCTCT
TCGATTTTCTTGCCATAATCAATCCAACCACTATTGGATATCCCATTCAAACTGCCAATAATTGGTATAT
CAACAGTCTTTTTCACTTTGGCTATATATTCCACATATTCATCAGGAGCAAAACGGTAATCGTTTATATC
TGGAAAATAACTCAATGATTCAGCATAGCTCTCGGTCTGTTGAGTTAAAGCATAATTCAATTCTTTTTCC
TGCAAAATAACCTGTTCCTCAAAGAGTGAATGCAAAACTATAGCAGCAATTCCATTTTTTTCCATCTGCT
TGATGTTTTCAATATTCTCACATAATGGAGAAGCAGAGGCTACCAGAGGATTTTTTAATTGAATCCCTAA
ATATTTGGTACTTAAATCAATCACTTGAATATCCTCCTAATTCTTATCTATATAAATTTTATTTATTTTT
GAGAATTCTCATCCTTCGCCCATTTTTCATATATTTCCCAGCGATTCTTGACTTCTTCCTGAGCTTTTTT
ATAGTACTGTTTGGCTATCTCGGGCTTGCTATAAGTCAGAATTCTGTACCTGTTCTCTGCATAAATATAT
TCTTCCAATGGGATACTGGGGGCTTTACTGTCCAGTACGAATGGATTCTTTCCTTCTTTCTTTAATTCCG
GGTTATAATGCATTAATGGCCAGTAACCGGAGGTTACTGCTGCTTTCTGCTGTTTTAGTGCATTTTTCAG
ATCATAGCCATGTCCGGCACAGGGTGAATAAGCAACAATTAGAGAAGGTCCATCATACGCCTCAGCTTCG
CGGAATATTCTGATTGCCTGATTCATGTTCGCCCCTAGAGAAATTCTTGCCACATATACACTCCCGTAAT
TAATAGCCATCATAGCAAGGTCTTTTTTAGCCATATCTTTTCCGCCTGCGGCAAATTTGGCAACTGCACC
CAGAGGAGTAGCCTTGGACATCTGCCCACCGGTATTGGAGTAGACTTCTGTATCCAATACCAGGATATTT
ACATTCTGTTTTTGGGCAATTACATGATCAAGGCCGCCATAACCAATATCATAAGCCCAGCCATCTCCAC
CAATTATCCAGACACTCTTGAATATCAGGGCTTCTGCGATACTTTCCAGATGACGTGCTTTGTCATTACT
AATATCTTTTACTTTTTTGCGTAATTTTTCTATTCTTTCCCTTTGTTTTTCTATTTCCTCATCATTTGTC
TGCGGAGAGTTGATAAGTTCACCAACCAGCTCAGCACCAATTTCGTCTTCCAGTTCTTCCAATAGAATAG
TGGCAAATCTTCTTTGCTGGTCTATAGCCAATCTAAAGCCATAGCCAAACTCTGCATTATCTTCAAAGAG
AGAATTAGACCAGGCAGGCCCATGTCCGTCCTGGTTATAAGTCCATGGTGTTGCCGGCAGGTTACCGCCA
TAAATTGAGGAACAACCGGTAGCATTGGCCACAATCATTCTATCTCCAAATAATTGGCTTATCAATTTCA
AGTAAGGAGTTTCTCCACAACCGGCACAGGCTCCGGAAAATTCAAACAATGGCTGGGTAAATTGCAAATC
CCTGATTCGGTGAAGCTTTAACTTTGCTCTGTCAACCAGTGGAATACTCTCAAAGAATTCCCAGTTTTTC
TTTTCCTGTTCCTGAATCTTTTTCACAGGTACCATGTTGATGGCCTTTTTGTCAGGCTCATTTTTATTCT
TCGCAGGACAGGCTTCTACACACAACCCACAACCGGTGCAATCTTCCGGAGAAATTTGCAGTTTAAACTT
TTGTCCCTGAAATGTCTTAATCTTGCTATCAACAGCTGTAAATCCTTCTGGTGCCTTTTCGAGCAATTCA
GGTGAAAATACTTTACTCCTGATTACCGCATGAGGACAGACAAAAACACAATTTCCGCATTGGGTACAGG
TGTTCGGGTCCCATTCGGGAATTTCCAGGGCAATATTTCTCTTTTCCCACTTAGTAGTTCCAGAGGGAAA
TGTTCCGTCTGGTTCGAAGGCACTTACTGGAATATCGTCTCCCTCCTGTGCTATCATCTTGGCAGTTACT
TCACGTACAAATTCAGGCGCTTTGGGAGAAACTGTTTCTCTTTTGCTAATTTTACTGTCAGCTCCAGCAG
GTACCTTTATTTCCTTAATGGATTCCCTGGCCAAATCTACCGCCTGGTTATTTTTCTTAAGGACTGCCTC
TCCCTTTGTTCCATAAGATTTTTTAATAAACTGTTTAATCTTATCGATAGCAACATCTTCCGGTAGTATC
TTGCTTAACAGGAAGAAAGCCGTTTGCATTACTGTATTAATACGGACGCCTAAACCTGTTTCTTTGGCAA
TCTCGTAAGCATTGATGGCATATAGTTTGATTTTTTTATTAATAATTTTTTCCTGAACCTCTTTGGGAAG
TTTATCCCATACTTCTTCAGCAGGATATGGGCTATTCAGCAGCAAGACAGCATTATCCTCAGCATATTTT
AAAACATCATATTTTTCTAAAAATGTGAATTGATGGCATCCCACAAAGTTTGCTTTTTGAATCAGGTAGG
GAGAGTGTATCGGGTCTTTGCCAAAACGTAAATGGGAGATAGTTAAGGAACCTGCCTTTCTGGAGTCGTA
GACAAAATATCCCTGGGCAAAGTTATCAGTTTCTTCACCGATGATTTTGATAGAACTCTTATTCGCACTT
ACGGTTCCATCTGAACCTAATCCATAAAATACAGCCCTAACGCGGTCAACTGGTTCAATATGGAAGTGTT
CTGGATATTTAATACTTTTATTGGTCACATCGTCGTTGATCCCAACGGAGAAATGATTCATAGGATTTTC
CTTCTTAATTTCATCAAATACTCCCATGACCATGGCAGGCGTAAATTCTTTGGATGATAATCCATATCTT
CCACCAAATACCCTTATCGTCCTTTTAATATTATTCTCGCTCATATATTCATTAATACCGGACAAGATAT
CTATATACAAAGGTTCTCCAGCACTGCCTGACTCTTTGGTTCTATCTAAAACACATAATTTTTTGGCTGT
TCCAGGTATAGCTTTATACAAATGCTTGACTGAAAACGGCCTGTAAAGACGAACCTTTATCATGCCTACC
TTTTCACCTTTTTCTACGAGGTACTGCACAGTTTCATGAACGGTTTCACAGCCTGATCCCATTAATATAA
TGACATATTCTGCATCAGGAGCGCCTTCATACTGGAAAAGATGATATTCCCTACCAGTAATCTCGGAAAA
TTTCTTCATGGTTTCTTCTGTAATGTCAGCACATTTATCATAAAAAGGATTACATCCTTCTCTTGCCTGG
AAGAATACATCCGGATTCTGGGCAGTTCCTCTTATGAAGGGATGTTCCGGAGAAAGTGCGCGACCTCTAT
GTGCATAGATAAGCTCATCATTAATCATCTGTTTCATTTCATCCTTTTCCAGAAGCTCAACCTTTGATAT
TTCATGAGAAGTCCGGAATCCGTCAAAGAAATGCAGAAATGGGACCCTGGATTTTAGAGAAGCCGCCTGG
GCAATTACCGGAAAGTCCATGGCTTCCTGCACAGAATTAGCTGCCAATAAGGCAAAACCCGTAGTTCTGG
TAGCCATTACATCAGAGTGGTCACCAAAAATAGACAAGGCATGAGTTGCTACTGAACGGGATGAAACATT
AAATACTGCAGAAGTTAGCTCCCCGGCAATCTTAAACATATTGGGAAGCATGAGCAGCAAGCCCTGGGAG
GCAGTAAAGGTGGTGGTTAATGCCCCTCTTTGCAGGGAACCGTGCACAGCCCCAGCTGCACCAGCTTCAC
TTTGCATCTCGGCTACGAAGGGAACTGCTCCCCAGATATTCTCTTTCTCCTGGAAAGCCCATAAGTCCGC
CAATTCTCCCATAGGAGAAGAGGGTGTAATGGGATAAATCGTTATATTTTCGCTAAGATGATAGGCAGTA
TGGGCAGCTGCCGTATTTCCATCTAAGGTAATCAATTTGTGTTTCATTTTTTTTATTCCTTTTCTTTTTT
TAAATTTATAATTAATTATTTAGATAGGGCTTCAAACCCGGCAACAATGTCCAACAGTTCTTCAGTAATC
GAATCCTGCCTTTGTTTATTAAACTGGGCATCCAGTTCTTCTAATTGTTCTTCAATATTCTGCTCTGCCT
TGCGCATTGCAATAAGTCTGCTGGCATTTTCACTGGCCATTGATTCAATGAACGATTTATAGAGTGAAAT
ATAAAAATACTGGCGGATAATAAGGTTAAACAAATCCCCGGCTGGAATAGTATACAATGGTATGGATCGG
GAAGGCCATTCTTTAGTTGCCAATTGCTTGAGCCAATCAGGGTTTAAAGGATATAACTGAAAATGACCTG
GTTTAAAAGAAGAACCACTTGTTGGCCGATTGTAAAAAAGGTGAATATGGGATACATGTTTCTGGAAACG
CCATTTTTCTACTATTAAGAGTACGTCTTGAATAGTACTATCCAGATTATAGCGGAAATTAGGAAAATCA
AGCTTATAATCTGGCGAAATTCCGATATCCTTCAAAGGCTCTAAAATTCTATCTCCAACCACACAGGCAG
TCACTGACGATTGCTGTTTTAATCTCTTTTCTTTCATCCAGGAATCCAGTTTATTAACAACCGGCGTATT
AAAATTACCGGCCATTCCTCTTTGTGCACCAAAAACAATGATACCGATTGACTCAATATCATCAGTAGCG
GGTGCCTTTAAAATCTCAGGATTTTCTTTTAAAACTATCTGCAAACCAGCTTCAATATTCTGATGGTAAA
AATTTATTGCACTAACTGCCTTCTCATAGGCATGAATATTTACCGCAGCCAGGGCTTTCATTGTCTTTAC
CACTGAGTGCATATCTTTTGCACTCTCAATTTTCCTGCGAATTGTCTCCAACATCTGCATAATCAGTATC
CTTCACAATTAAATCAGTTATCTCCTGAATAAAATAAGTCAGTCTCTCTTTATCATCAGAAGATAAGGTT
TTATTATTGTTAATCTTCTCGGTAATCCCGGAAAATTTATCTTGAATCCCCTCTTTAACGCTCTTTTTAA
ATGCACTAATTTTACTAATGGGAACTTCATCCAGCAAACCACGGGAAACAGCTAAAAGAAGGATAATCTG
CTCTAAAACTGAATAGGGTTCATATTGATTCTGTTTTAATATTTCCCTTATCCTTCTACCTCGGGTTAAA
GTTTTTTTGGTATTTTCATCCAGCTGGGTTCCAAAACGGGAAAAAATCTCCAGTTCCTGGAACTGAGAAT
AACTTAACCGTAAATCTCCCACCACCTGGCGGTACGCTGCCAGTTGGGTTTTCCCTCCAACGCGGGAAAC
CGATTTACCCACATCCACTGCCGGCAAAATGCCTCCCTGGAATAATTGGGGTGAAAGGTATATTTGTCCA
TCGGTAATTGATATTATATTAGTTGGAATATATGCTGATAAATTCTGAGCCTCTGTTTCAATAATTGGCA
AGGCTGTCAATGAGCCTCCTCCATATTCTTTTTTTAAATGAGTAGCTCTTTCTAAAAGCCTTGAATGAAT
ATAAAATATATCACCCGGGAATGCCTCTCTTGCCGGTGGCCTTCTCATTAATAAGGATAATTCACGATAA
GAACGGGCATGCTGGGTTAAATCATCATAAATAACCAGGACATCTTTACCCTTTCTCATAAAATATTCTC
CAATACTTGTGGCAGCATATGGGGCGATATAATTTAGCCCGGGGGCTTCATCACCGGAAGCCACTAAAAC
AATGCTATAATCCATTGCTTGAGATGATTTTAACCTGGAGATAACCCTGGCAACAGAAGATATTTGCTGG
CCAATTGCACAATAGATGCAGACAACATCTCCTTTTTTCTGATTTAAAATAGTGTCTATCGCAATGGCTG
TTTTACCGGTCTGACGGTCGCCTAAAATTAATTCCCGTTGACCTCTCCCAACCGGAACCAAAGAATCGAC
AACCAATAATCCTGTTTGCAAAGGAATATTTACAGGGTCCCTATCCATAATAGCGGCTGCATCCTGCTCA
ATTGGGGCATATTCTAAGGACCTGATAGTCCCTTTGCCATCAAGAGGCCTGCCAACAGAATCAATAATAC
GACCAAGGAGCATTTCACCGACTGGTACACTCATAACTCTATCGGTTCGTACTACCTCATCACTCGAGCC
AATCGATGTTGCTTCATCTAACAGTATAATATCTACACTATCAGTATTGAGATTAAAGACCATACCCAAT
TGCCCTTTTTTAAATCGGACAATTTCTCCTGATTTCACATTGGGAAGGCCATTTACCTTTACAATATTTT
TGCCAACCGAAGTAATGACTCCAATTTCCTGAAAATCAAAGGATGCTTCCTGTTTTTGTACAACCTTTTC
CATTCGGGAAAAAGTCTCTTTTATATGTTCCTGTAGAGGCATATTTTGAATTAATTCTTCCATCTTATCT
CTCTCCAGGAGAAGTTATTCTCCCTCTTTTTCGTTTGTGCTGTCTCCTTCTTTGTTGTCAATGTCTTGTT
GGTTCTCAACTTCTTCGAATAATTTTTGTAAGTTCTTTTCCAGGGAATTGAGATAACTTTCTACATTCCA
GGAAATTTTTTTCCCTTCTGCTCTTAACTCAATTCCACAGATAAGGTCTTTAGATTCTTTGAAATTTACT
TGTGTTTCATTCCGAAGAAGATTTTTTAATTTCTCGATAATCATTTCTTTTTCTTTTTTCTGCAATTGAA
AGGCGGTATTTATTTCTATTACTTGTTTTTTGTCTAAATCAGATAACTGAAAATTCTTACCATTATTGTC
TTTTGCATCTTCTAATTGCTGTAAAAAACTTTCTATCAGCTGGCTTTCTAATCTTTCATTTGCCAGGTCT
GACAGGACTTTTTTGGAAATCTGGCATACCTGATGACAGGAAAGCTCCCTTAATTCCTTTAAAAAGGCAT
CACGCTGTTTAAGAATAGAGTTTTTCCAATCTTTTTCTTCTTCATTTATCGCTTGCCTGGCCTCTTCCAT
CATTTTTTCCCGTTTATCCTGGAGCTCTTTTTTCATTTGAGCAAGGTCATTATCCCAGTTCTCTTCCATT
TTTTGCCTGATTTTTTTCTGTTTTTTAATTTCCTCTTCAGCCTCTTTTTGCTGTTGTTCGGCACTTTCTA
TCTGCTCTTTAATCTGCTCTTCTCTTTCATCAATAATGCCAACAATTTTATTGAAAAGAAATTTTTTCAG
TAATAAGACCAGTATCAAAAAATTGATAATCTGTGCTATTACTGTAAACATATCAATTATCATATAGTTC
CCCTTATTGACCTAAAATATAATTCCAGAAAGGATTGGCAAAAATAAGAATAACGGAAATAACCAGGCAA
TAGATAGCAGTGGACTCAACCATAGCCAGACCAACAAAAAGTGTTCGGGTTATAGTGTTCGCTTCATCAG
GCTGTTGGGCAATGGCTCCCAAAGCTCGTGCCACCGCCATTCCCTGACCGATAGCCGGACCAATGGAACC
AATAGCAATGGTAATGCCAGCTGTAAAAATAGAAACTGCACTCACAATATCAATACTACTCATTTTTCTC
ACTTCCTTCATTATTGTTTTTTTTGGTATACCTCGCTCTCTGCCTGTGTGGCAGAAGCAATATAAACCGT
AGCCAAAACAGTAAAGATATAAGCCTGTATCTGGCCAATTAATAATCCTAATATCTGCATAATAATCGGT
AAAAATAAGGGGGCAATAATCAGTAAAATCCCGGCAATTAAGGTGCCACTCATAATATTTCCAAACAAAC
GTACCGCCAATGCCAGGGTTCGTGATAACTCTCCGATAATATTAAAAGGCAGCATTAGAACAGATGGTTT
CAGATATTGCTTTAGATAGTTTTTGACACCAACTTTGCTAATTCCGAAGATGGGAATAGCAAAGAATACA
CAGATCGCCAGGGCAGATGTTGTGGATAGTGAACTGGTAGGCGGATGATATCCGGGTACAATAGCCAGCA
GGTTAGAAATGGAAATAAATAAGAAGAGACTCCCCAAAAAAGGAATAAATTGATCCGGATTTTGTTGGGC
AATTTCTTTAATCTGTTGACGGATATAGGTAATTATTACTTCCAGGGCAATCTGCCAGCGACTGATATCA
TGACCTACCTTTAAATCTTTTGTAGCCAACCAGCTAATTAATGCTAATATAAACATTACCAACCAGGTAA
ATAATATGGTGGCATTTAGATGAATGCCATTCCATTGAAAATAGATAATGGCATCAGGTGTTATTTCCAT
AACTATTGCTCCTTCTTATCTTTCTTTGGATAATTATCACCCAGCATGCGTGATAAAATAATCCGGGCTA
TAATAAAACCTGCTAACCAGTATAAAATATAACTCCACTCTCCAAAGCGGGCAATGTAAAGCAAAATAAA
AAAAGAAACTACAACCCGCAAGATATAGCTAAGTAAAGTAATCACAGCCGGATAACGCGAGTGTACCATA
TATTGCAGAGTAAACCATAACCCGCCAAAATAAAATAAGCCTGATAGAAAACCTAAAATAATAAATTTAA
ATACTTGAATTTTAGATTACTCCCCTTCATCTCTTTCATTTTCAATCACTTTACGTTCCTTCTGCACCCA
ATACCAGGCATTCCAGCAGCCCAGTGCAATGCCAATAACAAGAAAGGTCAAGGTCCATGATATCTGCCCA
GGCCATTTTCTGTCGGCCCATAAACCAATGCCAATTCCAATTATTGTCGGAATCATTACTGACCAGCCAA
TAACGCCAAATAAACCAAATCCCATCCAGATACTGCGATTTTTCCTGGCTTGAGCCTTGATTCTTCTCTT
TTCCTTCTTTTCGATCTCGCGTAGAAATTCTTTTTCTCTTTTTTCCTCAGAAGAGTTATTTTTTTTATCC
ATGTGCCTCTAAATCCAAAAACCTCCTGACAAAATCGGCTTCCAACTTTTGCAGGGCACTGCGGGCACCC
TCTTCCTGTTCATTAATCTTAATAAAATTTTCTTCAACCTCTTTTTTTAAATCCCCCAGGTTGTCTCCCT
TAACGGCACCTCTGGTAGAAAGGGTTACCTGGTTATTGGCTTTAATTAATATACCCTCATTGATAGCCAG
GTAAATATCCTCTTCTTTTTCTGTTAAGGCGAAAAAAATCCCTGGAGTCATAATTGTTACAAAATCGACA
TGACGGGGAAGCAAACAGAAAAATCCATTAATAGCCTCTCCTACTATCTTTTTTACCTTACCCTGCCAAT
AAGTTTTTTCCGGTAATAATACCCATAAATCCATCATTTCTTTGCCTCATCAATAGCACCAAGCATATAG
AGAGAATTTTCCGAATAATCACTAAATTCATCATTCAAAATTCTTTCACATCCATCCAATGCTTCCTGCA
AAGATACCCGACGCCCTTCGTTCCCAGTAAACTGTTCGGTAACAGCAAAGGGCTGTGTCAAAAATCTTTC
CAATCTCCTTGCTCTATTCACAGTATTCTGGTCTTCCTTGGATAGCTCTTCCAGGCCAAGCATGGCAATT
ATATCCTTTAACTCTTCGTACTCTGAGAGTGTCTGCTTTATTCTGCGGGCAATATCATAGTGTCTTTGAC
CGATAACTGTCGGAGTTAATATGCTGGAATTGGAATTTAAAGGGTCAACTGCAGGATATAATCCCTGACT
TGCTCTTTGCCTGGAAAGAACAATAGAAGCAGAAAGATGACTGAAAGTATGAACAGCAGCCGGGTCAGTA
AAATCATCAGCCGGGACATATACCGCTTGAATAGAGGTAATATCTCCTGTTAAGGAACTGCTGATTCTTT
CTTCCAGATCTGCAATTTCGCTGGCCAGGGTTGGCTGATATCCTACCCGGGAAGGAAGCTCTCCTAACAA
CCCTGATACTTCCGCTCCAGCCTGCACAAATCGAAATATATTATCAATCAGCAAAAGAACATTTTGCTTA
CCTTCATCACGAAAATATTCAGCCATAGTAAGGGCAGCATGCCCAACTCGAAATCGAGCACCTGGCTGTT
CATTCATCTGGGCAAAAATCATTACTGCCTTTTCCAACACTCCCGACTCCTGCATTTCCCGGTAAAGCTC
TTCACCTTCCCGGGAACGTTCTCCTATGCCACAAAACAGGCTGACTCCCTGATAACCAATAGCCATATTA
TGGATCATTTCCATAATAAGAACCGTTTTGCCTACACCTGCTCCACCAAATAAGCCGGCTTTACCACCTT
TTTCCAGGGGAGATAACACATCTATAACCTTGATGCCCGTTTCAAATAATCCAATATCAGTTGAACGTTC
CAATAGGCTCAGGGGTGGATTATAAATAGACCTGCGTTTTTCAGAATCAATTTTTTCTCCACTATCTATT
GTTTCTCCGAATACATTGAACATCCTCCCCAGTAATTGATTCCCAACAGGCACACTTAAAGGATGACCAT
AATCTGTGACTTCGTCCCCTCTCTTCAATCCCTGGGTGGGTGTTAAGGCGATTCCTCTGGCAGTATGGTA
ATCAAGATGAAGAACAACTTCAAAAAAAACATTTCCCGCTTTGAGAAGGTTTGGGATATCAGGTATTTTT
TCAGTAAAATAGGCATCAATAACACTGCCCCGGATAGCAGTTACTTTGCCCTTATTAATATTCTCAGACG
AACCTTTACTAGCTTTCATTTATGCCCCTAACATAAAATAAGTTAAATATTAATTAACATTATAACACTA
TTACATCAATCATAAAAAATTTAATGCTTAAAAGTGAGCAACTGACTCTTTTAATCCACAGATATTATCC
GCATTGAATCAGTGCCACCTGTCTTCTTTTTAATGGTTCCTTCAGTTAAAATAAGATAATCGTCTTTTTT
TACTAGATTTTTCTCTTTCAATAAATCCATAATCTTTTTAAACCAATCGGTTTTATTCCTATCTATCATA
AAGGAGACAACTCCATATGAAAATGCCAGGAAACTGGCAACTTCCTGATTTGGAGTAAATGCGAGAATCC
AGCAATATGGTTTAAACCGGGAAATTCTTCTGGCGGTATTACCGCTTTCGGTTGGTGCCAATATATATTT
AGCATGAATAATCTGACTGCTTTCCATAGTATGCATGGAAATAATATCCTCTACTAACGGTTTTTCTCGT
TGAAAAGAAAGGCGCAAGTCTTCACACAAAGAAGATTGATGGTGAAAATTGCGATACTCCCGTTCAGTGG
AAATGGCAATATCAGTCATCATCTTGACTGCCTCTACCGGGAAATGTCCTACTGCAGTCTCTTCTGAGAG
CATAGTGGCATCTGTCCCATCCAGAATAGCATTGGCTACATCAGTCACTTCAGAACGCGTTGGCCTGATA
TGGTCGGTCATAGATACCAGCATTTGAGTAGCAGTAATCACCGGACGATTCACCCGATTTGCCTTGGCAA
TTAATTTTTTTTGAATAACAGGAATTTCTTCAATATCTACCTGTACTCCCAAATCACCCCTTGCGACCAT
AATAGCATCGGTAACTTCCAGTATTTCATCGATATTATTTACGGCTTCTTCTCGCTCAATTTTTGCTACT
GTAAAAAGATTTTTACCCTTTTTACGGGCAAATTCCTTTACTTTTAGAATGTCTTCTGCTTTTTCAACAA
AGGATATGCCAAAAATCATGACCCCTTCTTCCAATCCAAAGGAAATAAGTTTCAGGTCCTGTTCTCTAAT
CGGATCAATCATTATTTTGGCTTTGGGCAGATTGAGACCTTTGTGTGAATCCAGCTTCCCACCGGTCATT
ACCTGACATAGTGCCTCATCTCCCTTAATTTCTTTAACTCTCAACTGAATAAACCCATCATATAAATACA
CAAGGCTTCCTTTTTTAATGCTTTTAAAAAAGGACTCATATTCCACTGATATGATGGATTCATCTCCTAT
GATATTTTTAGTTGTCAGGCGAATCGTCTGTCCTTTTTTTAAAAGTATAGGCCCATCTTTTATTTTCCCA
ATCCTGATTTTCGGACCGGGAATATCCATCATTACCGGAAGAAAAATTCCCAGCTCTTTTTCAACTTCTC
GAATATTTTTCAATGTTTTCCGATGATAATCTAGCTCATCATGGGCAAGATTCAAGCGCGCTACATTCAT
ACCCGCTAACACCAATTCTTTAATTATTTTTTTGTTATTTGAAACTGGACCTAATGTACACACAATTTTA
GTCTTGGAGTCTGGAAATTTCATCTATATCTCCTTAATATCATAACTATTTTTTTACAACAGTTTAAATG
GAATTATTTCCTTGAGAGAGTGTTATCAATCTAAAATCAAAAAAATAAAGTTTTTCACCAGGTGAACATT
GGTTAATTCTTTTTCCCGGTAAAAGACTGTACTATAAGAACAATACCTATTAGCACAAGAATAATCGGCC
AGAAGCTCACCAAGAAAAAGCGAGGGAAAAAACTTCGTAACAAGAAGAATAATCCTAAGAAAATGAGGAT
TAAGCCGCCCCATATATGTCTACTATTATCTTGTTTTTCTTCCGGGGTTATGTCTTCTTCTTCATCATGA
CCATATTCCTTATCATCAGCTTTCTGGTGTGGGTTTTCAGGTATGATAATCCAGGCTATAATATAGGCAA
GTATGCCTACACCACCTAAAAAGACAATCAGAATTGCCAGAAGCCGTACCAAAGTGGGGTCTATATCAAA
ATATTCTGCAATTCCACCACAAACTCCGGCAATCATAGAATTCTTTCGAGAACGATATAATTTTTTAACC
ATAAATCCCCCTGCTTTTTAATAAATATGCTAAAATATTTAGCCACTTTGTATATATTTATTCCTTCAAA
TTTAACACATAATATACCTCAGTCAACTCTTGACCCCAAAGATAATGCTTCTTTTTTTCTTCTGGCTGAA
AACCCTTTGCTTCATAGATAGCCTTTGCAGCAAACAGATTTTCCAAAGTCCATAAAACTATTCTTTCATA
CTCCGCATTTCTGCAAAAATCAATTGCTCTCTGGAACAAATATTTACCTAATTTCAATCCCTGAAAATCT
GGATGAACAAGAAACCATCGTAATTGAGCCTGCTTGTTTTCTCTTTCTAAAATCGCAATAGAGCCGATGA
CCTGCTCTTTTGTCTCTGCTAACCAGATACAACTTCTGCCAGGCTTATATTTTCTGGCGAATTCTGCCAG
ACCTTCAGCTACATATACTTCGAATTCATGATTAAAGTTATATTCCTGATGATAAATTTGTCCATGCAAG
TACAATACTTTTCCAAGATCGCCATACTGAAAATCATGGTGTATATTAATATCAGGTATCACAGGTAAAT
GGTTTTGGTTCGATCCGGAAGTCATTGTAACCCCCTTACCCCCTTAAGAGAATTTAAAATGAGGTTAAAA
TAAAAAAAATGGCGGAGAGAGAGGGATTCGAACCCTCGGAGCAGACTTAAAATCCGCTCAATTGCTTAGC
AGGCAACCACCTTCGGCCACTCGGTCATCTCTCCGATTAAAGTATAACATAACTTTTTTCCCCAGGCAAG
AATTAAAAGTATTATAATGTAATTCTTGACAAAAAGATGAAAAATATTTTAGAATGTGCTATCTTTTTTA
ATTGGAATACATTAAAGACAAACCGGAAGGATTAAGATGAATAATTTTCAATATGATGTAATAGTGGTGG
GAGCTGGCCATGCAGGATGTGAGGCAGCATTAGCTGCTGCCCGAAGAGGTGCCAAAACACTATTAATAAC
CTCTAATGTAGATAATATTGCCCTGTTACCCTGCAATCCCTCTATTGGCGGTCCTGGTAAAGGTCATGTT
GCAAGAGAAATAGACGCCCTGGGAGGAGAATTAGCCAGAATAGCCGATAAATCCACCTTGCACATTCGGA
TGCTTAATACCAGCAAAGGTCCGGCAATGTGGGCTTTGCGTGCCCAGGTTGATAAAAATAAATATAAGGA
AGAAATGATTAAATCAATTCAGAATCAAGCTAATTTATATCTAATTCAGGAAATGGTTACAGGTCTATTG
ATAAAGAACAACAAGATTGAAGGAGTAATAGTGCAAAGTGGAATTCAATTTCTTTCTCCTACTGTAATTA
TCACAGCCGGGACCTTTTTAAATGGAAAGATATATATCGGCAAAATCAACTATAGTGCTGGCAGGGCTGG
AGAAATTGCCTCTACCGATCTTGCCAGGCAGCTGCGATCGCTGGGCTTTCAAACTACACGCCTGAATACC
TGCACACCTCCCCGAATAGATAAGAGAAGTATTAATTTTTCAGATTTGACTGAACAAAAAAGTTCCGAAG
AACCTCTGGCCTTTTCTTATGAATCAGAAAAGAAGAGCTATAATAAGCATACTGTCTATATCATCCGTAC
CAATGCCAGGACAAAAGAAATAATTCAATCCAGTATTAACCAGGTACCTCTGGTAAATGGAACTATTAAA
AGCACGGCAACCCGTTACTGTCCTTCTATTGAAGATAAAATTGTTCGTTTCCCTCATCATGAGTCTCATC
AATTATTCCTCGAGCCGGAAAGTGAATCAACTGAGGAAATCTATCTTCAGGGATTTTTTACCAGTCTTCC
TCCATTAGCACAGTATCAAGCCCTACATACTATCAAAGGGCTTGAAAATTGCCATATAATCAGATATGGT
TATGCCATTGAATATGATGTTATCTTCCCCCATCAATTGAAATATTCGCTAGAAACAAAAATGATAAGTG
GCCTATTTCTGGCAGGTCAAATAAATGGAACATCCGGCTATGAAGAGGCTGCAGAACAGGGACTTATTGC
CGGAATAAATGCAGTCCAATTACTGGATAATAAGGAACCTTTTATCTTAGATCGCTCTCAGGCTTATATT
GCTGTAGAAATAGATGATCTGGTAACTAAAAGTATCACCGAACCATATCGGCTGAGAACTGGTTTGGCTG
AGTATCGCCTTTTGCTTCGCCAGGACAATGCTGATTTACGATTAACTCCTTATGGATACCAATACGGATT
AATTTCCAAAAAAAGATATCAAAAATTTCTACAAAAGAAAGAGGCTATTGTCAAAGAGATTAAACGTCTT
CAGCAATTAAAGATATATCCTGATGAAAAAACAAATAAAAAACTTACTCTGCTTAATACTTCTCCTCTGC
AAAAACCAATAACAATGGCTACTTTACTTACTCGACCCCAATTAAGTTATACTGCTACTGCTGTTTTGGA
CGAAGATAGACCAATTTTAGATGAAGAAGTTATTAACCAGGTAGAGATTCAAATTAAGTATTCTGGATAT
ATCAAGCGCCAGGAAGAGGAAGTAAGAAGGTTTAAGAAAAACGAAAAATATAAAATACCGGCTGATATTA
ATTATTCTCAACTATATGGCATCTCACATGAAGGGAAGCAGAGATTTAGTGAAATCAGGCCTATCTCTCT
CGGTCAGGCAAAAAGAATACCAGGGGTTACCCCTTCTGATGTTACGGCTCTGCTTATTCATCTGGAAAAA
ATTAAAAGAAGCAAAAAATAAATAATAACTAAACAGTGTTGTTTATATTCTTAGCTGCCTGGAGAGTATT
CTTCATTAACATCATATTTGTCACAGGACCTACTCCTCCGGGCACCGGAGTAATCCTGGAAGCGATTTTG
GATACTTCTTCAAAGTTGACATCTCCAACCAATTTCCCCTCTACCTCATTGGTTCCTACGTCTATTACTA
CCGTATTATCTGTGACCATGCTACCAGTAATTAACCTGGCTTTCCCCGCGGCAGCTACAATTACATCCGC
CTTTCGGGTATATTCAGCTAGATTACCTGTTCTGGAATGACAAACAGTAACTGTGGCATTGGCATTAGGT
TGTTTTAATAATAATATTAGACTCAGTGGCTTGCCAACAATACTGCTTCTACCGACAATAACGACATGCT
TCCCCTCAACTTCAATTTTTTCTCTTTTCAATATTTCAAAAACCGCATTGGGTGTGCAGGGTAAAAATAG
CGGGGTGCCCATTGCAAGATTACCCATATTAACCGGGTTAAAACAATCAACATCTTTCCCAGGATGCACA
GCCTTCTGAATGTTTTGCTGATTTATAGGTGAAGGAAGGGGTGTCTGAACTATAATGCCATACACCTTAT
CATCCCTATTAAGTTGTTCAATTAGGGCTAACAATTCATCCTCATTAGTATCTGAGGTGAGGGCATGTTT
TTCAAATTGGAAATTAACTTTTTTACAATTTCTTTCAATCATTCGTACATAAAAAAGAGAGGCAGGATCT
TCTCCTATAATTATCACTGAAAGTTTGGGCATAATATTCTTCTCTTGAAAGAATTTTTCTGTCTCAGAAA
TCAATTCATTTTTAATTGTTTCTGCAATTGCCTTACCGTCTATTAGATTATTTTCATTTCCCATTATATT
ATCTCCTATAATCCTTCTATATATTAAGCAGGATTCCTGTTATCTTTACTGTCAGGTTATTGCTATCTTC
CCAGTCCGATTAATTAGATATTTTAGATAAATATAATATAACCTGCGGATGAATAATCATCGCAGGTTAT
ATTTGGAAATGCTGTTTATATCTAAAATTTGAGAATACAAAGTTAAAAACAGTTAAACTGACAGTAATAT
TTAATTCAGAATTTTATCTCTTTTAAGGTTTTCCTTAATCATTACCCTGGCTGAATTTTCATCAATATTA
TATACAGCCTTAATTTCACTGGTTAGTATCTTATTGGCCCTTTCCAGCAGGCTTTTCTCGGTAGCAGATA
AAGGATCTGTCTTTTTGCGTCGATAATAATTCCTAACTACTTGCGCAACTTTCAGTAAATTTCCACTATC
AACCATTTCCATCTGAGTCTTAATTCTGGATTTATAATCCTGTTCCATATCATCCATATTATCGCTTAAT
ACTTCTAAAACCTTAGGAATCTTATCTTTGCCTACAATTTTTCTTAAACCAATATCCTCTGCTTTTCTTA
TAGGAATCATAAGGGTCATTTGATTTATAAATAGGTCAAGAATATAATACTTTTCACTTTTTTCCAAAAC
TCGTTTTTCTTCTATATTTGCAATATTGCCTACCCCGAAAATAGGGTGAGCTACTTTTTCTCCTTTTTTA
AACCTAGGCAATGCCTGATAATCTGTTTTAAGTTCCACTTTCAATCCCCCCCCAGTTGATATAATATTTA
GTAATCTAAGTACCTAAATAAGTATTTTAGCATATTATATACTTCAAGTCAAATTAAACTAACTATAATT
AATATATCTAAAATATTATAAAAGGGTAAATAATATAAAAAACATAAAGTAAATATCGCACCCGCATAGC
GGGTGGCTTTAAGAACCTCTTAAAGAGGTTTAGCTTTTTATCACTTTTTAGCTCTTTTTCTTTCGATTTT
TTATTTATACTTTAGCTATAATATTTCTAAACAATATCACTTCCAACTTTGGACTTCAGGTGAAAAATTG
TCATCTAGCTTATCTTAATCTTTTTATGGTAAAACCATTTATTTAACCATTACCACCTTCTTAGAAGGTG
GTTTTTTATGGTTAAATAAAATGACAGGAAGAAATATTTAGGAAAAGAACTAATATTAATTATTAATTTA
AATAAGTTAGCGGATTCACAGGCTTGCCGTCTTTTCTGATTTCAAAATGCAGATGAGAGCCTGTAGCATT
ACCAGTGGCTCCTAATTTTGCAATTATATCTCCTTTGCTTACTGTTTGTCCTTCTTTTACCAGGTTGCTG
GAGTTGTGTGCGTAAACAGATGAATAGCCACCACCATGCTCAATAATGATAGTATATCCATATCCATTGA
TATACCCACTAAAACTTACCTTTCCACTTTCGGCTGCTCTAATAGAGTTTCCTATATGACCATCTATATC
TATTCCGGTATGATAGTCTCTTCTACCTCCCAATGTTCTCATACCAAATTGAGAAGTAATTAATCCCTTT
ATGGGCCACATGAAATAACGCGAAGAAACTGTTGAATTTCTAACATTTGGAATTACCAATTTCTGTCCAA
CAACAAGTCTGCTATTTTCTGATATCCTATTAGCACTAGTAATAGACTGAAGGCTGACCTGGTATTTTCG
GGAGATTCCCCAGAGTGTGTCTCCTTTTTGTACATAATGAACAATGTCTTTTGGTATATCTTTTTGTACA
ACGGCTGTATTTGTTGTCTCCTGTTTTGGAGCTGACACTGTTGCATAAGCAGGAATATTTAATTTTTGCC
CAACAGACAATGTGGTAATACTATCCAGTTGGTTAATACTGATTATTTCATGCATCTTAATCTCATGCTG
CTGAGCAATGCTCCATAGGGTATCACCTTTTACAACTGTATATTCAATTGTTTTTGTCTTGCCTTCGCCC
TCTTGTAATCCTCCTATGGCGGGTATCTCCAGTTGTTGACCAACAGTTAAGACATCCTTGTTGCTCAGGT
AATTTACTGCAACGATTCCCTCCATCGACACTCCATATTTCTTGGCAATGCTCCATAAAGTATCCCCGGA
TTGAACGGTATAGTGAACGGGCTTTAGTACTTCCTTAGGAAGAGCAGTCTTTTCAATAACTTCTTTCTTT
TCTTCGTTTGTAATAATACTATCGGCAACAGTTATGCTCTCTGCTTTTTCTATTGCTTTTATTTTTATTC
TTTGTCCAGGATATACATAATCTTCTTTATCAATATTATTCAGATTACATATTGTTTCAATGGGCATATG
GTATTTTTGAGCTATTAATGAAATATTTTCCCCTGATTCCACAATATGCTCTATCCAGTCATATTCTATT
TTGTCTTCTTTATCATTTTTATCTTTGGCAGTGTTATCTTTTGACCTGCTCGGAATAGGTATTTTTATAA
TTTGCCCAATGGATAATTTTTCCTCATCTTCTAAATTATTTATTTTCGATAGCTCTCTCAAGGATATTTG
GTAATTTTGAGCAATAGTCCATAGGCTTTCACCAGGTTTCACGGTATAATCTGTTTCTTTAAACGATTCT
CTGAATTCCTGGTTTAAGTTGGTACTCATTGTTTTATAATTTGATTCCTCTGGCTCAAAGGAAAGTTCAG
AAGACTGATTCTGTTGAGCTTCGTTTTGATTATCTACAGGTATATTAATTTCTTGCCCTATATACAAAGA
ATCAGGTTTTCGTAAATCATTTACCGAAGAGATTTTATCTAAAGAAAGGCGATACTGCTGGGCTATATCC
CAGAGGCTTTCTCCTTTTTTCACCTTGTGGACAATAGTTGTAGTTTCTTTCTTTTCATCAGAACTTCCTG
CTTGATCCTTAGGAATCACAAGTAATGATCCCGGACATAATATTTCTTCCTCATCGATACCATTTGCTTC
AGCGACATCCTGGATTGAAAGCCGAAATTTATGGGCAATTGTCCAGAGACAATCTCCTTCTTTTATCTGA
TATTCCAGGTACTCCTGTGCATAGACATTAGACCCAACAACTGCAAAGAAAAGCCCAGCTAACAGAAAAA
ATATTATTGCCCTGGCTATTCTAGAAAAAATATTATTTTTCTCATAATTCATGCGGCTATCCTATTTATT
TAATATCTTATTTTACAAAAAATATCCCCACCATTGCGGATGTATAATAATAGCATATTTTTTGATATAA
AAATTTTGATTCAAAATATTAAGCAATGAAAATATAATTGAGAGACAATACTACAATTCTAATTTATTTC
TTAAATATAATTATATATAAATATTATTATTTTTCAAGAAATAATCAAAATTGTTCTATCTCGTCTATTA
AAAAATCAAAGAAACTCACAATTACAGTAAGTTTGTCCTATAATTTGCTATCCTTGTTATGCAGCTGCTC
TTCTAAGAAAGCATCAATAACATCCTTTTTAAAACGCCAGATTCTGCCGATTTTTATTGCCGGGATTTTT
TCTTCCCTTGCCCATTGATAGATAGTCAGTGGCTTTACTTGCAAATATTCTGCCACTTGTTTTGCAGTAA
GATATTCTTCCATCTTCTTCCTCCTTGGTACAGTAAAATGAAATCTAAAAACATTTTATTGTTTTTTTAT
GATTTTGTCAATTTTCTTGTATATCTTGACATATGATAGAGTTAACTTGTAATTATATATAAACAGATTA
TAGATTGATACTTTTATATTACTTACTGTTATTTCTATCACTATCTATTGTAAATTATCATAAATAATTT
TATAAATATTATATGCACGCATCACTTTTTTAATATGCTCGGTGGTTTCTGGATAGGGAATATTCTCTAC
AAAAGAATCAATGTCATTGATATCAAACTGCTCTAACCATTTATCAGTGATTCCAGGACCTGCATTGTAT
CCGGAAATCATAATCAAAGTTCTGATAATTAAGTTTCTGGGCAATCCATTCACCTGTTGATAAAACAATT
TGCATTAAACCCCTGGCACCTGCTCTGGATTCAGAATACCTATTAAAATGACTTTCCTCTTTAATAGTGG
ATAAGATTAAAAATGGGTCCAGATTATATATAATCAGAAGACCATGAATCAATAATAGAGGCATAATGGA
TGGGAAAAACATATTCCCAAACCTGAAAAGGCATCTGCTCTACTTTATTACTATTAAGGAAATTGTTGAA
CAATGTCTGCGCCCATCCAATGGCGTTATAATACTCAGCACTCTGATGATAAGCTTCAGTGAGTAAATAC
ATCAAATAAACATTTCCCGATTCCCGATTGAGAGCATTTATTATTTCCAAAACAGATTCATGGTAAATAC
CAATATTTTTTAACAATTTGGCTTGGTAGGCTGATAGTTGGGCTTGATTATTTTTGGGAAAATAGTTATT
TTTAAATTCTTTAACTGAAATATCTTTGCTATGAAATATTATGCGTTCAAGATCAAGGTTACCTTTCTTT
GCTTCCCTGGGAATATGAAAGGCATAATAACTATCAGGATATTTTTCTAAAAGGTTTCTATATATATATA
TAAACTGCCGATTCCCATCTTTGTAGCTTCTTATAAGCTTGACCTTTTAATAATTGACTTCGTAAATAGA
GAGGGATGTATAAATTGCTGTATTCTATCTTTTCTAATTCATTGATAGCCATAGCAAAATGTTCATGATT
TAAGTATGCTAATGCATTATTGAAATAAGCATTCTGACGGGGAAATTCATTTTCTGCTTCCAGTAGATGG
GATAGTTGAAAAATTTTTAATTGTTTTTCTTTTTTTTCATCCAATTGTTGAGCTAATGCTGGTATAAGTG
ATAAAGAAGCAAAAAATATAATCAGAAAAAAAATTAATATTAATCTTTTTATATTATAATAGTAGCAATG
CATAAATTTGTTCAGGGGTAATTCCCCTGGAACTCCTTTTTTAGTAATCAGGGGTAATTCCTCTAAAGCA
GTTACTTTTATAATTATAAACTAAAAAGGCAATAAAAAGAAAGTGTGACTCTTGTTTTAGGCTCATTTTT
GGATTAGAAAAGAGTGCCCCTGGTAGTCAAACAATTTTTAACGTACTTATTCCATAGCATCTATGACAGC
GTTAGTATACTCTGTTGTCCCTGTATTACCTCCAAGGTCAGGAGTTAATTTTTTACCCTCTTTCAAAATT
TTCACTACAGCTTTTTCCACCCTCTCTGCAGCTTCTTTCTCTCCTAAATATCTTAACATCATTATTCCGG
AAAGTACTGTTGCTGTTGGATTAGCTATATTTGAATCTAACTCCGGAGCTGACCCGTGTGCTGGTTCAAA
CACAACTTCTCTATCTCCTATATTTGCTCCCGGCACTACCCCTAAACCACCAACTAATCCTGCTGCCAAA
TCAGACAATATGTCTCCATACAGATTAGGCATAACTAATACCTCATAATCTTGAGGTGTTTGAACCAGCT
TCATACTCATCGCATCCACTATCACATCTTCAAAAATTATCTCAGGGTACTCTTGAGATACTTTTCTAAC
ACAATCTAAGAAAAGTCCGTCTGTACATTTCATTATATTTGCCTTGTGAACTGCTGTAACTTTCTTCCTT
TCTTCTTTTCTGGCCAGCTCAAAAGCAAACTTTGCAATTCTTTCACTCGCTTTCCTGGTTATTATCTTTA
TACTTTCGGCAGCATCTTCTCCTATTTTGTGCTCTATTCCTGTGTAAAGATCCTCTGTATTTTCTCTAAT
TATTACCAAATCAATGCCATCATATCTTGATGGAACGCCCTCATAAGATTTTATAGGCCTTACATTGGCA
TAAAGATTTAGTGATTGCCTCAATGTTGCATTAATACTTCTAAAACCTGTGCCTACCGGGGTTGTAACCG
GTCCTTTTAATGCCACCTTATTTCTTTTAATGCTATCTATCACATAATCAGGAAGAGGTGTACCATATTT
TTCTATAATTTTTTCGCCAGCTTCCACAATTTCCCAATTAATTTTTACTCCAGTAGCTTCCAAAACCATT
TTTGCCGCCCTAGTTACTTCCGGGCCAATTCCATCCCCAGGAATTAAAGTAATATTGTAAGCCATTTAAA
TTGCCTCCTACTATTAAATTAGTCGTTAGTATTTTCTTTTAATCTTATTGTATTCAAAAGACCTCCCTGA
ATCAATATCTCTCTCTGTCGGGGAGTAATATCCAAAATCATCCTATATTCTTTACCCTTGGCCAAATTTC
TAACCTTAATCATTTTACCCTTAACTTGGGAAATGGCATCTTTTATTAAAAGTTCGTCCATTTCATTTAT
ATCATCGTAATCTTCTGGATTTTCAAATACCAAAGGTATTATTCCATTATTTACAAGATTTGCCTGATGT
ATTCTCGCGAATGATTTTGCTAAAACAGCTTTTATTCCCAAATATAGAGGAACGAGAGCAGCATGTTCTC
TGCTTGAGCCTTGTCCATAGTTCGCTCCTCCAACTATAAATCCCCCTTTATTTGCCTTCGCCCTTTTAGG
AAAATTCTCATCACAAGGAGTCAAACAATAATTAGAAAGATAAGGAATATTTGATCGGTAAGGAAGCAGT
TTAGCTGGAGAGGGCATTATATGGTCTGTAGTAATATTATCACCTACTTTAATTAAGACCTTCCCTTGTA
TCTTTGAAAGTAGTGGTTTACCTAAGGGAAACGGTTTTATATTAGGTCCCCTTATTACCTCCACCTCTTC
ATAGTTGTTAGCTGATGCTATAATCATATTATCGTTAATTAAAAATGTTTTAGGCATTTTAATTTCACTA
TAATCTTTTAATCCAAATCCTCTTGGGTCAGTAAGATAACCGGTAATTGCTGATGCCGCAGCAACTTCAG
GACTTACTAAGTAAACTTTTGCAGAGAGTGTACCAGATCTTCCTTTAAAATTCCGATTAAAAGTTCTTAA
AGACACACTATTTGTTGGCGGAGATTGTCCCATGCCAATACAGGGGCCACAGGCACATTCAAGAATTCTT
GCCCCTGACATAATTAATGATGCTAAGGTTCCATTTTGAGCAAGCATAGCCAGAACCTGTTTTGACCCTG
GTGCTATCGCCAAAGAAACATGTTCTGCTATAGTTTTATCTTCGAGAATTCTTGCCACCTTCACTAAATC
GCTATATGAAGAGTTTGTACAACTCCCAATAATTACCTGATCGACCTTAATATTCTTTATAGAAGATATG
GGCACTACCTTATCCGGGCTATGAGGACAGGCTGCCAGAGGTTCTAATTGGGAAAGATCAATTTCTATTT
CTTCATCATAAATTGCCCCTTCATCGGCCTGAATTTCTAAATAATCCTTCTCTCTTTTTTGAGCCTTTAA
AAACTCAAAAGTGATCTCATCACTCGGAAATATAGAAGTTGTTGCTCCCAGTTCAGCCCCCATATTAGTG
ATTGTTGCTCTTTGAGGAATAGATAAGTTCTTTACGCCCTCACCAGCATATTCAAATATCTTACCAACTC
CGCCCTTAACAGTTAATCTTTTTAAAAGTTCAAGTATAATATCTTTTGCTGAGGCCCAAGGATTTAATCT
TCCTGTAAGATTTACCTTTACTATCTTAGGCATTGTAAAATGATATTCTCCCTGGGCCATAGCTACCGCC
ACATCAACTCCACCTGCTCCTATAGCCAGCATTCCCATACCACCAGCTGTAGGTGTGTGGCTATCCGAAC
CCAAAAGAGTTTCCCCTGGAACTGCAAATCTTTCTAAATGAACTTGATGACATATACCATTACCTGGCTT
AGAAAAATATATTCCATATTTCTTCGCTACAGTCTGGATATAAAGGTGATCATCAGCATTTTCTGGCCCT
GTTTGAAGAGTATTATGATCAATATATGCTACAGATTTTTTTGTCTTTATCTTATTAACTCCAAGTGCTT
CAAGCTGTAAATAAACCATTGTTCCTGTAGCATCCTGAGTAAGTGTTTGATCAATGCTTATTATAATTTC
TTCTCCTGAAATCATCTTTTCGCTTACCAAATGCTCACTTATTATCTTTTGTGCAACCGTTAATGGCAAT
TTAAAACCTCCTTTATTTAGTCGTTAGTGAATAGTTATTAAATATACAGACATCGTGGACTCTTCTTAGA
GTCGTTAGCATAAATACATATTTTCGGTTTATTATGTTTTATGACATTACGATTTCTAATTTCGGGGTAG
GTATTTGATTTATCCGAACCGATTCCTTACGGGTCCGATGAATCGAAACCGGGCGTTTCACCCTTACCCT
GTCCTCTTCCTTTAATGAAGAAATTTATTAAAGATTCCAGTTCTTCATCACTAAAACTGGTTACCCTACC
TTTTGCATATTCTTTGTCAATGTATTCCTTTAACTTTAAAACCATCGGATCTCTCTTGTCTATTCTTCTT
TCCCCTTTTAATTTAAAATATTTATTCATCCAAAAAGCAATCCCAGCCAGCCCTGAATGCGAACCAACTG
TTACTACCACAGGTTTATTCAATATCCTTTCTGTATCAAATATATTATAAATTTCTTCATCCTTTAATAC
TCCATCCGCATGAATTCCTGCTCTGGTTCTATTAAAAGCATCCCCTACAAAAGGAGTTCGAGACGGTATT
TGATACTTAAGTTCCCTCTCGAAATAATTAGCTATCTCAGTTATAACTTCCAATTTCATATTTTTTGTCG
TCCCTCTAAGTTGAGCATATTCAATAACCATTGCTTCTAGAGGGCAATTTCCCGTTCTTTCACCTATTCC
TAAAAGAGAGGTATTCACAGCTGAGGCACCATAAAGCCAGGCTGTAGTGGAATTGGTTATAACTTTATAA
AAATCATTATGCCCATGCCACTCGATCCATTCTGAAGGCACCTCAGCATAATGCCTAAGTCCATATATAA
TGCCTTGCACACATCGAGGTAAAGCTGCTCCCGGGTAAGAAACGCCTAAACCTAAAGTATCACAAGCCCT
TATCTTGATAGGCGTTTTCGTTTGTCTGGAAAGTTTCATAAGCTCATTCGCAAACGGAACAACAAAACCA
TAAAAATCTGCCCTGGTAATATCTTCAAAATGACACCTGGGAACTATTCCATTCTCCAGGGCTAATTTTA
CAATAGAAATATATAATTCTACCGCCTGTTTCCGACTAAGATTAAGCTTTTTAAATATATGATAATCAGA
ACAAGGGACCAATATCCCTGTCTCTTTTATGCCCATCTCCTTAACCAATTTAAAATCCTCTTCCTTAGCC
CTTATCCAGGTTGTCACTTCAGGATATAGGTATCCTCTACTTAGACATTTTTCTACCGCTTCCCTATCTC
TTTTGGAATAGATAAAAAATTCTGTCTGTCTTATTACCCCAGATTCATTATCAAGTTCATGAAGAAAATC
GAAAATTCTCAGTATCTGATCCACCGTATAAGGAGAGCGAGACTGCTGCCCATCTCTAAAGGTTGTATCT
GTAATCCAGATTTTATCAGGAACAACCATAGGAACATGTCTATGATTGAAAGTTATCTTGGGTATCTCTT
TATAGGGCATTATCTCCCGGTAAAGATTTGGTTCTGCTACATCCTGAAGACTATGTTTATACACAGCCTG
TTCTATAATGTTGGTACGCTCACTAAACTCTACTTTCGCCATCTATTTGATCTCCTTTAACCTGATTAGA
TTTTACTTAATAAATAGATTAACCTAAAAATTTAAGGCCAGATTCCTCGCGCTTTCATTGCTTCCGCTAC
CTGTGATATAGCATACATGTATGCTGCAGTCCGATTATCTATTTTCTCCCTTTGAGCAAGCCTTATTACT
TCATTAAATGCCTTTACCATTAGCTTTTTTAATCTTCTATTTACCCTTTCTTCATCCCAGAAATAGCCAT
AAAGACCCTGTATCCATTCAAAATAAGATACACTAACACCACCAGAATTAGCTAAAATATCGGGGATCAT
AAAAACTCCTCTCTGGTATAATATTTCATCTGCTTCCGGAGTTATAGGTCCATTTGCGGCTTCAGCTATT
ATTTTCGCTTTTATATTATTCGCGTTTTTCTTAGTTATTGCTCCTTCTAAAGCTGCCGGTACTAAAACAT
CACATTCTATTTCTAATAAATCTTCATTGGAAATGAATTCTGCTTTTGGATAACCTTTAACCGTACTTGT
TTTAGTTTTATAATCTAATATTTCTGATGGATCAATCCCTTGGGGATTATAAGCTCCACCTTTAGAATCA
CTAACCCCGATAATTTTATATCCTTGTTCATGAAGTAATTTAGCAGAAATTGAACCGGCGTTCCCGTACC
CTTGAATTACTACTGTAGCCTCTAAGGGATTAATATTTAGCTTTTTTGCAGCTACTTCTACCGTATAAGA
TAAACCGCGAGCAGTAGCTTCTCCTCTACCCTCTGAACCCCATAATTCTAAAGGCTTACCGGTTATAGTA
GAAAAACTTGCCTCTCCGGTAAGTTTATTATAGGTATCTACATACCAACCCATGATCTTGGGATTAGTAT
AAACATCAGGTGCAGGAATATCTTTTTTAGGACCTATAATAGATGAAATCTCATAGATATATCTTCTGGA
AAGTCTTTCTATCTCCCCATCTGACATTTCTTTTGGATTACAAATTACTCCTCCTTTGGCTCCACCATAA
GGAATTCCCACAACAGCACACTTCCAGGTCATCCAGGCGGAAAGAGCTTTCACTTCATCCAAACTAACAT
CAGGATGATATCTTACTCCACCTTTAGCTGGTCCTCGAGCAGTATTATATTGTGATCTAAAACCGGTAAA
TACTTTTACCGCTCCATTATCCATCTTTACCGGGATGGAGACCATTAAAACTCTCTCCGGTTCCTTGAGT
TGGGTCAAAATATTAGGATCTAAATTCATTTTAGAAGCAGCTTTTTCTAACTGCAGCTGAGCTACTTCAA
AAGCATCTATTTTATTAGCATCCTTTTCTAACTGCATTCGTAACATTTCAAAAGTTTTTGTTTGATTTGT
CATTATTATTTTCCCTCCTAAATAGTAGAATTTTTTGGATTATCATAAATGTTTTTATAGTTAACATTTA
GTATTAAGAATAGAATAAAACCACATCACCTCCTGTTTTCTCTTTGTTACTTCAATAGGAAGGCCTACTT
ATAAAAAAAGAAGCCCCTTTAAGACAAACATTGTCAAAAAAGGACTTCCTTGGCCTTGTTGAAATAATTA
TGCTTCTTTGCCGTTTATTCTACTCCCTTGTAGAAACTTAAATTATTTAATTATCTTTTATCTTCCTATT
TTATTTATAAAATAACAATTAAGAGCACTACTTGCCCAATATTTAGTAATTTATAATAGTTTAATTTATA
TTATGTTTGGGATATATTAATTCATTTTATTTACCGAATTTCATAAGAAAGTATTATGGCTTCGGCAATC
TCCTTCATAGAGATTCGTTTATCCATACTAGATTTTCTGATTAAAGAAAAAGCTTCACTTTCATTTATGT
TCCTTTCTTCCATTAATATTCCTTTTGCTCTCTCTGTTTTTTTTCTGGTATCCAATTCTTCCTGAATTAT
TTTAGTCCTAACTATTAATTCAGTTTTTTCAATAGCTACTGCTGCCTGATTGGCAATGGTGCTTAAAAGA
ATAACCTCGGCTTTGGTAAATTTATAAGGCCTATTTGTATAAACATTAAGTACGCCAATAACCTTATCTT
TTACCATCATAGGGATGCTTGCCATAGAAATTAAACCTTCTTTCCTGGCAAGTTTTTTTTCTTTGTATTG
TTCCTCTTTTAATACATCAAAAATTATCTTTGGTTTTTTTTCTCTAGCTACCAATCCTACTATGCCTTCA
TTTAATTTAATGGTTTTTTTGTTCAGATATTCCTGATGCATTGATTGAGTGGCTTTAATATTAAACTCTT
GTTTTTTAACATCTATTAGCCACACATTACAAACCTTTGCTTTCATCACATTTGCAGTTAAGGTTACTAT
AAGTTTTAATATATCCTCGAGGTAAAGGTCAGAAGTTATAGCTCTACTTATTTTGTTTAATGTTTTTAAA
TAATCTTCATAATCTAAATTATCCATAATTCTCCATGCTATCCATTAAGATAAATATTTTTCTTTATTTC
TTAATTTAGTTAAAGCATTAAACACTTTTACTTATAAAAAAGCCTGAAAAATAGATAATGTTTGTTTACA
CAGAACCTATCCTTCAGGCTTTTATCCTAAAAGTGTAGTACTTATAATTAATAAATACTTTGTATCGCTT
GGTCCTAACTCTAATAATTAATTAGACGGAACCCTAGACACACTTCTGTAGACATATTTAATTTCCCAGA
ATATTATCATCATTTATAAGCTTTGTCAAATTTTAGTTAACAATTCTCTTATTATTTTTTAACTACATCA
CTAAATTTTACAGTTATACTAACGATTCTTGCGATTTGATGAATTTTTTCTTCTCTTATTAAATATTACA
TTTATTACACATCTGATTGTTGGAGTAATAATTATTATAATTTATTTTTTATTTTACCCGACATTGCCTT
AATATGTAAAGGGGTGGTGCAGCAACATCCCCCAATTAGATTTAATCCTAACTTAACAAATTTTCAGGTA
AAATCTACCGGTATTTTTTGAGATAGATGTTAGAGAAGGTAAAACCGAAAAGTCACTGATTTTGTCAATA
GTTCTCTAAATCAGTTCGCCCTTTAATGTCTTCCCCATACTATTTTTAGGAAACGTTTTCCTAAACTCAA
TTTTACCAGGTATTTTATATGGGGGTAGATTCATCTTTTGGCAATGGGTAATAAGTTCATCTGCGGTAGC
CTGATTCCCCTCTTTAAGTATTACAAAGGCTACAACCTCCTGCCCGAGCGTAGCATGCGGCACACCTAAG
ACCGCTACATCCAGTACTGCTGGGTGTTTAAATAATACCTCTTCTATCTCTATAGGAAAAATTTTCTCAC
TCCCGGAATTGATAATGTCCTTATTACGGCCGACAATATATAAAAAACCATCCTGGTCAATTCTCCCCAA
ATCTCCGGTATAATACCAGCCATTTTTAATGGCTTTTGCTGTTGTCTTTGGATTCTGGTAGTATTCTCGC
ATAAGACCTTGACTCTGGTAGATAATCTCACCAATCTCTCCTGTAGGCACCTCGCTCCCCTCTTCATCAA
CAACCCGAAAACAGGCAAACTCTGGGTCAATCTTACCACAGGAACCAGGTCTCTGAAAAAGATCCTGGAG
TGTTATATATGTCCCTATAGGACCACCCTCGGCAAAACCATATAACTGCATTATTTTCGCACTGGGGAAA
GCCCTGCTCAATTGTGACTGCAGTGCTGTTGGTAATACATTTGACCAAGTCACCATTCTTAAACTAGAAA
GATTATAATTAGAGAAATTTTTACAGTTTAAGAGCTTAATGTACATATTACCGGTAGCATGGAAAATTGT
TACCCTATACTTTTCTATCTTCATCAGTACATCTTCTGGATCAAATCTTTTTAAAAGTACTATAGACCCA
CCCTGCATCAAACTGGCAAGAAAGTGGCCATTGAAATTCGAAGAAACATACATAGGAATAGCAGTAAGCA
ACACATCACCGGGTCGCATCCCTGTAACTTTAGCTAACCATCTACCTGCAGCCAGAGTATTTCGGTGTCT
ATAAACTATGCCTTTTGGGCAGCCGGTAGTACCTGAGGTATAACAAATTACGGCATCACTATTAAGGTCA
GTAGTTGCAGAAGGTGCATTCGGACTTCTTTCTTCGAGTAACCGCTTATAACTTTTTATTTTAAAATCTA
ACGGAGCTTCTTCAGCAACAATTATCCGTCCAGACAAACCAGGAAGGGCTGTTTTCTGTAAATTACTCAG
GAGCTTTTTGTTAACTATCATCCAATCTGCCTTAACATTACTAACAATTTTTCCAATCTCCGGAGCACCA
AAATCAGTATTTAAAGGGATTATCACGGTACCCAGCTTTCGCAATGCTAAGCGAAAGAAAACAAATTCCG
CTCCACCCTCTAGGTATAGGATTATCCTGTTTCCCTGTCTTATCCCAAGGGGACTTAGTCCATGACTAAA
TTGAGTAGAAATTCTATCGGTCTCGAGAAACGAGTAAATATGTTTATCATCAATAAGAAAAGGACATTCC
CCAAATTGATGTACTGATTGTCGGAGAAGATTAATCTCTCCACCACTAAATCTCTCAGCCTTATTAGAAA
AATCATCACCTCGATAATCAGATATCATCTACTCCTCCTTTTTTAAAAAACACCACCATAATAGGATTCC
TTAGTAACTTTACTGAAAAATCCAAAACAAAGCTGCAGGGGACTACTCCGCTCTTAATTTATAATTTAAA
TATCCGGCTATAATTACAACAGAAGCCCCGAACAGGCTAAATAAATCAGGTATCTTTTTAATAATAAAAG
TATCAAAAATAACACCAAATACAATTTGTAAATATAAGTAAATATCGCACTCGCGTAGCGGGTGGCTTTA
AGAACCTCTTAAAGAGGTTTGGCTTTTTATCACTTTTTAGCTCTGAATAAAAAAATTCTTTGCCATAATA
ATACCCCTAAAGAGGTCAAACCTATGACATATCCAAAGTAATTAACTATTACCAGGGGATGATCATCTGA
ACGTAAATAGCGTATCATTATATAACTTATCGCAGTTAATGTTGCCCCACCTAAACCAATGATTGCCGGG
AAAATATCTGGCCGAATTCCCGGCTTTACTATTAATAACATCCCCAAAAAACCAAAAATAAATATAGAAA
TTTGTTTAAAATTTACTTTTTCCTTTAAAATTATAGCGGCGAAAAATATGGATAAAAGAGGAGCTAATTG
TTTTATAGTAAGAGCATCAGTTAAAATCATAACTTTAATAGTATAAAAATAAGAAGTCATAGCAAAAATA
GTTAAGATGCTTCGTAATAACAATAAAGATCGTTTATTCCCTAAAATTGGTATTCCTTTTTTAAATATCA
TTAAAGGAATATTGGGAACAAATTTTATAAACATTGCTAACACAGCAAAACAGATAGCGGCAATAACCAT
CATTAAAATCCCCTGTACCTTTAACTTGTTTCTGACTCCCTCTACAGGCGATGATTGTCTCATAAATATT
CCTTTCACTTTATGATATATCTTAAAGGTTATCTATTTTTCTCAAACTCCCTCCCGAAGACAAGAATTCA
TCAACTGCCCGGGCGGCTACCTTGCCATCTCCTACGGCCGAGATTACGGTAGCCGAACCTCTAACAATAT
CCCCTCCGGCGAAGATTCCTTCTTTGGTAGTTGCGCTGGTTTTGTCATCTATAATAAAATAACCCCACTG
GTTAATCTTGACTCCGGTGGCACTGCGGGCTACAATAGGATTAGCAGAAGTGCCGATGGCATCTATAACC
ATATCTACTTCGATTACAAAATTGGAACCAGAAATGGGGATAGGTCTTCTTCTACCTGAATCATCCGGTT
CACCTAATTCCATCTTCAGACATTCCATTCCAATAACATTACCTTTATCATCACCTAATACTTTAACAGG
GAGGGTAAGAAAATTAAAGATAATTCCCTCTTCTTCCGCATGATGGACTTCCTCTTCCCGAGCCGGAACT
TCTTTTCGGGATCGGCGATAGATGATATAAGATTTTTCTGCTCCCAACCTTAAAGCTGTACGGGCTGAAT
CCATAGCTACATTTCCTGCTCCGATAGTAGCTGCCCTTTTGCCTATCTTAATAGGAGTATCATATTCTGG
GAAAGTATAGGCTTTCATTAAATTAGAACGAGTTAAAAATTCATTTGCCGAATAAACATCATTTAAGTTC
TCTCCGGGGATATTCATAAAACGAGGGGCCCCGGCACCATTAGCTAAGAAAATAGCATCAAATTCTTTAG
ATAACTTATCAACACTCTTAATAGCACCTACTACAAAATTAGTAATTACTTTCACTCCTAATTTTTCAAT
CTCTTTTACTTCGTACTGTACTATCGATTTAGGAAGTCGAAATTCAGGAATACCATAGACCAAGACTCCC
CCGGGTTGGTGTAAAGCTTCAAAGAGAGTAATTTCATAACCTAATTTGGCTAAATCAGCTGCACAGGTAA
GTCCGGCAGGACCGGAACCCACTATGGCTACTTTCTGTTCTTTTTTACTAACCTTCGGTAGGCTTCCGTG
AATATTATTTTTACGAGCCCAATCAGCTACAAAGCGTTCCAATCGGCCGATAGCTATCGGTTTTTTCTGT
TTTTCCAAGACGCAAGCCTGCTGACACTGTTCTTCCTGGGGGCACACTCTCCCGGTTATAGCCGGAAGAT
CATCAGTCTTTAATATTTCCAGATAGGCTCCGGCAAAATCTTCCTCAACGATTTTTTTGATAAATTTAGG
AATATTAATTTCCGCCGGGCAGCCCTTCATACATTTAGGGTTTTTACACTGCAAGCATCTTTGAGCTTCG
TAAATAGCTTGTTCCCGGGAATAACCCAAGGGTACTTCTTTAAAATTATAAATTCTCTCTTTAGGCTCTT
GCTGGGGCATGGAAATCTGCTCTCTTTTCATTCTTTCTTTTACTGGTATCATTTCAGCCATTAATTTGTC
CTCCTTCCGCAGGTACAGGTATGATTATGTTCGTGGTAGAGATCCCAGGACTTTTTCTCTGAGCCTTTGT
AACGGGAAAGACGATTGGAAAATTCTTCCCAGTCTACTAATTGTCCATCAAATTCCGGACCATCGGTACA
GACAAATTTAGTCTCTCCCCCGATGGTAACTCTACAGGAACCACACATTCCGGTACCGTCTACCATAATA
GAATTTAAGCTTACTATGGTATCAACGGGATAAGGTTTGGTAGTGTTACAGGTAACTTTCATCATAATGG
GCGGACCAATAGTCCATACCTTTTTGATTGACCTATCCTTATCTAAGAGTTCTTTTAGGACTTGAGTGAC
AAAGCCCTTCCGACCATAACTGCCATCATCGGTAGTGACAACCAGTTCTGAGGAGGCTTTTCTTATCTCC
TCTTCCATAATAATCAGTTCTTTGTTACGGGCGCCGATAATGGAAATAACTTCGTTGCCGGCTTCTTTTA
GGGCACGGGTAATAGGATGGATACAGGCGATACCGGTACCTCCGCCTACGGTTATTACTTTACCGCAATT
TTCAATCTCGGTCTTTTTACCTAAGGGACCGATAAAGGAGAATAGTGTGTCTCCTTCTTCCAGAGTGGAA
AGCTCCTCACTGGTCTTGCCTACTATCTGAAAGATGATGCGGATCAGCCCCTTTTCCCGGTTAAAATCGG
CAACTGTTAAAGGGATACGTTCCCCTTTTCCCTTAATCATCAGGATAATAAATTGACCGGGTTGGACGGA
TTGAGCCACCTCTGGTGCTTCTATCCACATTGAGTAGATACTTTCGTGTAATCTTTCTTTGTTGGTTACT
TGGTACATATAATCCTCCGTATTCTATTTAATTTTTGCCTTTAGCTTTTCTAGCCCAGGCTTTTCTTTAC
ATTCTTTTGCAAAAGCCTTCTTCCTCATCAGGTTCTTGTAATCTTTATCTTGAAAGGTGTACTTAAAATT
AGTATGTAAATCATAAGTGCCTTCTAAGAGAGCTACTACGTCTTCCACAAAGACCAATTCTTCATCGGTG
GGGATGATAAATATCTTTACCTTAGAGTCAGGAGCAGAGATATCCAGTTCGGCATTTCTGGTTCTGGCTA
TTTCGTTCTTTTCGGGATCATATTTGATTCCCAGGATATTCAGTCCTTCTAATACCTTACCACGAATAAT
ATCACTCATCTCCCCTACTCCGGCAGTAAAGACCAGGGCATCTATTCTTCCTAAGGCGGCCGTATAGGCT
CCGATATATTTTTTCAACCGATAGGCTTCCATTTCGATAGCCAATTTGGCTCTACCCTCACCCTGGGAAG
CAGCTTTAATTACATCTCTCCTGTCTACATACTTTCCGGTTATACCTAATATCCCGCTCTTCTTGTTTAG
TATACTATCTATCTCTTGAGGAGAATAACCTTCCTTTTGCATAACGTAGAAGTCTAAAGCGGCATCATGG
TCTCCGGCTCTGGTCCCCATAATAGCCCCCTCCAAAGGGGTAAAGCCCATACTGGTATCATAAGATAGAC
CGTTCTTTACCGCATTTACACTTACTCCGTTGCCGATATGGCAGCTTATTAAGTTACATTCAAAGGGGTC
TTTATCAAGGAGAACAGCTGCTCTTTTGGCTACATATAATAAAGAGGTGCCGTGAAAACCGTACCTTCTT
ATCCCGTATTTTTCGTACCACTGGTAAGGCACTGCGTAATTATAGACATAGTCAGGCATAGTCTGATGCC
AGGCAGTATCCATAATAGCCATATGGGGTATATCCGGTAATAGTTCCATAGCTGCTTCTATACCCATAAT
ATTGGGGGGATTGTGCAGGGGTGCGAGACCGGCAAGTTCTTTAAAGATTTTTAGAATCTCCTGGTTAATA
ATGACCGATTTAGAAAATTTTTCGCCTCCGTGGACTACTCTATGTCCGATGGCAGCAATATCGGATAAAT
CCTTTATAGCCCCGTATTCCGGATGAATAAGAGTATCTACAATTAATTTTATAGCTTCTTTGTGTGTAGG
ACAATCATACTCTATGGTAACTTTTTGCTGATGGTTAACTTCATGAACACAGAAAGAATTGCCTATAGTA
ACTCTTTCTACTATACCTTTGGCAACTATTTCTTGTTTTTCCCAGTTGTAAAGTTGATATTTTACCGAAG
AGCTTCCGCAGTTAAAAGATAAAATGATCATAATCACTTACTCCCTTTATGTTTTGTTATAGAGTTTAAA
TTATATGAACCCTTGTATTTTTTTACAAGGGTTCATATAATTGCTTAGTAAATATCGCACCCGCATAGCG
GGTGGCTTTAAGAACCTCTAAAAGAGGTTTAACCTTTTATTGGTTAGTATTTGTTTTGCTTTTTTTCTTG
TATTTTAACTGAATATTTCTAAGCATTAGAAATGTTTGCTTTGGACTGCAGGCGAAAAATTGTCAGATAG
CTTCTCTTGCTCTTTTTTATGGTAAAACCAATTTAACCATTACCACCTTCTTAGAAGGTGGTTTTTCATG
GTTAAATAAATTTTCTTTGTAAATTTAGACTATCTAGATTCTCGCTACCCCTGTCTTTATGGCAGCGTTA
GCTACCGCTTCTGATTCTACTTCTACTACTCGGGGGTCGAAGGCATTAGCGATAACATTATCATCGCTTA
ATTCATCTTCTGATATTAGAGAAGCCAGGGCCTGGGCAGCTGCCAATTTCATCTCTTCATTTATCTGACT
GGCTCTCACTTTTAGAGCTCCTTTGAAGATGGCAGGGAAACCGAGGCAATTGTTGACCTGGTTGGGAAAA
TCAGAACGACCGGTACAGATGATGCGGGCACCTGCTTTTTTGGCTATATCGGGCATAATCTCAGGGGTGG
GGTTAGCCATGGCAAAGATAATAGAATCTTTAGCCATAGTTTTTACCATCTCCGGCTTTAGGGCTCCTGC
TACTGATAAGCCCAAGAATACATCGGCTCCTTTTATTGCATCTGCCAGGGTCCCTTTGATTTTATCTTTA
TTGGTAATTTTAGACATTTTTTCTTTAACCGGATTCATATTTTCTTTTCTTCCTTCATAAATGATTCCTT
TAGAATCACAAAGAATGGCATTTTTTACTCCAGCAGACATAATGAATTTTAATACTGCTATGGCTGAGGC
TCCTGCTCCATTTACTACTACCTTTATCTTGTCCAAATCTTTACCTACTACTTTTAAAGCATTAATCAGA
CCAGATAATACTACAATTGCAGTGCCATGCTGGTCATCATGAAATACAGGAATATCCAATATTTTTTTAA
GTCTTTCTTCTATTTCAAAACAACGGGGTGCAGAGATATCTTCCAGGTTGATTCCCCCGAAACTGGGAGC
GATTAAAGTGACAGCTTCTACAATCTTATCCGGGTCTTTGGTAGCCAAACAGATAGGGAAGGCATCTACA
TTGGCAAAGTGTTTAAAGAGGACGGCTTTACCTTCCATTACCGGTAGAGCTGCTTCCGGACCTATATCCC
CTAATCCTAAAACTGCGGTACCGTCAGATACGACTGCGACCATGTTGCCCTTGGAAGTATATTTGTAGAC
ATCGTTAATATTTTCGTGGATCTTTCTGCAGGGTTCGGCTACTCCGGGAGTATAGACTACAGCCAGGTCG
TGCATATCTTTTACTTCGGTCTTACTTATTACCTCAATCTTGCCTTTGTTTTCTTCGTGCAACTTTAAAG
CTTCTTCGTTGATGTTCATTTATAAACTCCTTATTTTATTTTAGTTAAATTTATTTAATCTAATTATTTT
CTATATTTTGGTGGTTCGGTCTCGTAAAGGTTATTCCCCTCGCAATCAATTATCACGATAGCGGGAAAAT
CTTCCACATAGTAACGATGGATGGCCTCTGCTCCGAGGTCATCATAGGCTACCACTTCTGATTTTTTGAT
GCTTCGGGCAATTAGAGCAGCTGCCCCTCCTACTGCCCCGAAATAGACGGCTTTGTTTTTCTTCATACTA
TTGATTACCTCCTGGGAACGGAGTCCTTTGCCGATCATTCCTTTAAGGCCTCGGTCTAAGAGGGAGGGGG
CATAAGGATCCATGCGATAGGATGTGGTAGGACCGGCTGAGCCACAGGGGTATCCCGGTTTGGCAGGGGC
TGGTCCTACATAGTAGATAATCTGACCTTGAATATCTATAGGAAGCTCCTGGTGTTTTTCTAAAAGTTCG
ATCAGTCTTTTGTGGGCAGCATCTCTGCCGGTATAGATATAGCCGGTTATCAGTACCGAATCTCCGGCTT
TTAATTGCATAACTTTATTATTGTCTAAGGGGGTGGTCGTCTTTTTTGCTTGAGTCATTTTTTCATTCTC
CTTTCTATAGTATTCCTTCGGCATGCCGGGCGGCATGGCAGCACACATTTACGGCAACCGGCATACCGGC
TATATGTGTGGGAAGATAGTCTATGTTTATAGCTAAACTAGTAGTCTTACCACCCAAGCCCGCCGGTCCG
ATACCTGAGTTATTTATCTTCTCTAAAGCCTCTTTTTCCATGGCGGCATATTTTTCGTTCTGGTTGTGTC
TACCTATTTTGCGGGCGATGGCTTTTTTAGCGATAACCATAGCCTTATCGGCAGTCCCTCCGATACCTAC
TCCGATAATGGTAGGGGGACAGGGGTTGGGGCCAGCTTTTCTTACCGTCTCCACAATGAAATTTACTATT
CCCTCTGGTCCATCGGCTGGTTTTAGCATACCAAGAGCACTCATATTTTCACTGCCAAAGCCTTTGGGCA
CTACTGTAAATTTGATCTCATCTTTAGATACTATATCGGTATAGATGATGGCTGGAGTATTAGTCTTAGT
GTTCTTTCTTTCAAAGACCGGGTCATCTACTACTGATTTTCTAAGATACCCTTCTTGGTAAGCTTCTCTA
ACTCCCTGGTTTATAGCCTCAGTAAAATCACCACCTACAATACAGACCTGTTGTCCTAATTCCGCAAATA
TAACAGCTAATCCTGTATCCTGACAAATGGCAATCTCTTCAGAAGAGGCGATCTTGTTATTTTCTATAAT
CATCTGCAAAACAGATTTACCTATGGGAGAGGTCTCTTCTTTTAAGGTCTCTTCCAACCGTTGCATAAGA
TCCTGGTCAATGTGATAGCTGGCTTTAAGGAATAGCCCTTTTACTTTTTCTTTAATCTGATTCGTATTTA
TCTGGCGCATTGGATTTGTTTGTTCTCTCCTTTCTTAATTTTTCTTCATTAATAATTGTCTTTAAAGTAA
GTGCTTACAATTAGGATAAATTGGTGGATCTCCGATAAAACCATGGTAAGGTTTCCACAATAAGGGCAGG
TATCATGCAATCCACAATTTGTTCTCATCTTTAACTCTCTCCTTTCACCTCCTATCACCACCTTGTTAAT
TTTTATTTAAGATATTACCTCTGTAACTTTAATTTTGCCTCAGGATTATCTGAAATATTTTGTAAAGTAG
TTCCGCCAAATATCTCGGCATAGGATAACTCTTCGTTATTTAAAACTACCATACTACTTTTGGGAGCAAC
ATCAGGATTCCCTTGGTTATTGACTGTGGTAATCAAACAAAGTTGTTCATTAATTATTTTCTTTATTTCA
GGAGTTAACATTGTTATTTTATCTCCTTTTCTTTTTAGGTTTTGCTACTTTCTACATTTTGGTGCTTCGC
TTTAGTGTAGGTTACAATAATCGTAAAAACTTAATTATTTTTCTATTTTTTTCTTATTACTTGCAATTTT
TTGATTTGCTTCCTCAAGAGAAGAGTAGTTTAATTCTTTAAACATATACTCATATCCTTCCAGTCCTAAA
TTTCTCTCTTCTTTTTCAGCATTTGATACATCCTGAAAATAATATTCAATAGTTAAAGGCGGATAGGTTT
CTAATTCGCTTCTTAAGTATTTTTCAAAGTTAAGACCTCTATTTCTATCAGTTTTAGTTTTAATTATGTT
AGGATATTTCTCTCTTATTTCATTTTGCCATTTCGATTCTATTTTAATAATTTTCTGAATAAGTATTTTG
TGCTCTTCATCTAAAGAATTAAAACTATCCGGAGGGCCCTCAATATCACATTGAGTTTTACTTCTTTCAT
ATCCCACCTTTAAACTTTCTTGTTTTGTATCTTCGTCTTTAATATTTGAACTTTCTTCCATTTTTAGATA
TTTTTCCTTTAATAAATTTCTTCCTTCTGCCACTGCGTCTTCTAATCCATTTAGGTAAGACTTTAAAGTA
TTGTAAGACAATGGTTTAAAAACGCTTTTTCTTTCTAATTTAAATAATTCCTCGCGTTCTTTGCACTTCT
CTCCTTGTGTATTTGTGTGGATTTCCCGCAACATCTTATATTCCAATCTTGCTATTCTCTTAATTAAATT
CTCTTTACTTCCCATGTTTTCCATAATAATATTATCGACCTCCCCAATTTTCAAAAATAACTATTCAAAT
GCTCATAGCATTTAATATTAAGCATATAACATCTTCTTTTTAAGTAATTTTCTCTTAAGTATATTTTTAA
TAATTCCTGGTAATTCCTCATAATTCTCCAATATTACAATTCGATTTTCTCCATACTTTTCTTTTAATCT
TCTTATTTTTTCACCCTTCCCTATGGTTACCAGATCTATATTTTTCTTCTCACAATAATCAATAGCAGAG
TTGTAACCAATCCCAACATTACATAATCCATCACTCAAATGTAAAAGAAGATTCCTTTTGCCGCCCCCAG
TTAATTTAGCAGCTCCAAGACAAGCTTCACCAGAGGGAGTATTACCTTGAGGAGAAATACTAAATATTTT
ATTATGATGAAATAAACGGGTCAGTGTACATATTTCATTAATTTCATTATAGGCTATAATCTCCAGTTTA
TGATTATAGAGGATTATTGCCTGATAAATGGCAAGAAAGGTTTTTTCTACCAAACTCCAGTTGGTTATCA
TTGAACCAGAGGCATCAATCAGTAAAGTTATAGACCACTTATCATCTTTTATCGTATCTTTTTGTTTAAA
AGAAAGTCCCGTTGTATAAGCTCTATATAATCTCGAAGTATCAAGTTTACCATAAGGTAAACCTCGTGAT
ATTCTTAGACAATCCTCTCTATGTATTCTAAATATTTCTTTTAATTCTCCAACTATTATCGGATCTGGAT
GGTGCCTTGGTAAAATATTTGACTCTTCAATAATAGTGGAGTAAATCAATTTTTCGTTAACTCTTGAATT
CATCAGTTCTAAGGCATCTTTAATTTGTAAGGTTAATTCTTGGGAATTCTTTTCAATAGCACTATTAACT
GCCTTTAATAATTTTGGGTCAAAAGGGGCAAAATGTTTTGTATTTATTTGATTTTTTTCTATTTTTGTTT
CTATTTGTTTTGGGCCGAATTGTTCCTCCCATTCGTAAAGATATTTCTCTATTTTTGACCATAATTTATC
ATATAGTTTAGCCCGAGACTTCTCCTCGGTAATTATAATCTCATAAACATTTTCTAATAATATCTTTAAA
GGTGCCCAGTAAAGTTTATTAACGTCTTTAAGAATATTCTCTAAATGGTGCTTTATAATTATTGACTCAG
CTGGTAGAATATCCTCAAGATCATCTAAATTCAACGCTTCCCCTACTTTGAAGTATTCTGAAATGGTTTT
TATAATTTCTAAATCTACATTTGCTAAAATAACATCTAATGCAATATCTTCCCATAAGTAGATTAATTTC
TCTGCAGTAGGTATTTTAGCCTGGTAATCATAAAGCGAAGGATTAATGTTTTCTCTAAACCACTTCCGGT
ATAAGCGTACATAATTACCTAACATGCCCTTAGAAATTGCAACTCCATCTACATGGATATCCTCCGCTAC
ATCAAAGAACCTTCTTAAAAGCAGCCTATCCCTTTGTCCAGTATTAAGCGAGATTAACAAAACTGCTACT
TGTTCGCTTTTTTCTTTCAGATGAAGAGCATCGTGAATAACTATACCGCTCAAAACATCCACTTTATAGA
AAGGAACCGGATATACTCCCATAGCCAATTGGATGGGAATTTCAATTTTACGTTCTTTAGTAGCAAGAGG
CATTTGTCCTACCCATTCGACTCTAACATCTAAACCTAAACAACCAACTATCTTTCTTAGAGCAACTAAT
ACATTAGCTAATTCTACATATTCAATGGTAGATCTATTAATTCGCCAATAAAATGAGAGACATTTATATT
TTATTATTTCTCTTTCTATGCTATTTACTAAATTTTTTTGTTTTTCTAAAATGCTTATTCCACATTTCCA
ACAGTGGAATTGTTTTACATCGGTAAGTGCTTCCTTAATCCATTCCTCTTTATCTTCTGCCTTAATCGTT
CTAAGCAAATAAAACCAACGATCACAACCAAAATTAGATTCTTCTCTTTTTAAGAGCCAATAATCAACAG
CATTATAAAATTTTTTAAAACTTTTATCTTCTACTCGGTATAATTCAACCATCCATATTTCCTCATATTT
TAAATATATCTAACGTAGTTCTGATTGTCTACTATTTCCTCTTCACCCTCTCCTAAATGCAAAGAAATCA
GGGCGGTTTCCAGAATACTTTTTTCTACTTGTATACTATAAATCAAGGCATCTCTAATATCGGCCCCTTC
GGAAGCAAGTTCTGCTATCATCAAACTGTGTCTAGTAGAAATAGATAAGGGCATCTGGGCATTATTTCTG
AGAAGATTTACCACATTTATAATTTTTTTTGCTATTTCCCTGGACACCCCTGTTTTTGAACATATTATTT
CTTCTTCAATGTCAGCAGGGGGATAATCCACTTTAATTATATAAAATCTATCTCTTAGTGCAGCATCCAT
CATATCTATACCAGTAAATTCAGCACCTTCGTTTAAAGTTGCAAAAAATATTACTTCATCTGCTACCTTG
ACCAATCCTAACCCCTCTACCCATATAGATCTGTCTTCTGATAATACTGAAAACAGATCATTTAAAGCTT
TCGGATGTTCTGGCCGATTAATTTCTTCTAAGTGAATAACCATTCTTGATGTAGATATTGCCTTAGGAAA
TAAAAATTCTTCAAAAAAAGTATCACCTTCTTTTAATCCTTTTTCCCCAAAAAGTTGTCCTGGCTCAGAC
AATAATCCTATCTGAAAAGTCGATAAAGGCCTCTTATAATAGGCAGCAAACTGTTTTACTAAACTTGATT
TTCCGCAGCCTTGTTTCCCAACAACTAAAACGTTAACCGGATGCCTTTTAGAGAGTTTTTCTATTCGATT
TAGATTTTTTATTATCTCTTGTGGCAAAAAATAATTAGTGTCTATTTCTGGTATCATTCCATTTAAATCT
CTATTGTTTATCATTTTTTAAACTTCTCCCAAACTTATATTATGTCCTATTTTAATAGATCACATCCATT
TTTACTTCATCATTGAAGGCAGCCATAATGCTAATTGCGGGAATATCAAAACAAGAATTTGAGCAACTAA
ATACAATAGCATAAAAGGAAATGTCCCTTTAATGGCAATTGTCAGATTTGAACGATAACCTAAGGATTTA
GCAATCCCGTCTACAGCATAGAGGTTAAGTCCTACCGGCGGGGTGAGCAAAGCAACTTCAATGCCAATTA
CCAATATTACTGCATACCAAAAAAGATTAACTCCAAACCCCATTAAAGCGGGAAGAAAAATTGGTAAAAC
AATAAGCATTATAGAAGCACCCTCTAAAAACATTCCCATAATTATTACTATAATTATTGTTAAAATAATA
AAATTTATTGGTGATAATGAAGAAACTGCAAATGATTTTATCATTTCAGAAAGTCCTATTTGAGTTGCTG
CATTTCCAAAAACCATTGCCCCAGATATTATAAATAGTACCATTACCGAAGATAAAACTCCTTCTTCCAA
AATCGGAAAAATATCTTTAAAGGTAATCTCTTTATAAATAAATAGTCCTACGACAAGTGCCCACAATATG
CCTATGGCTGCAGTTTCTGTAGGGGTAGCCCAACCAGCATATAATGGTATAATTATTCCAACTGGAACCA
ATAAACCCCAAATACCTTTCTTGGTCGCTTTTATCCTTTCCCCCCAGGTAGTCTTTTTAGCCATAATTCT
CTCTTTGCCTCTACTATAAGCAATTACTGTATACATACTGAATAAACCAACTGCTACAAGCCCTGGAATG
ATCCCGGAAATAAATAATTTTCCGGTAGATTGTTCTGAAAAAGAACTATATAGAATCATGGGAACACTTG
GAGGAATAAGTATTCCTAATGCCCCCCCACTGGCAACAATTCCCATACTTAAGGGCAAACTATAGCCATA
TTTCTTCAAATTACTAAAAGCAAAGGCTCCAACCATCGCTGCAATCGCTACACTTGTACCACACATTGCT
GCTAATACTGCACAGGTAAAAAGAGTAGCTACTCCTACACCACCGGGGATGTGGCGCAGATAAACGTCAA
ACAGATCATACAGTTTTTCCCCAACTTTACTTTTAGCCAGTATAACTCCCATCGTAATAAAAAGAGGAAC
AGCTAATAATATGAAGCTTTCTAAGCTGGAACTCATTATCTGGGCCCCAATAGTAAAAGCCGAGCTTCCA
AAATAAAAATAACAACCAAGCATACCTCCTACCCCAAGACTAACCGCTACCGGAACACCAATAAACAGCA
TTACCACCATTAAAATCCCTGATAAAATTAAACTTCCAGACATAGCTAAATTTTCCTTTCACTTTGTTTT
TCCCCAGGTCTTCAAAAATATGCGAGTCAAATTTTTCTTTTTTATATATAGACCTCTATTCGGATAGAAT
AGAGGTCTATATAATTGACATTTAAGGTTCTAAGGTTTTAAACCTTCTATTTCTTGTTCAACTTCTTGCT
CTAAGCTTGTGGAATTTATAACTTTTCTTTTCTCTATAGTTAAAATAATTTCCCTGATTGCTTCAACTGC
AAATAATATCATCCCGATTGGTAAAGCTATATAGACCATATACATAGGTACATGTAGGATTAACGAAACT
TCTCCTATTTCATAGAACATCCTTATGAGTTTTAATCCTTCCCAAGTGAGAAGCAAGCTAAACGCTACAG
AAATCAAGTTACCGATTATTAAAAATAAGGTTTGAATCTTTTTAGGCATACGATTATAAATAATATCAAC
TCTTATATGTCTTCCTTTTCTTAATCCATAAGCTATACTAAGAAAACAAACCCATACCAATATAAATCCA
GCTAACTCCACTATTCCTTTAGTGCTAATATGGGATATTCTGGCAAAGACCTGATACCACATAGCTAAGA
TAATCACCAGCATTAGCAAAGCACTGATTTTAAAAACAATTTCCGTAGCATTATCTAACACTTTCCACAT
TTTGCTATTTAGCTGTCCAACTTGATTAATCTCTTCTACTGGTTTATTACTCATAAATAATCTCCTAAAT
CATGGTCTATTTTTTATTTTATGTTTTGTATTTCCATAATCATCTCATATACTCCAGGGGTTTTAGCAGT
TACCCTCTTCCAGAAACCTTCTATATCCTTGCTCCATAAGGCATATTCTTCAGGAGTAGGTGTGTGTATT
TCTCCACGTCCGGCAACGGCCTCTTCAGCTTTTAATTTATATTCTTGATAAACAGAAGCTGATTCCGTAT
AACTTTCCTCCTGTATCTTAGCACTTACATCATCTATTACTTGCTGTAAATCTTCTGGTAATTTTTCGTA
AAATTGCTTGTTCATTATTAAGATATCCGGGTATGATCCTATGGGAATTAAACAGATATTAGGTGCGACT
TCGGATAATTTCCTATCAACAAGGTGGCTTAATGTTGCTACACTGGCATTTAGAGTCCCTCTTTGTAAAG
CCATATAAAGTTCAGCGCCGCTGACCATTGCTGAGCTTGCCCCACAATATTCTTGAAAATACTGAGCCTG
TTCAGGACTCATTGACCTAGTTACTTTTCCATTTAGATCAGAGGGCACGCGTACAGGTGTATTACAAATA
ACTCCCATTTCCTCACCACCGAGAGCCCATACCACCCAACTTAACGGTTTAATACCTTTTTCTTCCATTT
TGCCAAAGAGTTTTTTCCCTATATCCCCTTCTATTAATTTGATAAATTGTTCTCTACCATTAACTACCAT
AGGAATTACAAAGACGTTAAATTCTGGAACAATAGTTGCTGCGTTAAAGGTATATATTGCTCCCATTTCA
CAGGCACCAGTCCTGACGGCTGAAATTAATTTATTATCAGTATAAAGCTGCCCACCCGGATATACTTCTG
CTTTTAATCGCCCACCGGATTCTTCATTGATCATCTTCGCCCAATTATCAAATTCAATGCCAACATGATG
AGTAGCTGGTAAGCCATGAGCAAATCTTATCTTATATACCTCATTATCAGCAGCAAAAGCAAAGGCCGAC
CCGACTAAAATACAAATAGTTAGTACTAATATAGTAAAAACGCTAAGTTTTTTTGTTACTCTCATTATTT
CCATACCTCCATTAATTTTTTTAATTAATTATTATACTATTTTACTTGACAATAACTATAAAAATAAACT
AATTTATCAACCCCCTTTTTCCCTTATTTATTGGCAATATCATAGAGCTTTTCGGTAAAGGATAGCCAAA
TCCGAACTGTAATTAATTCTTCACGAATATTGATTAAGTTGATTCTGCTCAACCAGTTTGTAAGTCTAAA
GCCATTTAAAAACCAGGTCTTTCCTTTACCCAGGCTCTGATAGATCTCTTTAGGAGATTCACCCTTTAAG
TATCTTTTAATTGCTTTTTATCTTAACTTATCCGTAATCATATACTAATCTCCTTCTACTAAGGTCAGTA
AAGAATACTTATGGTGCTAGTTCGCGATGTATGTAGACTTTTTTTCACTAAGGTTCACGATGTGTATAAA
CTTTTGAGTTCGCGATGTCTATGAACTTGTCATCTATTATTATTTAAATAGTCGGGTAATCAAGGCAACA
CCGTTAGAATTCGAGCAGTCCCCTGGGCACCATCTACAAATTAAATCTATTTATACCTATTTAGCCGTTT
TAACAAATAAATCTATTTTAGGCCTGAATGATGGACATCCATCACCGATAGAAACAACTGTTTTATCCTC
GGTATTCACAAAAATACTTTTCCAGCAGTATCCCTTTCCTTTATCTTCGGTATCCGGTTGAAATAAATCA
CAATCTTTGCATACCATTTTATCAAATATTTTTTTCATCTTTTTTATCCCTTTCTTTATTTTTTAATCTT
ATTCAAATTAAAGTGTATGTTTAACACTATCTTCCCAGCCACTAGATTCCTCAAATTGATCACATATCGG
ATTATCTCCCTTAATTAATTTGCCGGGAATAAACATTGTAGCAGCTTGGCTACCTGTCAATTTGCTTCTT
TTTTTTGTACAGGTCCCTTTATAGGGATTTGTAGGTGCAATCATAAAAAATCTGCAATCTTTACAAGTTT
TTTCGTTATCTCCCATTTAATTTTTTCCTCCTGCATTTTTTTAAACATTTTGGTTAATTTTCGCGAGTGA
GATAATGGTTATTAACTTTCATATAACTACTATTATCTCACTCTTTTGCTATTTTTTTACTATCCAGCTA
ATTCTTGTTCTGTTCGTGCAATTATCGTATCTTGAGCATATTCTGAAATATCTACAAACCGTGCACTATA
ACCGGCTACCCTAACAATCAAATCCGGATATTTTTCCGGATGCTTTTGGGCCTCTCTCAATTCTTCTACA
TCACATACATTAAACTGCACATGATCTATCCCCATTCTATGCCAGGTTTTCATATATGCAAACCATAATG
GAAAACCTTTGTCGCTATTCATTACATTATGATCTAACTTTTGATTAAGTAAAACACCTTTTTGTAAACT
ATAGTCGATCTTTGCACAGGAATTTAACACAGCAGTCGGCCCTTTTTTGTCACAACCTATATAAGGTGAG
TTTCCTCCATCATCTAATACCTCTCCATGTTTTCTTCCATTAGGAGTTGCTCCAATCCTTGGCCCTAAAG
CCCAATATATCGCAACATGTTGGGGCAGTGGTTTGGGATGAGCTCCAAAAAGATTGGTATTCTGCTGGAC
TTCAAGGGAGTTATATCTGAATATATTTGCTGCTACTTCGTCTGCGTAATCATCATCGTTCCCCCATTTT
GGTGCATTCCAAAAATCCAATCTCATCTCTTCGTAATCTTCCCAGTTATTTCGAAGAGCCTTTATTAATT
GTTCCATAGTATATTTCTTGTCTTCAAAAACTAATTTCTTTACCGCTGTTAAAGAATCTGCCACCACAAC
TTCATCCATCACATTAAACCAGGGATTACAGAATTCGTCCCATTCAATACCATCAAGCCCTTTTTCTACA
CATTCATCATCAAGACTGGAAATAAATGGAGATTGATAATATCTTGCTTCTAAATATCTTGTCATATCTC
TTCCCCTGGTAATTGCTGCATGAAGAAACTGGTATTGAATTTTGTAAGCCTGTAGTAAATCATCAAAGGT
TTTAAATTTTGTAGGATCTCCGGAATGTGGTCCTAATTGCATATCTGTGTAAGAATAATCATAACCATCA
CTTAGAGCCAACTCTAAAATCTTTGCGGTGTAAGAAGAACATGCCCATCTCGTTCTTTGGTTTCCATGTC
TTCCACTGGCGGCAGGAGACATACATAAAGCCAAAGCCCATCTTCTGGCATCACCTATTGAAAGCCCACC
AGTCCCAAAACCTTCTATCAACGAATTGATTGCAACTTCATCATTTTTAATTGAGGGAAAACCAAGGCCT
CTTTTTATACATTCATGTGCATAACGAGCAGTCAGTTCAGGCATCTTTTCGTTCCATCTAAGGCCTAATG
AAGGTTCAGTAGTCATGGCAGTTGCAGCAGCTTCTAATATAACATTAGTTAAATCGGTACAACCATTGCT
TCCATCGGGTTCTACGCCTCCGATAGTAATAATAAAGAGGTCATTTGCCCCTGCATGTATTTCCCTATAT
AATCTACTCTTTATTACTCCATGTTCACTAACTTTTAATCTATGTAAAACTACCAGCTCTACTGCTTCTT
CTCTAGTCATGCGTTGTTCTGTCTTATCCATAACGCTTCTTTTATAATAAGGATACCACATTGAATCCAT
TTTGCATCCCATTCCACTTCCATAACGCTCTAAGGATTGTACAATCAGATAGATAAACCATTGAGCTTGA
ACTGCATCCCTAAAACCTCGGCAGGGTTTCGCCGGCACATGATCACAGATATCAGCAATCATCAAAAGTT
CTTCTTTTCTTTTAGTATTTTTCTCTTCTTCCGCCATATATCTTGCTAACCGGGCATATCTTTTGGCCCA
TCTCATTACAGCTTTATCGGCAATCAACATTGCCTTCCACTCATCCATCTTTTTAAGTAGAGGCATGGCT
TCTACCCCGTTCCAGGGATTTTGATGTAGAAATTCATCTTGGGCTTCCTTTAGCTTTTTCTCTATGCGGT
CAATTATTCCTTCTAAACCATCTTCAAGTGCACTTTCATAAGATGGAACAGGACTTGAATATCCAGTTAC
ATAGCCTGGGGATTCCATTGAAGCATTAGCATTCTGAAGTTCTTTTTCTTCTTCGTCAATATATTTTTCG
GCTTTAGATTGAATAGTATGGGGCTTCCACCATTCTGCTATTTCTTTAAATTCTTCTTTTTCATCAGGAC
AATATGGGCTAGTTAATAAATCAACATTTAAAAAATAGTTACTTTCCTGATAGATGGGCATTAGGTTGGG
CTTCTCAGCATGATCGCCAACTAACATTTCATTATCCTTTATAAAAATTGTCATATTATCTAACACATTA
GCCAGGGCTTTGGCTCTCCTTATAACCCATTCTTCGCCATCGGTTTCTTTAAAAGACTGAGTCATATATC
TAGCTCTTTCTATTCCTGCTTTAACTCCTTTTTCGACGTACTCTCCTCCTCTTGTATGTTTCCACCAAAT
AGCATCTTTTAATTTTCTTGCTCTCTCAGTCAATGGCTTAATTAATTCATTTTGCTTATCTTTTTCTGTT
ACACTTTTCATTATATTTCCTCCTTATTAAATTATTTTAAAATTTCTCGCAAAATAAAATACCCTCCAAA
TTATTTTTTCTCAAATCTATCACAAGCTGCTATGTCTTCCTTAACTGGTCGTGATGTCCAAAACTTACTT
TTTTCATCTTGCTGTGGTAAAAAACAATCTCCTTTGCCTTCCACATAATCCAAATCACTCTGTTTTAGTG
GTTTAAAATTTTTACATTCTTTGCAAATAGCCATTTCTTTACCTCCTTTCCCTGTTATTTAAATACTTAC
CGAAATACATTTCTAATTATGAGACTAATATTATTATATATTTAATAAATTGTTAATCTAAAAAATTAAG
CTTAGTTTCCTACGCCAACAAGTCCCCCAATAGTGGTGGGAATATTGTTCTTCTCCAATAAATCTTCAAT
CCAGTCTACTTCTTTTTTCTCCATAAACGGTTTACTTTTATAGGCATAATTTAAATCTAATTGAATATAT
TTCTTTTCTGCAGAATTATGAAAAGGCAAAAGGTCTACTGCTATAACTGGATTTTCTAAGGATTGAAGAT
AATCAACCATCAGTTCAAAATTTTCTTTATTATCATTAAATCCGGGGATAACCGGAACTCTAATCCTTAT
ATTTGCCTTTGCAGCAGACAATTTTTTTAAATTATCTAAAATAAGTTTATTATCCACTCCAATAAACTTT
TTATGTATAATCGGATCCATACATTTTACATCATAAAGGAATAAATCAGTATATTCCGCTATTTCCTTTA
AAATTTCCCACTTATAACTACCAGAGGTTTCCACTGCGGTATGGATCATTTCGGCTTTAAATTTTTTTAA
TAGTTTAAGACTATATTCCGGAAAAAATAAAGGATCACCCCCGCTTAGGGTAACTCCCCCATTTGAGGTT
TCATAAAAAGTTTTATCTCTTAGTGCTTCATCAACTATTTGGTCAAAAGTCATAGTTTGTCCCACTTTTT
CTAAAGCTTTAGCAGGGCAAGTTTCGGTACACTTTAAACACTTATTACATTTTTCTCTATCTATTAAAAT
AGCCTCTTTTTTGGTAGATCTCCAGCTTATGGCTCCCTGGGGGCAATTTTCTATACACCTCCCGCACTGT
TGGCACTTATCTTGGTGATAGTAGATCTCTACTTCTGGGGATTTGGTTTCAGGGTTGTGGCACCAGGGAC
AATTTAAACTACAACCTTTAAAAAATATTAAGGTTCTTATCCCGGGACCATCATTGGCACAATATCTCTG
AATTTCGGTTATTAATGGAATTCTATATTTTTTCTTCTCCATTTGATTCTCCTATATATCCCTTCATATT
TATATTACCTTTCATATTATGCAAACGATGTTCACATTCTTATTTAAAAAAAATAATAACCTTTTTAACC
TTTCTGTATTAATTTGTTGCGTAATTAGCCATTTAGTCATTATTTTTATTAGATAGTTTGGTTTTATAAT
TCACTACGACCATTTCCACTTTAGAAAACCCATTTGGACAGAAACTTTTTCAGCAGCAGCTAATATTTTT
GATATAAGTTTATATTTACTTTGTTCATTTTCTTTATTATAACGAAGGCTCGGCCCACCTATACCCAGAG
TTGCTACTAATTCGTCGTAACTATTGAAGATTGGAGCAGTTATAGCATTCACTCCGGAATATACTTCTTC
TTTACTGATAGCAAATCCTTTCTTTTTTACTATTTCTAAGTCTTCTTTTAATTCGTTAATATTTATCTTA
TATTTATCAATTAACTCTTTTTTTTTCTCATCTGGTAAAAAAGCCAAACACACCTTCGCTGAAGATCCTT
TATCTAACGGTAGTGCTGACCCTACGTCTATTGTATATCGTAGGGGTTCTGTTCCATCAACTTTTTCTAT
AACTATACTTCTATTATCAATTATTTGAGATAATATTACTGTTTCTTTAATTTCTTTAACTAGGCTTTTT
AATACTGGCCTACTAATTTTAATTAAATCCATGTTACCAAAATGGGTTAATGCAAGCTTAAGTAGTTCAT
TTCCGCAAAGATACATTTTTTCTTTCTCGTTTTTTTTAATTAAGCCTTCATCTACTAAGGTGTTTAAAAT
TTCAAAAACTACACTTTTTGCCAATCCTAAACGAGAGGCAAGTGCGGATACCCCCCAACCCTTTGGATCT
TGATTAAAACTCTTTAATATTTGCGCTGTTCGCCTTATATTAATATTTTTTCTTTTTTCAGCCATTTTTA
TATTTTCCTTTGTGAACACCTTTCACAATTCATCTTATCAAAGTTATTTTCTCGTGTCAAATAATTTTTC
AATAATTTTTAAATCTTTATAATTTGATAAAAGAATGTTCCCGTATTCCGTATACAAAAATAAATTCTAG
CTCAAATACTTTTAATCTTAAAAATCATTATATAGTGAATTTCAACCAAATAACCTTTTTAAAAGTATTC
CAAAGTTATCAGTTAGCTTGTAAAGATTATTTATTCCCTCAACATCTTTTACTATTGAACCTCTTTCATT
TCCAAAAATCGTATTCTCGTAACAGGATCCTACAATATACATGTCATTAACTAACATGAAATTAAACAAA
TTAGCCAGGGCTATGCCACCTCCTTCCCGACGAGCAATAGTTATTGCCGCTCCTACTTTACCTTTTAATG
TTGAAGATGGGATATTTTTATAGGTAAAACCGGTATCCTTTACGTTATCTTTAAGGGCTGGAGGGGTTAA
AATATGAAAATATCGATTACCCCGAGTTATTAAATCTTGCATTAAAGGAGTGATATTAAAACTATATACG
GGGGATGCTAGGATAATTCCCTGAGCAGTTGTCATCTTCTCCATAATTCCTGCAAGTTCATCATCGATAG
GGCACTTCTTTATCTTCTTACAGTTATCACATGCTCGACAATGTTCAATTTTTTTATTAGCCAAAGTTAT
TATTTCGGTCTCAAGACCAAAATTGGTTAATAATCTTTCAGACATAATCTGTAAAGCTAACTCCGAATTA
CTACTTTTACGATGGCTACCCGCTATAGCTACAACTTTAATAGCCATATTCCCTTCCCTGTTCCTATAAA
AATGCTTTATTTTATTGTAATTTTATTAAATTTAGAAATTTGAGAAGATACCTAATAAAATTTATCAAGG
AAATAAACTTCCCTGAAATTTCTAAATTTTTGGTTATTTTGCTACAATTTTATATAACCCTTTCCTTATA
CCCTATGTTAAAATTATTAAATTAATTCCTTAAAAAGATAATAATTTAGGAAGAATGATAAGGATAAATA
TCATCACCGTATTTTTTCTTAACATAATTAGATAGAGGAACTAAATATTCTTCCGGATATCTGTTACCAT
TCTCCTTAAATAATACCATTAAATGACCTACTTCCCATGCAGATTTCATTGCATACTCATTTTTAATTAC
GTCACCAGGTACAGTACCATTCCGCAGAGATACATTTTTTCTTTCTCGTTTTTTTCAATTAAGTCTTCGT
CTACTAAGGTGTTTAAAATTTCAAAAACTACACTTTTTGCCAATCCTAAACGAGAGGCAAGTGCGGATAC
CCCCCAACTCTTTGGATCTTGACTAAAACTCTTTAATATTTGCGCTGTTCGCCTTATATTAATATTTTTT
CTTTTTTCAGCCATTTTTATATTTTCCTTTGTGAACACCTTTCACAATTCATCTTATCAAAGTTATTTTC
TCGTGTCAAATTTTTTTTGTTTTTTTTTTTTTTTTTTTAATAAGATTCTGAAAGCCTTATTTTCTTGCTC
TTTTTAATAAGAGAAAATACTAAATATCATTATTCCCCATTTTCATAAGGCCCACTCTCATGAAAACAAG
AAAGGTCTTCTATGAAAATAAAGAATATAAAACACAGAGAATAATAGATGGTTATTGAGGGTTTTATAAC
AGTTAAAGGTATTCTTTTTATTCTTATTCTGTACAATATACTTAGATTTAAATTTTCTTCTTTTTAAAAG
ATTTATTGTTTGTTCTATTCAGATAACTTATGAATAAAAATACCACTTCTCAATTTTGGTTCAAACCAGG
TTGATTTGGGAGGCATTACTTTTCCCGAATCAGCTACAGCCATTAAATCCTCTATAGAAGTCGGAAAAAG
TGAAAAGGCAACTTTTGCTCCACCATCCACTCTTTTTTCTAATTCTTCCAGTCCCCTGATTCCTCCAATA
AACTCTATTCTCTTATCAGTACGGAGATCTTTTATCCCCAAAACAGGAGAAAGAAGATTGTTTTGTAATA
TTGATACATCTAATCTTTCTACTACATCTTCTTGGTCAAAGGTGCCTGCTTTCACTGTCAATTTATACCA
CTTGTTATCCAAATACATACCGAAATTATTTTTTTCCCTTTCATAAAAAATCCAGGAGAAAAAAGCAGAA
ACACTATAATCAGGATGTTCTCATTGCCTTAAACCAACTCTGGGAGGAAGCCGATTCCATCTGCTCCAAA
AGGCTGGCCCCCTTCTTAGGAGAATTCATTGCCGTACTGGAAAAATACGGGGAAATAACCTTAACCAACC
AGGTAAAAGAAAAGCTCTTGACCATTAGCCCGGCCACCATTGATCGGCTATTGGCTCCCATCAGAAAGAA
ACAGCAAATCAAGGGCAGATCTACTACCCGACCAGGAAGCCTCTTGAAGAAGAATATTCCAGTACGCACC
TTCAGTGGATGGGATAACACCAAGCCTGGTTTCTTTGAAGTAGATTTAGTCAGCCATGATGGAGGTAACT
TGAGGGGGGATGTGAACCAGAGTGTCAACTTTACCGATATTGCCACCGGCTGGATGGAGATGATCACAGT
CAAGAATAAGGCCCAAAGATGGGTATTTGCGGGCATAAAAGAGAGTAAAGAAAGGTTGCCCTTTGCCATC
TTAGGCTTTGATTCGGATAATGGCAGTGAATTCATCAATGATGAGCTGTGCAGGTATTGTGAAGAACAAC
ATATTACCTTTACCAGAAGCAGACCCTACCGTAAAAATGATCCTGCTACATTGAACAAAAAAACTGGTCT
GTCATTAGAAGAACAGTGGGTTATGGACGCTATGATACCGATAAGGAACTTCGCTTGTTAAATAAAAATG
AAATCTAAAAACATTTTATTGTTTTTTTATGATTTTGTCAATTTTCTTGTATATCTTGACATATGATAGA
GTTAACTTGTAATTATAAAGAAACAGAAGCTGCCTTTTAACGGATAGTTCAAGATAGCATTTTAATATTA
TTTACTGTTATTCATTATTATAAATAATATTATAAAGCATATATGCACGCATCACTTTTTTAATATGCTC
GGTGGTTTCTGGATAGGGAATATTCTCTACAAAAGAATCAATGTCATTGATATCAAACTGCTCTAACCAT
TTATCAGTGATTCCAGGACCTGCATTGTATCCGGAAATCATAAGATAGTTGTTTCTATTATATTTTTCCT
GCAAATAATTAAGGTACCAGCATCCAAAATGAATATTTACATCAGGTTCAAAAAGCAAATCATAATCGAA
GTTCTGATAATTAAGTTTCTGGGCAATCCATTCACCTGTTGATAAAACAATTTGCATTAAACCCCTGGCA
CCTGCTCTGGATTCAGAATACCTATTAAAATGACTTTCCTCTTTAATAGTTGCCAGTACTAAAAAAGGGT
CAAGGCTATAATCAGAGGCCCGGCTAGTAATAGTTGAAAAATAATTATCCGGAAAAACGTATTGCCAGAT
TTTAAATGGCATTTCTTCTATTCTGTCATCATTCAAAAAATAATCAAGCAAAGTCTGTGCCCAGCCGATT
GAGCGATAGTATTCCCGGTCTTGATGATAAAGCTCGGTCAGTAAATATATTAAATAGACATTACCTGATT
CATGATTAAGAGCATTTATTATCTCAACAGCTGATTCCTGGTAAATGCCGATAGTTTTTAATAATTCAGC
CTTATAGATTGCCAGTTGAGCATCCTTATCTACAGGGATGTAATTATTTTTGAATTCTGTAAGTGATATT
TTTTTGCTATCTGAAATTATTTCGTTAATATTTCTTGTTTCCAATTTTATTTCTGCAGGTAAACGAAAAA
TATAATAACTATCCGGATATTTATCCAGAAGCATTTTATAAGCCTGCCAGCCTTTTTGTCTGTCCAGAGA
AGCCTGTAATTTGCCAAACCAATAAAGAGCATCATCCCCCTGGCTGCTCTCAGAAAAATTATCACAAATT
ACCTTGTAATATTGTAAAGCACTATTATTGTCATCCCGATTGGTATAATAACGGGCCAATTTCCAGCTAG
CCTCACTGGCTTGAGAAGATTTGGGATAATCAGCAATTAACCGATCCAGTATTTCAACCCCTTCCTTTTT
GCGTTCTTGTAAAAATTCAATTTCGGATAATCGCAAATAAGATGATGGAGCAAAATAGCTTTTTGGGTAT
CTTTCTATAATTTCTCTGTATTTTTCCAGCGCCAGAATACGATTTCCGGAAGATAGTAAACCTCCTGCAT
ATAGGTACATGGTTTTAATAATAATATCTTCCGGCTCTTGGAAATTTTCTAAAATATAAATACACTGCTC
TATCGCTCTTTCATATTCTCCCTGGTAGTGAATAGCTCTGGCCTTGTTATAGTAGACCTGAGCCAAATCC
ACCTGATCCGGATAAAGTTTAATTACCTCATCATATAATGTTTCCGCAACCTCATATTGCCGATAATTAA
AATATATCCCTGCACAAAATAGAAGTAAATCAGGAGGCATTTCAATATTTTCGTTCTTTCTGGCTAGCTG
GTACCGTTGTACAAATAAATTTTCAAAACCAGCTGCACGTTCAGGGTCATAGCGATTTTCGATTAAATCC
TTAAGATAGGTTAAAGAATTTATGAATTGTCCATTTTCCCACAATACATCAATCATCCTGGTAAGAACTA
TAGCCTTGAATTTTGTTTCAAGGGCAGTATCTATTGCCATGTTACATTCTTCTAAGAAATAATCCAGATA
TCCTTCTTCCAGATAAATTAGGGCATTCTGATATCTTACTCGGGGAATTAATGCACTATCAGGATAATCT
TGAACTATTTCTTGAAATAACTCTATTGCAGATTTTGTATCACCCATACTAAGATACGTTTTTGCCAGGT
AATAGGCAGAATAATCCTGCATTAAAGGAATATTTTCATAAAGATTTTGATATATATAAACTACCGATTC
CCATCTTTGTAGCTTCTTATAAGCTTGACCTTTTAATAATTGACTTCGTAAATAGAGAGGGATGTATAAA
TTGCTGTATTCTATCTTTTCTAATTCATTGATAGCCATACCATAATGCTCATTTTTATAGTAAGCCAGGG
CATTTTTAAAATAAGAATTTTGCCGGGGAAATTCATTTTCTGCTTCCAGTAGATGGGATAGTTGAAAAAT
TTTTAATTGTTTTTCCTGATCTATATCTGCACCCTGTGCAAGTATGCTGGCAAATAATAAAGAAAAGAAG
AATATAATCAAGAAAAAGAATATAATTATTTTTTTGTTAGACTGGTAATTGATAAATGTGGTCAGAATAA
TCCCTCCAAAGTCTCTTATTGTTATTATGCATAGTAAATATTGCACCTGCAAAACGGGTGGCTTTCTGGT
TTTTTATGCTTAAATAGAATACGAAAGAATACTGAATCGAGTAAATTGACTTAACTGTTTACTATACTAT
CTAATTATAAACTATAAATGCAAAAAGCCAAAAAAAAAGTAAAAATAATATAAACTAACCATTACCATAC
TACAACCTGAATTATCTCTTAAGTAAATAAGTAAAATAATATTTCAGTCTGAGGTATATAACATCTGATA
AAAAGACAAACTGAAAATTTGTAGTTGCAGTTTAATGATTTTGATATTTATTTAAAAGATGAAGAGTGTA
TTCCATTTCTGGCTGATTGCCGACAGTGAAGCGAATATAATGACTTTCTAAACCTGAAAATTCATCTCCC
CAGGCAGCAAAGGTATAAACCCCTTCCTCCCGGAGATATTGCCATACCAGTTCCGTATTTTCCTTTGTAA
TAAAATCAACCAGCACAAAATTTGCCCTGGAGGGGAAAGCCTTAATATTATTCTGCTGAAGGCCCTTAAT
AAACAGTTCTCTTACTCTGGCTATTTCCTGCCATAAATTCTTATAATAATCCAGATATTTCAAAACTCTG
ATACCGGCTATCTCGGCTAATTTATTGACTCGAAAATTCTGGTAATATCTGTCAATTTTTTTTATATTAT
TTGGATTAGCAATGGTAAATCCAAGCCTGAGACCTGCCAGACCAAAATTTTTGGAGAAACTTCGAGAAAT
TACCAGATTAGGATATTTATCAATCAAATCGACCACTGTTTCCCCCAGGTATTCATAATTACATTCATCA
ACAACAATAATACCAGTAGCTCTTTCGAGAATTTCAATTATTGTTTCCCTGGGAATAGAATCTCCAGTAG
GGTTATTAGGATTACATATCCAGACCAGGCTGGCTTTTTTCAGGTCATGCTTATCATAACTCAATCTATA
ATCATAATCATTCAAGCAATTTACCAGTTTTTTGCTAAATCCATTACGAATTGCACTTACTTCATACTGG
GAAAAAGTAGGAACAGGAATCAGAATCAATTTACCGCCAAAGGCCCTGGTAACTGCTTCTATAACTTCAT
CAGAACCATTGGCTGGCAAAATATTATCAATATTAACACCGGCATACTCAGCAAATTTTGCACTTAATTC
CGGGTAATTTCCCCCACTTGGATAATGATTGATATTGTTTAATTCCTGTGATAATTCAGACAATAATTCT
TCAGGTAGAGGGTATTTTAAGCTGGAATGTTCCAAAGAAATCGGTTTATTGATTTTTATTTTTCTATCCA
TTATCCTTTATTCTCCCATCCCGGGAAGGAAAGTCTTTCTTCTAAGGTGTTTAATGCCTTTGTTGCCAGG
GAGACCACAGTTAGGTAAATCGCTCCAACTACCAAAAATACTTCTGTATAGGTAAAATAGCGTGAAGCCA
CTATTTTCCCTGCTCCAGTTAACTCAATACATGTTACCATATATGCCAGAGAAGAATACTTAATAAGATA
AATAATCTCGTTAGAACATCCCGGAATAGCCCGGCGCAAGGCTTGTGGCAAGACAATATTGAAAACTGCA
CTCAATTTGCTCATTCCCAGGGCCTGGGCTGCAAGCAATTGTCCACTCTTTACCGATTGAATAGCCCCGC
GAATATATTCAGCATGGTAGGCACTGCTGCATAATACAAATCCTATAACTGCTGCAGAAAAAGGGGATAG
ATAAATACCGATTGAAGGAAAGCCATAATATAATATGAAAAGCAAAATCAGCAATGGTGTTCCCCGGAAA
GATACGATATAGGCCTTGCTGAAAAAAGATACCAAAACATTTCCGTAGACCCGGCCAACAGCTACGATAA
TACCAACTATTAACCCAATCGGAATTGACCAGCAAATTAATTCAATAGTCATTATAAGGCCTTCTAATAG
AGAAGGAAATAATATTTCCAGAAAAAAGTCTATGTTAATCATTGTTTTTTCCCATTTAAATCACCATATA
ATTCAGTTAATTTGAACAAAAATCTTCGGGTTCGCTCATATTTTGGTTTATAAAATAACATTTCCGGTGG
TCCGCTTTCCATTACCTTGCCTTTTTCTAAAAAAATTATTTCATCTGCAACTGAACGAGCAAAGCCCATC
TCATGAGTAACTACAACCATGGTCATGCCTTCACGTGCCAGTTTTTGCATAACGCCTAACACCTCGCCGA
TCAGTTCCGGATCAAGCGCAGAGGTAGGTTCATCGAATAGCATAACCTCCGGATCCATTGCCAGTGCGCG
CGCTATGGAAACACGCTGTTTCTGTCCCCCGGATAGCTGTGCAGGGTATAACAAAGCTTTTCTTTCAAGC
CCTACTCTCTTCAACTCAAACATAGCTTTTCTCCGTGCTTCCTCTTTTTTCATTCCTTTGACCTTAATCA
GGGCAATTTCTACATTTCTGACAGCATTAAGGTGATCAAAAAGATTAAAATCCTGAAAGACCATACCTAT
TTTTTGACGAAAACGGTTAATCTCCTTCAAATTGTGATGGGTTACTTCCTGGTCTCTTAACCAGATTGTA
CCCTGGTCTGGGAAAGTAAGCTGGTTAATGCATCTTAAAAGGGTACTTTTTCCCATTCCCGAGGGACCGA
TGATTACCTTGGTTTCTCCTTTAAAAACATCAAAAGATATTCCCCTTAAAACTTCTTTCCCTCCAAATGA
TTTGTGAATATCCTTTACCTGTAAAATTAAATCTTTTTCACGTTTCATTTCTCCAGTCCTCTCATTCCTC
AAACCCGGGAATCCTGACTTTTTCTTCCAAGATATGCAAAAGCTTCATACCAGAATAGGATAAAATTAGG
AAAATTATGGCACAGGTCAAATAAATAGGCATAGGCTTATAGGTCCTGGAGGCAATAAAATTACCCCGGG
TCAATACCTCCATTACGCCTATGGCATAAGTAACGGCAGATTCAGTTAACATGGCTGGATATTCATTAGA
CCAACCGGGAATTGCCATTCTCAAAGCCTGGGGCAAGATAATATTCCAGATAGCCTTTTCTTTACTCATA
CCAAGAGATTGAGCTGCCAACAATTGCCCCTGTCCCAATGACTGAATACTTCCTCTAAAAATCTGTGCTT
GATAGGCAGAACTACGCAAGCCCAAGACCAACACCGCTGCTACAAATGCTGATAAATTTAAACCTATCAT
ATTGAATAAACCATAATAAAAAAGAAACAACAAAACCAATATTGGTAAACCCCTGAAAAACCAAACATAT
ATGCCAATAAATTTTTTTGTCCAGGGAGAGCCAAAAACCTGTCCCACTGATAAAGGTACACCAATTACAA
ACCCTAATGCTAATGCACTTAATACCAGGCCTAATGTGGTTATTATTCCCTGTAACAAAAAAGGTAATGC
CTGGTAGATAACTATTAAGTTTTCCATAACTTATCCCTTGTCCCTGTTGGTTAGCTGTGTAACAATTTTT
AAACTAGCTACATATTTACATGAAACGGGGGATATAAACTTTTTAGTCTATATCCCCGTCATTAATTTAT
TCAAAAGATTATTTTTATAAATTTCTATTTTATGCTTACTGAGCCTGGAAATATTTAGCCTCTAACTCAT
CCCATCTTTGTGAACGCATAAAACGTCTAATCCCTTCATTTATTAATTCTAATAACTCTGTATCTTCTTT
TCTAACTGCTACTCCATATTCTTCGCCTGTTTTTATAGTTCCTACAACTTTAATATCCATACCTTTACGA
ATTGCATCTTCAACCATTACATCATCCATCATGGCAGCACCAATCCTACCATTTAAAAGATCCTGTACTG
CTAAAGAAAATCCTTCATAAAGTTTAAGATTATCTTTAGGAAACAAGTCTTTATTGATTAAATTATCTTC
GATCCACATAGCAGCAGTACAACCACGCTGAGTCCCTACCATATAATCACCCATGAATATTTCTATTGCA
TTTAAATCAGAATCAGTTCTAACGCAGATTGCCTGATCGATTGACCAATAAGGAATCGAAAAATTAACTT
TTTCTTTTCTTTCTTCAGTAATACTCATTCCAGAAAATACCATGTCTATCTTATTAGCCAGTAAACTGGA
AACAATACCATCCCAGGCGGTAGGTTGGTGAATAACCTCAAATCCCATTTCCTCAGCAATCCAGTTTAAA
GCCTCTACATCAAAACCCGCCGGGTTGCCTTTTTCATCTACATAGGCATGTGGGGGGTAATCAGCATCAA
TTCCATTAATATATACTTCTTTTTCAGCAGATAATCCAGATAATCCTAACAACATAAAGACTAGCACAGA
GCAAACTAAAACTGTAAAAATTCTTCCTGTTCTATTCATCAAAAACATTCCTCCATTTTTTTATTTCTTA
TTTTTTTGTTTTAACTTTTTTAAAATTATTTGGTATCCATCAGCACCGTAATTCAAACACTTTTTTACCC
GACTGATTGTTGCAGAGCTTGCACCGGTTTTTTGCACAATATCCTCATAGATAAAGCCTTCATCAAGCAT
CCTGGCAACTTCCAGTCGCTGACTTAATTCTTTTATCTCATTGATAGTCGCTACATCATCAAAAAACCGA
TAGCATTCATCTATATTTTCTAAAGTTAGCATCGCCTGGAATAATTGGTCGGTCATTTCATTTCTCCAGC
GTGGATAAAAATCCATAATTTTTCCTCCAATCGCATAATATTTTGGAGACATATGCTAGCACTTTCAATA
CTACATCTGCTTATTTAATTTACTTTATTTATCTTTAATTAATTAAATAATTAATAGTTTAATGTTCTAA
GAAATTATATCATCACTTAAAAAAATTGTCAACTAAAATTTATTTAAATATTTTTATTCAAACAATTCCA
GATATTGACCATATCCTTCCATCTCTAGTTCTTCTTTAGGAATAAACCGTAATGGCGCTGAATTAATACA
ATAACGTAATCCGGTTGGCTGGGGTCCATCGTCAAAAAGATGACCAAGGTGAGAATCGGCATATTTGCTT
CTTACTTCTGTCCTGACCATCATATGACTTCTATCCTCTTTTTCAACAATATTCTCTGCCTCTAATGGTT
TACTAAAACTGGGCCAGCCTGTTCCTGAATCAAACTTATCGGTTGAACTAAATAGCGGCTCTCCTGAAAC
AATATCTACATAAATTCCTTCTTTTTTATTGTCCCAGTACTCATTCTGAAAAGGTCTTTCTGTTCCATTT
TCCTGCGTAACCTGGTATTGCAATGGCGTTAAAATCTCTTTTAATTCTTCTTTTGGTGGTTTTTGATAAT
TTTCATCCCATTTTTTCTCCATAGTTTCTTCTCCCCATTTTGATTCAATATAGTCAGCCCGTCCCGAACC
AGTATGGTACCACTTGTATTGTAGTGAATTTTTTTCATAATAATCCTGATGATATTCTTCTGCCCGATAA
AACTCTGATGCAGGTAGTTGGTTTTAAGAAGGTTTTAGTGAGTGTTTAGTTGTTATTAGGAATTTTTATC
TCTGAGCCAATCTTTGATACAAGTTAAGCATCTGATCTGAGATATTATCAATGCTGTAGCGTTGAGCCGT
ATAGAAAGCTCCCTTGGCCAATCTTTCTCTCAAATCTTTATTCTTGATTAGCAACTCCAGGCGAGCTGAA
AACTCAGACACATCATCCTCCACCAACATCCCGTCAAATCCATCACTTATAATATCAACTGCACCTGGGG
CTCTCACCGCCAGGACAGGCAGACCTGATGCCATAGCTTCGATTATTACCATTCCGAATGTTTCAGAAGT
AGAAGCAAAGGTAAATATGTCTGATATTTGATAATAACTTTTCACGGTTTCGCTATCTACTGCCCCTACA
AATTTAACATGTTGCTGTAAACCTGCAGATTTGACAATGTTATTGAGTTTATTCAAGGCAGCCCCTTCTC
[truncated: 2,356,122 more chars]
