# Supplementary material for: Anaerobic hydrocarbon degradation in candidate phylum ‘Atribacteria’ (JS1) inferred from genomics
Source: ISME J. 2019 Jun 6;13(9):2377–90. doi: 10.1038/s41396-019-0448-2 (PMC6776118; doi:10.1038/s41396-019-0448-2)
Supplement: Supplementary file 9 — Supplementary File S3 [file 41396_2019_448_MOESM9_ESM.txt]

>NODE_7_length_256751_cov_530.968783
CTCTAACACTTAAACGCAGGGCATCTACTCTAGCTAACTATTTTTTAATATTCTCTAATATTCTTTAAAA
CAATCCTACTGTATTTCCTTGCTCATCAATATCCACCTTGGTAGCTGCTGGCACTGAGGGTAAGCCAGGC
ATGGTCATCATAGTCCCTAAGAGGGGATAGAGGAAGCCAGCACCTACGGAGGCTCGAATATCACGTATAG
GTACTGTAAAGTGGCGAGGTCTACCTTTTATAGCTGGGTCATGGGAGAGAGAAAGATGGGTCTTGGCCAT
ACAGATGGGTAGCTTACCAAAGCCTACTGATTCAAATAAGCGGATATTTCTTTCCGCTGGCTCTTCATAG
GTAACTCCATCAGCACCATAGATTTTGGTGGCAATAAGCTCAATCTTCTCCTTGATACTGGCTTCTAAAG
GATAAAGATAATGAAAGCCATTCTCCTTCTCGGTGGCCTCTAAGACGGCCTGGGCTAGTTCCAGACAACC
TTCACCACCTTTAGCCCAGCCTTCATGGGTTACTACCGCAGAGGCCCCAGCCTGAAGACCTTTTTCTTTA
ATAAGCTCTAGTTCAGCTGGAGTATCGGTAGGGAAGCTATTGATGACCACCACTGGCTTGATACCGTGTA
AGAGGACATTTTCAATATGTTTGGCTAAGTTTTCACAGCCTTTTTCTACCGCTGGGAGATTTTCACGAGA
TAGTTTGTCCATATCCAGGGGTTTACCAGCCACTACCTTAATTACTCCCCCATGCATCTTTAAGGCCCTG
ATGGTACAGACAATTACGGCACAGTCCACCTTCAGGTTACTGGTGCGGCATTTGATATTACACATCTTCT
CAAAGCCCATATCAGAGCCAAAGCCGGATTCGGTTACTACATAGTCGGCTAATTTGGTAGCTATCAAATC
GGCCAAGACTGAGTTGTTACCATGGGCAATATTGGCAAAGGGTCCACAATGCATGAAACAAGGTCCGTGT
TCTAAGGTTTGAATGAGATTAGGATTAAGGGCCTCTTTCAGTAAGACGGTCATGGCACCAGCGGCCTTGA
GGTCTTCTGCAGTAACTGGTTTTCCCTCGGTAGTATAGGCTACGGTCATGCGGGCTAACCTCTTGCGTAA
ATCAAAGATATTGGTAGCCAGAGCCAAAATAGCCATCACCTCAGAGGCAACGGTGATATCATAACCAGTC
TCTCGGGGAATACCATTAGCCTTTCCCCCTAAGCCGATAATAATGTTGCGTAAGGCTCGATCGGAGATAT
CCACCACCCGATTGATACCGATACTGTGGAGATCGATATTCATCTTATTACCCTTCTGCAGGTGGGTATC
CAGCATAGCACAGAGGAGATTGTTGGCGGCTCCTACGGCATGGATATCACCGGTAAAATGAAGGTTTAAG
TCTTCCATAGGGACTACCTGGGAGTAGCCTCCTCCAGCAGCACCACCCTTGATACCAAAGACCGGTCCCA
TGGAGGGCTCCCTTAAGGTGGTGATGACCTTCTTACCCAGTTTGGCTAAGCCCTGAGATAGGCCAATGGT
GGTGACCGTCTTACCTTCTCCTAAGGGGGTGGGGGTAATGCAGGTGACTACGATGTATTTGGCTTGAGGG
CGGTCTTTTAGTCTATCCAGAATGCTGGCTTTTACCTTGGCTTTGTAGTTTCCGTAGAGTTCCAATTCCT
CCTCTTTAATACCAATAGAGCTGGCAATCTCGGTGATGGGGCGTAGTTTGGTCTGTTGAGCAATTTCTAA
GTCTGATAACATAAATTCCTCCTTGAATGATTTATTATTGTTGTTATTGTTTTAAATATTACCAAATTTG
TTTTATTTCTCTCAAGATATTCAAGGGGAATTCTTCCCCTTGAGAACCCCTAAATCAAAATCAAGATATA
TTGTTCCTTATTGAAGAAATAATACTTACCTGTCTGCGTGCGTACACGCACAGGTAGATATTATTTTTTA
TAGTATCGAAATTATTGAAATTCCGATACTATAAAATAATTCAATGAATTAAGTATATGCATCTCCACTC
CAATTAACATTGCATCCTCATCAATATTAAAATGTGGATTGTGATGAGGGTAATGACACTCTTTTTCTCT
ATTCCCAGCGCCCACAAAATAAAACACACCTGGAACCCGGTCGGCAAACTCGGAAAAATCTTCTCCAGCA
ATAGATAAATAGGATATGACCTTTTCACGATTACCTAACACCTTTTCAGCATTGGAAAGGACTAATTTTG
TCAACTCTTTATCATTGAAGATAGACTGATTTTCATTAAAAAATTTTAGGCTATATTTAGTTCGGTAAGA
TTTACAATTTGCCTCTACAATTCTTTCGAATTTTTCATGTAATCTTTCAGAATCTTTATCTTCTTGTTTA
TTAAAATACCTGATGGTACCTTCCAAGCTGACTGTATCAGGGATAACATTTACTTTTGATCCACTATTAA
TCTTGGTAAACATAATAATGACAGGTTTAAAGGCCTCCATTTCTCTGGTTTGAATTATTTGCATGTTTTG
AATAATATTTGCAGAAGCAATAATTGGATCCACAGCCTTTTCCGGATAACCAGTATGCCCTCCTTCTCCT
TTAATAGTCAGTTGAAATATATCAAGAGTGCCGGTAATAGGGCCTGCTTTCACACCTATAATACCACTAT
CCAGAGAAGTCCACAAATGAAGAGCCAGTGCAGCATCTACTCGAGGATTTTCCAGAACTCCTTCTTCAAT
CATTAATTTTGCCCCACCAACCTCTTCGTTTGGTTGGAAGACAAATTTTATATTCCCTTTAATCTCCTTC
CTATAATCAGAAAGAATCTTGGCTGCTATCAATAAGATAGCGGTATGGGCATCATGTCCACAGGCATGCA
TAATACCATTATTTATAGATTTATAGGGAACTTCATTTTCTTCCTGAATAGGTAGAGCATCCATATCGGC
ACGTAAAAGTAAGGTAGGGCCTGGAGCACTTCCCTCCAAAAGACCAACCACACCTGTTTTGGCAACACCT
CTTTTTACTTTTAAACCACATCTCTCGAGATAGTCAGTTACAATCTGGGCAGTTCTATATTCTTGGAAAC
CCAACTCAGGGTGCTGGTGAAAGTCCCTTCTTAAGCTGATTAATTCATCCTTAAGATTATTTATCTTCTC
TGGTATATTCATATAGAAAACTCTTTATCTTTTTTCCCCTAAAATAGCTAAAACGTTTTTAATTAATTTC
TACATAAATCCTGAAAATCTTTTCTTAACAACCGCTGAATAAACATAGTTTATCATAGTTATAAAATCAA
AAACCGGGAGATGGACAGCTTCTTGAACTGCTGCTCCATAAGGAGGAAGACAGGCACATTCTAATAAGAG
CATCTTTACTTTAGGTTCTTCCCTAATCATTTCCTGGGCTACCGAGACTACTTCTTTTTCTACCTTCTCC
TCATCAAGCCAGCCAATTTCCTCATTAATTGATTTCCTGAAACATTCTTTGCTTTCCATCCCTCTAATAA
TGAGCTTATTCATATCGGTAATACCAACTTCTCTTAATAAGTTATCATCAAGGCTCTTCCCGTTGGCAGT
AATGATACCAATCTTTTCTCCTTCACCAATCATTTTAGTCATAAAAGATAACTGCAGAAGGCTGGATAAA
AAAACTGGAACTTCTAATTGTTGAGCAGCTTCTCTCTGAAACAAAGCCATAAAGCCACAATTACCGGTAA
CAGCCCTAACACCGTTTTTGACCAATTCTTTACCTCCTTCTATTAGTGGTCTTAAAAAGCTCGTATCTTT
TTGAAATATCTTCTCCACAGTAAGTCCCTTGATCACCTTATATCGTACTGGAAAGGAATAACTACTGGCA
TTAGCTACATCACCCGGAATATAAGGGGCAAAGGAGGTATCCAATAATAATATCCCAATGGCCTCACCAT
AACTCGCCTGACCTTTTTTTGCTTTATACAACATATCAATCTCTCACTTTCAGTGTTTAAATTTCTAAAA
TAAGCTCTTAATTCTTAACAACAAGCTCTATGGGAAAATCATACAATGACTCATACCCATTTTCGGTAAT
TCTTATCGATGCATCTACCTCAAACCCTATCTTTTCATACCAGATACCTGGGATAATATGAAAAGTCATA
TTTGGCTCTAGGACCGTCTTATCACCGGGTCTTAAACTTACAGTCTGTTCGCCCCAATCAGGTGGGTAAT
TTAGGCCAATGGAATATCCTATCCGAGATTCCTTGACTACCGAGGAATGGGAAATCGCCTCCCGCCACTT
TGCCTCTATCTCTTCACAGCTAACACCTGGTTTAATAAATGCTAACGTTTTATTAAGGCCTTCAGTCACA
ATATCTGCAGTCTCTTTCATCAATTTGGGAGGATGACCTAGATAAATAGTTCGGGCAACAGGAGCATGAT
AATGTTTATAGACTCCGGATAGCTCTAAAATTACCGCTTCATTACCTTGAAACTTCCTATCAGACCAGGT
TAAATGAGGAGTGCTGGTCCCTTCCCCGGTCATCATCAAAGGCACTATAGCCGGATAATCACCACCATAT
TTCTCAGTACCCTTTATCTGGGCAGAAGAAATATTTGCGGCCGCGTCACATTCCCTCACCCCGATATTAA
CTGAATCTATACCCGCTTGTATTACCTTTACAGCAATTTCCCCGGCTCTTTTCATAAACTCAATCTCTTT
ATCAGATTTTACCAATCTAACCATATTTACTAAAAGATTCCCATCCTTAAATTTTGCTTGAGGAAGCGCT
TTTTCCAATTCCACATAACAGCGATGGGTAAAATAGAATTGATCCATTTCCACCGCAATGGTTTTTTTAT
CCCATCCTTTTGTCTTTATAATATCGGCCACAAATTGCATGGGATGTTTTACTTTCGATTGGACATAATC
GTCAGCATAAGCCTTTATATCTTCATCTTTAAGAAAAGTAGTTATTCTGGCGCCATTGGCATCCATACCT
CTACCAACCCAAATCGGATCTTCTTTATCTAAGGAGACTATGATACCTTGATGAACATAAAAACTCCACC
CATCATAGCCGGTCAGGTAATTCATATTCGCTGGCTGGGAAATAAATAATACTTCTATACCTTCTGTTTC
CATTCTTTTTTTGGTCTTTTTAATTCTCTCTTTGTATTCCTGAATATCAAAAGATAACATCTTTATTTTT
TTCTCCTTTCCTAATATAAATTATTTTTAGAATCTCATCCAAACATCTAAGAATCTTATAATCTAATTGA
TAATCTTATCTTTATTATTCTTTATGACAGAAAGAAGCTGATTATTATCAACATTGTTTCCCGTGAGTAC
TATAACTACATTTTTTCCTAAATCTCTAACTTTCCCAGCCAATAGAGCTGCAATCCCAACAGCAGCCGCA
CCCTCGAGAATATAATGGTCTTGGAGAAAAACATAGGTAAGTGCTAAAGCAATCTCCTCTTCAGTTACCA
GAATGATATCATCCACATATTTTCTTACAATATCAAAGGTATATTGATTATCAAGCAATATACCTCCCTG
TAGACTATCTGCCAGAGTCTCTACCTCTTCAACCTGAACTGGTTTACCCTGCTGCACACTTTCGAACATT
GCTGCACCTCTGTTCATGGAGACTCCTATAATACGACAATTGGATTTGTTAATTTTGATAACAGTTGCTA
TTCCGCTAATCAATCCTCCTCCACTTACCGGTACTATAACAGTATCAACATTGGGCAAATCTTCTAAGAT
TTCTAAACCGATGGTACCTTGGCCCATAATAATATAAGGATGATCAAAAGGAGGGACTACTGACAAGCCT
TCCCTGTCTTTAAGTTCTAATGCTCTTATTTCCGCTTCATCTTGACTTTTTCCAACAACAATAACTTCTC
CACCAACTTTTTTTATCTCTTCCTGTTTATGAGCTGGAACATTCTGTGAGAGACAAATCTTGGCTTTGCT
ACCAATCAGAGTAGCCATATAAGCAGTAGCTTTTCCATGATTACCAGTAGAATAAGCCACGACTCCCTTG
CTTAGTTGTGAATGATCGAGGTGAACAAGGAAGTTAGCAGCACCACGTATCTTAAAGCTACCAGTTTCCT
GTAAAAATTCTAATTTATAATAAGCATGCGCTCCTACCCTCTTAGATAAGGCAATAGATTTTCTAAGAGG
TGTTTTATATATTAAAGAAGATATTCTTTTCCTTGCCTCAAAAATATCAGCTGCTATAATTTTGTTATCC
AATATGTTATTACCTTTTTTCTAATGTTTTATTTTTATTGATTATCAGCAAAATAAGTATATTTCTATAT
AGAGGCTATCACATCTATTTCCACATCCAATCTGGCATCAATCTCTTTAACGCCAACGGTTATTCTAGCG
GGAGGATTTTTAGAAAAATATGTTTTATAAACTTCTTCAAATTCTTTTTTGTGCCTAAGAGAAGAAAGAA
ATACCGTACACTTTAAGACTTTATCCATCTCTGAGCCAGCTGCTTCCAAAATAAATTTTATATTATTCAG
AATATACTCTGTTTGTTCAGCAACACTACCATAAATTGGCTTTCCTGTTTTAATATCATCCGAGGTTTGC
CCAGAAACAAAAATTAAATTACCATATTTTATGGCTTGCGAATAGTTTCCTGGTTTAGGAGCTTTATCGG
TATAAATAATTTCTCTTTTCATAATCCTCAACCTGTTTCAAGACAGAATTCAATCTAACTTGATTTTCAT
AATTTACCGCACCCCTGTATTAAGTTGTTTTATAAAAAGTCCTCATTTCCCTGACTTCGAGCTTTTAGTA
AAGCCTACAGCGAAGAAAATGCCCACACTGTAGGCTTTACAAAGATTTACCTATCCACTGGAGATAAGTA
ATAATCTATTTTTGGGCTGCCTCAATATCAGCTAGCAATGCATCCAGGATTTCCTGAGCACCCTCTCCGC
CAATTTTCAGGTAGGCTTCCACTGGACCACTTTCCTGCCAGGCTAACTCTTTGAACGGTATTATTTCCTC
ATCAGTTAATTCATAGAGAGTAATGGAAGGTTTGGCTTCTTTAATCTTCTCACCAATTTCCTTATTATTC
TCGAAGGACCAGTTGGTCATCGGAACAATAAGCTCTTCACAAGCCTCATGAAGTATCTGTTGTAAATCTG
CAGGAAGTTTATTATATAGGTCAAGATTTACAACCGGGGTAACCATAAAGATTTCATTCCATAAATTAGT
AATATAATCCTGAACTTCATAGAAACCCATGCTTAAATGAGCGTACATTGGCTGAACTTGTGAATCTAAT
AACTTAGTCTGTAGTGCTCCATAGATTTCTCCATAATCTAGACTCTGGGTATTAAATCCATAGGCATTAT
AAGAGGCTACCAAAATAGGATTAGCCATAACTCTATGTTTGAGACCCTTAACATCTTCAGGTGAGTGAAT
AGAAACATTGGAGGTTACTCTCTGCCAGCCTGAAGCCCATGCTCCCAATAATTCAAAGTTCTTTTTTCTA
AAACCTTCTTTTAATAGTTGCACAGCTTGGCCATTTTGACACACATCATGAATAACCTCAGCAGTTTTTT
CTTTTGGCCAGAGATATTGTAAGGCAAAAACCTGAGCTTGCGGGACAAAACCACCAACCCAACCATAGTC
TACGCTACCTAATTCGATCTGTCCCATCTGAACCAGCTCCACAATATCCCTCTCTGCCCCAAGAGTACCG
TAGGGATAAACCTCTATTTTGATTCTCCCTTCTGATTTTTTCTCCACAAGTTCAGAGAATCGGTGGGCAA
ATTCAGTCATGGGGTCACCCTCTACTTCTTCAGAAATCATTTTCCAGTTGTATTCAGTTTGCGCCTGGAC
CGACAAACCAAAAACCAACAACAAAATTATCAATCCCAAAATTAGCGTCACTCGAATGTTTCTCATTGCT
ATACTCCTTTCCATTAATTAATTTAATTAGATCCAAACTAAATAATCGATTTTACCACTATTTTCGTTAC
ACAGGCATCATCTCCTTTGGTCCGATATAAAGAAGCAATTCTACTCTATATGGTATTAATATATATTTTT
GGGTAAAAAGCCAAAATAACTCACATTAGCCCCCTAAGGCTGTCCTCGGAATAAAGAGAGCCAATTCAGG
GAAAATTATGACCAGAGCAACTGCCAATAGTAATATAAGAATAAAAGGCCAGGTCATCCGGATAACTTCT
AGATATGGTCTTTTAAAGAGAACCATAGCTGTAAAGATGTCACAACCACACGGTGGGGTAGCCGAACCAA
TTGCTGCCTGCATGGTTACCAAGACACCCAGAAAAACCTTATCAATTCCGGTTTGAGCTACATAGGGCGC
AAAAAGTGGGGTTAATACATAAATAGCCACAATAGGGTCCACAAACATACAGGCAATAAAATAAGCAATA
TTAATTATGATAATAACTTTCAGGGCGGAAGGATTAGGGCCAAATAAGGGAGGTAAAATTTGCTTGGCAA
TTCCGGAATAACTTAAGAACCAGGCTAATGCCTGTCCAGCCCCCACCAATATAAAAACTACCCCCGTAAT
TACTGCAGTTGATAAAGCCAACTCAATAAGTTTCTTAAAATTTAAAGATCTATAAACAAATCCTTCCAAA
ACTAAGGCATAAAGAACTGCTGCTGCTGCAGCTTCAGTTGGGCTGAAGATTCCTCCATAAATTCCCCCCA
GAATCAAGATGGGAAAACCAATCAATAAGATACCTTCTTTGGTAGCACTAATTCGTTCCTTCCAGGAAGC
CCTGGGATAAAGACCAATTTTATAATGTCTAGAATAAAAATAACTAAAAACAGAAAATAAAATGCAGATC
AATATACCCGGGAGAATACCGGCCAGAAATAATTTTCCAACTGAGGTCTGAGTGGCAACACCATAGACGA
TAAAACCAATACTGGGGGGTATCAAAAAAGCTATGTCACTGGAATTAATAATTAAGCCCAGAGTAAAAGA
ACTGGAATAGCCTGCCTCCAGAAGCATGGGACGCATTGTTCCGCCGATTGCTGATACAGTGGCCTGCGTA
GAACCAGAAACTGCCCCAAATAAAGTGCAGGCCACATTGGTAACAATAGGCAAACCACCAAAGAGATGCC
CCAGATAGGCTTTTACCATCTGGACCAATCTTTTGGCAGACTGCCCAGAAGTAATAATATTCCCTGCCAG
TATAAACATCGGGACACAAACTAAAGAAAGGGGCTTTATTCCCCCCAAAATCTGCTGTATCAAAATATTC
ATATTCAGATCGGGAAGGTAGAAAAAAGTAGTAGCAAGAAATGTCCCGATAAGCACGACCATGAAAGGAA
AACCAAGGAAAAGCAAGGTAAATGCTATTATAGCCATAAATAAAATCATAGAACTTTTCTTTATTCTCCT
TCTTATTATTTATTGTTATTCTTTATTCATATTCACTCTTCTGTTCAGGGGAAACCCAGACCTCTTCTTT
CCTTCGTATATTTTGGATTATGGTCCTCACATAATGTATCCCAGCCAGGAAAAAACCAAAAGGAACAATG
ACTATCCCCATCCAATAAGGCAGCTGAAGTGCTGGGGCTACTTGTTCCCAACGATAGGTAGTATATACGT
AATTTAAGGAAAGGTAAGTCATATAAAACATTACCAGCGCACTGAAGGTAGAGATAATGTACATCATAAA
CTTTTGTAATTTTAGGGGAGAAAGGTCAAATAGAGCAGCCATGCGAATATGCCTTCCTTTTCTGGCTGCA
TAGCTTAATCCAATAAAGGTAATCCAGATAACCAAAAACATAGCCATTTCATCGACAAAAAAAATCGAGC
CACCTGTCTTGCGGGCTATCACATTGACAATTAAAATAACAGCCAATACCCCAACCCCTAAGCAAAGGAT
TATCTCTTCTATTTTTGCAATCACAATATTTATCTTCGCCGATAACTTCAACAACTTCATTGTGTACCCC
ATCTCTACTCTACTCAATCTTAAGTTTTACTAATATCATTTTGAGACTTTGCCTATGTCTTTCAAATAAA
ATTTATCTGAAGTAAAGAATTCGTCTTTAGATTTAACCACTTCTCCACTTAACAATAAAATAGCAATCAT
ATTCGGTATTAACATTGCAGCTAAGGTTATATCCAAGAACTGCCAAATTACTTTCGCAACACCAATTGCT
CCTACAAATATTGAGGCTACATAAATATATCTCATTACCTTAACACCCTTTAATCCAAATAAGAATTCTG
CCTGTTTTTCGCCATACCAAATAAGAACTATAAGTGTAGAGATAACGAATAACAACAGTGAAATAGTGAC
TATTACGCCTCCAGTACTTCCAAGATTATTGCCAAATGCTATAGCAGTTAATCCTGAGGGATTATTCATA
GCCTCAGGAAATTTCCAAACCCCTGAGATCAACACACAAAAAGCTGTCATTGAACAAATAATTATGGTAT
CAATAAATACTTCAATTATAGACCACATACCCTGCCTAACTGGATGATCAGTAATGGCAGCAGCATGTGC
TATCGGCGCAGTACCTAATCCTGCTTCATTTGAATAAATTCCCCTTGCAAAACCCCAGCGAATTGTTGCT
GCTATTGCAGCACCTGCAAAACCTCCAATAGGAGCCATTGGTCGAAAAGCATAACCAAAAATTAATCCAA
TAACCTCAGGTATCCCCTTAAAGTTCATAATTACTATAACCAAAGCTGCTCCAACATATAATAGAGCCAT
AAAAGGAACAAGTTTTTCAGTAACTTCCCCTATCCTCTTTATACCACCAATGACCACTGCACCAACAAAA
AGTAGCACTATTATACCTGTAATTATTGGATTAATATTAAAAACCTCCAGAGCTGAACCTGCTACAGAAT
TAGCCTGCACCATTGTGCTGGGAATAACCTCAATCATTAAAGCTATAGCAAACCAAATTGCCAGCCATTT
CATATGTAAACCTTTTGTAATATAATACATAGGTCCTCCAACATATTCACCTTCTTCATTCCTTTCCCTA
TATTTTTGGGCAAGAACAACTTCTGTAAACTTCATACCCATACCAAGAAGGCCTATAATCCACATCCAAA
ATATGGCCCCAGGTCCACCAAACATAATAGCGGCTGGCACACCAACTATGTTACCAGCGCCAACTGTACA
GGCAACAGCGGTAGTCAAAGACTGAAAAGCGGTTATTGTCCCTTCCCCTTCTTGTTTAACAAAAATTTTG
CCAAAAGTTTGCTTAAGAATGTAACCTGCATATTTAAATTGAACAAACCCTAACCGAATTGTAAGAAATA
TAGCCCCCAAAAGTAAAAGAATTAAAAATGGAGGCCCCCAAAGCCAGCCTGATATTCTACCTATCAAATC
CAAAAAACTTTCCATCATTTTCCCTCCTTAGAAATTTAATTTTTAGAAATTTAATTTTTTACAATACTTT
TACCTTGTTAGTATTGTCCGACTTTATCTACATATCATCTCCTCTCCTCTCCTTTATTATTTAAATATTT
CAATGCAGTTCTTATATGCATTTCAACACCAAGGGGAAGTGAATCTTCGTCAATATTGAAACGTGAGTGG
TGGTGGGGATAATCAGTTTTCTTTTCTTTATTGCCTGTTCCAAGAAAATAAAATGCACTCGGTACTCTTA
GAGCAAACTCAGCAAAATCCTCACCAATTAACATCCTAATGTTTGAAGTTTGAATATTTTCAGGTTTAAC
CACTTCTTTAGCGACAGTCTTCACCAATTCAGTCATATTATCATCATTACTTAACAATCTATTTCCACAT
TTAAATTTCAACTCATATGTTGTTCTATGTGCTTCACAGATATCTTTGACTATTCGTTTAAAATGTTCTC
GAACTTCTTTGCTTCCTTTATATAAACATCTTATTGAACCTTCCAAATTAATTTCATTCGGAATAATTAT
ATTAGAAGTACCACAATTAATTTTACAAAATGTTATCACAGTAGGCTTTAATGCATCTATTTCTCTGGTT
TGAAGAATTTGAACAGTTTGTATGATGTTTGCGGCACAAATTACTGGATCAATTGAAGTATGAGGAGCAC
CACCATGCCCTCCTTTTCCTTTTACTTTCAATGTAAAATAGTAGCTAGATCCCATCATAGGACCAGAAAC
AATTCCAATTTTCCCAGTATCTATTGGTGACCACAAATGCAGACCTAAAGTTGCGTCTACATGAGGGTTC
TCAAGTATTCCTTCTTTTACCATAGTCTCCGCACCACCTGCACCCTCTTCGTTTGGTTGAAAAACAAATT
TAATATTGCCTTTTATTTTGTCTTTATGATTAGATAATATTTTTGCCGCAACTAAAAGCATAGAAATGTG
TCCATCATGACCACAAGCATGCATTACTCCCTTATTTATAGATTTATAAGGAACCTCATTTTCTTCTTGG
ATAGGTAAAGCATCCATATCGGCACGCAAGAGTAAAGTAGGCCCTTGAGACTTACTTTTAAGTAATCCCA
TTACACCCGTTTTGGCAATACCTCTTTTTACATTTAATCCGCACTTTTCAAGATAATTTGCTACAATTTC
TGAAGTTCTATATTCTTTAAATCCAACCTCCGGGTGTTGGTGAAAATCCCTTCTTAAACTAATTAACTCA
TCCTTTAGATTCGCAATATTCTTTTTTATATTCACAATGGTTTTCTCTCTTTACTAAAATAGATGTTAAC
ATACATTATTATAAAACCTATTCTTATATCCAGCCCCTGGCTTTCATGGCCTTACCTATTTTCTGTAAAG
CGTTAATCCAAGCTGCGTTTCTCAGAGAGGTATTCTTTGCTTCAGCTGTTGCTACTGCTTCATGATAGGC
TTTTAAAATCCTTTCTTGCAGCTTTTGATTAACGGTCTCCAGATCCCAGTAGGTATCAGTTAAACCCTGG
GTACGTTCAAAACCACATACAATTGCACTTCCGCAATTGGCCAAAACATCAGGGATAATGATTGTCCCAT
TCTTTTCTAATATCTTTTCCCCTTCCGTGGTCACCGGTCCATTGGCACATTCAATAATTAAATCGGCTTT
CACCTTATGGGCATTATCCTCATGAATCACACTCTGAACCGCAGCAGGAACTAATATTTCACAATCTATT
TCTATCAGGTCATCATTTGTTATTGATTTAGTTCCAGGAAAATCAACTACGAATCCGGTCTTTTTAACGT
GTTCGATTAATTTTTTAATATTCAAACCATCTGCAGAATAGATTCCTCCCTTAATATCACTCACTGCTAC
AATCTTAAAACCTTCCTGATAAAGTAATTCGGTAATGGTACTTCCTACATCACCAAAGCCCTGGACTGCA
ACTGTTGCTTGGGGAGGAACATGATAATGCTTAATGGCTTCCCCGGTGACAAAAAAGGCACCGGTGCCGG
TTGCCTCCCGACTGCCCAGGGTTCCATTTACCTCAACCGGCTTATCATTGATAGCAGCAGGACTATGAAA
TCCCATGATCTCTTCATATTCATCCAGCATCCAGGCTTGCGTCCTACCGCTGGTTCCAATATCTGCCCCC
GGAACATCCACCCAGGCACCCTTCAGGGGCAGTTTACGGATAAAGCTTCTGACTAAAGTTTCATATTCCC
TATCACTTAATTTGCTGGGGTCAACACTTACTCCACCTTTTCCGCCACCGGCAGGAACTCCGGCTACAGC
ATGTTTGATGGTCATCCAGAAACCCAAAGCCTTTACGGTATCCAGATCAAGATCAGGAACAAATCTGGTA
CCATCCTTAATCGGTCCAAGGGCATCGTTATAATGAACCCTAAAGGCTTGAAATATCTGTAATTCTCCAT
TATCCATCTTCATAGGAATAGAAAATTGAAAGATTCGCTTAGGCTGACTGAGCATTTTAAGCACATCAGG
GTTAATTTTTCCGATTTCCCCAGCCTTATACAGTGTATCCAAAGCAGTCTGAAAGGGATTTTTACTCATA
ATCAATCCTCCTTTTTTCTGGATAGTTCAAGAGAATCAGGGGACTTCGCCCCCTGAAACCCCTCAAATAA
AATACAATTCAATAAAATGTTATCTTGTTTTACCAACAAGATATTCAAGGGGAATCCTTCCCCTTGAAAT
CCTCATAAATTCACCCTCATCTCAATCTAAATATTTTATTTATTATTCTGATTTCATCTCATAAAAAAAT
AGGTATTCTAACTTTTTTCAATAAGAAAGATTCTAAAATTTTAATCTAATTTTTAATCAACTATTATACA
ATTACTGGTAAAACCAAATCCGAAGGACCTTTTTTCGACAATTTCATCTGAGGAGCATGCCTTTCCATAA
TCTCTTTAAAAATAGCTGCTTCTTTAACTTTTTCTCTCATAAATTCTGCGTGCCAGCTTTCCTGCACCCA
AGGTTTGTAGATATCAGCCTGACAAGTTCCTGGTTCAATCTTAAAATAACAGGGAGCGGTAACTCTAGCG
ATTTCCGGTGCATCATATATCCGGTACATTCCTCCTTCTGCATCAGTGATAAACATATAGATATCAATAG
GAATATTAACTGCCTTGCGCATCCCAGCGAGAATGGCTAAAGAAACATCTGAGGTAGGGTTCATAGAATT
AGCTCCCATTTGTTCTACTACTTTAGCTCCGGCAGCACTACAATAACCACCGAAAGCAGACCACTTAAAC
ACCGTCTCTTTAGGAATAAAACCTTCTTTTCTCATCTGGTTAACAATCATCAGTAAGCCCTCATCAAGAA
CTAGAAAACCCCTTAAGCCTGCTTCTAAATTCCGCATTAAATCAGCCAGCCAATAGGAAATATTATCTGA
ACCTCTTAGACGAAAACCAACTGCGGCTCCCTCGGCAAAACCCTGGGCGCGGGCCCCCACATCCCAGGCC
TTTCTGGGTCCCATAGTAGTAATTACTTCAATTTTCTCCTCATAGCCCATTTGGGCAATGGCTTTTAACT
CTTCGAAATCAACAAGGGTAGAGCCTTGCACAGTGATAATCGCTCGATGTATCGTAACATTTCTCTTTTG
GGCTTCCTTGATCATTGCTTCCATGGTAGAAGCACGTTCTACTCCGGAAATCTCAATTCTCCAGTGTGCT
CCATCTGGAAAGGTCTTTTCAGAAGATGGCAGACTATGAAGATCCCTTCCCGGAATACCCATCTTTTCCA
TAAAATCCCTTATCTCTGTTAATGTTTTTGACATGATTTCCTCCATTCAAATATTCACTATCTTAGGACT
TTTTTATTACTCAAATTCCTTCAGCATCTCATAAAATTCTTCTTCTTTACCCTTTAAGATATGGTAGCAA
TGCTCGTCAGTCGGAAAGGCACCGCTTTTTACCTCTTTTATATATTCTTTAAAGGCGTTGGTCTCTATCT
CAGCAACATTGGCATACTTCTTAACAAACTTAGGAGTAAAGGCCTGGAATAGTCCCAGCATATCTCCACA
GATTAATAGCTGTCCATCACAGGGACCTCCAGCACCGATGGAGTAGACCGGGATGGCAAGCTTTTTAGCT
AAAAAGGTGGCAAGCTCTGGCGGGACTGCCTCTAAAAGTAGGGCATAGGCTCCAGCGTCCTGAATAGCTA
AGGCATCCTTAATCAACTCTCGAGCACTGGCTGCATCACGACCTTGTGCCTTAAAACCACCTAACTGGCC
AGAACTCTGAGGAGTAAGCCCAATATGACCCATAACCAGGATACCAGCCTCAGCTATAGCTTTAATCTGG
GGACATACTCTTCTACCACCTTCCAGTTTTACCGCATCCATATCTGCTTCCTTTAAGAAACGTCCGGCAT
TTCTTACTGCTTCTTCACAGGAAATTTGATAGGAAAGAAAGGGCATATCACCAATACAGAAGGTATTGGG
TGCTCCTCGACGGACAGCCTGAGAGTGTCTAATACAATCTGCCATGGTTACCGGAACTGTTCCTTGATAA
CCCAAAACCACCATGCCCAGCGAATCACCAACCAAGATCATATCCATGCCAGCCTGTTCGGCAAAAGAGG
CAGTGGGAAAATCATAAGCAGTTATCCAGGCTACCTGTTCCCCTTTCTTCTTCATCTCTAAAAAATCTAA
GCGGGATTTCTTTTGAACCATTTTTTTTAATCCTTCCTTTCTTTAAATTAATTTTTATAAAATGGTTGAA
ATTTCTTTTACTACTATTAACAATTGATTTTTGGCCTCCTCCATTTTCTCACCAGTAAAACGGGAGGCCG
GTCCAGTAATACTAATGGCAGCAATAGCCTCTCCTTTTCCATTAAAAATGGGAACACCTACACAATGAAT
ACCAATCTTATATTCTTCTAAATCCAGGGCATAACCCTGTTCCTTCACTTTGTTTAATTCTCTTTTTAAC
TCACTCCACGAAGAGATAGATTGTGGGGTAAGAGAAGTGATTTGCTCATCTCTTCTATATAATTGTTCGA
AATCACTATCAGTAAGAAAAGCTAACAGACATTTACCCAAAGCGGTGCAATGAGCAGGAGTTCTAGTTCC
TTGTCTAATTTCAGTTCTCAAGGTCTCTGAGCTTTCAATCGTATCAAGATAAATTACCTCTTTATCTTCT
AAGATGGCCAGATTAGCAGTTTCATTAGTTATTCTGGATAACTCTCTTAAATAGGGTCTTACCATTTTGA
TTAGATTTTTGGTACTCTGAACTTCACAACCCAATTCAAATAGCTTGATACCTAACCTGTATTTTGCCGT
TTTTGGATTCTGGATGATATAATTACGAGACTTCAAAGTGGCAAGTATTCTATGGACTGTACTTAAACCC
ATATTTAATTGTTTACTGATCTCTACAATACCTATTTCCCCATCATTAGTAGAGAGAAATTCTAAAACAT
CCAGGGCTTTGTTAATCGATTTGATTTTTTCTTTATTTATTTGATTTACTTCCATATTGCGGAAATATCT
TTCCATTTTTGTTAATTATTATTATAAAATATATTTTTTCAAAAGTCAAATTTTTTTGAAAATATTTTTT
GAATTTTTACAGTTGTTAAGATAGGAATTTATCTTTTAAGGAAGATTTTAGGAAGAAAATCGAAAATTAA
TCTTTATTTTTAGAAGGGCTTAAAGGACTTGAGTGAATGGGAATATATTTTCGGGCTAACTTTCCTATTT
CTCGAGCTTTTTCTTCTGAGAGATGGAGTTTATAAAGCCTCTCTTCAGTTACTTCGCTTTCTTTTAGAGA
AGAGTCCATTAAGGCTATATCAGCCCCTCGTACTAATTCTTCCAATGCCACACATAAGCCAGTATCACCA
GTAATGGCAATTGACTCACCCTGAAAGGAAAAACGATAGCCAAAGGCAATATCGGGATAAAGAAGCTTAT
GAACCCCTACTGCAGCATAATGGGTCATCTGAAATGCCTTTGCCTTTAAAGGCCCTATTTCTATTGTCTC
ACCATTTTTTATCTGCTGGCTTTCAATGACATAATGGAAATCAGGAAAACTATTTTTAAAGGCCTCGATA
ATCTGAGGAACTGAAACAATACCTTCCGGATAAATTATCTCAATGCTCTTTTTTCTTTCCCTATTGCGAA
GATGGGCTAGAAGGGCAAATAAACCGCTGACATGATCGGTATGGCCATGGGTAAAAAATATTGCCCTTAG
GCTTTCTAAATCAATTTTCTGTTTAAGTAAATCTCTTAAGGTACCATCTCCGGCATCTACTAAAAAAAGG
TTCTCTTGGGCAAAAAGAACTATTTGGGTAGCTATACCAGCTACCGAATAAAGTACACCAACTTTAAATA
GATTACCATAACGTTTCATTATGACGGTCCTTCTTATTCTCCTTCCGGGATGATAATCAATTCTTCCGGT
GGAAGATAGATATCAAGCTCATCGCCAACCTGATAGTTTATTTTAGCACTACTATCGGTTCGCACTAACC
ATTTGCCCAGCTTAATTCGGTAATCAACAATATCACCCAGATAGGAAGCCTGTAATATCTTTCCTTTAAA
TACATTTTTCCTATCTTTTTGCTCTACCTTTTCCGTATCAGTAAGAAAGCAAATAGTGTTTATTCTTATA
GCCACTGATACTTTGTCTCCCACTTTTAAACCAGGTCTAAACCCCTGGATAAGAAGATTATCATCAGTTT
TGACCGTCACTTGATTATCTTTATCAAAAGTAACTACCGTTCCATTGATGAAACTGGTTACCGCAATAAA
TCCAGCTACAAATCGACTTTGAGGAGCAGTATATATTTCCCGAGGGGTTCCAGTTTGAATTACCCTGCCC
TGATTGAGAATAATAATTTTATCAGAGATGACCATGGCTTCAGCCTGGTCATGGGTAACATAGATGGCCG
TGATTCCTAATTTTCTTTGTAATTCAATAAATTCAAAACGCATCTCCTCTCTTAGCTGGGCATCTAAATT
GCTAAGAGGCTCATCAAGTAACATGATATCCGGCTCAATAATCAGAGCCCTGGCCATGGCAATTCGCTGC
TGTTGACCACCACTTAGTTGACGGGGATATCGGTCTTCATAGCCCGAAAGTCGAACTATACTTAGCACTC
TTTTAATTCGCTCTTCAATCTCTTTTTTTTCCAGCTTTCTAATCTGTAAGCCAAAGGCTAAATTACTGTA
GACGGTCATGTGAGGCCAGAGGGCATAATTTTGAAAAACCATACCAATCCCCCGTTGCTCGGGAGTGAGG
AAAGATATTTCTCTATCATCCAGATAAATTTTGCCACTGTCAGGCATTTCAAATCCAGCCAAACATCTTA
AGGTTGTTGTTTTCCCACAACCACTGGGTCCCAGCAGACTCAGTACCTCGCCATCTTTAACCTCAAAGGT
AACATCATCTACCGCCTGAACATTGCCAAAACGCTTCTTGAGACCTTCTACTTTCAAAACAGCCATTAGC
AATAACCTCCGCTTAAATTCTGTTCATCTAACTATCCAGAAATACCACCAATATATTCTGCCTTAAGAAG
TTTTTGAATCAAAAACATGAATATAATGGAAGGAATTAATAATAAAATGGCAATCACTGAGGCAAATTGA
ATATTAGAACCACTTGCTGAATAGAGAGTCATGGGCAAGGTGGTGACAAAAGGTAATCCTACAAAAAAAG
TTCCAGTAAATTCAAACATGGATTGCAAAAATACAAAAACAGCACTGGCTATCAAACCAGGGGCAGCCAG
TGGTAAGGTGATGCGAGAAAAGGCCTTCAATCTAGTAGCGCCAACACTACGAGCAGCCTCTTCTAATTCT
GGGGGAATAGAATTAAAGGTACTGGTGGTAATCCATACCGCATAAACCAGTCCCACTACAAGGTGCACCA
GAATAACTCCAGTAATGGTGCCATTTAAGCCAACCTTATTGAATAATAACATCAAATTTAAAAAGACCGG
CTGTTGGGGAAAGGCTCGTGGTAATAGAAATAAGATGAGAATGATACTCTTTATCATATTCGGTATTTTT
AATTTAGATAAAGCATAACCGGCTGGGATAGAAAGGAGCATAGAGATAATAACTACCACTATAGCAATTC
CCAGACTTAGAAAAAAGGCTGGTAAAACATTTACTGCCCCTAAGGTGAGGTTTTTAATAATTCCCAGTGC
CTGTAGCCAGTAATCAAAACCTATTTCTTGAGGAAAAGTATTTGGCCAATACCATCTGATAGCTACCGAC
CAGATCATAACACTGAAAATGGGAGCAAATAAGATAAATAGAAAAAAAACAAACAGAATCATCTCAATGG
TCATTTTCCATATGGATTTATTTGCCTTCTTTTTTTCCTCTTTAATCATACAATCCTTTTCTCATATTAA
GAACATAATAAATTGCTAAAATGCTGACCATAATATAGGAAAATACACCCAGCGCATTGGCTACCCCATA
ATCCCGGAAGTAATTTACCCGATGGGCAATATCAATAGTAATAGTGGAAGGTGTTTTACCCCCAATTAAC
ATGTAGGGGAAACTGAAACAACCCACTAAAGAACAAAATACCAGGGTCACTGCTACTAATATAGTTTGTT
TATTCATGGGAATAAGCACCCGAGTAATAATTTGATAAAGATTGGCACCAACACTTTTGGCTGCCTCAAT
ATAAGAATTGTCAATCATCTGAAATCCACCCACAATTAATAAAATCATAAACGGAGTTTCTTTCCAAATA
AATCCAAAGCTTAAGCCAATCCAGTTAAACAATTGAAGTGGTTTTTCGAGGTCAATTAAATTTAATTGAG
CTAAAAATAAATTTAAAATACCATGAGGTGCCAGGAAACTTCTCATCATCTGAGCAATCACTACATAGGG
AAGAAATATGGGCAGTCGATATAAGGCAGAAACCATACGGTGTAACCAGCCCTGAGATAATCGTAGATAT
ACCCCTAAGGCAATGCTAAGAATGGTAGCCACCGCTGTACTAAAAATGGTAACCGCAAAGGTAAAATAGA
CATCCTGCAAATAACGGTCCAGAACTACCTGGTAATTCTGCAGACCAAATTCTCCTTTTCTGGTAATAAA
GCTACCCCAAAAAGAAGCTACAAAAGGCTGGATATAAAGAAGGACTATAACCGCTACCGCTGGAAATAAT
AACCAAAAAGGTAGTACATAGGCAGGGGATGGTTTCATCATCCCCTGCTCTGTAGGTATCTTTTTGATTG
CTAAATTATTTTGCTCTTTATTCATCAATAATGACTGACCTCATTACCAATCCTAAAACTATTCTGCAGC
CTCTAACATAGCATCAAAATAGTCAGCTAACGGAAAAGCCAGTCCAAATTTAGCTAACATCTCTGGAGTC
ACATCCTGATAGATGGCCTGAAAGGTTTCTTCATCAACATAATCTTTAATATAATTTCCGTCAATTCCAG
GGTACCAGTTGAAGCGCTTGACAATATGTTCAGCCTGAAATTCAGGAGAAGTCACCAGCTCCACGAATTT
TTTAGCTTCTGCTGGATGTCCGGTATTTTTAGGAATAACAAAATACATGGGCTGACCAGGCATGCCAGGC
TCAGGAAGTATGATACGGGTATCAGGATCAATCTTTCCCTCTGCCCTCCAGGTAAGGAACATATCGACCC
AGACGGGACCCATCCATATCTCACCACGATTAAGGGCGTCAAGAGTAGCTACATTACCCCCGGTTAAGGT
AACATATTTATCAAATTCCTTTAATTCTTTAATTGGTTCTTCCCAGGTGGCAACTTCTGCTTCTTCAAAG
GGACCGGTAATAGCATATTTCTCATATTTACCAGTTTTCCAGTAAATCCAGCCTACCGTAAAGGCCACTC
CAGACATACCACCTTTAATACCATTATAACCAAACTTACCTGGATTTCCCTTTACCCATTCTACAATCTC
TTCATAAGTTTTGGGAGGATCACTGACATATTTGGGATTATAGGCTAGAACTGTCTGGCTATGGAACATA
GGCATACAGTAACCTTCCACATTTACCCCCAGACTGTTTTTAGCAAAAGGAGAAGTAACATATTGCCAGG
TATCAAGCTCTTTGGCATAATTTAACAAAAGGCCTTCCTCAATAGCCCATCTCATGAAAATTTCATGAAC
CATGGCTACATCGATATCACCAACTTCTTTATTTTTATCAGCAAGAACCTTCTCAAAGATAAGCTGAGAG
CCGGCATTACCAGGCCCGGTATGAACGGTCATAACAGTAACATTAGGATACTTTTCCGTAAAGAGAGGCC
CTATAACATGTTGCCCCAGAGCAAGCATATTGATATCACCAGCAGTCATATAAACCAGCCTCACCTTTTC
CTGGGCAAAAGAAGTGGAGATAAGACAGAGTAGTAAAAACAAACTAAGAGCAGAAATGATAGTGATTGAA
TGTAAACATTTTTTAATATTCATTTAAATAAACCCTCCTAAATTTTCTAATACTTTTTTAAATTTAGCAA
AGAAAAATATAGCTAAAGTTAATTAAGTTAATATTAATAGTAACACAACTATTCTATTTTTTTCTTTTCT
TTTTTCACCTCCCATTTGCTCTAATTTCTTAAAAGGGTAAGGATCCCCCTTGAGAACCCCTGAAATAACT
TCCGACTAACAACTGTATTTAAACGGTATACGTTATACGTAATACGATATACCATTTAGTCATTGCGATG
GTGTAAAAATATATTGTTTCTTATCTAAAAAGAGTATTTTTAGTATCAGAATTTTTTTGAAATTCCGATA
CTATTAAATAGATAAATTTTGTTAATAATAAATAAAAGACTGGTTAATTTTTGGTTAACATTTAAAAAAT
TTTTAATAAAACTTTTCTGATAATATTCTGATAATTATAGTAGCCACTTTCCTCACCACATGATTATTAT
AACTTAATTTTGCAAAATTTAACATAGTAGTCTATAACTTTTATATTTTTATATGTGAAGAGGTCACCTT
CCCTTGTTTAGTTTTTGGCTTTTTATTATAATATGAGTCATAATTTAAAAAGGGTAATAATTAAAGAGAT
AATTAGAAGGCGAAATTTAAAAAATATGAAATATATTAGTACCAGAGATAATTTTAAAGCAGTATCCAGT
ATAGAGGCTATTAAGATGGGTATGGTACCTGAGGGAGGCTTATTCGTGCCAGAAGAAATTCCAGTTATTT
CCCAGGAGCAACTTAACAAATGGGTCAATTTATCCTATGCCCAGCTTGCTGAGAAGATTTTTTGCTTATT
TCTATCTGAGGATTTCTCCCCAGTAGAGATAAATTATATAGTACACCAGATCTACAATAGAGAGCATTTT
GAAACAGAAGAAATCACCCCACTCAAACAGCTTAATAATCAATTATTTATACTGGAGCTTTTTCATGGAC
CAACTGGTGCATTTAAAGATATAGCTCTACAGGCGCTTCCCCTTATTTTAGCCGAGGCTAGCAAAAAACT
TGCTCTTACCAACCAGCTACTGATATTGGTAGCAACCTCAGGTGATACTGGGAAAGCGGCTCTGGAAGGA
TTTAAAAATATACCGGGTATCCAGATAGTGGTCTATTATCCCTTTCAGAAAGTTAGCAAAATTCAGGAAT
TACAAATGCTTACCACTGAAGGGAATAACACTCAGGTGATTGCCTTAGATGGTAATTTTGATGACTGTCA
GAATGCGGTAAAACAAATATTTGCAGATCAGGGCTTCACTAATTTTCTAAAAGAAAAAGGATTTGAATTT
TCCTCTGCTAATTCCATCAACTGGGGACGGCTCTTCCCACAAATAGTCTATTATTTCTATGCCTATCTAT
CCCTTTTAGGGAAGAACCAGATACAGAGCAAGGAAAAAATAAATTTTGTGGTCCCAACTGGCAATTTCGG
TAATATTCTAGCCGCCTGGTATGCTAGGGAGATGGGACTACCAATTGAAAAGCTAATCTGTGCTTCCAAT
ATCAATAAGGTGCTCAGCGACTTTTTTCATTCGGGAGTCTATGATGTTAATCGTCCTCTGGTCACTACTA
TCAGCCCTTCTATGGATATACTTATTTCCAGTAATTTAGAGAGATTTCTTTTTGAAATTTCCGAACGTCA
GGGTGAACTTATTGTTAAATTGATGAAAAATCTCCGAGAAATAGGGAAATTTAAAATAGAAGACTTCATG
AAGAACAAGATGAGAGAAATAATTTATGCCGGTTATGCTGATGAAAATGAAACATTAGCTACTATTAAAT
CAGTCTATCATAATTATCATTATCTGGTTGACCCACATACCGCAGTAGGAATAAAGGTATATAATGATTA
CTATAATTCAAGCAAAGTAAAAACCAAAACGGTTGTTGATGCTACTGCTACCCCTTTTAAATTCAATCGA
GCGGTACTAACTTCCCTGTTAGGTGAAAACTTGGTGCATAACAAAGATGAGCTTATTTTATTACAGAAGT
TGAGTGAATATACTGGTTTAGCTATTCCTGCTATGCTGCAAGACTTAGGAAATAAACCAATAAAAAATCA
CTTTATTTACCCCAAAGAAAGGGTTAAAGAAAGTTTATTAGAAGTATTGAAGATATAAGGTTTTCAAGGG
AAACCCCCGTACTCCCTTCGGGACACCCCTCTTTTAGAGGGGAAGGATTCCCATTGAATACCTTGCAGTA
TCGGAATTTCAAGAAATTTCGATATTGCAAGATAATATAAAATTATTTAATAAATAAGTAACAATATATT
TTGCTTTTAATTCAGGGGTTCTCAAGGGGAAGGATTCCCCCTTGAATATCTTGTTGGTAAAACAAGATAG
CATTTCTTTAAAGGGTATTTTTCTTTAATTTTTAACTAAAATTACACTATATACTAAATACTATAATACT
CAATACTGATAATTGAGGGGTTATCAAGGGGAAGAATTCCCCTTGAATATCTTGTTTTTGATGTCTTACC
TTTATTCTTTATTTTGTTCATACTGGTGTTTGATAACTTCGCCCTCTACCATAAAAACTACATCTTCACA
AATATTAGTAGCATGGTCTCCTATCCGTTCTAAATCCAAGGCCAGGGAGATTAAATGAAAAGATCGTTCT
ATCGTAGCAGGATCGGAACTCATAAAAGTTATAAGCTCTCTGATAATCTGGTCTCTTAAGCCATTAACTA
TCTTGTCTCTTTGAAATACCTCCCGAGCAAGCTGAGCATCGTTTTCAATAAAGGCCTCTACACTTCCTTT
AATCATGCCCTGGACAATTTCAGCCATTCTGGGAATATCAATATATGGTTTAACCAGGGGTTTCTCAATA
AGAAAAAGCACGCTTTTGGACATATCTACAGAGAGATCTCCAATTCTTTCCAGATCTCTGTTAATTTCCA
ACATCATCAAGATTGTCCTTAAATCAATAGCCATAGGCTGAAATTGGGCCAAAAGCTGGATACATTTTTC
ATCTAGATTAAGGTCATACCTATCTGTTTTCGGTTCATCCTTTTCGATCACTTCCAGCAGATAGTCTTTC
TCTTTTTCTAACAGCCCTTTAATTACTTTTTCCACCATAGACTCACAAAGAGTAGCATATTCTATTAATT
CCCGCTTCAACAGTCTAATACGCTCTTCTAACATTGCTTTTCCTCTTATTAATAGTTAACATATTCCCAA
TATATTCAAGGGGAATCCTTCCCCTTGAGATCCCCTGAATAAATAGCATCAAACTCGATATTTATTATTC
TTTCTTATTCTATTTGATAGCTTATCTTTAATATCTTACTTAATGTTCTTAAGAATAATGAAATTTCTGG
GAAATTCCATTATTCAAGGGGAATCCTTCCCCTTGAGANNNNNNNNNNAACTCGATATTTATTATTCTTT
CTTATTCTATTTGATAGCTTATCTTTAATATCTTACTTAATGTTCTTAAGAATAATGAAATTTCTGGGAA
ATTCCATTATTCAAGGGGAATCCTTCCCCTTGAGATCCCCTGAATAAATAGCATCAAACTCGATATTTAT
TATTCTTTCTTATTCTATTTGATAGCTTATCTTTAATATCTTACTTAATGTTCTTAAGAATAATGAAATT
TCTGGGAAATTCCATTATTCAAGGGGAATCCTTCCCCTTGAGACTTGAGAATCCCTGAAATAACTTCCGA
CTAGCGACTGTATTTAAACGATATACGTTATACGTAATACGGTATACCATATTCACCCTCACCTTACCTC
TCCCTTCTAAGGGAGAGGAATATGGTTATTAATCTATTGAATGTCTTATTTTTAATATCTTATCATTACA
TTAATATTTTATATTGGTGTATTATTTAAGAATATCGAAATTGCTGGGCAATTACGATATTCAAGGGGAA
GAATTCCCCTTGAGACTTGAGAATCCCTGAAATAACTTCCGACTAGCGACTGTATTTAAACGATATACGT
TATACGTAATACGGTATACCATATTCACCCTCACCTTACCTCTCCCTTCTAAGGGAGAGGAATATGGTAC
TAGCATATTATATTCTCTAATTAAAGATAAAGGTTTTAAGAATATCGAAATTTTGAAAAAATTTCGATAT
TCAATTTATCCAAATTTACCGGTAAGATAAGCTTCAGTCATTTTATTTTGGGGAACAGTAAAAAGTTTTT
CAGTCTCTCCATACTCAATTAATTCCCCTAAGTATAAAAAGGCAGTAAAATCCGATACCCGGGCTGCCTG
TTGCATGTTGTGAGTTACAATAACAATAGTATACTCTTTTTTTAGCTCTCTAATCAGTTCCTCAATTTTT
TGAGTAGAAATGGGGTCCAGACTGGCACAGGGTTCATCAAATAATAGTACTTCTGGTTCCACCGCCAGAC
AACGAGCAATACATAGCCGCTGTTGTTGTCCACCTGATAATCCTAAAGCGCTTTCCTTGAGGCGATCTTT
TACTTCCTCCCATATTGCAGCCTTTTTTAATGATTGTATCACAATTTCCTCTCTCTTTCTTCTATCGGAA
ACGCCATTTATTTCTAATCCATAACTGATATTATCAAAAATGCTTTTGGGAAAGGGATTTGGTTTTTGAA
AAACCATACCCACTCTCCTGCGAATCTCTACCACATCTACTTTGGGGTCATAGATACTTTTTTTATCCAG
TAAGATGGTCCCTTCCAGTCTGGTTTTTGGTATCAGGTCATTCATTCTATTAAACAAGCGAATTAAAGTT
GTTTTTCCACAACCGGAAGGACCAATTATGGCCGTTACTTTTTTTTCGAAAATATCAAGATTAATGTCCT
TTAAAATTTTACTTCGGCCATAATAAAAGTAGAGATTCTTTACCTCTATCTTAGTGTTAAGTTCCATAAT
AAGTACGGCTCCTCTGTCTCTGTCTCAGAATGATAGCTAAGGTAGACATTGATAATACCAGGATTAATAA
AATTAAGGCACAACCATAGGCAATTCTGGTTTGCACTTCCGGGTGAACCCCTTCGGTCATTAAGGCATAG
ATATGATATGGTAAAGCCATTACTTCCGAGAAGATAGAATTGGGGTATCCTCTCATGTAGAAAGTAGCAG
CAGTAAACATAATTGGCGCAGTTTCACCAGCAACTCTACCAATACTTAATATTATGCCAGTTAAAATTCC
AGGAAAGGCCGTGGGTAAAACTATCCTTTTGATAGTCTCCCATAAAGTAGCTCCCAGGGCTAAAGAGGCT
TCCCGATAGGACTGAGGTACTGCAGTGAGTGATTCCTGAGCTGCTGAAATAATACTGGGAAGCACCATAA
TCCCCAGGGTTAAAGAACCAGATAACAAGGATACACCAAACCCAAAATACTTTACAAAGACCGCCAATCC
AAATAAACCAAATACCACTGAAGGCACTCCGGCTAAATTATTAATACTTATCCGAATAATATTTATAATA
AAACTCTGGGGGCTGTATTCACTTAAATAAATGGCACAGGCTACTCCCAAGGGAATGGAAAAAATCATAG
CCCCTAAAGTCAGGTAGAAAGTTCCTACAATTGCCGGAGCTACTCCTCCGGCGGTCATAGATTTTTTGGG
TACCTGGGTCAAAAATTCATAGGAAAGGACACTAAAACCACGAATTATGATAAAATACAAAATCAAGCCT
AAAAAAATAACAGTAGTTAAAATACAGAGAAGGAGTAATAAAAATCCTAGATTTTGCTTAACTTTTTTAT
TCATATTTTTTATCTCCCCAAGCCCAACTTCAACCGGTAGCGGCGACTGATAAGTTCTGCTATAATATTA
AATATTAAAGTAATCAAGAATAAGATTAAACCAATGGCAAACAAAGCATGATAATGAGTACTACCGACTA
CCGCCTCCCCCATCTCCGCAGCTATAGTAGAAGTCATTGGTCTAACTGGCTGAAAGAAAGAGGTGGGAAT
AATTGCTGCTCCACCAGTGACCATCAAGACGGTCATGGTCTCTCCAATTGCCCGGCTCATTCCCAGTATA
ATTCCCGTAGAAATTCCCGAACCAGCTGCCGGAATAGTAACCTTAGTTAAGGTTTGCCATCTGTTGGCTC
CTAAGGCTAAGGAAGCCTCTCGAAAACTATTGGGTACAAAACTCAAGGCATCTTCAGAAATACTACAGAC
AGTAGGGGTAGCCATAATACCTAATAATAAACTACCGGTAAAGGCAGTTTGCCCTACTGGTATTTGGAGA
AGTTTTTGCAAATAGGGAGCTACTACCACCATACCAAAAAATCCATAGACAATAGAAGGTATACTGGCCA
AAATTTCTATAATAGGTTTTAAGAGGGCTCTTTGTTGTTGACTTGCTAGCTCGTTAATAAAAAGGGCACT
CCCCAGCCCTAAGGGCACACATATTATAGCCGCACCAATGGTGACCAGAAAGGAAGCCATAATTAAAGGG
AAAATACCAAAATCAGGGGGATCATAAGTAGGATACCATTCCCTTCCCAGTATAAATTCAAATAACCCTA
TCTCCTGAAAAGCTGGCCATGCTGAAATAAATAAGGTTATGGTAATGCCAACCAGAAAAAATAAGGAAGA
GAAAGCTAATATAGTAAATATCCATCTGATGGTATTTTCTTTCTTTTTATACACTTATTATTTCTTCCTT
TACTTTACCCTAATAAATCCGTTTTCTTCCACCAGTTTCTGTCCTTCAGCACTGAGCACAAAGTCAATAA
AGTCCTTTACTATTCCCTCAGGTTCTCCATTGGTATACATAAATAATGGTCTGGCTAAAGGATAGCTATT
ATCATTTACAGTTTCTTTACTGGGAATTATATCATTAACCTTAATGGCCTTCACCTGGCTGGTAACATAG
CCTAAACCTACATAGCCTATTGCACCAGGTGTATTAGCCACCGTAGTAGCCACCGCAGCATTAGAAGCCT
GCATCAGGGCATCCGGTCTTAACTTTTCTTTATGTAAAACTAATTCATTAAAAGCCTCAAAAGTACCACT
GGCTGAATCTCTAGAGACCACTACTATTACCTGGTCTTCCCCACCTACTGGAGACCAGTTGGATATTTCA
CCAGTGTAAATAGCCTTAATTTGTTCCAGTGTTAATCCGTCTATCTTATTAGAGGTATGAACTATTACTG
CCATGGCATCTTTAGCAATAATGTTGGCAAATAGCTCTACCCCTTTTTCTTTAGCTTTGGCTACTTCCTC
CTCTTTTACCGGACGGGAAGAATTCCCAATATCACAGGTACCATCAATTAGAGAGGTAATACCTACCCCT
GAGCCTCCTCCTTGAATCGAGATATCAATATCCGGATTTTGATCCATAAAAACTTCAGCACAGGGCTGGG
CAATAGGCAGTACAGTGGTGGAACCTTTTACTACAATCACCTGTTCAGAAGCACTGACCTTAACACTGGC
CGGCAAGAACAGCAATAAGACCAAGAAAAAAGTAGATAATATTTTAATTTTTTTAAAATTACTCATTTTA
ATCTCCTTTAATTTTTCTTCATAATCCGGGGAATTTAGTTTTCATATTCTTTCATATTATTTTTGACAGT
ACCTTTTTAGATGGTAAACATCTAATTTTTTTTCTATAAGTTAAGGAGTTTTGTTTGTTAAAAATTTATA
GATAAAATGTTAATTTTTGGTAAATTTCTAAATTTTCCCAAAAATATTTGCCTCTTTTTTTATCAATAAT
TTTAACCCCTTTTTTTCTATTCCCTCATTCATAGTTAGGATTAGCAATTACTTCCTGATATTGTTGAACA
GGCAGGATTACTGTTATTCTAGTTCCTATACCTAATTGACTGTCAACCTCAATTTCACCTTTATGTAACT
TGACAATATGTTTGACAATGGAAAGACCTAAGCCAGTCCCTCCCTCTTTCCGGGATCTTGCTTTATTTAC
CACGTAAAAACGATCAAAAATATGGTTTATCTCTTCTTTTTTTAGCCCAATGCCACTATCGGCAATCTCT
ACCTTTACTCTGTTCGCACTTATTGAGGAAATAGTGACGGTGACCTCTCCCTTTTCAGTATATTTAAGCG
CATTATCAATTAAATTGATAAACAGCTGTTCTATCTTAAATAGATCGGCTTCTATCTTTGGTAAATTTGG
GGAGATGTTAAGATTAAATCTTATATTTTTCTCCCGGAAAGCTGGTTCAAATATCTTCTGAATGTTGATA
ATTAGCTCCTCTAAATCCACCTTCTCTAACTGCATTTTGTCTTCCTCATTCTCTAATTTAGATAAGAAAA
GGAGATTATTAACCATATTAATGAGCCTTTCGGTATTCTTTTTGATAATTTGAAGATACTTTTCTCTTTC
TTGAGCATTAACCCCAGCTCCTTCCAATGTTTCAACATAACCTTTAATTGAGGTAAGGGGAGTCCTCAAT
TCATGAGAAATATTGGTAATCAAATCCTTTTTGACCTGTTCCAATTTTTTGGAAGGGGTTATATCATAAA
AAACCAAGACTGCTTTATTCTTTTTCTCTATATAGTTACCTTTGGATTGATAAATTTTTCCAGAAAGTTC
TAATTCAGTGTTAAATTCTTTTTTCTTTTCCACCAATTCACTTACCAGCTCATTTAATTTACTATCTCGT
AAAACTTCCCAAAAATATTTATTTTCAATATTACGACAAAAAGGGGAGAATATCTCTTGAAAATAACTAT
TACTTAAAATAATTTTCCCTTCTTCCTCCACTAAGGCAATTCCAGTGGGAATGGTAGCAATAGTAGCTGA
TAATTCTTCGCTCTGCTGGGCTAAGTCCTGAACCTGCTGTTTTAAACTTTCAGTCATGCTATTAAAGTAA
TTAATCAGCTCATTAATAGCAGGGGGGTTTTCGGGTTGATATAAAATTCTGGTTTCCAGGTCACCATTAC
TTATCCTCTTAAATCCCTCTCTTAATTCATCAATCAATATGCTATATTTTTTAGAGACAAATCTAGAAAT
AAAATAGGCTAGGCCTGTTGCTATTAATATCATAATAATAGTTATAAGAATTATGATATTTCTTAATCGA
GCTAAAATATAATTCATCTCATCTAAAAAAATACTTAACCTGACTACTGCCTTTACTTCACCTGTCTCGG
TCCAAAAAATAGGAGTGGCCACATAGAGCATCTCCTCTTTGCTAGTAGAGCTATATCTAACCATATGAAC
TGTTTCTCCCTGAAAAGCTCCTTTTACTTCAGGTCTTTGGATATGACTTTCCATCTCTGGCAAATCTTTT
AATGTTTCAGCTACTACCTGGCCATCAGGTAGAATAACCGAGATTCTGGTTTTGGTCTGATCAGATATAT
CTTGAATAAAAAGTTGTAAATCTGGCCAGTTTTCTTGTTCCAGGTAAGGTTTGAGCTCGGACTTTAGGAT
AAAGGAAAGATTGGTGAGTCCCTCTGTTTTATTATTTAAATATTGAGATTTGAAAAAAGGAGTTAGAAAG
ATTAAACATAAAATTGATATTAGCAGAATTATAGTAATATAGCTACTTAAAATCCTAAAAAAACGCGGAT
TTTTCATGGTTCTAACTTGTAACCAATCCCTCTTACATTTTTAATTAGGGTTCCCTTAGCTCCTAATTTA
TCCCTTAAATTTTTAATATGAACATCAATGGTACGATCCAAAACTGCCTTCTCATCCCCCCAGAGGTAAT
TCAAGATCTGTTCTCGGTTAAAGACCCACCCTGGTTTAGTAGCCAGTAAGCTCAATATCTTAAACTCAGT
AGCAGTAATGGCTACTTCTTTCTGGTAAACAAAAACACGATGCTTTTCTGTTTCCATAATAAAATCTTCA
TCAACTACAATCTTCTTCTCTATTAATCTGCTATTTTTTCGTCTCAATACTGCTTTTACCCTGGCTACCA
TTTCCCGGGGTGAAAAAGGTTTGGTTATATAATCATCAGCCCCCAGTTCTAATCCGAGAATTTTTTCCGT
TTCCCCTATTAAAGCAGAAAGAATAATAATAGGTATATCAGTATAGCTATCCTCTTTTTTTAGGTATTTG
CATATCTCAAAACCACTCTCATCTGGAAGCATAAGGTCTAAGATGATTAAATCAGGGATTTTTTTATTCA
GGGTTTGATAAAAAGAGGTGGCATCTGTAAATCCCTCTACCTGAAAATTGGACCTCTCTAAATGCAGGGT
AATTAGATTAATTATATCCTCTTCATCATCAATAATATAAATAAGGGGTAACAAAATAAGATACACCTTC
TAAAAATTATACTGAATTATACTCAGTTAACATAACAATCTTTCCTCCCTCTCGGGGCTGATAACCGAAA
GAGAAAGAGTAAGGCAATCTATTTTTATTATACACATCTTCTATAAAATAGGGAATTTTAGTTATGACCC
GATCATAAATTTCCTACTGACCACTGGCCACTAAACCTCCAATTTGCAAATCTCCTCCCAAAGGACCGGG
GAGCATCTGAATAACCGAGAGGTTAGTATGATTATTAATTAACTCTCCAGTGGCTCTGGTAGCAATAATA
GTGTATTCCCTGAAAAAATTTTCATTCTCCTTCACAAAAGAGAGCATTTCCGCCTTTTTCCCATCATGGG
CAATTAAGGCTATAGAGAGTTTTCCTTCTTTCTTTGTATTCTTTTTAAGAGGAGCAATAATTGTTTTAGT
ATACTTTTCCATTTCTATTTAATAATTTCCCGGGTATGGCTACCAATTCACCATACCCGGGCAGTCAGGT
TGTTGGTATTATATTCTAAACAAAATACTAGTTTATCATATTAAATTAAAGACTGATATAACCGTTCTCT
TCTACCAATTTCTGTCCTTCGGCACTGAGCACAAAGTCAATAAACTTTTTCACTGCACCCTCTGGTTTAC
CATCGGTATACATAAAAAGAGACCTGGCTAAAGGATAATCACCAGCATTGACTGTCTCTTTACTGGGTAT
CACCTCATCTACAGTAAGGGCTTTGATCTCTTTACTAACATAGCCCAGTCCTACATAACCGATAGCCCCA
GGGGTATTGGCTACCGTGGTCACCACCGCAGCATTGGAAGCCTGTAAGAGGGCATCTGCTCTTACCTTTT
CACCTTCTAAGGCCAGTTCATTAAAGGTTTCAAAGGTGCCACTGGCTGAATCTCTGGAGACCACAATGAT
CTCTTGGTCAGCACCTCCCACTTCAGACCAATTGGAGACCTTCCCGGTGTAGATGGCCTTAATCTCTGCT
AAGGTCAAGCCAGCAAGGGCATTGGAGGGATGCACCACCAGGACGATGGCATCCCGAGCAATAACTGTCT
CCACTGGATTAACACCTTTTTCTTGGGCTGTGGCTATCTCTTTTTCTTTGATAGGACGGGAAGCAGTGGC
AATATTACAGGTTCCGTCAATTAGAGAGGCAATCCCTACTCCAGACCCTCCACCCTGAACTGAAATGCTA
ATAGCTGGGTTCTCTTCCATAAATACCTCAGCACAAGATTGGGCAATGGGCAAGACTGTAGTGGAACCCT
TGACTACTACAATCGTTTCGGTAGCCATGATTGGGCTACCATACAGCAAGAAAGAAATCAAGACCAAAGA
TACAAATAGCTTGAATTTTCCAACGTTAATCATTTTTTTTCTCCTTTTCTTGAGATGTTTTTCATCTCTT
TTTTGACTATAACATAGGAAAATTCTGTTAAGAATGTATAAATAAAGTGTTAAGTTTTAGTTAATTTTTA
ATAATTTTTCCATAATTTATTATGAAGAATTAAAGAAAATTTTTATAAAAGTTTAATACTTCTTTTCAGC
AATTATAGACACCCACGCCCTTACAGGCGTGGTGCTCTCAAAATTCAAGCTCTGCTTGTCCTGTATCTTC
CTCTTCTTGCATCCGGACGTATGCTTGGATGATTCTCTCGTTGATCCCTACTGTGGAGACAAAATAACCT
TTCGCCCATATCCCTTTATCGTCCCAATAGACCTTTTGCAGGAAGGCAAACTTTTGTTTCAGTGCTCTAC
TGGTATTGGACTTGATAGTTTCCACTACCTTGCTTACCGCATACTTTGGAGGGATGAGCATATACAGATG
GACGTGATCAACATCTATACCTATCTCCAGATATTCCCAGTCTGGATAATACTTTCTTATCTCTAGAAGT
TTTATCCTCAGATAGTCTTTGACTCCCCTAAGGAGTATCTTCCTCCGGAAACGAGTGATCCAGACGATGT
GGTATTGGGTCTTGTATACGGTATGGGCTGATTTTCTGAGTCTCATACCATAATTATATCAAAGTACGAA
CGGAAGATACAGGAACTTGCTCTCATCCCCACCCTTACAGGTGGGGAGTTCCCGCTAGATTAAAACTTAC
TTTTTATAGGGTGAATTTAGAGAGATAGTGAATCTAATCTTTCCGAAGAACAGATCATTAAAATCAGACA
GATAATATTGGATTTCCAAAAAGAAACTCTAGAGCTTAGAAATCAGATCCAGGCAAAACGATTAGAAATC
AAAGAATTGGTGATAGAACCTTCTTTCTTATAATATCTAAAGTTTTTCGATATTCTTCTACTCCCCTTAC
CTTTTGGATCGGGAATTTCCCAATTTATCACTCGAGCACCTGGAATTATGGGACATTCTACCTCACAACC
CATAGATACTATTATATCTATGTTAGTAAATTCTTCACTATAGATAGATTTAGGTTTCCCCTGCCAATTT
ATTCCTTCTTCTTTCAGCACTTTTAATACCATTGAATTAACTCTATCTGCTGGTTTGGTACCTCCACTTA
AAAATTCCAAATTGCACTTGGAGCATAATTTATTCGCCATTGCCTCAGCAATTTGGCTTCTACAGGCATT
TTCAACACATAAAAATGCAACTTTCTTTTTCTTTAGCTCTTTATAATCAAACAAGGTATGGTTCTCTCTT
TCTTTTGATATTTACCTATCTCAAAGCCACTCTCATCTGGAAGCATAAGCACAAAAATGATTATATTAAT
TATATCCTCTTCATCATCAATAATCTTTCCTCTCCCTCTCGGGGCTGATAACCGAAAGAGAAAGAGTAAG
GCAATCTCTTTTAATTATACACATCTACCCTAAAATAGTAACTATATCAGGCAATAAAGATAGGCCCCTG
CTATATCTTATGAAATTGAATCCACAGAGATATACATAGATATAATGATATAAATGATATGATAGTGAAT
AAAGATTTTGTCTTTTTACATCATACTTTGGTTGAAAATAGAAAACCGAGGAATGAAACTGGAATTTAAA
ACGCTAATTTGGTAAAATAAAAATGTTTTAGAATTTAGAAATATAAATAAAAATCATTTTCGGCTTATTT
TTCCTCCATTTTTATAGAATGTAAAATTATTAAGCATTGCCTTTTATATATTTTGAGTATCGGAATTTCA
ATAATTCCGATATTGCAAGATAATATATAATATTATTGTATTATTTCTTCAATAAAGGACCAATATATTT
TGATTTTGACTTAGGGGTTCTCAAGGGGAAGAATTCCCCCTGAATATCTTGTTGGTAAACAAGATAGCAT
TTCTTTTAAAGGTATTTTTCTTTCAGGGGTTATCAAGGGGAAGAATTCCCCTTGAATATCTCTGTCTTAA
TGCAAATAAAAATTAAAAAAGAAAATTTAGAGGCTAAATGGTAAGAGTCCAAATAAAACCTAAATCACCA
GAAGAGATTTTAAACTTATTTAAAGAAAAAAATTTAGATGATGACTGGACCTTTAGTGAATACAAACCAT
CTGATACTGGAAAGTGGACCCATAATTATCATCGCTATCCCGCCAAATTTATTCCACAATTGGTGGAAAA
ATTAGCTGATGAATACATATTTGATAAGGAAGCCCACATAAATGATCCATTTATGGGATGTGGCACTACT
ATAGTAACGGCTATATCTAAAGGATTTAAAGGTAGCGGGACTGATATTAACAAAATATCTTATCTTATCA
CCAAAGTGAAATCCACACCAATAGAGCCTTCTTACCTTGATAAAAAAATAAAAACCCTATTAGGTAGATT
AGAATTTCTGGCTTATTCCCAAAAGGAAAAATTATTTGCTAATGAAAACATACCTCCTTTAATCCCTCAA
AAACACTTAGAGCGGATTAACTACTGGTTTGATGAACAAATCAAAAATGAACTGGGAATGATATTAAGAC
TAATTTATAATGAAAAAGATGAATTAATACGTGACTTCTTTCTGGTAGCTTTTAGTCATATTTTAAAAAA
TTGTTCTAACTGGCTTCAGGCAAGCACCAAACCTACTAGAGATTTTAAGAAAAAACCTGCCCAACCTTAT
AATGTATTTAAACAACATTTAAAAAAAATGCAAAAAGGTAATAGTGCTTTTTACCAGGTAGTCCCACAAA
AAGTGAAAAATAATATAAGCGACTATTTAAATATCAAAATACAAGATGCCAAAATCCAGCCGGTAGGTGA
TAATGAAGTAGATTTAATAGTAAGTTCAAGTCCCTATGTTACAAGCTATGAGTATGCAGATTTACATCAA
CTTTCCACAATTTGGCTGGATTTCACCGATAACTTAGCTGAATATAGAAAAGAATTTATTGGCTCTGCTT
ATAAATACAAAAATGGCAGTGATTTGAAAAGTATCATAGCTAAAGAAATAGTAAAAAAAATGCAAGAAAA
AAATATTAAAGTAGCGGAAGAAATTAAAACCTTTTTTGCTGATATGCAAAAAGTATTTAATGAAAGTTAT
CGTATTTTAAAAAATGGAGGAAGGTGCTGTTATGTAATTGGTAATACCTCTTTAAAAGGGGTAAACATTT
TAAATGCCGAAACATTTGCAGAAAGTTTACAACATTCTGGGTTTGTTTTAGATAGAATAATCAAAAGAAA
AATACCATCAAAGATATTACCTCAAAAAAGAGACCAAAAAACTGGAAGGTTTGCCAGTAATCACCAAGCA
AACTCGGAGGCCTATCCAATAGAATATGTAGTAGTAGGCTTAAAGGAGTAAGAATATGGATTTTGAAGAA
TTAAAAAAATTGTATTTAGAAAAGAAAGAACAGTATGGTTCTGAGGCATATAAATATATTTCCCAATTGT
TAGAAGAAGCTAAAGAGTTACATAAAAAAGATTGGCTCAAAAATCCCACTAAGATAGGCGATCACGAGCA
AAGTTGGAGGGCATTCAAGGGCAAAAACTTAGAAAAAATTATTCAATTTATAATTACTGAAGAAGTTGAA
GGCATGGGTTTGAAAGTAATTAATGGGAATAAATTAGAAAGATCAAGAAATTTGTCTTTTGAGTTAAGTC
AAATTAAAAGAAATTTGGCAATTGATTATGGAGAATTTGGACTGCATTTACCAGATGTAGATATTATTAT
CTATAATCCAAAAAATTATAAAGTTTTAGCAGTTATTTCCAGTAAAGTAACTCTAAGAGAAAGAATAGCC
CAAACTGGTTATTGGAAACTAAAATTATTAAAAGATGAGGCTACCAAGCATATTAAAGTATTTTTTATTA
CACCAGATGAAGATGGAACATTAAAATATAAGAGCCCAGCCAAGAAAGGGAGAGCCATTTTAGAAATAGA
TCTGGATGGAAGTTATATTTTAACCAAAGAGGATATAGAGGAAAGTAGTAAAGTCAAGTTATTTGAACAT
TTTATTGAAGACTTAAAGGGATTGATTAAAAATGACCGCTAAAAAACCAAAGTTGGAAACTACAACCCTA
TGGGATTTCCCAACCCAAAATTATGGAGATAGACCACACGGTGATAACAAATATTCTGGGGTAACTCCTG
CTTTTATTATTTGGAATTTAGTTCAAAGATATACTAAAGAAAATGATTTAGTAGTAGATCCAATGTGCGG
GAGTGGAACTACGATTGATGTTTGTAAAGAAGAGAATAGAAACGTAATTGGTTTTGATATAGTACCTTAT
CGAGCAGATATAAAACAAGCAGATGCTAGAAAACTGCCCTTAGCTGATAAAATTGTAGATTTCATTTTCA
TTGATTCTCCTTATTCAGATAACATAAAATATAATAATCACCCTGATAATCTTGGAAATATATCTTGTGA
AAATCCTATATTTTTTGAAGAAATGGAGAAAGTCGCCCAAGAGGCTTATCGTATACTGAAACCCGATAAA
TACATAGCCTGGCTAATTGGAGACCAAGCAAAAAAGAAAAAGTTTACTCCTGTAGGATTCAAAATATATT
CTATACTTGATAAGTATTTCACTCCAGTTGATATTATATGTGTAACCAGGCATAATCAAACCTCAAATAC
ATCTATCTGGCATGAAAGAGCAAAAAGATACAATTTTTATTTAAGAGGATTTAAATATTTAATCATAATG
AAAAAATTAATTAAAGAAGAAGACATCAAATGCTAAGGCTTGATCCCTTAACAGCCTCGGCTCCTGAGTT
TTTACTCACTATTATAAAACAGCTTTCCTTCTTTCAACTGTTCTTTAATCTTCCGAATATACTTTAAGGA
TTCTTCTGGGGGAATAGCTCTTTCCTTCAGCTGCTGATAATATCTTTCCTGGGCAATCCTTTCTTCCTTG
AGAAGGACCTCCAGTTCTGCTGAGCTTAGCTCATCCTGCTGGTAATTATCATTCTTCTCACTATTTCTTA
ACACTGATAAGAGATAGCCTCCTGGAGAAGAGAGCTGTTTTTCTCTCAGTAGAGAAAGTTTGCTTCTGAT
CCTCTGCCAGGAATAGTTCTGCAGTAAGAAGTCGGTGGTAGCAGATGGTATTCCCAGCTCTCTTAGCTCC
TCTGGTAGAGAAGCAGAGCTGAACCCTGATCTTTTATTTCTGGAGCTATTTTTCTCTCTTTCTTCTACTA
CTTCTGAGACTACTGGCTCCTCCTCATCGATATCCTCTTCTTTTAAAGAAGAACTAAAGCGTACTAATTG
ATAGATGGTATTTTGATAATTACCATTCTCCCCTTTCCTTCTGGTAATCTTTTTAATCAGTCCCGAGGAT
ACCAAGACCTTACGATAAAAGACAATAGTCTTCACTGTTACCCCCATGCTATGGGCTAAAGTCTTTAAAG
AGGGATAGGCTATCTCTTTCTCACCATAACAGTAGCTCAGTAACTGTAGGTAAAGCATAGCTGGTCCTAG
ACCAATCTTTCTTACCTCATCTTTTAAGAATTGCTGGGATATCATCAAAAATCCCTCTCTTCCTTTCTGC
TCTTTTTCTAATGCAATCATCTTATTTCTCCTTTTTTATTGTTCTCTCTAATTGGTAAGAGCAAAAAAGA
AGGGAAAATACAAAAGTGAGGAAAAAGATTTTCTTGGGCCTCTGGAGAGATTTGTTCTTCTTTTAATTGA
TATTATTAGGTGGTAAAAAAGTAACTACCCCTACTGTAAAAAAGTAAGTAGGGTTGTTACCTCAGGTAAG
TAGGGGGTATGGAGAAGATTATAAAATATTTTTTAAATTGAAAGAAAACAGTTATCTCCTGCGTATTAAT
AAGCAGAAATAAAAAATACCATAAAAAAATTGGAGGGGAAAAAGATGTCTTACTTAAGTAACTATAAAAA
AGCAGGAGTTATTTTACTGATAGTACTACTGGCAGTAGGGATGTTAGCTACTATGAGTTTAGCCCAGAAT
ATGGGCTATCAAGGAGGCCAGAACGAATTATCTAAAGGTAAAGCCAAATTTGGGCCTGGCAGTGGTAATG
GTGGTTATAGACCAGCAGCCCCTGATGCAGATGGAGACGGAATCCCCAATGGCTTAGATGATGATTATGT
TCCAGGTTGTGACTGCCCATGCTGTTTGGCTGATGATGATGGAGATGGTATCCCCAACTGTCAAGATGAA
GATTATGAGGGAAACTGTAATTGTATAGGTAAACCCCAGGGTAAGCAATGGGGCAAAAAATAGTACTGGC
TAAGAGGAATAAGAAAAATTCTTCAAATGGCCATAATTAAATAGAGATACCCTCTCCCTGTTAAATAAGG
GAGAGGGTATCTCTTTATTTTAGTTCTAAATAGCTTGTAAAGGCCTTATCTAAATCTAACATTATTGCTA
TTGTAAATCTGTCCTCACTGTTAACCTCTGGTTACCATTCTTTTAGATGCTGATATGTGTATTATCCTAT
TGTCATTTCTTCTTAAGATCACAGGAGAAATAAAGGGTGAATTTAGACTGAGGTGTATCGGATGGAACCT
CAAGAAAAAGCATAAAAATAATAGCTTATGGTTAGAAGCTGATACTATATGAGATATATTTAATCCTGAA
TTAGAATATTATTCTTCTCTAATGTGATGAATATATGGATCTAAAAATATTTTATATTTGTTTTGAATAT
CTTCTGAAGTCTTTTGAAATTTATCATTCCATTCAGGTAAGTAAACCATACAAAAATCATAAGAACAAGT
TGGTTGTATTTCTTAGCTTAGGATTTTTATAACCTCAATCAGAAAGGAATGTTTTTTCAGCTAGACTTGA
TTATTTTATTAGCAAAATCAATAAAATTATCAAACCAGTATCTTTTATAACTTTCTAAAACCTCTGCGAT
CCCCCGTCTTGGTTTCAATAATAACTTTGTATTTATAATAAGTCCATCATCGTATGAAAAACTTTTACTA
ACTTTTTGTTCACCAATTTCAAATATCTTTGAATAGCCGTCAATTTTTCTGTATCCGTCCGCATGCTCTG
TACCTTTTGGATCAACAAATAAAATCAAGTAAAGTCTGTCCTTTTGCGCCCAAAAGATAAAATCCGGTTT
GAAATTGGCTATATTATTTTCTTTCGGGTTGTAATACGGAATGTAAACCTCGTCCAGTATTTGGTCAAGT
TTGGAAAATAACCACCAATCAAACTGCGTAAATATATTATCAGGCTCAGCAAGATATTTTTCCAGCTGTT
CAATAAATATTTTTTCGCTCTCGACATTGATAATGTGATTTATATAGTCAATTTTTTCAGTTTCAGATAC
TATCACCGGAAGATAATAATGATTTGCTAAATACTTAATCTTTATTTTCTGATTCTTCATTTCAAAATTC
CCAGCCTGCTCAAATAAGCTCATTTGCCTTTCATATTCTTTTCTGGGTATTTTGCCGTATTGCCTATCCA
GCTCTTTTTGCTTTTTGGTATAATCACTAACTGCCTTAATTTTGTTTTTTATTTCTTCGTATTTCTCACC
ATCGCTAAATCTAACCTTTTTGAAATGCACAATTTCATCTTCCAATTCCTTAAACTTATCAAATTCTCTG
CTCTTTACACCCAGATAATCAAAAATCCGACCAAGAATTAATTCCGGCTCAAAAAGAGAGTTCCTCTCAC
CAAAATCGTAGTATCGCTCTTTTTCGGCAAAACTTTCCTTTGCCTTCCTCAAAACTTTTACTTCACAATC
ATATTTCACCATAGCAACTTTATCGCCCAAAATTTTGTAAAACTGTGAAGTTATATCAAAATCTTCGCAA
CTGACAGGATATTTTTGCGGGTCTTTTTCTTCAGCAAAAATCCTTTCAGAGTTTTTGTAAACCGGCACTA
AAAGAAGATGTTTTTGCGCTTCAGGATTTAAAATAAACGCTTCTCCCAGATTTTTATCTTGCTTCTCTGC
ATTCAGAGTGGCAATTATTTCCTTTAAGTTTTCGGCATTAGTACCAAAAACAAATAAGCTCTCAATTGGC
AAGATCAAATTTTTCGCTTTGTCAAATAACTCTTCCGTTACAAGTTTGGCATTAAACAAATTCTGGAGCC
TCTTGCGCATGTTTTTTTGCGGCTCTATTCTTACGCCTCTACCAACTGCTTGTAGAACGAATTTTTTAGC
GTCACTTCCAACCCCAATATTCACAAACAAAATCAAATTCGGTCGGTTAGAATCCCAGCCTTCGTAAAAA
GAACGAGAACCCATTAAAATATTTATGTCAGAATCATCGCGGTTTATTCGCCTAAAATAACTTTCGTTTT
CAAAACTTTCGTTTATCTCATACCCCTCAAGCTTATCTTTCAGCCAACCAGAAATATCACCGATTTTGAT
TAAGGCAAATGGCTTTTCAGCTGTCATTAATCTAAAAATTAATTCGTTTCTGTTGCCGGGTATCTTTAAA
ACTTCAATCTTGCCTGCAGTTTTAGCGTTCAAAACATATCTTAAAATATCCTGGTAATCCAATTTTGAAA
TCAAATTAGCATCTATTACGCACTCCAGTTCTTCAAACTCAAATTTTGGATGATTACTAAACTCTTGAAC
AAGTTCTTCCTTTGCTTCTTTAAGCAAGTCCGCTCTAATTTCATTTTTGGCAACCTTTTCCAATTCTCTA
AAAAACAATTCCAAATCAGATTCTTCCACATCCACAGAATTGACCAACGTCAAAAGAAGCGGGCGGTGGT
ATATTACCCCGTCAGCCTTCGACTGCCACCCCTTTTGAAAAGGGGAATTATTAGTCTCTTGTAGAGGGGT
GTCTGCGCTAGTAGACGGGGTGTTTACAACTTTCCTGATTTTTTCAAAGTACTTGTTGATGTAAGTTAAA
AGCAAAAGCGTTTTCAAGACAATTTTTTGCTTTTCAATCGGGGAAAATTCTTCCTGCCCGCCTGCCTGCC
GAAACCTCGGCGCAGGCAGGCGAAACGCGCTAATCTCGGCAGAAGACACATAAATATGCTTGCCGTAACC
TTCTTCCACAAACCTTGAAAGATTGAAATTAAAAGCACAGGTTGCAAAGTCCCTCGGATCAGTAAAGGTT
GCGGAAAAATTAAATAAAAATCCGTTTCTGGAAAGAATGGAGTATAAAATCTGTCGTTTGCTATCTTCTT
TATCGCCTTTGTGGGCTTCGTCCAGAAGGATATACCATTTGCCGTTATTATCATAATTTCTGAAATTAAC
TATTTTTTCTTTTTGCTCATCGGAGATTAAATCTGAGCGGTAATAAAAAACGGTAATTTCGTTTTTAGTA
AAGGGCAAGGCGTTTTCTCTCTTTACGCTTTCGTAATCTCTTAAATTTTTGAGATTTATCTTGGTCTCAA
AGTTGAAGCTGTTAAACTCCTCAACATGATTTTTGAATTGATCCAAAAGGTCGTCGCGATGCGCCAAAAA
TAAAATATCCCTTGCAGGCAATTCCTTTTCGGCAATCAGCTTGCCCAAAAGTTCAATCAATTTAACAATA
ATAAGTGTTTTTCCCGAACCCGTCGCCATCCAGAAACTCATTCGATTGATAAAGTACGCAAAAGGAATTT
TAGAATTTATGGCAGGATAATCTTTATCGTATTCTAAAAGATATTTTGCTGTCTTTTTGCCTTCTCTTTT
TTTTAAATCGTAGTCAAAACTTTCAGAAAAATCGTTAGTTTGGTAAAGATTAAAGAAACTTTGCTTGTTT
GCTTCTCTATCTTTGAAATAAAGCCATAAGACCTTAAGTGCATTTTGAAGCCCTTGTTTTTGAAAATCAA
AAAGAGTTTTGTCTTTTGAAAACCGGCTAAAATCAAACCCTTGCCATTTTGCGGGCAGGTTTTCAAAAGA
AATATCTTCCACAATGTTTTGCAAATAGAGTTTCATAGGTATTTTTTCCTTGGGATTTTTACCATAAATT
CATTTTCATTAGCTATTAACTCAACATCAAGCCCAATATGATCTTTTACAAGTTTTATCATTCTTCTTAC
TCCACTACCTAAATCTGTTACCATCTGAAATTTTGCAAGCATATTATAAATATGAGGATTTCTTAGTACA
TGAGCACCTCCTACCTTCATGCTTTCAATGGTTACTGTATTTGGTAATCTCCCGGGACTATGAACTTCTA
TTCTATCAGTGAAAATTAAAATCCTTATAGGTGCACTTATGGTGTAATCACGGTGTGCAATGGCATTGAC
TACCGCTTCCCGTAAAGCTTCCATTGGGATCTCGTACTTAATTTCTGGTTCAAAATCACTTATCTCGTGC
TTTTCTTTAAGATAGATTTTTAAAAATCGTTCTGTATTTTCTATTATTTGAATAATAGTGCCATTAATAT
CTTTCTTATCCAAAGGCGGAGTTGCAATATCATTTCCTTCTATATAAGCACAAACAATACGTGCTTCTTT
TAAGAATGATTGAGGTCTTTTACCAAAAAATAAAATACCTGTTACAGTAGGTATTAAATCTTTATCAGCT
AAAAATAAATTCTTTAGATATGACAATACTTCCTGTTCATTAATCTCTGAAAGACTTTGATGCAAATAGT
CTTTTAGAAAAGATTTAAAAAATTCCAGATCAATATTCTCTAAATTAGCGTTTGTGAGTGGTAATTCATC
ATAATAAAGACTTTCGGAACTTTGAAATAATCTGAGAATCTCTTCTCTTGTAGCTTCTCTACAACGGTTA
GAGGAACGAATATAAAATTTCCCCTTACACTGATAAGGTCTCTGAATCCCTTGGGGAATATTTATAATCA
CTATTCTTGTATCATTAATAACGCCAGTTTCCTGTAAAATCGTAACTGGAGGTTGGCATAAATGATATGC
TATATCATCTATTCTAAGCATAAATTTATCAATATCCTTAATTCCAATTATTGTTCCATCATTATCAACC
CCTGCAAGTATTTTTCCTCCATCTGCATTTGTAAAACCAACAATTGTCTTTGCAAAATCATCATTATTTT
CATCTTCTCTTTTAAATTCAAGATGATAACCTTCTCCTTTAGCAATCAGTTGTCTAATTTCAAATTCAGT
CATATTTTTACTCCATATTTTTGTATTCTTCTTCTAAAGGCTTCCTCTCCTCCTTCCATAATCTTCTTAA
TGTTTTCCGTTATGGAAATTTTATCTATAGAACCAAAATCTCTTACTTTACACTGATCCGCTTCTGCATC
CAAAACAAATACTTGTTCTGAATCGCCAAGCACTGGAATATTAGCATTATGAGTAGCAAAAATTAACTGT
CTTTTTCCTTTCATCTGTCGTAACATGACAACTATATCATCATAAACAAATCTATTGTCTAAATCTTCTT
CCGGCTGATCAATAATTAGAATTTTTCTTTCCTGAGAGAAAAGCAAAACAAGCAAGGCTGTGGCTTTTTG
ACCATCAGAAAGCTTACCGAATGGCCTATATTCATCTCCTTCTCCCACTTTTAACTTAATTGTAATTAAA
TCCTCTGGAAATAAATTTTCTAATTGGTATAATTTGCTTTTATCTTTAAACCAATCTGTAATTCTCCTAG
TCATTGCATCTGTAAGGCCAAAATGTTCTTGAAGTTGCTCATCCCCTGCTTCTATAATTTTAGAAAGTTC
AACCCCATCTATTGTTATCTTTTCATTATCTATAATTTTTGAAATAGTATCTTCACCGACTTTAGAACCA
TATAGCAAAGAAACCAGGCTATCCTTGAATTCTTTCAGGTCTGATTGATAACTGACTTCTAGTTTTACTC
TACCAGAGAGATGTTCATTTATCTTTTCAATTCGTTCTTTTCTAAGTACAAAAAGATTATGCCTTTCTTT
CTGGATATCTTTCTTTAGAGATTCTCTTTCCAATTCTAAATCCTGTTGTTGCTTCTCAATTTTTTCATAT
TCTTTTATTAGTGGTTCTAATCGAACTTTTTCTTGAATAAGAGCCTCATATTTGTCTGGAGATAACCCTT
TTGATGACAATTCTTTTTTTATTTCGTCAGATTCCTTTCTATTTGTTTCAAAACGATTGTCCCACTGAGT
AAGAACATCGTTTAATTTCTTTTCTATCTCTGAAGATTTATTAGATAAATCTCTTAATTGGCTTTCTAAA
TATTTTTTATATTCGTTTAAAATATTTTCAGCATCTGCCAATAATTGTTTTTCAGCACTTTCCCCGTTGA
GAAGACTATTTTGTATATTATTAATTTCCTGAATAAAATCTTGATATTGTTTGATTAAATTATCTTTTCC
CGATTTAAATTTTAATATAGCATTATTTAAGATATTGCTATCTTTTGTTAGATGGGCAAGCGCCCCCATT
TTTTCAGCTACACCTAACTTTTCAAAAGTTTTTATATGTTCATTGAGCGTTTTAAGTTTTTGCTCATCAT
TTTCTTTTTGAAGGAGATTATCATGAAGTTTTAAAAGTTTTTCTGAGTTCTCTTTTAATAAATTTAATTT
TTTATTGAATTCTATTTTCTTTTTCTTAATCTCGTCTCCTATGAGCTGGTCAACTAATTTTATCTGGAAG
TTCTGATTATTGGATAATACATAAAGTTCCTTCTGTCCTAAAAGGATTGGGATATCTTCTTCAAATAATT
CAACAGGGGAAATATTTTTTTCATCAACTATTGGTTGCTGTCCGATGACTCTATTAACGGTATATGGTAT
TGTTTTATCGCCATATTTTTTTAGCAACCTTATGGCAATTTTTCCACCACTTCCCACTACATTCTGAATA
AATTCATTTTTAAAAGATTTTTCCGCATAATATGGTAAATCAAGACAATAACGAATAGATTCAATAATGG
CAGATTTCCCTACACCCCTCCCACCAATTAAGCAATTTAAATTATTATTAAACTTTAGTTTAATATCTTT
TAAAAAAGTTGACCCCGAAATTTCAATAGATTCAATTTTATCTACTATTTCTATTGGTTCCTCATACAAC
CTTACACGTAAAGAAGGGTCCTGAAAAGCTATGCGAAAAGCATTTATGGAAACGCTGCTCAGTTTGATAT
ATGTGCATCTTATTTTATCACCTCTCTGCTTGCAACCAATTTCGTCTATTGATTTTGGGTCAGTATTTTC
TATAACTGCAATTTTGCTTTCAAAAAAATCATTATTTACCTCTCTCGTTGTAACCAATCTGTTTTTGCCC
TGGTCCGATATAAATTCAATAGCATCAGCCATTTTTAATAATCGGGCTGCTTCTTTAGGTTGATTTGCAT
CTAAAAGTCCATTTTTATCTTCAGGATGTGGAAAAATAACAAGGCAAGAAAATTTATCGTGTAATTCCTC
AAGAACATCAGGTAAATTACTTTTAAGAGAAATATCTCTGTGGCTTCTGTCGTTGTTAATCAATGGCGTT
TCAGGCGTTTGATCTAATGATTTAATGTAATCATTTATACCGTTTATGTCGGAATTATAATCAAAAATTA
GTAAAATATGTAGCCCTTTGCCATAAGTTATAGAAAGTTCTATGCCCGGAAAAACATAAATTCCATTTTC
ATTTGCCTTTTGCTGAAAGTCTTGAAACCATTCAGTTCTTATCTGTTGATAATCAGTTATGGCACATAAC
TTTACTTCTTTTTGTTTAAGTTTTTCTATATATTGGTCTATTAAATTTTCAAGATCGGAATCGGAGTTTA
AGTTGATACCAGAAAGCAAAGTAAAACTGTGAACCAATGGTGAATGAAGATGAAAATCTGCTTTTACCCA
GTTTGCACCATTATCAAATAGAGTAAATTCATTATTTTCTATCGTTCTCATAATTTATCACTCCCACCAA
ATCAAGGGCTTAATTAGTTTATAATCCAATTCTTTAGTATTAATTTTTGTTCCATCTTCAAACTCCACTT
CGTAATTCCCCTCTTGTAGAGGGGTGTCTGGCGAAGTCTGACGGGGTGTTATTTTCTTAATCCATTTACC
TGTTAGATTAGATAAAGTTTCGGCAATGTCTATATTCCCCTTTTGTAAAGGGGTGTCTGCATCAGCAGGC
GGGGTATTTGGGTAGAGTTTGTCTAAATCAACTTTGACTTTGTCATTTTTATAATCAATCTCTAATGCTT
TGAGCATTTTTTCGTCTTTCATAAAGACATATTCTTGGTATGGTGATCTGCCCGGCACCTGAAACAAATC
CCCGTCTTCGTATTTGCAATTCGCCAGCGCTTCTTCATATTGCTCAAGCTCGTAGTATTTGAAAAAACCG
CCGCCTTGATATTCTTTAACCTCTTTTGAAATACCTGATTTATCATAAGCCAAAACTTTTTTTATTCGTG
GTAAAATTACACTATAAAAATGCTCTCCCATCTCAATTCCAATCCATTTTCTGCCAAGTTTGTGAGCCAC
CGCTGTCGTTGTGCCGCTTCCTAAAAAGTAATCCATAACCATGTCACCTTTCTCGGAAGCGGTTTCTATA
GAACGCTTAAGAAGTTTCTCATGATTTTCTGTGGAAAAACCCCATTTTGGAGGAGAAACATACCCGGGAA
TATCTGTCCAATTGCTACCCACGGTTTTTTTATCAATCAAGACTAAAAGTTTGTTATTTTCAATTTTTAA
CCTTCCCTGTTTGTATATATCTTGTGCAATCTCATTTCCTATTGCCCAACTATAGCCCTTCGGAGGATTA
AAAATTACACTCTCTATAACAATTGGTTTTCCCGTAGGACCTCCTCTATTGTATTTTGTCATAACCGGCA
TCCATTGTGGTTTTCTATCTTCCCATAATTGATTGAAATAGATTTTTTCCCTATCTTTTGCATAATAGAT
TAAATACTCGGTTTCTACTTCCATGTTTTTAGTTTCTCTCTTGGGTAAGCCAGCTGTCCTTTTTAATATC
ATTTCATTCCTAAAATTCTCCTCATTAAATATTTCATCCATCAAAGACCTTACAATCCAGTTGCCATTGT
AATCGCATCTCACAAAGATGCTTCCTTTTTCATTCAACCATTCTTTAGCAAGCTTCAAGCGGTTTTCTAA
AAGTGTAGCCCAATTAGCATCCTTATAGTTGGTACGATATAAAAACTGATCCGATGAATCTAAATTAAAC
GGTGGATCAATATAGATTGTCTGTACTTGTTCTTTGAATTTCGGCAGGATTGTATTCAACGCTTGGTAGT
TCTCGCTTTTGATTAGCCAGCCATCTAAAGATTTATCTAAATCTTCAAATTGACTTAAAATTACAATCTC
TAAATCTTTGAAATACCTTGTATCTATCGGCAAGTGTTTATATCTTTCTGATAAATACTTGCCAGTTAAA
TCAGTTGTAAAAATGTCACTTACTTTAAAATTTTCATCTACTATACCAAGTTCTTGCCACTCTTTAAGTT
GTTCATTTATATTTTTGTGCTTTAGAATTTTTTCTACTAATGATATATCTTTAACTCTATCTAATGTAAT
CACATAAGTTGAGTTTTTCACAAACTTTGGTTTGTTCCAGATTTTTACTAATTCATCTTCAAACTGCGAA
ATAAAATCAATAATCTTAAAAGCAATGTCTTTTAAGATTTGCAGTTGATTAACCCTGTCCGCACTCCATT
CTTTGGCCCCTTCCCAGAAATATTGATAACTCCAGAGTTTAAACTGTTCTTGTAAAAAGGATCTGGCGTT
TTTATTGATAAAAAAATCAACCTCACTTTGCTTTTCAAAAATTCTAAAAGCACGTACTAGTTGGTCTTCG
GTAATAGCAATACCTTTTCTCTTTAAGGCTTTCAATATTTCATCTTGTTTTGTTTTTGTTCCTTTTTCGG
AGTATTTAACGCCAAAAACAATAGTGTCGTCTTCACGGATTGGGTTTAATTCAAAAACAAGTGAGCGTTT
TTCATTGGCTTTTTTATTTTCTATCCTTGATGCATCGAAATAAAATTTGAAGCCGTCAAACTCAACCGGC
AAGCTTCTAAAAATCCGGTCAGTTTTGACATAGTAGAGCATCTGCGTTTTCCAGAAGAGGATAACATCTT
TTTCGTCGGTATAAACTTTTTCGTAAATGTTGTTGTGAAATGGTGTTTGGTTGAAATAGATTGAGCCACT
CTCAGTAAAATAGCGGCTGAAAAAGGAATAGAGCTTGTCAAAAAGTTCATCTCTGAAAGAGGGATATTTT
TCTAAAGCTTTTTCGATATCGTCTTTAAGAATAGCTTCAATTTTGCGGTAGTAATTTGATTTTATCCTCA
TCAAATTAACAAAACCTCCTTCACCTTCAATCTGAGCACCGATAAATACATCTTGCAGGGCTTTGTAAAA
TTTTTGTTCTTTAATCATGAATTAGTCCTATAAAAACCTTTTTATTCAATTTTTTTTATAATCTTTATAG
AATAAAATTAAAACAAACAGATTATTAAGTGCTAGTTTAATAACAATTGACATTATTATAACAAAATAAA
GTGGTAAATGCCACGCTATTAATATTGATAACAAAAATTACTCCAAATCAAAAACACAAGATATTCAGGG
GGGGTATCCCCTGAAACCCCTCTATTATCAGTATTCAGTATCGAGTATTGAGTATATAGTAAAATACAGT
TAAGAAATAAAGAAAAATACCTTACTTCCTCTTCTTCTCCTCTCCCTTGAAGGAAGAGGGTTAGGGTGAG
GGTGTCAGAATATATTGTTCCTTATTTCAGAAAGAGTATCTTATAGTATCGAAATTATTGAAATTCCGAT
ACTATAAGATGATTCTTTCATATATCAGGTTATTCAGTTATAGTTTATAGTTTAGTCTGAGCAATCGGAG
TAAAGATAATAGGGTAAGATCTTGAAATGTAAGTTTTTACTTTATTTCTCGCATTACCTTTATACTAAGC
TTATCTCAGGGAAGGTGCTTTCTTATTAGTCTTCATCATACTTACTATATCAAGCAAAGTATTTATAGAA
ATTGAAAACTTAGAACACCAATAAATTTAACTTAAGACCTTTCTGCTTGCCAAAAAAGCAAGCTGAACTG
AGGTCACTACTGGCAGAAGAAAGAAAAGAAAATCCTAACAAGAGCAAAGAATTGACTGACCTGTAAACTA
TTCTCTGTATGAGATAATTATGATATAATTTAGTTGATGTCCATTCATTTTTGAACAAGTTCTTAATGAG
TCTAATTGCTCCGGGTAAAATATTTTTGCTTGATTATTAACCCGTAGAGCAGAAAACATGAACTACCTGT
AAGTACAAGTATTCATTAGGTGTGCTCAAAAATAATAAATAATAAAGGAGGTTTTGGTATGAAAATTTTA
GTTTGTGTAGATGGATCGGAGCAAAGTAAAAAAGCCTTAGAAGAAGCTGCTCTTATTGCCAAAGGATGTA
AGGCTTCTGATGTAGCCCTCATCCATGTCTATGAACCCAAACAAGATGTGTTTTATTCTTATGAAGGTAT
CACCCCAGAACAAATAGAACTTTTCCAAGAGATGAGGAAAAATCAAAAAAAAGAGGCAGAGAAGATTCTC
TCCGAAGCCTTAAAATTATTAGAAGGAAAAAACCTAAAGGCCCGTACAATTTTAAAAGAGGGACACCCTT
CTCACACTATTGCAGAGGTAGCACGCGAGGAAGGATTTGATATGATCGTTCTGGGCAGTAGAGGACTGGG
CGGTTTGAAAAAATTATTCCTGGGTAGTGTAAGTAATGCTGTTCTCCAGGAAGTGCATAATTGTAGCGTC
CTTATAGTAAAGTGAGTTAGGAGTAGGAGACACCCCAGGACCTCTTGCTGGTGCTGAAGGGATGTTCAAC
AATCAATGCTTATTCGGTGATAATTCTTTTCTGTTTATCTTTCTTTTTAACTGCTTTTTCTACAAAAGTT
TTTTTACCGGTAAAAGGGTACCTGACCGTATAATATATAATACATAACAGCAGAATAAGTAAAAGGGGCT
GAGATGAATATCTGCACCTCTCAGGTTTTATCTGTAGTTCCTGCTTAATATATTGATGAGCTTCCATAAA
GCACAGTTTATTTGGGTCACACAGTTTATTGGGTTCAGATCTCAACATTTGACATTTACAGTTTATCTTG
TAGTATCGGAATTTCAATATTTCTGATACCTCAAGATAAGGGATCGATTTATTATAAAGAATTTAGAAAG
ACAAAATATGGAAGGGTAATATACTCTTTTGCTTAGTAAGAATAATAAGATTGAAATGGGAATAAAAGGG
TTGTCAAGGAAAACACCCCGTCCCTTCGGGACACCTCTCTTAAGAGGGCATTTCTTCCTCTTGAATATCG
TAATTTCTAAACAATTTTGATACTATAAGATAAACTCTAGCAAAGTAAAAGGTCATTGCCACGGGGAGCA
CTCAAATAATATTGAGTGCTCCCCGTGGCAATCTCACACTATTATACCTGTATCTTTGGCCCGAAAACTG
AGAACCAATAAATGAAAACCAACTTTCTCTATTAATACTGCGGGCGTAAGTGAATGAGATTGTTTCGTTG
CTTCGCTCCTCGCAATGACAAAATCGTATACCGTATTACGTATAAGGAAATAATCTCCTCTGAGGCGAAA
AAGGTGAAAAGAGTGGATAAAGAAGAGATAATCCAGAAAACCGAATGCTTTGTAAAAGAAAATCTGGAGA
AAGATAGTACCGGACATGATTGGTGGCATATTCATCGAGTAAGAAATTTAGCTAAACGGATTGCCAGAGA
AGAGGGGGCGGATATGTTTATAGTAGAATTAGCTGCCCTTTTACACGATATCGGGGATTACAAATTTTTT
TCCGGAGACGAAGAAGCCGGGCAAAAGAAGGTAAGAGAATGGCTTTTTTCTTTAGAAATCCCTCCTTCGC
TTGTTGATAGGATCGTAGAGATTGCTAGCCAGGTGTCTTTTATGCATACTTTACCAGAGAAGGGCAAAAA
GAAAGATAGAAAAGATTCTCCTCCTTTTACCATTTCTAAAGAATTAAGGGCAGTGACTGATGCGGACCGC
CTGGATGCAATGGGAGCGATCGGTATTGCGCGGACCTTTACTTATGGAGGATTTTTTAATCGACCAATCT
ACGATCCAGCTATTAAGCCACATAAAAATATTACCAAAGAAGAATATAAGACTACGCAGGCCCCTTCCCT
TAACCATTTTTACGAAAAGTTATTGAAACTCAAAGATATGATGTATACCCCTTTAGGTCGAAAAATGGCC
AAAAGAAGACATCGTTTTTTAAAGCTTTTCTTAAAAGAATTTTATAAAGAGTGGGAAGGAAAAGTATAAA
CTACAGGAGATAATAGAAAATCTAAGAAAGTTAAGGAGGAGGGTAATCAGAAGTGACTTATTACTCTTAT
TCTCGTCTGGCAACCTTTGAGGATTGTCCTTTAAGGTATAAATTTAATTATTTAGAGCACATTAAACGGG
AGGAGGAAAGTATAGAAGCCTTCCTGGGTTCTCGTTTTCACGAAACTATGGAGAAATTATATCGAGAACT
CCAGTTTCGGGTGTGTTCTCTGGAAGAATTGCTGAACTATTATGAGGAGCAGTGGTCGAAAAATTATCAT
CCCCGTATTTTGGTGGTTAGAAAAGAGAGAAAGGCCGATGATTATAAAAATTTAGGCCTTAGATGTATTG
AAGATTATTACCAGAGATATTACCCTTTTAATCAAGGTAGAACCTTAGCCCTGGAAAAGAGGGTACTTAT
TGATCTGAAAGGAGAGGGAAAATATTTAATTCAGGGTTATATTGATAGAATTGACCAACTGTCTGACGGA
ACTTACGAAATTCATGATTACAAGACTTCGGCTAACCTCCCCGAACAGGGTTATCTCGATAAAGATAGGC
AATTAGCCCTTTATCAAATAGGAGTCCATAATCTCTGGGCCGAGGCAACCAAAGTTAGACTCATATGGCA
TTATGTAGCTTTTGATAAGGAGATGTCTTCACAGCGTTCCCTTGAAGAACTGGAAAGGTTAAAGGAGGAC
ACTATTTCTCTAATTGAAAAGATTGAAAATACCGAAGAATTTCTACCGCAAGAAAGTGCCCTCTGCAGCT
GGTGTCCTTATCCCGATTTGTGCCCTCGACAAAAACATTATTACCAGGTAGAAAAATTACCGGTTAAGGA
TTATTTAAATGATGACGGGGTGAAGCTGGTTAACACTTTTGCTAATTTTAAGCTGGAAAAAAGGAAATAC
GAGGAGAAGATTAAAGAGATAGATGAGGAGTTAGAAAAACTAAAAGAGGCAGTGATAAAATATGCGGCTA
GAGAAGGATTAGAAGTAATTACCGGAAGTGATCATAAATTGAAGATTTCCGAAAAACAGAAGGTCTCTCT
CCCCTCAAAAAATAGTCCGGAAAGAAAGGCCTTGGAAGAGCTTTTAGAGCAACTCCATAAGTTAGAAGAG
GTATCTACTCTGGATACTTATGCCTTAGAAAAAATAATCAAAGAAGAGAGGTGGAATAGAAACATCTTAG
AAAAGATTAGAGATTTTTATAAAATAGAAACAGTAAAGACCGTTAGTTTAGGAAAGAATAATCTTAATAA
TTCCTCTGCCGAAACCTGAAAAGAAAAGAAAGATAAGGGGGGTGGTTCTCTTAATTATTCCTTCTTTGAT
TCGGTCAGTTTTGAGTGTATCCGAAGAGCAGTTCCAACTCTCTAGCCAGAAACTCATCTTAGTAGGTGGT
GATGGGGCTAGCTGGAGAAAGATATGACCAGAGAGGATTATCAGGATGGTTTGTAAAAAGTTTGCCTGAT
CTTTCCTGGGCTAGATTTGGGGTAGAAATATTCTTGACTAAAATAGCACATTCCCGGGAGATTCCAATTA
TATTACCTTTATTAACTGGTTTGACTCATCATATTAAAGAGAGTAAATTAGGTTATTTAGCTGGATTTCA
ATATCGTTTACAGATGTACCAGGAGTGTTTAAATGCCTTGCTTAATTGGAAGAAATATCTTTAAGTTAAA
ATGAATGTATTATCGTATTATTCTTTTCTTTAAAAAATCAGCAGCAGATTTAAGATACCGGGCAGCTTTT
TCTACAATTTGGGGTTCTATTTCATAAACTTCCCGCCATCCATTTTCAATACTACCAGTATATTCACGGG
CAGCCCAGGGGCCAGTTCCCACTTGAAAGCCATTAGTCCAGAAATAAAAGGGTGGTAACTTTATATCGAA
ATATTCCAGGTAAGCCAGCACATCTTCATGATGCCAGTCATAGATAGGCGCATAACGAACAACTCCAAAT
TCATCAACATCCATTCCCTCTTCTCCTGGATTATTACCGTCTTTGGTTCTTCTGCCTACCAGAATCATAT
CAAGGTTATTTTCTAAAAAGTATCTCTTCTGTCCTTCATTTTGCACCAGTTTAAACCAGAGAGAGGCAAC
CTCAGCATGCTGGGGAAATAATAAATGCTGATTTTTGGAAAGCCACTTTAGATCCTGGCCAGTATTGACA
ATTTCCAAGTTTTTAGGTGCATTCTGGTTTACCCATTCAATAACCTGCTGGTATTCCAGATTACTACGCA
CCCAGAATATTCTGTCAATTGGGAGTTCTCGGCAAATATGTTCCAAGACTATGGAATCCTTACCACCACT
CCAGGAAAGAGCTACTTTTTTCCCTATAATTGTTCTGGTAATTTTTTCTCGAGCTTCATCTCTAAGTTTT
ATGATTCTTTTTTCCAATTCCGGAACTTCCTGTAGCCTGGCTCGGGTTTCTTCTAACGTCTCCAGCCAAA
CTTCCTGTTCTATTTCTTGTTTGATGCCTAACATAATATCTGTCCCCTTCTTTGTTTAGTAATTAAATTT
GTGTATTTTGATTTTATTATTTTTAAAAATAGAAAATATTGTTTAATAAAAATTTCGGCTTTAGCTTTAA
TAGAATTTTATTCCATATTAGAAAAGAATTGCTATGCTATCTAAATAAATAGCAGAAATAAATGTAAGAT
ATTCAAGGGGGTATCCCCTGAAACCCATCAATTATCACCCTCACCCTACCCTCTCCCTTCTAAGGGAGAG
GATTAGAGAGATGGTGTAAAAATATATTGTTTCTTATCTAAAAAAAGTATTTTATAGTAGCAGAATTTTT
TTGAAATTCCGATACTATAAAATAATAAGCAGACAAGAGTAATTTTCTTGTTTCCCAATACTTATACTAT
TACCATTGATATTAAACATAACATTTTTTCTAAGTTATTTCAAGTTTTACTAACAAAAAATCAAATAAAG
GAAATTTAGGGGTAAGTTCTTCACATTTGACATTCAAACTATATATAGTACCTTAAATGATTTCATGGCC
AGACTACTTAGCATCAATTTTGAGAGTGCTGTTTATCATATTATGGTTATAGCCTGAAGCAACAGAAGAG
TGAAGATATTCTATTATAGTTTATAGTTTATAGCGATAAGAATAAATTTGTCTTCCAGCAGAAATGGATT
ACACGGCTAGGTCACAGTCAGTAAGATGAGTTGAAAAGAGGATAATAAAAGACAAGAAATTAAAATAAAA
TGGTTGAGCCACTGCTAACCTTAAAAAATAATTTGATGTCTAAAATTAACCCTTTTCCATTTCATTCCAA
GCCATAAAAACAGGAATAGCGATTAAAATATCAATAGCCCCTATAAAATTTCCCATTAATAATATTGCCA
ATCCCACTACTCCAGTTAAAATAGCTACAATTAGAAAGATTTTCTTTGCAGAATCTTGTTCACCTTCCTC
AAACTTTTTCATCCCTAAAAAATATAGCACAGCACACAAAGCAGCAGCAATGATAAAGCCCAGGCTATCC
CCTATCATAAGAGATAACAAAGCCAACGCTCCTAAGCCAGCAACCGAAATAATCATATAGGTCTTGGTAT
TTGAGCCACTTCCACTTTTTATTTTGCTTTTTCCAGGAGAAGAAGATGGGGAAGAATTTTTTTGCTCACC
TTTCAAACTAAAACCACAGGAAGGACAAAAAGAAACATCACCTTCAATTTTTTTGCCACAGTTCGGACAA
AAAGACATTTTTATACTCCCTTTCCTTTTATTATTTTAATTTTGCTCCACAATTCTGGCAGAACTTATCA
TCTACTCCCACTGGTTTACCACAGGATGGACAAGTATGTGAAGTTGAAGCCTCAGACTTTTCTTCTACCG
CTTCAGCAACTATTATTCCTAAATGTTCTTCTATTTTGCTAAATATTTGTCTAATTTCTCGCGAAGATTG
CCCCCAATCAATAAGAACTTTTTTCATTTTAGGATTCATACCAATGGTTACAGTAGTTTCATTGGTATCG
GGAATAGATTTTACCTCAATACATCCCTCTCCTCCAGTTGAAAAAATAGTAAATCCAGTAGATATATTGA
TTATTCCTTCTTTTTCATTTTTACTGACTACCCCTATTTTAAGATCTTCTAAAGCCTTAGTAATAGCTGA
AAAAACTTCCGAAAAACTCTTCTGATAAGTTCTTGTTTCTTCTTTCTTTTTTGCTACCATTTCCTCACCT
CCTTTATCAATAAACTTCTAAATTTCAAACATATAAGCTTTTCTTATTTTTATTAACAAGCCTTGGAAAA
TGCATCCAGTAAGTATTATATTATAATTATATTTAGCCAAAGTCTACGAATCTTTCAAGTTATTTAAATT
ATTATTATATTTTTATAATAATACAAAACTACAAAAAAATCATTTCTTCCTGGAAAAAACATGCTAATTA
GAAAATTATAATTTCATTTTCAATCAATGCTTATTCGGTGATAATTCTTTTCTGTTTATCTTTCTTTTTA
ACTGCTTTTTCTACAAATATTTTTTTACCGGTAAAAGGATCCCTGCCCGTATAATACATAACAGCAGAAT
AAGTAGAAGGTGCCGGGATGAAAATCTGCACCTGCTTAGGTTTTATCTGTAGTTCCTGCTTAATATATTG
TTTGAGTTGCAGCATATCTTTTTCTCTGCAACCAGGATGGGCAGCCATAAAGTAGTAGGTAAGATATTGT
TTTTCCTTAGCTTTCTGGTTAATTCGATCAAATAATTTTTTAAAATTGCTTAACAGATGATGATTCCCTT
TACCCATTAAATGAAGAATTGTCGGCTCAATATGTTCGGGGGCAATCTTGAGTTGTCCGGAAAGGTGATG
ATTAATTAGTTCTTTAAGATAGTTTTCCCCATTTTTTCGATCGGCTAACACTAAATCATAACGAACCCCG
GAGGCAACAAAAACTTTTTTAATACCTTTAATCTTCCTGATTGCTCTTAATAATCTGATTTGTGGCCCAT
GGTCAATAGCCAAATGATTACAAAAAGAAGGAAATAGACAGCGTTTTCCCCGACAATAATCACCTGAGTT
CTTTTTGCTACATCCCATTTTATACATATTAGCAGTGGGGCCTCCCACATCCAGGATATATCCTTTAAAA
TCTTTCCTTTGGCTTAATTTTTCGATTTCCCGGATAATAGAATCCTGACTTCTGGATTGAAGGTATCTTC
CCTGATGCGCAGTAATGGCACAAAAATTACATTCTGCAAAACATCCCCGATGAGAAGTTACCGAAAATTT
AATGGTATCCTGAGCTCGGACCACTCCCCATTTTTGGTAAAAGGGATGTACCTCTCTTTCATAATCAAGT
TCATATATTGCATCCAGCTCTTTTTCGGTCAAGGGATAAGAAGGAGGATTATGAATAAGGTAGCGGTTCT
CATATTTCTGAGAGAGGGTCTTACCAGAAAAGGAATTCTGGTGCTCATAGAATAGATTGAACATCTCAGT
AAACTTCTTGCAATCTCTTTTTACCTCGGCAAAGGAAGGTAAAATAATGCTATTTTCGGCTGGTAATCTT
GAGATATAACAAATTCCTCGCAATCCTGCCACAGACTCCTGGTCCTGGTGAGACAACCTCTCTGCTAACT
GCACTATGCTCTTTTCTGCCATACCATAAACCAAAAAATCGGCTTTACTATCCAGCAAAATTGAACGCCT
GATTTGATTATCCCACAAATCATAATGTGCTACTCTTCTTAAGCTTGCTTCAATACCACCTAAAACAATT
GGTTTGCTATTTTTAAAATAACGCTTGATGAGATTGGTATAGACGATGGTTGCTCGATCAGGTCTGCGAT
TATTAATTCCTCCCGGGGTAAGGTCATCTTTTTTTCTCTTTTTGCCGGTAGCAGTATAATTAGCTATCAT
GGAATCTAAAGAACCGGCTGTTACTCCCCAGAAAAGTTGTGGCTCTCCCAGACGACCAATATCATCTGGA
GAATTAATATCAGGTTGGGCAATAATTCCTACCTTATAACCAGCGTTCAATAAGAGCTTTCCGACAACTG
AAACTCCTATAAAGGGACTATCAATATAGGTGTCTCCGGTTACCAGTATGATATCCAGATTATCCCAATG
TAATTTTCCCATTTCTTCTTTGGTGGTAGGCAAAAACATTTTAAACCTCTTTTAAATTAAGCCATAATCT
ATTTCTCCCCACAGCCCTACCCTATCATCCTTAATGATAACTACTCCTATAATACCATCAATAGTCTGCG
CCATATTCAATCCTTTTTTAATATCTGCACTGGTTTGGATGATATTTCCGATAGCTGTAGCAGCAGCATC
AGCCAGGGTAGCAGAATGGGAAAGGACTGTTACAGCATCGGCCTTGCCTCTGCTAAAGGAAGGCCCTACT
GTTCCAGAGGAAGTACATACTCCCATCCCAGTTTTGTGAAAATCTATCTTCAGATATAATTTATTACTGA
GAGGAGAAGAGCCGGCATAAATAATTACCTTTCTACTGGTAGGGCTTTTAAGGTAAAGGTCTCCCCCATT
TTCAATGATGACCTCATCGGTATTAGTGAGCAAACTTTGTGCAACATACTGAGCAATGCAACCAGCCACA
GAAGCCATAGGACCTACCTGGCATTTGGCGGATGCTGCTATCATTTCTTTGAGCATAGGATGTGCTGAAT
CATCAGGGGGGTAGGGAGTGAGGGTAGTTTTAAATAGTGGGTTTTGCCTGATATAATCTTCTAAGATATT
CCGGTAATACCTCAAAGATAGCAAGGCTTCTCTCTGCAGTTGTAGGGGGGCTTGAATCAATAAATCACTT
TCTTTTTCCTTTACCTGAAAAGAAATTAAATCAGGACTTTTAATAATCTGGCGATAGGAGCGAACATAAT
GCTGTGGATCAAAATCATACTGATAAGGAAAGTCTTCTTTTTTCATGATCTTTTCGGCAATGGGTGGAAA
TGAATTAAAAAACAATCTCAATAGCCTGAACCGGGCAGGCATCGGCACAATAGCCGCATACCACACAATC
CTGGTAGTTAAATTCTAAATGATAAGTCTGTTTATTAATCTGTAAGGCACCTACCGGGCAGAGAGAGACA
CAGGCACCACAATGATTGCACTTTGTACTATTTAAGGATACTTCTTTATCTAAAAAATCAACCTTTATCT
TTTGTTCTTCTAAATAAGTGAAGGCCTCATCAATCCGTTTCTTATCTCCCCGTATTTCAATTACCAGTTT
TCCCCCGGAACCAGGTTCAAATTTTGCCTGTAAAATATTAATCCACAGGTCATATTTCTTAATCAATTGG
TAGGTAATTGGTTTTTCCACTGTAGAGGAATCAAAGAGTAGAACTGCCTTTTTCTTAATCATTATGCCTC
CATAAAATTTCTATAATCTTTCACTTTATTGAATCCTGACTGTCTTTAATCTTTTTAGTTCTCTTTGAGC
AGGAAGTGACTCAATCGGTTCCTGTAAAAAGAATGAGCCTCCCTGGATCGATTCTTTTAAGGTCTGAGCA
ATAATCCTGGCCTTGGCATAACTGGACAGAGAAGAGGTAGGAACTTTTTTACCCTTAATCTCTATCTGAC
CACTTCTAAGCTGGCCATAATTAACCCAACCCAGTGAAGGCTTATCAGGATGGGGAAAACTGTAATCTAT
AATTTCGGTATATATCTCCTCATCCTTGATACTGACTGCCTTCATCATATCTTCATCAAGAATGGGAATG
GGAATTCCAATACCCATATATAAAGAGACCCCATAGCCAGAAAAATAAGCAGCCTGAATAAAATCTGGTT
TCATTTTCTTGAGATCCCCTATTAAAGAGAGAACTGCTCCAGATCTGGCCAAAATTCCTTTAGTTGGCAC
CATAACAGATTTAGGGCTAAATTGGGTGCCTTCCCAGATTACATAACCTTCGCTACCACCAATAAAGATT
CGAGTACCAATACCGATAGTTCTCAAGTCAGGGTCCTTCAGTAAAGGACTTAATTGACCGCTGGTAGTGT
AGCTGGCATTACCTAAATCAGGTAGGAGAATACCCATGTAGGTATATAATTTTTTTGCTGATTGATTTAC
CGCTACATTATAATTCTGATAAGCATTTCTGGGATTTACCATAAAGGCCTGATTTACTGTTTCTTTAGAG
ATGATTGCTTCCACTTCACGAGCCGGATAACAATCAGTACCACCGGAGAGGGCTTTTAGCTTGATTTCTT
CCCCTTTTACAAACTCTTCAATCACATGTGCCCCACCGTAATCACTTCGGTCTGATTCTGACAATTGAGT
TGCACCTAAATAAATATCCACCGCAGCTAGACCGGCATAAGCCATTACCTCATTAAGCCATACTTTCTGC
ATCCTGATAGGAGGATCACTATGTCCTACATTAAAAAAGGCTCCCGAAGAACACATAGGACCAAAAGTGC
CAGTAGTAACTACATCCACCATTTCCGACGCTTTTTCAATTCCCTGTTCCTCCTTTAGAGCAATTACCTC
CTCGGCGGTCAGGACCACTGCCTCTTTGCGGGCAATCTTTTCGTTAATTTCCTGATATGTTCTGTTAACT
TTACCCATTATCAAATTAACCTTTCCCAATATCATTATATATAATAGTTAGTAGTATAGTAGTAGTATAG
TAGTACTTTCTCACCCTCACCCTCCCCTCTCCCTTAGAAGAGAGAGGATTAAGATGATGAGCAGACTGTA
TTCATTTTTATTCAATAGACCATAGATATAATATAAAATTCGGTATAACTTATACGTAATACGGTATACC
ATTTGGTCATTGCGAGGAGCTAATTCAGTAATAAGTAACCAGTAATAAGTAATAAGCAATAGGCAAACTA
AATGCCAGATACTAACGACCAACGACTAACAACCAGTGACTAATTTTAACGATATACGATATACGTTATA
CGATATACCATTTTGTCATTGCGAGGAGCGAAGCGACGAAGCAATCTCATTCACTTATACCCACAGTATT
AATGAAAAGTGGTCAGTTGTTGGTTCTCAGTTACAAGACCAAAGATACCGGTATAATAGTATGAGATTGC
CACGGGAAGCACTCAAATAATATTGAGTGCTTCCCTCGCAATGACCTTTTGCTTTGGTAGTTTATTTTAT
AGTATCGAAATTGCCTGGCAATTAGTATATTCAGGGGAGGTATCCCCTGAAACCCCTCATCATCACCCTC
ACCTTACCTCTCCCTTCTAAGGGAGAGGGATACTGTACTAGAATATTATTATCTTCTTTAAATTAAGGAT
AAATATTTTTAAAAATATCGAAATTACTCTGCAATTATGATATTCCAGGGGAAAAATTCCTCTCTTGAGA
GGGGTGTCCCGAAGGGACGGGGTGTTACCCTGGAGAACTCCCGAATAAAATATTTCCTTAAATACTAAAA
CCAACAAAATAAATTGTCAAACCTTTTTCTACCTGAGATTACCAAAAATTAATAAATTTTTGCTAACTGC
TGATGCTGAATATTTTTTAAGATTATTTATCTAATGTCAATTTTCCTTCTCGATAAGCCTTAAGGTATTC
GCAACAAAAATTATCCTTTCCCAGAAGAATCTGGGCCGCTTTAATCATAGCCATCATCCTTTTATCGGTA
GAGTCAATAATCGCGGCATCCAGACCACAGCCCATGGTCAAAATCAGGAAGACCTGATTAACGAGTTTTC
TTTCCGGTAGACCATAAGAGATATTGCTTAAACCTATTACTGTCTTAACTTCAGGATAAGCTTCCTTAAT
ACCTGTTATAGTTTCCATAGTTAGTAAGCCATTTTTATCACTGGTGGCAATAGGTACTACCAAAGGGTCA
AGGTATATCTCGGATAAAGGTACTCCAGAATCGGTTAATATTCCTATTAATTTATGGGCAATCTCAAGCC
TTATGCTGACCTTATCTGGAATGCCTCGCTCATCCATAGTAAGTGCTATAACAGCACATTTATACTTTTT
GATAGTCGGTAATAGTCTTGCTATCTTTTCTTTTTCACCAGTGATGGAATTAATCAAAGCCTTACCGGTA
GCCCAATTATGCACGGCCAAACCTCTTTCTATCTCACCAGCATGAGGACTGTCAATACATAAAGGGACAT
CAACCGCCTCCTGCACCGTTCTCACCAGCCATTCCATATTCTCTTCTCTATTCCCCTCAGCTGCAGAGGC
ATTAACATCCAACATTTCTGCTCCAGCTTCTACCTGTTTCCGGGCTAAATCCTGCACCGCTTTCTGATTT
CTATTTTCAATCATCTCTCTCACTTTTTTCCGGGTTGAGTTTAATTTCTCACCAATAATGAGCATTACTT
AAATCTCCTTATTCTGGTATCATTTTTGATATTCTATTTTCTAAATTGTTTAATCCGAAATGATAAATCT
TTTAGCATCTTCTGCTGCCGAGGCTGCATCGGGAGAGTAACCATCTGCACCAATTTGCTCAGCATAATTT
TGAGTTACCGGAGCTCCTCCAATCATTACTTTTACTCTATCTCTCAATCCGGCAGCCTCTAAGGATTTAA
TAACCTCTGGCATATATACCATGGTCGTTGTTAAGAGTGCGGACATCCCTACTATGTCCGGTTGGAGCTC
TTTTACGGCAGATACGAATTTATCTGCAGAAACATCTACTCCCAGATCTACCACCTCAAAACCAGCACCC
TCTAACATCATTTTTACCAAATTTTTCCCGATATCATGCAAGTCTCCTCTTACCGTCCCTATTGCTACTT
TACCTATATTTTTAACACCGGTTTCCACTAATTTTGGTCTTAAAATATTCATCCCGGCATACATAGCTCG
AGCAGCAATTAATACTTCGGGCACATAAATCTCATTATTTTTAAATTTTATGCCAACAATATTCATTCCC
TTTATTAGGCCATTTTCCAGTATTTCTTTTGGCGATAATTCTTCTTCTAATGCTAATCTAATCAATTCTT
CCACCTTTCCGGCATCACCCCTCTGTAAGGCCTCTGCTATGCTAGCTAAATCTACCATCAATTACCTCCC
AGTAATTTCTTTACTGCTCTATAATATAACAATTTTGTATTCTTTGGAAACATTGTTTTTTGAGCATATT
AGCATAAATTCAACTTTTTTTAAACTCATTCTAATCTCATTGATTGACATTTAATATTTAAGATGATAGC
ATTTAGTAAATTTATCCCAGAGAGAATCAAACTTTTGTCCCCTTCTCTCAAAAAATAATTAATATAATTT
AAGAAATCAGGTTAAGATATGAAATTAAAAGAAAAACTGGAAAATCAAAAATTTGTTTATACTTTAGAAT
TGGATCCACCCCTTAATATGAATATTGCTTATCTTCTGGAAAACATAAAAAAATATTTAACCCAGGCTGA
TGCTATTAATATCACTGATTGTCCCCTGGCTTGTCTCCGGATGAGCCCTATTGCCCTTTCTCATATTATC
CAGGAACAACTTCAGCTAGAAACCATCTTTCACATTACCTGTAGAGATAGAAATTTATTGGCCTTAAAAG
CAGAATTATTGGGAGCACACGCCTTAGGTGTTCATAATATCCTGGCTCTTTCTGGAGACCATCCTCAAAT
GGGTGATCATCCCAATGCCACCCCTGTTTTTGATGTAGATGCCATAGGTTTAGTTAAGATCATTCAGGAG
CTAAACCAGGGCTATTTTTCCAGTACCAAAATATCTGATTATCAGACTGATTTTCTCATTGGTGTAGCCG
GAAATCCAGGAAGTAAAGATCTGGAAAAGGAAATATCCAGATTAGAAGATAAGGTGGCTCCCGGTGCCCA
CTTTATTCAGACTCAACCTATTTTCAGTATAAAAATTCTGGAAAATTTTCTCAATAGGTCTCAACACATC
CCGGTGCCTAAAATTATCGGTATTATGCCTTTAAGAGGTAAAAAGATGGTTGATTATATAGATAAAAATC
TGTCCCATATTGCCATTCCTGAGCAGATACGAGACAGGATGATCAATGCTGGAATAGAAGAAGGTATTCA
TATTGCTCAGGAGTTAATCAAAGAAATTTTACCTATTAAAGAAGTAGCAGGCATTCACCTCTTCCCTATG
AATAAATTAGCCATCATTCCTCAATTAATAATGGAAAGAGATTCAGACGATGGGTCAGTTTTTTATTCTA
ATAAAATATTCTCCAGGGCATAGATTAATTGCTGATTTTGTTTCTGGGTACCAATGGTAATCCTGAGGAA
GGTGTCACAACCCCATAGCTTACCAGAACGAACTATAATACCCTTCTCCATAAGTTTATCAGTAATTACC
TCGGCATCTTTTTTCATATCTAAATAGATAAAATTTGCCTCAGTAGTAATATAAGAAAGCTTCAGTCTAT
CAAATTGCTGGTATAAAAAAGCCTTTCCCTCTCTATTGTTTTGTAATAATTTTTCCCGGTATCCCTCATC
TGCCAAAAATGCCCGAGCAGCAACCTGGGCTAAGCAATTAACCGAATAGGGAGGTTGTATCTTCTTCAGA
TAATAAATTATCTCTTCTGGGGCAATGCCAAAACCAATCCTCAATCCAGCCATACCACCAATTTTGGAAA
AGGTACGTAAGACCACCAGATAATGGTCATCTTCTCTAAGTAATTTAATACTATCGGGAAATTCTTGATT
CTCTACAAAATCACAATAGGCTTCATCTAAAACGATGATAATGTTCTGGGGAATTTTCTTTAAAAAATTT
CTCAGTTCCTTATGGGTAAAAATAGTGCCATTGGGATTATGGGGATTATTAAGAAAAATCATCTTGGTCT
TATTGCTAACCGCGGAAGCCATAGCGGGTAGATCATGTTTTCTTTTTTGGAAAGGAACCATGATTAGCTT
CCCACCATTTATGGTGGTAGCATTCTCATAGGTCTTGAACCCATATTCCCCCATAATAACCTCATCACCA
GGAGTAATAAAACTATTTCCTAATAAATAAATTAATTCATCTCCTCCATTAGTAATGATCAGCATCTGGG
GATTGATACCCAAATGACTGGCTATCTCTTTTCTAAGCAGACTACTGGACCCATCCGGGTACTGATGAAT
CACAGGTAATGCTGATTTTATTGCCTCTTGAACTAATGCTGAAGGTCCCAAAACACTCTCATTGGTGGCA
AGATTTATTACTTCTTTAAACTCAATATCTTGCTTTACTTCTTCTCTTGTTTTAGATGGAACATAGGCAT
CTAAAGAGAGCACTTCTTTTTTTACTAAATTTTCTAAGTTTTTAACCGTCATTTAGTTAACCTCTTTTAG
TTTATCCTTATTTTTAACACTTGTTTCTCTTCGTCTTCTTTCTAATTCTGTCAGAATAGCCTGGTAGGAT
ATACCATAATAGGACAATGCCACCAGGGTATGAAAGCATAAATCAGCAGTTTCATAAATAATCTGGTCTT
TATCCTGATCTTTTAAGGCAATTAAGACCTCGGCAGCCTCTTCAGCAATCTTCTTGGGTATTTTTTCACC
GGGACTGGCCAATAGGCGACAAACATAGGAATCAGACCGGGGATTTATCTTTCGCTCTTTGAATACCTCT
GTTAATTCCTCAAGTATATTTATCTTTTCTATTTTCTTATCCTCTTTCTCATTATTATCTTCTTTCTGCT
CAGAAGAGGAAGCTTCCTTACCAGCAAGACTCCGATAAAAACAGGAAAAGGAACCAGTATGACAGGCTAC
CCCTTTCTGCTTAACTTTCAGCAATAAAGCATCACCGTCACAATCCACTAAAATTTGTTTTACCTCTTGA
GTATGTCCTGAAGTTTCCCCCTTAAGCCACAATTTTTTTCTGCTCCGACTGTAAAAATAAGACTTCCCAC
TTTGTAAGGTCTTCTTTAATGATAGTTCATTCATATAAGCTAACATCAAAACCTGTCCAGTAGAAACATC
CTGCACAATTGCCGGTATCAAACCATCCTCATTATATTTTAATTGAGCTAATAGTCCTTTTTCTATCTCC
ATTTATTGCCTCTCCCTCTCCCATCTCACTGATATACCCTTTGATAATAGATATTGTTTTACTTGAGCAA
TAGAAATCTCTTTGCGATGAAAAATGGAGGCAGCAAGTGCGGCACTTGCCTTACCAGCGGTGAAAACTTG
GTAGAAATGTTCCATCTTCCCAGCACCTCCCGAGGCAATCACTGGACATCTCGTTATTTCCACCACCTGT
CTGGTTAATTCCAGGTCATATCCTTCTTTAGTGCCATCACAATCCATACTGGTTAACAATATTTCACCAG
CACCCAATTTTTCTACCTCCTGAGCCCAGCTAAGCACATCCTTACCAGTAGGAGTTCTCCCTCCTTGAAT
CATTACTTCCCAATGGTCTCCTCTCCTTGCCGCATCAATAGCTACCACAATAGTTGAACTACCATAACGT
AAAGCAGCCTCCCTGATTATTTCGGGATGTAATACCGCAGCTGTATTAATCGATACCTTATCCGCCCCAG
CTCTGAGCAAGTGATGAATGTCTTCCAGTTTATTAATCCCTCCTCCCACAGTAAAGGGAATAAAGATCTT
TTCTGCTGTTTTTTCTACCAGCTTAATTAAAATATCTCTTTCTTCCCAGGAGGCAGTAATGTCCAGGAAA
ACTAATTCATCGGCCTGCTCCTTTTGGTAATAGGAAGCTAATTCAACCGGGTCACCTTCCTCACTTAGAT
TGATAAAATTAATACCTTTTACTACCCTGCCTCCTTTCACATCCAGGCAGGGAATAATTCTTTTGGCTAA
GGGCATTATTTTCCTTTCCTATTATTAAAAATTTTAACAATTTCTTCTAAAATAAGATCACCTCGATAGA
GAGCCTTTCCTATAATAACCCCTTCCAAACCCAGATCTTCCAGTTTCTGTAATTGGTATAAATCCTCTTT
TCTTGAAATTCCTCCTGAGGCAATCACCTTCATTTTACCCTTCTCTAAGATATTCTTAATCAGCTTAATA
TTGGGTCCTTTTAACATCCCATCTCTCTCTACATCGGTAAGGATGATTCGCTGAAAACCAAGTTCTATTA
AGTAGTCCATAAATTGCTCCACTGGCTGGGATACCTCTCTAACCCATCCCTGAATGGCAATACCACTATT
TTTCACATCAACTCCTGCTATCAGTTGATTGCCAAATTTCCGGACCATTTCCTTAATTCTTGCCTGCTCC
TGTTGTAATAAGAAAGTACCCAGTACTACTCTGGAGACTCCCCCATCTAAATATTCCCTGATAGTAGCCT
CATTCCGAAGCCCCCCTCCCACCTGAATGGCAATATCTGTTTTTTCTAATATTCTTTTGATAACCGGTAG
GTTAACTGGCTTACCTTCCCATGCCCCATTCAGGTCTACTACATGGAGCAGTTGAGCTCCTTCCTGCTGC
CATCTCAAGGCCATAGCTACCGGATCTTCTGAAAAAATATCTACCTCGGCCATCCTTCCCTGGCAGAGAC
GGACACACTGCTTATCTTTAATATCAATTGCCGGAATAATAAGCATGACATATCTCCCCAAAATTTTTTA
GTAATTTTAAACCCTGAGCACTACTCTTTTCAGGATGAAACTGAACCCCAAAGACTCTCCCTTTTTTTAC
TGCCGAGGCAAAACATTGCTGATAAAAAGATTTAGCTATTATGGTCTCTTCTTGTTCTGGTATACCATAA
TAAGAGTGGACAAAATAAAAATAGGTGCCATTTTTAATATCAGAAAATAAAAGGTTCTCTTCTCTTAATT
CTTTCTCAGGATAATAAACCTGATTCCATCCTAAATGTGGTACCCTTAGGTCGGGAGAAAAACGAACTAC
TCTTCCCGGAATAATATTCAATCCCGGATACAAGCCATTTTCTTCACTTAAAGAAAATAAAAGCTGCATT
CCCAGACAGATTCCCAATAAGGGTTTCCCTTGCTGAATTATTTCCTTTACTACTCTATCCAATCCTTTTT
TTACCAATGTCTCAATTGCATCTCGGTAGGCACCCACCCCTGGCAAAATGAGGCCACCAGCTTTTTCTAT
CTCCTTAAAGCTATCACTGACCTCTACCGTAAACCCTAAATGAGTCATCGCCTGCTGAACATTTTTAATA
TTACCCATCTGATAATCAATGATAATAATTTTTTGCTCGTTCATTTCAAGTAAGCGTACCTTTGCTAGAA
GGAATGTCTCCTTTCAATCTTCTTTCTACACTGATCGCCTGAGCTAAAGACCTGGCCAATCCTTTAAAGA
TAGCCTCCATAATATGATGTCTATTTTCTCCTTTTAATAAATCAATATGTAAGGTAAAACTGCCTTCCGA
GGTAAGAGCAAGAAAAAATTCTTTCCACACCTCAGCCTCTATATCTCCAATCTTACCTATTTTTTCAGCA
GGTACTGAGAAGAATAATCTACCTCTACCACTGAGGTCCAGAGCAATACTAACTAATGCTTCATCCATAG
GTAGTATACAAAAACCATAACGCTGGAGGCCAGCCTTCTCTCCCAAGGCGTCCTTGATAGCTCTTCCCAA
ACTAATACCCAGGTCTTCCAGGGTATGATGGGTATCCACTTCTAAATCACCTTGTAGCTCTACCTCCAGG
TCAAAAAAGCCATGCCTACAAAATAAAATTAGCATGTGATTTAAAAAAGGTAAATTGCTCTGGATATTAG
CCTTGCCTTCCCCATCCAGATTTATTCTTAACCTGATTTCGGTCTCTGTCGTCTTTCTACTTACCACTGC
AATTCTGTTTCCCAAAGACTTCCCCTCCTAATCTTTCCTTTTACTTTCTAGTCCACTCAGCCATACTAAA
TACCAATCGCAACACCTGATTAACATTGCCAGCCACTAAATCAGCTCCTTTATCCCTATAAAATCTTTCC
TTTTCTCTTTTTTCTGCTGAATGCTCTCCAGTAACGATTGCTGAGAGACATCTTATTCTCTTCTCTTTTC
TATTCAAATTTTGAACAGTTAGCAGATCATCCCTGGTATCACCGATATAAAGCCCCCTTCTGGAGAAAAT
CTTATCCAGCAAGAGTTTTAAACCAGCAGGTGATGGTTTTTTAATGTTATCTTCACAGGTAATAATCATC
TCTGGGGAAAGCCACTTCTTCCAGCCAATTTTTTCTATGATATAACTGGTCTCCCCTCTGCTTCTACCAG
TGTAAATTCCGACCTGAAATTTTTTTAGCCTATCTTCTAACGTTGCCTCAAATAAAATGGATTCCTGCTC
TATATTCCCCTCTTGTTTTTTGATAATACTGGGCTGAAAATGATAAAAGTTAAAACAGTGCTTCTGTCCG
GCATAGCATTCTTTAGCTAATTGAAAAATTATTTCTTTATTCCAGAGCGAAAAAATCTGGTCTGCGTAAT
CAGAATTTTTCCGTATCCAGTCAACCATTTTGGGTAATCCGCCACCATCTGAGAGATACTGCTTTACAAA
ATCAGAAATCAAAGGAGGCTTATCTTTTAACTCTCTGGCTGATTGTAACTGATATTCTTTACTCTTCCAT
AAATAAAATAAAATAATAGCTGCACATAACTCCCAGTCATCATTAAATCCACCAGCCATCTTGAAATTCA
TAAGAATGGTGCTATCCACTAAATCAATTTCCATTGGTAGCATTTTTACTATATTTTTAAAATAATATTG
TACCGTATCTCTGATAGTCTTATGATAGGATAATTCAACATCCACCAGCACTCCATCAATATCAAAGATG
ATGGTGTCAATCTGAGTTAAATAGCAATAGCTATCTTCTTTTAGATATACTTCTTTTTCCAGACGATATT
TGGAAAACAATTTATTTCTCCTCAACAAGATATTCAGGGGAAGTATCCCCTGAAACCCCTCATTATCACC
CTCACCTCTCCTCTCCCTTCTAAGGGAGAGGATTAGAGAGATGGTGTAAAAATATATTGTTTCTTATCTA
AAAAGAGTATCTTGTTTTATCAAACAAGATATTCAAGGGGAATCCTTCCCCTTGACAACCCCTGAAATAA
CTTCCGACTAGCAACTGTATTTCAACGATATACGTTATACGTAATACGATATACGATTTTTGTCATTGCC
AGGAGCCAATTCAGTAATAAGTAATCAGTAATAAGTAATAGGCAGACTAAATGCCAGATACCAACGACTA
ACGACTGTATTTAAATTTTAACGATATACGTTATACGTAATACGGTATACGATTTTTGTCATTGCCAGGA
GCCAATTCAGTAATAAGTAATCAGTAACCAGTAATAAGTAATAGGCAAACTAAATACCAGATACTAACGA
CTAACGACTGTATTTAAATTTTAACGATATACGTTATACGTAATACGGTATACGATTTTTGTCATTGCGA
GGAGCAAAGCGACGAAGCAATCTCATCCACTTATACCCGCATCTTTTATCTGAAAACAGTTAACTGCAAA
CTGATAACTATTCATCACCCTCACCTGCTTATCTATTTTCTTATCCGCAGGGCATGGGCATGGGCAGACA
ATCCCTCTAAATCAGCAAAACGGGCAATGTTATCCAGATCTTCCTGCAATTTGTCTTTGCTACAATAGAT
TACACTGCTTCTTTTTAAAAAATCAGAAACAGATAAAACTGAAAAATACTTAGCACTTCCCCCGGTCGGT
AAAATATGATTTGGTCCAGCCCAGTAATCACCCAGTGGTTCCGGTGCATAAGGACCTAAAAAGACCGCCC
CAAAATTCTTTATTTCCCCCAGATAAGACCAGGGGTCATCTATCTGTAATTCCAGATGTTCCGGGGCAAA
GCTATTAATCAACTCTACAATCAGACTTTCATTTTCGGCCACAATAATCTTACCATTCTGGGTTAGGGAA
CTTAGTATAATTTCTTTTCGTGGAAAGGTACTAACTCGTTGTTCTATTCTCCAGGCTACCTCCTGGGCTA
ATGAAGCTGAAGTGGTCACTAAAACAGCATAAGCCTGCTCATCATGTTCTGCCTGAGAGCAGAGATCTGC
TACTATATAATCAGGATTTGCTCCCTCCTCAGCCCAGATAAGAATTTCACTGGGACCAGCTAACATATCG
ATATCCACCTGGCCAAAAACCTGCTTCTTAGCCATAGTAACATAAATATTACCCGGTCCCACAATTTTAT
TTACCATACTGATCGTCTCAGTTCCATAAGCCAGAGCGGCAATTGCTTGTGCACCACCCACTTTGTAAAC
CTTGGAAATTCCCAAAAGTTGTGCCGTCACTAATAAATAGGATGATAGCTTTCTTCTTTCTCCTGAGGGG
CTAACCACTATTATTTCCTTCACACCCGCCAGCAGGGCAGGAACGGTCCCCATTATTAAAGAGGAAGGGT
ATTCAGCCTTTCCACCTGGCACATAAATTCCTACCTTCTCCAGGGGTTGTACCAGCTGTCCCAAAACCAT
CCCTCTTTCCTGATGATGAAGCCATGATCTTTCTATTTGAGCTTGATGAAAACTTCTCACCCTTGCTATC
GCCTGCTCGATAATCTTAACTAATTCTGGGTTGACCTGTTTTTTGGCCTCCTCAAACTCTTCCTCACTCA
CCATTAGTTCTTCTGGTTTAAGATTGTTACCCTCCAGACGATGGGTTATCTCTAACAGCCCTTGATCCCC
TTCTTTTCTAACCTGTTTTATTATATCCCGAACTTTACTTTCCACCTCACCAAGTAGTTCCTCAGAGGAA
GTTTTTCTTAGAGCTGCAAAGACTGATTCTCTATTTTCATCATTTAAAATTAGTGTTTTCATTATTTCCA
TCTAAAACACCTGAATTTAATTTCCCTACTTTTTAATCTTTATTTAGAAAATTATTATCTATTATCTTAT
CTATTATCCTATATATCTTATCCTTTATCTTATCCCTTTTGTTCCACCATTTCTCTTAATACCTGGACTA
TCTGATGAATCTGTTCATGCTTTGTTTTATAACTAATGTGGTTGGTAATCAATCTAGCACTACTGGAAGC
AATCTCATCAATCACTTTCAAATTATTTTCTCGAAGGGTTTTCCCGGTAGAAACCAGGTCTATAATAACA
TCGGCCAATCCTACCTGGGGAGCCAGTTCTACTGAGCCAAAAAGGGTGATAATCTCTCCGTAAATTCCCT
TCTGAAGACAGTAATTTCGACTAATATTAGGATATTTAGTAGCTATTCTTAAGGGGTTCTTTCGTTCTAT
ACTCATCATTATTTCCTCTTTAGAACGGGAACCAGCTAATACTAGTAGACAACTACCCAGATGAAGATCC
AGTAATTCATAGACATCCTTCTTCTCCTCCCATAATACATCTTTACCTACTATACCGATATCTGCCACTC
CCCATTCCACATAGGTGGAATTATCTTTAGGTTTAGTTATTATAAAACGAAATTTTCTATCTTGATCGAA
AAATATAAGATGTCTATCTTTTTCCAAATTATATTCCAGTTTTCCAAAATAACCTGTGCTCTGCAGTAAA
TCCAAGATAGGCTGAAACAGGCGGCCACTGGGCAAAGCAATGGTAAGAAAAGTACTTTTATTCATACTAT
TCATAGGCTACCTGTTCTTCTTTTTCTGTTTCCAAATCGTACTGGATTACCTGTGCTAAATCCTCAGATT
GAACATCGATTAGATAACGTATCTTTTTACTTTTCAAATAGTGCTTAATTACTTTTGGTGAGTGTTCCTT
ACTTAATTCTATCTCCACCTGCTTATTTTCATCTCTTAACTTTTGAGCTAAGCAATAAGCGAGCGCTAAC
AGGTCTTCTCGGTAACGAATAAAATATCTGTTATTAACTAAGGCTTTTTGCTCTGTTTTCTGCTTAAAAG
CTAAAATCGGTAATAATTTTTCTAGATCAATCGCTACACCGGTAGAGGGAAGGTCTCTCCCGAATTTCCG
ACATAAAAAGTCATAGCGACCACCACCACAAATTGCTGAACCGGAATATTGAGTATAACCCTCAAAGACA
ATACCACTATAATAATCAAAATTTCTGATAATCCCTAAATCAACAAGTATAAAATCGCTAAGCCCAAACA
TTTTAAGATAATTATAAACTTCCTTAATTTCCCCTAAAGCCTGATTGACAGAGGGATTACTCTGAACAAA
CATATTTTTGGCCTCCTGAATAATAGACTCATCTCCACGCCAATGGGGGAGACATAAGATAATTTCCTGT
TCCCTTTTAGCCAAATCATAGTGGGATAGCAACCACTCTAATTGCACAAAATCTTTATTCATAATGGTAG
CCCGCAAGGTTCTTTTTTGTTCCGGGAGGAGAGGTAATTGTTCCAGAACTGAATTAAAAAAACTGGCACT
GCCTATATCAAGATAAAAATTCTCCAGACCAACACTCTGTAAAGCCTGAATAGCCACCGCAATAACTTCA
GCATCAGCCAGTCTATTATTCAAGCCAATTAGCTCAATACCAGCTTGATGAAATTCCTGTTGATCTTCAG
TCTGATTACTAACTCTTCTAAAAATATTATTAAGATAATAAAATTTATAAATATTTCCCCCACTGCTGGC
CAGTCTGGTAGCAGCCAGGCGAGCAATAGGGGTAGTCATATCGGGGCGTAATACCATAATCTCTCCCTCA
CTATTCAACAATTTAAACACCTGGCTTTTCAACTCAGGACCAATACCCGGAACCAAGGAATCAAAATATT
CTAAAGTAGGTGTATCAATTTCTTGATAACCCCAGCTTTCAAATACCTTCCTTATCCTCTCTTCACAAAA
TCTTCTCTGCTCTACCTCTTCCGGTAAAAATCCTTGAAATCCTTTTATAATATTCATAAGTGCTTAACCT
TAAATTTTTTATTTATTCATTTAATTATTTATCTCGTTAAATCGTTAATAATGAAATTAGATAAAATATA
CCACCTTACCTTTGCCAGGTCAATAGCAACTGAAAATATTTTTAACTATTTTTAAAAAAAATGAAGAAAA
TAATTTTTCTTTAAATGGTTTAGCAGTAACTATTAGTTTAGGGAGAGCTAAAATTACTGCTGAATGAAAA
GTACTGGACATTTATTACTTTCTCAACATAATACCAGCAGCAAATCGACCGGTATGTGGCTGTTCTTTTC
GGTTAGAAAAAAATAGAACAGAATGACAGCAAGTACATAGGCAAGCGGTTTCAATATTCTCTTGGGGTAT
ACCACATCTTAACAACTGTATTTTGTTTGCCTGCCATAAATCAAAGAAAGCCTTTTCTCCAGTAGACCGA
GAAATTATTAGATTCTCCTCATCCGGGAAAGACTCCCTTACTCTGACCAATACCTCTCTGCCCACCTGAT
AGCAACAGGGACCAATGGCAGGGCCAATAGCACAGACAATATCCTGAGCTTGAGAGCCATAATGAGATTG
CATCAGTTGCACTGTTTTTTGACAAATTAAGCCGACTGTCCCCCTCCAGCCCGCATGAACCAGAGCTATC
ACCTTCCTCTTACGGTCAAAAAGTAACACCGGGACACAATCAGCAATAAAAATGAGTAAACAAATATCTC
GGCAAGTAGTTACCAGGGCATCACTGTCTGGAAAAACTTGGGTAAAAAAAGAGGTATCCTCATTCCTTGC
TCTCTGTTCTATCAAAGAGATGTTTGTTCCATGCCTCTGGTTAGCAAAGACAAAATTTTGAATTGTTATA
CCCAGAGACTGAGCTAATTTAATGCGGTTTTTATGAACAAATTCCGGTCTATCCCCAACATGAGCAGCTA
AATTAAAAGTATGAAAGGGTTTTTCACTGTAACCACCATGGCGGGTGGTAATAAAATGAAGAAGTTCCTG
GTACTGAGCAAGGCCAGGAAAGTAAAGAAGTGGTAAATTATCTGGGCCAACCTGGGTAAATAATATATCG
GAAAAGACATGTGATTGGCTATTATAGTTAGATTCAATCATAGCAAAATGGTTAGTTATTTTATTTATTT
TCCTGCTTTACACCATAAACATATTTAGTTAGCCAATTTTGAAGGGGAGACCAATCTTTATAAATATTAT
AAACCAGCTTTAGTAAATCCCTGTTGTAGAGTTCAGGAGGAGTAGACATCTCCCTTGTGCTTAGAAGCCC
ATTAAAACGGATTAAATCTGCTCTTTTACTATCAGTAATATGGTATCCCTCAGGAATAGTTTTATAGTAA
GCTTTATTTAGTTGGTAATCTTTATTTTCCTCGATTTTAGCAATAATCTGCACTAATTCTTCGCCACTTT
CCGGGTTAGCAATCGCCTCCCGAAATAAATGCAATGCCTTCCTGGAAAAACACCTGCTTCCCGCTGCCAG
ATATAGTTGCTCCGGTCTTAATTCAAAATAATAACCTGAAGACTCTTTACCTTTTTTAATCTCCTGCCAA
AAAAAGATAGCCAAGAATGTTTTATAAGGTTCTTGGTTACTGCTATATCTAACATCATGGTAAATCCTAC
TTATGGAACGATTGACTTTAGGATCAGCCTGAATCCCTGGTGAAATTTTCTGAAGCATAGGACCCATTTC
TACTACAAATTTTCTAGCTGGTTGTAATACTTTCTTTTCATAATCTTTTTTACGAGCTAAAAACCAATCA
CGATTATTATTATCTCTCAAATTTTTTAGAAAAAAGACTGCTTCTGCCGAAAACCCTTCAAAGCGACTAT
TGTCTTGCCTGGACATCTTTGTCTACCTCCTGCTTGTTTGCTTACTCTACCTTAACTTTAATCAGTGGAT
TGAGCAGAACCTTGTAATCCTATTTCTGCTGCCACTTCTTGCATGCCTCGAATGGTATCAGCAATTAATT
CGGAAAGCTCTACCCCAAGCATTTCAGCGCCTTGTAGTATGATATCACGATTAACTCCTGCTGCAAAACG
CTTATCTTTCCATTTCTTTTTAACCGATTTAACTTCCACATCCATCACACTCTTAGAAGGTCTTACTAAA
GCAGTGGTTACTACCAAACCGGTCAACTCATCAATAGCAAAAAGTGTTTTTTCTAAATTTGTTTCTGGTT
TTACCTCAGAACAAATCCCCCAACCGTGACTTACTACTGCCCGAATATAATCTTCTGGCCAGCCTTTTTC
CTGAAGTATTTCCCTGCTCTTCTGGCAATGCTCCTGGGGATACAATTCATAATCCAGATCATGAACCAGA
CCAATAATCCCCCACATTTCTTCATCTTCCCCCATTTTTCTGGCTATATAACGCATCACCCCTTCCACAG
CAAGGGCATGTTTTATTAAACTATCATCATGATTATATTCTTTTAATAATTGCAAGGCTTCTGCTCTGGT
GGGAATATACTTATCCATGTAAATCCTCCTTAGGTATAAGGTATCATCAATTTTTCCATTCATTATAACA
CTATACCCTTAATAATTACAAGGAAAAGAAAAACTCTGGTAAGTCCAGAGTATTAAGAGATAAGATTTCA
CCATGGTAAATTTTAGTTAAAGTTAGATAAAGCGACTGCCCGGATTCTCAAGAGGGGCTCCTCTTTGGCA
GAGAGGACATTCTTCAGGAGAATAGGTCTTAATATTCATTGTTAAGGCACTGTAGAGGGGTAAGGGTAAT
GAATATTCTTTACTTCTTCGGTCAACAATACAAGCTATTCCAATTACCTCTGCACCTCTTTTTTCTACCA
ACTCCCTCACTTCCATGGTCGATTTACCGGTGGTAACAACATCCTCTGTAATCAGCACCTTTTCACCAGG
TTTAATAATAAATCCTCTTCTTAATTGCATAATCCCCTCTTTACGTTCGGCAAACATGGCCTTCTTATCT
AATTGTCTGCCCAATTCATAGGCCACAATGATACCTCCCAAGGCTGGTCCCACTACGAGGTCTATCTCCA
GATGTCGAACTTTATCAGCAATTAATTTTATTACCTGGGTAGCATAAGAAGGGTACTGCAATATTCGGGC
ACATTGGATATAACCATCACTGTGCATACCGGAAGAAAGTAAAAAATGTCCGTCTAATATTGCCCCTGTT
TTCTTTAGTATTTCCCAGACCTCTCTTTCTTCCCTGCTCAATGCTGTAACATTTTTTAATAATAAATTTT
CCATATTATATTTCCCCTCTTATTTTATAATACCACGAATCTCCTCTAAGGAATGGATGCCTTCTTTTCT
TAAATAATGGTCCATCTCCTCAATAATCTGCAAACAGGCAGCAGGATTCATAAAATTAGCAGTGCCAACT
TGAATGCAGGTTGCCCCTACCATAATAAATTCCAGGGCATCCCTACCATTGCAAATACCACCTATACCCA
TAACTGGAATGCTTACCTTCTGGCATACTTCATGTACCATACGGAGGGCAATGGGTTTAATAGCTGGACC
AGAAAGTCCGGCATATACATTATCAAAGACCGGTTTTCTCTGGTCAAGATCAACAGCCATGGCCTTAAAG
GTATTGATTAAGGATAATCCATCGGCACCTTCTTCCTCGCAACTTTGAGCAACCTGAACTAGATCATCAG
CATTGGGAGACAACTTAACCATTAAAGGTAATTTGGTGGCCTTCTTTACCTCTCGAACTAATTCTCTGGC
AGTTTGGGAAGTCATGCCAAAAAGTAATCCCCCTTCTTGGACATTGGGACAGGAGATATTCAACTCAATA
AGATCAACCTCTTCAGGGATTAAGGAAACAATCTTAATATATTCCTCAATTGTCGCGCCACTGACATTGA
CTATAATCCTAACCTTTAAATCTCTCAAATTGGGTAATTCTTGCTTAAGATATGATTTTATACCTGTATT
TTCCAGCCCGATACTATTCATTATTCCGGAGGCAGTCTCCCAGATTCTAATACCCTTGTTGCCAGCTTTA
GGTTCTAAAGTTAATCCTTTGCTGCATATTCCTCCCAATTGAGAAAGGTCAAAATGTTGTTGATAACCAG
TACCAAAGGTTCCGGAGGCAGCAACTACTGGATTTTTAAAAAGTAGTGGACCAAATTTGACTTGCAGATT
ATTATGCAAAAAAGATTTCCTCCCCTCGAAATACAGGTCCGTCCTGACAGGTTAATTTATTCCCCTTACT
GGTCTGACAGGTACAGGATAAACAGGCACCCAGACCACAGCCCATTCTGCGTTCTAAAGAAATAAATATT
TGAGTTTTTTGCTCTTTCTTCTGTTTCACAATGGCTTTCATCATCTCTTCCGGACCACAAGCAAAGACAT
AGTCGTATAGATTGACATTTACTTTCTGGGAAATTAAGCCCCCAATATCGATTACTAATTTATGCGCCAC
TTTTTCAAAACAATCTGTCAAAACCGCTTTTTCTTTAAAACCTAAATAAATATCAACCAACTCTACCTTA
TTATCAACCTTTAATTCTCTGGCTGTCAGATAAAGGGGAGCCAGACCCATACCTCCCCCAATCAAGGCTA
CCTTACCTTTTGCTGGGGGGAACCCCTGGCCATAGGGACCAAAAATCTGAATGGTATCTTCTTTTTTTAA
TTTACTCAATAATCTGGTACCTTCACCAATTACCTGGTAAATAAAACTTATAGATTGGCTATCCAGGTCA
AAAATGCTGAAAGGTCGTGAAAGCACAGGGTGGTAACTATTCCAGCCTCTGAGCATATAAAATTGCCCCC
GGGAGCCTTCAAATTTTCCCTCAATTTTTAGATGGTAAATATTACTAGCTATCTTTCGATTAAAGATTAT
CTTTGCCATTTAAAAATATCTTCTTTCATCATTTGCACCTTTTCTCTGGCACACTCGGCAAAATGGTGGT
CTTCTTTAATACCTTTATGGGCACCAATAATATCCCGGGAAGAATTTATTACAAAGCGTCTCTTCCCTTT
AAGCAATGGACTAAGATCAATTGATTTCCCTCCTTGAATGCCATAACCAGGAATTAGGAAAAAAGCATGA
GGGCAGGCTTGCCATATCCTAATCATATCTTCCGGAAAAGTGAGACCGGCAACTCCTCCTATAAGACTGA
GACCACTGGCACCAATAAAGGGCTCACCCCATTCATTTACTTTTTGGGCTACCTTTATATAAAGAGGTTC
TCCTTCTACCTTTAATTCTTGAAAATCTCGGGAACTCTCATTAGAGGTATGAATCAGGACAAAGATACCT
TTTTCTCCTGTTTCCAGGTATTTGAAATAGGGGCTGATACTGTCTTTCCCTAAATAGGGATTCATAGTGA
CCAAATCTACCTCAAAATCACCGGTAAAATGGGCTTTGGCATAAAATTCTGCTGTAATTTGAATATCACC
TCTTTTTACATCACCAATAACAATTTTCTTACTATCACGAATATAATGAACAGTGCGACTATAAGCCTTT
AATCCTTCAACTCCTAAAGCTTCATAGCAGGCAATTTGTAATTTATAACAGGCTACCAGGTCTTTGGTAG
CCTCCACAATTTGACGATTATATTTGAATATCTTTTCCTCCAGACTCATCGCAGCTTCTTTCAGGTACTC
TGGTAATAAGGAAAATCTGAAATCCAGTCCCACACAAACTGGACTTTTTAAAGCCTCTTCATACAATTTA
TCTATAATCATCTTTTTATTTTCCCTTCTTAACAAGATATTCAGGGGAAGTATCCCCCTTGAGAACCCCT
TAAATAAAAATACCTTAATAAGAAAATGCTATCTTGTTTTGCAACAAGATATTCAGGGGAAGTATCCCCT
GAAACCCCTCAAAGAGATTACCTTTTTTAAAAAATCAATATAAAAAAACCTTCCCCTTTTTATGGGGAAG
GTTTAAATAAATAAAAACATTTTGTTCTAAATTAGGGAAAGAAAAATGAATCGATAAAGAAGAATCCACA
GTTGTTACCTTCCTAGCCTCTCAGGACTAAATTAAAGATACTTTTTAGGGAATATTACCATACTATAATT
ATAAATGTCAAATAAAATTCTGGCAAAGTTCTTCTATCCGTTTTTTACTTCTCTGGCAATCTGTTTGGAG
TCCTATAAGATCATTTTTAATGATTGAATCTTTGGTAGTTCTTATAAAATGATAACTAAAGATAGCTATG
TGATAGTTACTTTTTTACCACCTAATAATAACAATAAAAAGAAGATCAATATCTTAAAGAGGGACAAGAT
ATTCAAAGGGAATTCTTCCCTTTGACAACCCCTGAATTAAAAGCAAAACACAAGGTAATCTTTATCACCC
TCACCTCACCTCTCCCTTCTAAGGGAGAGGAATATGATGATGAGTATAACTGTATTCATTTTTACTTAAA
AGACCATAGATATAATAAAATAAAATTCGATATAACTTATACGTAATACGGTATACGATTTTTTTGTCAT
TGCGAGGAGCGAAGCGACGAAGCAATCTCATTCACTTATACCCGCAGTATTAATGAAAAGTGGTCAGTTA
TTGGTTCTAAGTTACAAGACCAAAGATACCGGTATAATAGTATGAGATTGCCACGGGGAGCACTCAAATA
ATATTGAGTGCTCCCTTGCAATGACCTTTGGCTTTGGTAGTTTATCTTATATTTATCTTATATAGTAGTA
TCGAAATTGCCTGGCAATTACAATAATCAAGAAGAAAAATTCCCCTCTCAAGAGGGGTGTCCCGAAGGGA
CAGGGTGTTACCCTTGATAACCCTTTTATCCCTATACCAATCTTATCATTCTCACTGAGTAAATAAGGAT
ATATTACCTATATTACCTTTTCTATCTTATCTTTTAAAATTTTTTATCACAAATCAATTCCTTATCTTGA
GGTATCGGAATTATTGAAATTCCTATACCTCAAGATGATTTGATAATAAATAGTTAAAAATTGATTTTTA
TTTCTCTGTTTTGCGCTCAATGGCAAATAAAAGTTCTGCCTTAGCTGCTATTTGGCCGTCTACAGTAGCA
GTGCCTTTACCCAGACCAAAGGGTCCTTTTCTTTTTATGATTTCTACTTCTAATTTTAAGCAATCTCCCG
GGATTACCTTTCTTTTAAAGGTGGCCTTATTTATGCCAGCAAAATAAACTAATTTCCCTTTATTTTCTTC
CTGGGTTAAAATAGCTACTGCACCTACCTGAGCCATAGCTTCAATTATCAATACTCCCGGCATCATCATT
TCCTGGGGAAAATGTCCCTGAAAAAAAGGTTCATTTACCGTTACATTTTTATAACCAACAGCCTTTTCTT
CTGGAATTAGTTCAGCAATACGATCCACCAATAAAAAAGGATAGCGATGGGGAATGATTTTTTGAATTTC
ATCACTGTTTAACAATTTAACTTACTCCTCTTCCGGTTGCCATTTCTTAAATAAAAGGCTCACATTATGC
CCTCCAAAGCCAAAAGAATTAGAAAGGGTATATTTTAATTCTTTTTCTCTCCCTTTTTGAGGCACATAAT
CGAGGTCGCATTCCGGGTCTGGATGTTCCAAACCAATAGTGGGGGGAATAAAACTATCCAGTGTGGCCTT
GATACAGACAATGGCCTCTACGGCACCGGAAGCTCCCAACAGGTGACCAATCATCGATTTAGTAGAACTA
ATCGGAATGGAATAGGCAATATCCTTAAGAATCTTTTTGATGGCTTTCGTTTCACAAAGATCATTGTGGG
GGGTACTGGTTCCATGGGCATTAATATACGATACCTCTCCAGGAGTAATCCCTGCTTCTTCAATTGCTTT
ATGCATGGCTTCTGCTCCTCCTTCCCCTTCTGGTTCGGGAGCAGTAATATGGTAAGCATCGCAGGTAATT
CCACAACCAACTAATTCCGAATATATTTTTGCACCTCGCTTAAGGGCATGTTCCAGAGTTTCCATAACCA
AAATGCCGGCACCTTCTCCCATAACAAAACCACTTCTTTCTGCATCAAAAGGGATGGAGGCTCGTTCAGG
ATTATTGTTAGCACACAATGCACCCATGGAAGTAAATCCGGCTACTGCCAAAGGGGTAATAACAGCCTCT
GTGCCACCACTTAAAATAACAGAAGCAAGACCTTGTTGTAAAAGACGGAAGGCATAATGTATAGCTGAGG
CACTTGAGGCACAGGCACTAACTACACTTTCGCAAATCCCTTTTAATCCATATTTGATGGCTATATTGGC
AGAGGCAATATTAGAAATGGCCATGGGAATAAAAAAGGGGGATACTTTTTGGGGACCCTTTTTAATCCGC
TTCTCGTCCTCTTTCTCCAAAGTAGAAAAACCGCCAATTCCAGTCCCTAAAATAACCCCCCAGTCATCTT
TAGAATGATTATTAAGGTCTAAACCAGAATCCTTTATTGCTTCATCTGTTGCTATTACTGCCAGCTGGCT
ATAGCGGTCCATTCTTTTCGCTTCTTTAAAGTCCAATATATTTTGTATATCAATATTTTTTACCTCTGCA
GCAATTTTAACTTTAAAATTAGAGGTATCAAAAGATTGGATAAAATCAATACCATTGATACCTTTTTTAA
TATTAGCCCAGAATGTTTTTATATCATTTCCAATCGGGGTTACCGCACCCATCCCGGTAATTACTACTCT
ATGGGTCATATTTTACACCACCTTTAAATCTCCATACCGCCATCAACTCGAAAGACCTGGCCGGTAATAT
AATTTGCTTCATCGGAAATTAAAAAATGCACCAGATGAGCAATCTCCTCTGGTAATCCTAATCTACCCAT
CGGTATCCGTGATAAAATTTTCTCTTTTTGTTCTTCAGTAAGACGATCGGTCATATCTGTTTTAATAAAA
CCAGGAGCAATGGCATTAACAGTAATGTTTCTGGTGGCCAATTCTTTAGCCACTGACTTGGTAAAGCCAA
TGATACCAGCCTTGGAGGCGGCATAATTCGCTTGCCCTATATTTCCGCCAATTCCCACTACAGATGAGAT
ATTGACTATTCTACCATATTCAGCTTTCATCATTATTTTACTGGCATATTTGCTACAATAAAAGGTCCCC
AGAAGATTGATAGCTATAACCTCATTAAATTCTTCCTCTTTCATTCTTACTAACAGGTTATCCCTGTTAA
TACCGGCATTATTCACTAAAATGTCTAAACGTTTAAAATTTTCTAAAGAACCTTGAATTATTCTTTGCGC
CTCAGCAGGGCAACTGACATCCCCCTGCACCAGGATGCATTTACTACCTAAAGTTTCTATCTCTTGAGCC
AAATTAAGAGCTGCTTTTTCATCTTGGTGGTAATTAAGAATTAAGTTAATTCCTGAAGAGGCCAATCTTA
AGGAAATAGCCCTACCAATACCTCTGGTTGCTCCAGTTATCACTGCTGTTTTACCTTCTAAATTTGCTGA
CATTTACAACTCTCCAGTATCTGTAGGGTATTATTCAGGGAGGAGATGTCTTCCACATTACAGATGATCA
AATTCTTATCAATTTTCTTTAAAAAGCCGCTCAATACTTTACCAGGACCAATTTCAATAAAAGTATCTAC
ACCATCCTGAATCATTTTCAACATGCATTTTGTCCAGAGCAGGGGATACATTACCTGTTTTTGTAAAAGC
TCCTTAATCTGCTCTCTTTTAGCAATATAATCAGCAATAACATTACTGATTACTGGTATTTTAATATCTC
CCATCCTGATTTGCACAAGCTCCTTACCCAGACGTTCTGATGCTGGACGAAGCATAGAGGTATGGAAAGG
AGCACTAACCCGTAAAGGAATAACCCTGAGTGCACCTTCCTTTTTGGCTAATTCTCCTGCAAAATCGACC
GCTTTTACTTCACCACCTATAACCACCTGTCCTGGGTAATTATAATTTGCCGGTTCTACTATTCCTGCCG
AGCTGGCCTTTTGACACACTTCCTCCACTATCTCATCTGCTAAACCTAAGATAGCCAGCATCTTACCCAC
TCCCAAGGGAACTGCTTCTTGCATAAACTTGCCTCTCTTTTTAACTAATTGCACGGCAGTGGCAAAATCC
AAAGCTTCTGAACAGACTAAAGAAGCATATTCACCCAAACTCAAACCAGCAGTAACATCAGGTTTAAATC
CCTTCTCCTGTAAAATAGTCCAGGCGGCAATGCTGGTAGTCAAAATAGCTGGTTGGGTATTTTCAGTTTT
ATTTAGTTCCTGTTCCGGCCCCTCAAAACAAAGCTCTTCCATTTTCAAACTAAGTGCTTCATCGGCTATC
TTATATATCTCTCGACAGGAAGAAAAGTGATCATAAAGCTCTTTACCCATACCAACATATTGGGCTCCCT
GGCCGGAAAATAAAAAAGCAACCTTACCCATTTTCTATTACCTCTTTATTACCTCTTTATACCATAGCTC
TATTTCTTCGCAAGCAGTCAGCCTGCTCAATAATTAGTTGTTCAGCCTGTTCTGTTATTTCGGTAATAAT
TTCTCGACAACTCTGTTCCTTCTGTACTAAACCGGCAATCTGACCAGCCATAATAGAACCTTTTGCCATA
TCACCTTCTCGGACTGCCCGGTAAAAAGCTCCTTTCCCCAGTTCTTCAAATTCTGCTAAAGAGGCGTTTG
TTTTTTCCAGACGTTGAAATTCACGTGCCAGCTGATTCTTAATTACCCTGACTGGATGTCCGGTAGCTCT
CCCGGTTACCATGGTACTGGTATCTTTGGCCTGTAGAATCTTCTCTTTATAGGCACGGGAAACATTACAT
TCATGGGCCACTAAAAAACGGGTCCCGATTTGGACTCCTACCGCTCCCAGCATAAGAGCAGCAGCCAGAC
CCCGCCCATCTCCAATACCCCCGGCAGCAACTACCGGGATACTAACTGCATCTACCACCTGTGGAACAAG
GGCCATGGTAGATAATTCACCAATATGCCCACCTGCTTCCCCACCCTCAGCAATAACGGCATCAGCACCC
ATCTTTTCCATTCTAAGAGCAATAGAAACTGAAGGCACAACTGGTATTACTTTGATTCCGCATTGCTTCC
AGGAAGAAATATATTTTCCAGGACTACCGGCACCAGTTATAATCACTTCTACACCTTCTGCCATAGCCAC
TTTCCCAATCTCTTCTGCCTGGGGATTCAGAAGCATAATATTTAAAGCAAAAGGTTTCTTAGTTAAAAGT
CGGGTTTTTCTAATTTCTTCTCTTATCCATTCTTCTGAAGCATAGCCAGCAGCAATAACACCTAATCCAC
CAGCATTGGAAACAGCAGAAGCAAGACTGGCATCGGCAATCCAGGCCATACCACCCTGTATTATAGGATA
CTCAATATTGAGCAGTTCATTGATGAGTGTATGTATCATCTTTAATTCTCCTTATCTATTCCATTTTAAC
AGAATTGCACCCCAGGTCAACCCTCCACCAAAACTAACCATAATGATGCGATTACCATTCTTGATTACTC
CTTTAGAAATCATCTCATCTAAGGCTAAGGGAATACTTCCAGATGAGGTATTTCCAAAGTGGTCCAGGTT
TTTGTAAAATTTTTCTATAGGGGCTTTTAATTTCTTGGCAACATAATCAATAATTCGATAATTAGCCTGA
TGGGGGACAATGTAGTCAATATCATCAATAGTCAGGTTATTTTCTACTAATATTTTTAGAATGCTTTTTA
ACATGATATTGGTAGAAAATTTGAAAATCTCTCTCCCATTCATAAAAACATAGGAGTGGTTTTCCAAAGC
CGAGCTATCCTCAACAAAGGGATTGTTCACAGATAGGGCTGGTATGGTTAAAAATCCCTCTAAATCACCA
TTTGAACCAGTATAAGTTGCAATAATACCCTCTCTATCACTGCGCTTCAATATCGCTGCTCCACCTCCAT
CTCCAAATAAGACACAGGTATTTCGATCCTGCCAGTTAATCACTTTGGACATTACTTCAGCCCCGATTAC
CAGGGCACAGCTACTTTGGCCGGATTTAATAAATTGATCGGCAATCTGAAGCCCATAAATGAAGCCAGTG
CAACCAGCAGAAATATCAAAACTGGTTACCTCTTTTAACTTCAATTCCCCTTGCACCAGGTTAGCAGTAG
AGGGAGTAAAAAAATCAGGTGTCACCGTAGCCATAATTACCAAATCAATCTCCTCAGGGCTAATACCGGC
ATGTTTGATGGCATTGGCTGCTGCCTTTACTGCAATTTGGCTTGTTTTTTCCCCAGTAGATATTCTCCTT
TCTGAAATCCCGGTTCTGGTAGTAATCCATTGGTCTGAGGTATCAACCATATCTTCTAATTCTGTATTAC
GCAAGATTTTCTCTGGTGCATAACTACCTATTCCTATAATTTCACTGTAAAACATTTCTTCCTTCCTTTA
CACTCTTCCTATTTTGGAAGTTAACTCTGGAATATTATAAATTGTTAGTAGCTTCCTCTGTTAGTATTTA
TTAGTAGTATCTACTAAGACCAAGTATACATTTGCTTCCTTCTTCTGTCAAGAATAAAAACATTATATTC
AATGGAAATCTTTCCCCTTGAGATCCCCTGTGAGCCTGCTTCTTAACGTCAGCTAAGGGACTGGGGACAG
TTTCGTAATGATACTTTGTATTAGTAGTTTATCTTATTAGCATCGAAATTTATTGGAAGTTCTGATACTA
TAAATACTATGGAAATAGCGTAAGAACTTAGTAGCTGTTTTACAAAATTAACCTGCCTGATTGTGCATGG
ATAATAGTATGAGTATTCTTTATATTTCAATCCACCCTATTCCAATCTACTTCAGATTTTCTTGGAAAAG
ATTTAGCTGCTCCTTTCTTCTGAATAGAGTAAGAAGAAATTAGATTTCCTATCTTGATAGCCCTGGTAAT
ATCTCCCGATTGTATCATCTCGGATAAAAAACCAGCAATAAAGCAATCTCCCGCTCCAGTAGTATCTACC
ACCTTCTCCACCGGTACAGCCGGGAAAATATTCAAGATACCTTTATCTTCATATCCTGCTCCCCGTTTGC
CTAATTTAACAATAACTTCTTTCACTCCCCAGGATTTAAGAATATGAATAGCTTCTAATATATTACGAGT
TTTAGTAAGTTCCTTCAGTTCTATTTCATTAGGAAGAAGATAGTCAACCCACTCCCAAATATCATTATTA
ACTTTTTCTTTTACTGGGGCAGGGTCTATTACAATCTTTAATCCATATTTTTTGGCAAGTTTTAATGCGG
TAAGAATTGATTTGGAGGGAATTTCAAATTGGGTTAAAAGCCAGGAGGAATTCGCAAAAAACATTTCGTT
ATGGATAATAAAATCTTCATCCACTTCTTTATTCGCTCCTGGATAGATTACGATTGAATTCTGTCCCTGA
GTATTAACCCATATTGAGGCAACACCAGTAGAAACTTTTTGACTCTGGGTAATTCCAGAAATGTCTACTC
CACTTTCCTTTAATGAAGAAATGGCAAAATTGCTAAAGACATCCTTACCTACCTTGCCTAACATCAAAGT
AGGAACACCTAATTTAGCGAGAGCGATAGCCTGATTAGCTCCTTTACCTCCTTGAAAAATACCAAAATCA
CTACTAATGAGGGTTTCTCCAGGTTTGGGGTAGCGAGAGATAAAGGAGACAAAGTCTATATTGATACTTC
CCAACACCAGAACTTTTTCCATAATTGCTCCTTTTTTTATAAACAAAATATTCAGGGGAGGTATCCCCTG
AAACCCCTCATCATCACCCTCACCTTCCCTCTCCCTTCTAAGGGAGAGGATTAGAGAGATGGTGTAAAAA
TATAAAATATATTATTTCTTATTTAAAAAGAATATCTTGTAGTATCAGAATTTTTTTGAAATTCCGATAC
TACAAGATAATCAGTGAATATTCCTTCTTGAGTATTAGAATTTCCTGGCAATTCCGATAACATTCAATTA
ATCATGGGACAATGTCCTTCTTACTGCTTCTTTCCAGCCATTGTATAATTTCTTTCGTTCTACAGAATCA
ATTTTACAATTAAAAACCATATCAATGGATCTTAATTTTTTTATCTCCTCTTTAGTCTCCCAAAATCCTA
AGGAAAGTCCTGCCATAAAAGTAGATCCCATGGCTGATAGTTCCTCTATTTTACTACGAACAACAGTTAC
ACCTAATATGTCGGCTTGAAACTGCATTAAAAACTTATCTCTTGTTGGACCACCATCAACACGCAATTCC
TTAATACCAACTCCTGACTCTGTAACCATTAAATCTAATACATCTTTTATCTGATAGGCAATTGATTCTT
CTGCTGCTCTTACAATATGAGCCTTTTTTGTTCCTCTAGTAATTCCCAGGATAGAAGCCTTAGCCTCGCT
ATCCCAGTAAGGAGCACTTAATCCCACAAATGCTGGAACTAAATATACCCCTTCATTATTATTGATAGAA
GAGGCTATCTTTCCCGATATCTTTGCATCTGGAATTAACTCCAAATCCTCTACCAGCCATTCAATTGTTG
CTCCTGTGCAATTTATATTACCCTCCAAAACATACTCTACTTGACTATCCATCCCCCACGCTATAGAGGT
TACCAGACCATGGTGTGATTGTAAAATTTTTGTTCCAACATTCATCATAATAGAGGAACCAGTACCATAA
GTTGCCTTAGCCATGCCTTTTTCAAAACAGTTCTGTCCAAATAACGCAGCATGAGAATCACCCATTACAC
CAGTTATTGGTATTTCTTTATTCAGTATTCCGTTTATGGTGGTATAACCAAATATTTCATTAGAATATTT
AATATCAGGAGCCATGGTTTTTGGTATATTAAATACTTGCAGTAATTCTTCATCCCACTTCAACTCTTTG
ATATTAAATAATTGCGTTCGACTAGCATTTGAATAATCTGTCACATGGAATTGTCCATTGGTAAGCTTCC
ATATCAGCCATGAATCAATAGTGCCATATATTAATTTCCCCTCTTCGGCTTTTTGCCTAGCCTTCTCAAC
ATTCTCTAATATCCATTTTATCTTTGCTGCCGAAAAATAGGCAGATAGAACTAATCCAGTTTTTTCCTTA
ACTATCTCTGCATAACCCTGTTCAATTAATCTATTACAAATATTCTTTGCTCTGTTACAATGCCAAACAA
TGGCATTGTATATCGGTTTTCCAGTCTGTTTATCCCATACCAAAACTGTCTCTCTTTGATTTGTAATAGC
TAACCCAATAATCTGTTGGTCTTTAACATTTGTTTTTTTGAGTATATCTTGGACAACCTGTAGAGTATTC
TGGTATATCTCCTCTGGGTCATGTTCAACCCATCCAGGAAAAGGATAATATTGCTTATGTTCTTTATTAC
ACCTTTGAACAACTTGTCCTTTTTGATTACAAAGTATCGCTTTTGTTGCTGATGTTCCTTGATCTATTAC
CAAAATATATTGATTTACCAACTACTAGACCTCGAATTATATTTTTCTTTTTAATTAATCTATCATTTTT
ATAGCAACATTAAATATGTTATCGACTGATAGACCATAATGTCTAAAAACTTCGTCTGAACTTCCAGTAA
CTGCTGGTTCATCAGGTATCCCGATTATTCTCATAGGAACTGGAAAGTTTTGCACCACTTGTTCGGATAC
TGCTGCCCCCAATCCACCATAAATACTGTGTTCTTCGATTGTAATGATGTGCCCGGTTTCTTTTGCAGCC
TTTATTATAATTTCTTTATCAAGGGGTTTTATTGTATGCATATCTATTACTCTGGCATTTATACCTTTAT
TTCTAAGCAAAATACCTGTTTCCAATGCAATACTTACAGTCTCTCCTGTTCCTATAATGGTCAGGTCTTT
TCCTTCTAAAATTGTATTTGCCTTGCCTAAAGTAAAGGGAACTGCATTTACTGAGTATACCTCCGGAACA
GTATTTCTTCCCATCCGCACATAAACCGGTCCAACATAATCCACCAGAGTCATGGTCATTTTTCTGGTCT
GGTGTACATCGCAAGGAAGAATAATACTGATCCCAGGTATTGCTCTTATGGCTGAAATATCGTGTAACGA
ATGATGGGAGGACCCTAAAGGACCATAACTTACCCCTCCACTTACCCCAATAATCTTTACATTAGTATTG
GAATAGGCGACATCTAATTTGATTTGTTCTAAACTTCTTGTAGATAAAAAAGATGCTGGTGCACATACAA
AAGGCTTTTTTCCACAGGCAGCAAGTCCTGCTGCTATGCTTACCTCATTTTGTTCTGCAATACCTGTTTC
AATAAATTGCTCTGGAAGCTGAAATACAAAATCTTCTAAAGTAACTGAACCTCTGGCATCAGAGGTTATG
GCAATAATTTCTGAGTCATTTTTGGCAAGCTCCAGAAGTGTATCAGTAAACATTTTTCTACACGGTATAT
TTGAATTTATTTTCAATATAGATATAATCATTAACCTCTATTTATTTAGTTGAAAATCCAATAACCTTAG
TGCTTCTTTCAGTTGCTCTTGGTTAGGAACTTTATGATGCCATTTCGCATCATTCTCAATAAAGGATACC
CCTTTGCCTTTAATTGTGTTGGCTATTATCAGGTGAGGTTTTTCTTTTTTTATTGGCATTATTTTCAATG
TATTAATTAACTCTTTGATGTTATGTCCATCCACTATTAATGTATTCCAACCAAATGCAGTCCATTTTTC
TCTAAGGTTTTCCAGGCTCATGATATCCTCTGTATTTCCACTAATTTGTAAATGGTTTCTATCAACAATT
CCAATAAGATTATCCAATTTGTAATGTTTCGCGGCCATGGCTCCTTCCCATATCGAACCTTCTGCTAATT
CTCCATCTCCCATTAACACATAGACCTTATAGTCCTTTTTATTCAATTTTCCAGCTATAGCCATTCCAAC
AGCAACTGATAAACCATGACCAAGGGCCCCGGTATTCATTTCTACACCTGCTACTTTTACATTTGGATGG
CCAATTAAATCGGAATTGTATTTGCAATAGCTTTTCAACTTATCTTTGGAAAAAAAACCTAAATCAGAAA
GAATTGTATAATAGGCTTCTACGCTGTGTCCTTTGCTTAGAACAAATCTATCCCGCGATTCCCACTTTGG
ATTTTTAGGATTTATTTTCATAATTTCATAATAAAGCACTACCAATATATCAACTGATGATAATGATCCC
CCTGTATGTCCGGTCTGGGCATTATATATCATCTGTAATAACTCTTTACGTATTTGTATGGCCTTGTTTT
CTAATACTTTTATTCTATCCAAGAATATTTTTACCTAATTATTTATATTATGAATAAATATAAAAAGATC
AGAATTAAATTAAAATTATTTTTGGAGGTTATCAGCTTTCCACTGTAAATATTTAGCTGCTTCTTCCAGG
ATATCAGCCACATTACCTCTGGCCATGGCAACATGGTGCTCAAATCCTTCGTTACAAATATAATTCATTA
CTTTTTGGAGATTTTTTACTTCTGCTACTGCAATTCCCCCATCCATAGGAAATGGGGCATCTAAAAACTT
ACCTTCTCCGATATAGCTCTTCAGATATCCTTTTCTATCATCTGTAGAAACCCTAAAAAATGTAAAATTT
CCCGGTGCAACATGACCTTTAATAGCGCCAAAACAACTTTCCTTGCCAATAGTTGCTCCTAAAATATCCA
ATTCGGAAATTTCTATATCATTCTTCAGGAAGCTCCTGGGAAAATTGCTACAATGGGTGCAGGCACATTG
ATTAAGATTATCTCCATAATTGTTATTCCAATCCAAAAGAGCGGGGGGATTACCAGAAGCCAATTGTAAA
CAAAGCATACTTAAAGCCCCACAAATATCCAGCTCACAGGCAAAAGGGATTCCTCTCTCACTAAGCATGC
TCATTGTTAGACAAGGTGCACAACCATAATTATATTCCAGACTATCCCAACACTGAATTGCTCCAGCAAT
AAGCTCATTTTTTTCAATAAATTCTTCAACCGCTAAACTAAAACGAGCTTGCCTCATAATACTTTCGTTA
TTAATTCTAGAAGGAATTTGACCATAATTTCTTATTTCATCTGCTTTCAAGGCTGTTTTCGCTGAATCAA
TTTTATTAGCAACAGCCAATACATCTGAAAGGTCTATAGGAATAACTGTAATTCCAAAATATTGCAATAC
TTTTTCACTGAAACGCATAGTTTGAAAAGCAGCCGGGCGTGTCCCTATAGCTCCTAATCTGGCATCTTTT
AAACCTCTAATTATTCGACATACCCGTGCAAATTTATCTAAATCAGCCTTAAATTCATTACTATCAACAT
CTTCGGTATGAAGAATTGTATTGGTAAAAGGTATTCCATACTGAATAAGGTTATTGCACACTGATATCTT
ACCACAAAAAGAATCCCGTCTTTCACTTACTGATACTTTATCTATTTCGTCACAGGAAGCCTGTACTAAA
ACTGGGACATGAAGACCTGAGAGGGCAATACTATTTACAATGGCTAATTCATCACCAAAATTCGGAAGAA
TAACTAGTATACCGTCAATTTTATCTTGGTTTTCCTTAAAAAGAGAGGCACATTTTTTTGCGTCCTGATA
AGTTTCAATACTTCCAGAAGCGGTTTCATCTTCCGAAAGTATTATAGTATTATATCCCAAAGAATTTAAA
GTCTTAAGAAGTATCTTTCTATCGTTCCGAGCTAACATAGGATTAAAAATACCTCTTGTCCCAATAATAA
CCCCGAAAGTAATAAAATTATCTTTCATATTTATTATTCCATCTCCTACTTTCGTAAATACCTTAGTAAT
TATATTAATATCAGCTGAATACAAGAATATAAGATTGAATATTAAGGTATCCATAAGTAGGGTGGCTGCG
AACCTCTCTATTTCAGTGTTTCGCAGCCACCCTACTTTTAAGCAATTTATCTAATCTTTTTTCTGCGGCT
TAGGAGCAAATTTCTCATATTGATCAGCATTCTCAGGAGTAATCAATACCATATCAATGGATTGTTTTTC
TGGTTTACCAGTACTACCAGTTCTAATCCACAGATCGGCTTGAATAGCAGCCTGGGTAGCCATCTCAGCA
ACCGGCTGTAATGAAGTAGCTTTTAATTCACCTTTTAAGATTGATTCAATAGCATCATCACTACCATCGA
ATCCAACACAAATCACATCATCTCTTCCTGCTGTCAATAATGCAGCCTGGGCACCTAAGGCCATAGTATC
GTTGCCACAAATGACACCTTTGATATCTGGATGTTGTTGCAAGATTGTCTCCATTACACTATAACCTTCT
GTTTGACTCCAATTAGCTGTTTGTTGGGCAACCATCTCCATACCTGGGATTTGATCGAGAACATCATGAT
AGCCCTGAGAGCGAATATGAGCATTGGTATCCGTATCTTTACCGGTCAGTTCAACATATTTACCTTCTTC
GTTCATCAACTCTGCAAAATATTCTGCTAGAATTGTAGCACCTTGATAATTATTAGAAATAATTTGTGAT
ACTGCTACACCTTCTTTGGTAATTTCTCGGTCCACTAAGAAGCAACCAATCCCTGCATCCTTAGCTTTCT
GAACTGCTGCTACTGTAGCATCAGCTCCAGCATTATCCAGGATTATGGCAGCTACGCCCTGAGCAATAAC
GGTCTCAAACAGTTCCATTTGTTTATTAGCATCATCATCATGTACTAACTTGATTGTTTTGTATCCCAAC
TCTTCAGCTTTTGCTGCAGCTATTTCCTGCATCGTTCCAAAGAATGGGTTTTCTACCGGTGGCACGATTA
CGGCTATTGTTTTAGCACCTTCCTGGGCAAATATTCCTAAGGAACTTACTGTTGTTATTAAAACAGTAAC
AAAAACTATTAGTAAAAATTTCTTCATAACTTTTTTACCTCCATCTAATTTAATAAAATTAACTTCATCA
TCTTAACGCAAACTCTACCACTTTTAGTTTGTAATCACCTCCCTCCTTCTTCTTTTTCTTTATAGTGTGT
CCTTTGCTAATTATTAATACAGTTTTATCTTAAGCTACTTCCAAGGATAACTATAAAATGAATTATTGTT
ATAAATTTAACTCCTGTTTCTGTAATATAATCCGCTCCTGGATTCTTAATTGGACCTGGTCAATAACTAT
CGCACCTACAATAACAATGCCTTTGATTACATTTTGTAAGAATGTTGAAAAACCTAACACAACCAGTCCA
TCGACAAGTACCCCAATAACAAAAGCACCAATAATGGTACCTCCAATACTGCCACGCCCACCCATTAAGG
AAGTTCCTCCTAAAACAACTGCTGCAATAGCAGTTAATTCAAAAGCTTCACCAGTGGCCGGATGAGCAGC
AACTAATTGTGAGGCAATGATCAGCCCCACCATAGCAGAACAGAATCCACTAATCATATACACAATCGTC
TCAGTTCTATTAACACGTACACCAGAAAGTTCAGCTGTGCGTCGATTGCCCCCGATTGCATATACATGCC
GACCAAAAGGAAGTCGCTTCGAAACAAAATAAGCAACCAGCGCAAAGACTACCATAATCCAGATAGAATA
ATTTACACCCAAAAAAGAACCTGCACCTAATCGATCAAAACCAGTATTTCCAAATTCAGGTTTACCAACT
AAATTAGAAAAGGTGTAGCCATTGTTTCTCAATCCAGCAAGACCACGGGCTACATATAACATCCCAAGGG
TAGCAATGAAGGGAGCCACCTTAAAACGTGTAATGACTAAACCATTAATAGCACCCATAATTATTCCTAC
AATCAAGGTAATAATAATAACCATCCAGGTATGTGGAAATAAGATTATTCCCAGTGTATTCATTTGAATA
CCTTCATTAATCAAACCTCCAGCAATCATTGCTGATAGACCAACAATTGAGCCAACCGAGAGATCGATAC
CACCAGATAAGATTACAAATGTCATACCGATGCCTAATAATGCATTAATAGCCACGTGTTTTGATATAAT
AATGATGTTTGTGACACTTAGAAAACCTGGTGAAAGTAATGCAAAAACGGCACTAACAATAATGAGGGCA
AGAAATACCCTACCGCGTAAAAATAATTGAAGCAAATCAGTCTTATTAAAATACGGCAAACGCCTCTTTT
GCGTACTTGTATCTTCTCTCATCTCTTAATGTGCCTCCTACTTCTTACTGTTGAATTTTATTCATTACTC
CATTATCATTTATCATTAACTGATGCGTTAATCAATCTTGCTTCTGTGGCCATTTCTTTCGTAAATTCGC
CAGTAATTTTACCTTTTGACATTACTAAAATACGATCAGACATTGCCAGGATTTCCTTCAACTCAGATGA
GACGAAAAGAATTCCATATCCTTGGGCAGCTAAATTCTGCATGATTTCAAAAACCTCATGCTTTGCTCCT
ACATCAATACCTCTGGTAGGTTCATCTAACATAAGTACTTTTGGACTTGTGAGTAAGCCTTTAGCTAAAA
CTACTTTCTGTTGGTTACCACCACTAAGTGATATAACAATGCTTTTGGGATCAGAAACTTTAATAGATAA
CTCCTTGATAAAACTATGGACAGCATTTTTTTCTTTTTTACTGACCAGAAATAAACCAAAACGATTAAGA
TACTTTTCCAAACTTGCCAGAATCATGTTATCAGCTACAGATAAGGTTAATACAAGCCCATCTCGTTGTC
GGTCTTCTGGTACCAATGCTAGACCTGCCTGAATGCGATCCAAAATTGTACCATTACTAATTTCTTTATC
TCCAAGCCATATTTTACCAGTTGCTAACATATTAGCACCCATCAGACATTCTAACATCTCAGACCTACCG
GCTCCTTTCAAGCCATAGATACCCAAAATTTCGCCTTCCTGCAAATTAAAAGAGACATGATTGACAATAT
ATCCTCCCCCAACCCTGGGTAATGAAAGGTCTTCTACCTGAAGCAATACTTTCCCGATTTTATGTCTTTT
ACTTGCAAAAAGCCTCTCTAATTTACGACCAATCATCTTTTCAATAACCCATTCTATATTAACATTTTTG
ACAACTTCTTCAGCTACGATATGTCCATCACGCAATACAGTAATATTATCACCAATATGAAGTACTTCAT
CTAACTTGTGGGAAATGTAAATTATGGTAATACCACGTTCTTTAAGTTCATAGATAACACGAAAAAGAAC
TTCAACTTCAGTAGTACTTAAAGCTGAGGTGGGTTCATCCATAACCAGAATGCGGGCATCCTGGGATAGC
GCCTTAGCTATTGTGACAATCTGTTGTGCTCCTATCCGTAATTCACTTACCAGTGTGTTTGGATCCATTT
CTTGTTCCAAATGATGAATCAATTTATAAGCATGTTCTTGCTGAATTTTATTCTCAATTATTCCTCGCTT
AACAATCTCGCGACCCAGAAAAATGTTCTCAGCAATACTCATATTGGGACATAAATCAAGTTCCTGATAA
ATAATGCTAATCCCGTAGTTCATTGCATCCTGAGGTGAGTTTATGTGAATTTCTTCCCCCTCTAAAATAA
TTCTTCCCTTGGTACATTGCTCATTACCAGCCAGTATTTTCATCAATGTAGATTTACCTGCTCCATTTTC
CCCTACCAATACATTGATTTTGCCCCTATATATATTATAATTAACACCATCCAAGGCAATTATACCAGGA
AATACCTTGGTAACATTCTCGGTACGCATAATTATATCTATATCTCGATTAGAAAATTCACTGACTGTCG
CTTTATCTTCCATTCTGGCTCCTACCATATTTCTATTTGGATTGGAACAATATTGATTTGCTGCATATTT
ATTTTGGTCAAATTAAAAGTCCTGATGGTGAATGCCCCATAGAAGCTAATTGTTTCACCTTCTAAATTAT
GTGGATCTTGACCGATAGAAAGATTAATTTGTCGCAAGGTACGTTGGTTGATTTCAAGATTAACTTTACC
ATATTCAGTTTGCTCTCTAAAATCTCCGAAATTAATAAAACCAACCACATCTCTTATGGAGCTTTCATCA
CTCGGGATTCGCGGGCCAATATAAAATATAACTTTAATAGGACCTGAATATCCCTCAGGTAAAAGCTCAA
GTTTCCCAAGGCTAGTTTTAGTATTAACTTCAACTACTTTACCCTGTCCTTTAACCGCATATACATGTGC
TTCACCAGCCGTAATTAACCCGTAATCTTTGGTAACCGGAATTAAACTTTCTTTGGAGATAAAACCGTTA
TCATCAGGCTTTATTTCTGCCAGCAATTTAGATAAATCAACTGCTTTTTCTTTAATGGTAGGAATAAGCT
TGCTTTCCCAAATGTTGTCAACAAAAGCTTGTGGATTAAATTCCTCGCTGCTCTTTATCTCTTCCATTTG
TTGTATCTTAACAACGGTAAAACCATGAAACCATATAACTATTAATAAAATGATAATTGAGGCGAAAATA
ATTAAGGTTTTAATCTTAGTTATTTTGTATTCCATCTTTCCCCCTGTTCTCAAAATAGAAAAATGAAATG
TATGAAATGGTGGTAAAATTTTTTCTTGAGGTTATTTAACAGTATTGGAATTTCTAGAAAATTTTGATGC
TATAAAAATTCTTTTTATAAAAAAGAGCAATATATATTTACACCCTCACCTTAATCTTCTCCCTTCAAGG
GAGAAGAAGGGAAAAAGGCTTTTTAAAATTTTCATCGTAGGCTATTTATTTTATATCTTATCTCATCAGT
ATGGTATCAATTCGTGATAATTTTCTTTTTTCAACAAAATCATAAACAATAAATATTAGAAAATAATTCA
TAGATTTATGGTAAATTTTTATAAATAAATATAGTTTCATACTAAATTATCTTAGTTTTTTTATATCATA
TTTATTAATTTATGTCAATAATTTTTGACTGACTATTAACATAATAATTTTATTAAGTAAAAATAAGCCA
AAAAGTAATCAATTTTGATTGTCTTTCTTTTATATTCCATCCACAATAACAAATCACTACAATTTATTTG
TAAACTAAATTATTTTAGTTATAATATAGTTGATTTAATTATGAATTTGCAATAAAATGAACAATAAATA
TAAGTTATTACTAATAAATAAAATGTTACAAAATAGGATAGAAATAAATGAAATTTAAAGCAAAAGATAT
CGCCAAAAAATTATCTATATCTCCTTCAGCTGTTTCAATTGTACTGAATAATAAGCCTGGTGTTAGTGAG
GAAACACGGAAAAAAGTATTAAAGACAATTGAACAGATGGGCTATAATGCTACTCTACTTACCAAATCTG
CTTTCAACCATAAATATAATATGCGTTTTATTATTTACAAAAAACATGGATATGTAGTCTCTGATACTCC
TTTTTTTTCTGCACTAATGGAAGGAATCGATAGAGAAGCACGTAGTCGGGGTTATAATTTAATTCTAACT
TATATAGACGAAAATAAAGATGATCTAACTAAAATTATCAATATAATTAAAGAAACACACCCTGATGGAA
TTATGTTATTAGCCACTGAAATGACCAGCGAAAACCTTAAGCCTTTCAAGGAATTAAATATACCGCTTCT
ATTATTAGATAGCTATTTTGAAAACGAAAGCCTTGATACTGTAATAATAAATAATATTCAAGGTGCATAT
AAAGCTACTTGCTATCTAGCTGAATCCGGGCATACAGATATTGGATATTTACATAGTTCGGTATGGATAA
ATAATTTTGATCAAAGAATGGTTGGATTTAAAAAAGCTATAAAAAATAAAGGATTAAGACTTAGAGAAAA
TTTTATTTTTCGTCTGGAATCAACTATAGATGGTTCCTACCGTGATATGTTAAAGATTCTAAATCAAAAA
TCTGAATTACCAACTGCTATGTTTGCTGATAATGATATAATAGCTTTTGGGGCCATCAAAGCAATGAAGG
AAGTTGGACTTAGAATTCCTCAAGATATTTCAATAGTTGGTTTTGATGATATGCCCTTTTGTGAGTTGAT
CGATCCTCCTCTGACCACAATAATGGTTTATAAGCAAAGAATGGGTGTGATTGCTTTAAAACGCCTTGTT
GAAAGAATTGAAGAATCACCACCTGAAACAATAAGAATAGAGGTAAACACCACCCTTATTGAAAGAAATA
GTGTAATGAAATGTTAATAAAGTTAACAAGGCCATCTATCTGGAAGTAGGAAGACAAGATATTGTAGAGA
TTAATAAATATTAATAAATATTAAAGCTTGGAGTTAATTTAAGGATTTTCAAGGGGAATTCTCTCCCGTG
ACTATCTTGAAAAGCAGGAGGTATATATTTTGGAAAAATTAAACTTAACGGGTATTTATCCACCTATTGT
TACTCCTTTTTTGAAAGAGGAAATAGCCTATCATTATTTGTCTGAAAATGTGGAAAAATTAAATACTAGC
GGTATTAAAGGATTGGTAGTGCTGGGTTCCAACGGGGAAAATGTCTTTCTTTCCGAAGAAGAAAAAATTA
ATGTGGTAAAAACAGTTCTACGCTCTGCTTCTCGCGATATGTTTATTATAGTGGGTTCCGGCTGTGAATC
AGCCAGAGAAACCATTTATCTCACCAATAAATTAGCTAAGATTGGTGCTCAGGCAGCCTTAGTGGTCACC
CCCTGCTATTATAGTAGCAAAATGAATGATGAGGCCTTAATAACATACTACTCTACTGTTGCTGATAATA
CTGAAATTCCTATTTTACTTTATAATGTACCAAAATTTACTGGAGTAAATCTAAATCCCCAAACCTTATC
AATACTTTCCAAGCATCCCCATATCATTGGTATTAAAGATAGTAGTGGGGATATCAATCAGCTGGGTCAA
TATCTTAATAAAGTTGATTCTAATTTTAATATTCTGGTTGGTACCGCTGGTGCTTTATTAGGGGCACTTG
TTCTGGGCTGTAAAGGGGGAATACTTGCTTTGGCCAATATTGCTCCAGAGAGGTGCGTGGAAATTTACCA
GTTAGCTAAAGCTGGGAATATAGATGAAGCACGGGAATTGCAACTGCGTATGATACCAGTAAATCAGGCT
ACTACCGCCACCTTCGGGATAAGTGGTCTTAAATATGCGATGGATTTATTGGGTTATAAAGGAGGGGAAA
CAAGATTACCACTTTTACCTCTCAAAACTGAGGAAAAGGAGAAAATCAAAAATATTTTAAGAGAGGCAAA
ATTAATTTAGAGCAGGTTAACAGATTAAATAATTTTATTTAACTAAAACAGAAATAAGTAAGAAAAAGAT
AGTGATGTCCTAAAAAATATCTCTGCTGAAGGCTGGAAGAACAAAGGCAGCTCGATGTATATCAGTATGA
TAATACTTTAAATCTGGTAATTCCCTTATCTTTTCTGGCAAAAAATCCAGCAGGGGATCATATTTCTTGG
AGCAGAAACTAAATCCAATCATACCACTGGGATAGGTTGGTACCATGGTGTAATAATAAGAGGCAATAGG
AAATATTTTCTTGATAAAGCGAAAAGTGCTTTGAATAAAATCGGCATGCCAAAAGATAGATTCTAACTGG
CTTACCGCAATTCCATCTTCTTTTAAAGAATGAAAAATGGATTGATAAAATTGTGCAGTAAATAAACTGC
TGCCCGGTCCGATAGGGTCTGATGAATCTACGATAATTACATCATATTGATTCTCTTTTGTAGCCAAGAA
TTGGGCTCCATCCTGAAAATGGAGATGCACTCTCTGGTCATCAAAACTGCTTGCCAGCTTAGGAAAATGA
CGTTGGCACACCTCAACAACCTTTTCATCAATCTCACACACCTCCACTTTGTTAATCTGAGGGTGCTTGA
TAATCTCTCGAACAGTTCCCCCATCGCCTCCACCTATCACCAGAACTTCTTTTGGTGCCGGATGAACACA
AAGAGGTACATGGGCAATCATCTCATGATATCCTGCCTCATCAGCTTCGGTGAGCATAATAATACCATCA
TTAAGGAGGATTTTCCCAAAGGCGGGTGATTGTACCACACAGATTTCCTGAAAAGGGGAGCGAATTTTTT
CCAGGACGTTATCTACTTTTATCTGTAGATAACGTCCATTTTCTTTTCCATACTGTTCTCCAAACCATAA
TTCGAGTTGGCTCAAAATAACTACTTCCTTAAAATATAATGAATTGTTATATCTTTGGCTTGAAAATATT
GTTGAGTAAAATCAGCAGCTACCTGGGGATCGTAATATTTACAACTAAAAATATCAATATAGGCAGCATT
GGATTGATTGGCAAAGTGACCCGAAATTAAAGATGTCTCAATCAGTTGAGTCATAGAGAAACCAGCCACT
CTTTCCTCTTCACCAAAGTTTACTACCTGAGTATCACCATATCTTTTCATTTCAATTATCTGACATAGTT
TATCGACATATAGTTTAATGGCTTCCGCATCCCGAATAATTTCGGGATTGCAATGATGCAGATCAATGCT
GGTAAGTAGACCCCACACATTTTCATGGCTAAATTTTTCTTTTAATCCTTTTATTTTCTCCATTTTTTAA
AAAACACCTACTTTAGAAGAGATTTTTTTACTTATTTTTAATGGAAAATGAATATTTCCTCTTTTTATTT
CAGTTACTGACAAGGTCTTTACAGCTAACTCTTTTTCAATATAATCCAGTGCTTTCTGGCTATCTATGCT
TTCTCCACAAGTAAATATATCCAGTGCTGCATAACCATATTCAGGCCAGGTATGAATCGTAAAATGAGAT
TCGGCAATAATAATAACACCACTTACTCCCTGGGGCTCAAACTGGTGAAAAGATGCTTTTAAAGCAGTTG
CCCCGGAGATGCGAACTGCTTCTCCCAATACCCACTCTACTCTCTTTAGATCATTCAACTTATCTGAATC
ACAATTATACAATTCTACTAAGAGATGATTTCCCAAATAATCCATTTTCTTTACCCTCTTTTTTTCCATT
AAAATTATTTAAGAAACTATCATAAAATATCAAAAAATTTTATAAAAATCAATCTTTTTTAAATAAAATT
TTTATTCCAGAATAATCAGGGGAGGTATCCCCTGAAACCCCTCACTTATCAGTATTGAGTATCTGGTATT
GAGTATATAGTTTAAATGCTAGTTAAAAAATAAGGTCTTAATTGTATAAATCAGAAATTCGTAAATTATT
GACATAATTTATCAGGGGAAGTATCTCCTGAAACCCCTCACTTATCAGTATTGAGTATCTGGTATTGAGT
ATATAGTTTAAATGCTAGTTAAAAAATAAAGAAAAATAACTTTCCAAGAAAAATCTATCTTGTTTACCAA
CAAGATAAGCTAAAACTAACGGTTTTCCCGATTTTCTAATACACTAAATTAAGCTATTGTTTTTACTAAA
TTTAACGCTAATTCTGCCATCTGATTAAAAGTCATTTCTCTTTCTTCAGCACTGGTCTCCTCTCCGGTAA
CTAAACTATCGCTCACCGTTAAGATAGAAAGTGCCTTTACTTTAAATTTTGCAGCCAGGGTATATAAGGC
TGCTGTTTCCATCTCCACTGCTAATACCCCATAAGAAGCCCATAATTGCCAGTAATGGGGGTCATCATGA
TAGAACATATCAGTAGTTAAAACACTTCCAATCCTTACCGCCAACATTTTCTGTTCAGCAACTAACTCCG
CTTTTTTAAGAAGACGATAACAGGCAGTGGGAGCGTAATCACTTCCCTGGAAGCGATTTTTGTTCATACT
GGAATCAGTGGAGGCACTTATAGCCAGAATTATATCTCGTATTTCTATATCAGGTTGTAGCGAGCCACAA
CTTCCTATCCTGATTAAATTTTGAACCTGATACTGGTTAATCAATTCATGAAGGTAAATGGAAATAGAAG
GTATACCCATACCAGTTCCCTGAACAGAAACTAATTTCCCGTAATAACGACCAGTAAAACCATACATCCC
TCTTACCTTATTGTAACAATAGGATTCTTCCAGATAATTCTCTGCTATATATTTAGCACGCAGGGGGTCC
CCTGGTAGTAATACAGTAGGAGCAATATCTCCTGCTTCAGCACCAATATGAATACTCATCCTTTAATATA
CCTCCTTAATTTTATAATATTGTAACTAAAAAAACCAGTACTAATTGAAAATGGCTATAATTTTTCTTTA
AATTAACACTTTTTATTAGTTATTTCAATTACTATTTATCATTAGCCTACTTGAGGAACTACCTTTAATA
TCTTATAATTAAAATAAATAATTCTTAAATGTCTTACCAACAATTTTTTATAAGTAGATAAGGAGATTAA
TATGAATCTGCAATTTAAAATGTGGCTTTTAGTGGTATTAATGTTTGCCATACTGTACGGTATTATTACT
GCTATCGGTGCCTATTTAGGAGCTGGCAATGTAATAACTTATATTATACTGGCTGTAGGAATAACGCTGC
TTCAATATCTTATCGGTCCTAACATGGTCACTTCCATGATGAAAGTAAAATGGGTGGATTCTTCAGAAGA
ACCTGAACTTCATCAGATGGTAGAAGAACTGGCTCAGAAAGCAGGTATACCCAAGCCCAAAGTAGGAATT
TCTCAGTTAGATATTCCCAATGCCTTTGCTTTCGGTCGTAGCCTAAAAGATAGCCGAGTCTGTGTTACCA
GAGGGATACAAAAATTATTGACTAAAGAGGAATTAAAGGCAGTATTAGGTCATGAACTTTCTCATATCAA
ACACCGTGACATGATTGTTATTACCATATTATCGGTCATTCCCTTAATACTTTATTGGTTAGCCAGGCGT
CTGATGTTTGGAGCAGCATTTCAGGACAGAGAAAGCAGGGGATCAGCAGCTTTAATAGGCATGATTGCCT
TCCTGCTTTATTTTATCTCCAATCTCTTAGTGCTTTACGGGTCACGAATTAGAGAATTCTATGCTGATCA
GGGAAGTATCCAGTTAGGGAATCCGCCCCATAAACTTGCCTCAGCTCTATATAAATTGGTTTATGGTTCC
GCAAGACTAAAGAGTAGTAAAATAGGAGAACAAACCCTTCGTGAAGTGGAAGGATTAAGAGCTTTTTTCC
TTAATGATGTAGCCAGGGCTCACCAAGAATTAAGTGATTTAAAGGAATTGGACCAGAATTTAAGTGGAAC
CATAGAACAAAATGAGTTACTGGCCTTAAGAGGAAAGAAGGTCAGATTAAGTGCCTCTGAAAAAATAATG
GAGCTTTTTACCACTCATCCCAATATGCTAAAAAGAATTAAAGCTCTATCTTCCTTCTCCTAAGATTTCC
TTTTAAAATCAGATATAGTCCTTCTTTCAGAAAAGCTATGGCTAATCAGCTCAGCCATGGCTTTTCTTTT
TCTAATTTGTTTTACATCTTTTTTTGATAATCAGTAATGTAAACCTAACCTGATTTTGATAAAATCAAAG
ATAGCATCAGGGATACTAACATCACAACAACTCTCTATTCCCCTAAAACCGGGTGAAGAATTAGCCTCAC
ATACCTTAAAGTTTTCTCCATCAAACAACAGATCAATACCGGTTATATCCAAATTTAATACCCTGGCACA
TTCGGTAGCTAACCATTCGATTTCCTTACTGGGAGGAAAAGCTCTTACTTCACCACCACGCGAAAAATTG
GCCTTAAAATTTCCATCGCTGGATATTCTTTCCATGCAGGCAATAACTCTACCACCCACAATAAATACCC
TCAAATCCCGGCCTTTACTGGTGCTGATAAATTCTTGAATGATAAAATTAGCCTGTGTTTTGGCAGTATC
AATTAACTGCATCAGATCTTGTAGATGACCCTGGGTTTCACATAAGAAAACTCCATTACCCTGCGAGCCG
GAAATTGTTTTAACTACGATTGGAAATCCTATAGTCTCTTCAATCAACTGAATATTTAAGGGGTATCTAG
CCAGCATGGTACGGGGAACAGGAAAATTGTTGGCCGCTAAGATCTGTTGGGTATATAATTTATCTTTGAC
TATTTCAATACTCTGGGCTGAATTAAAAGTGCTTACTCCTAGTCTTTCTAGGTGGCGAATAACCGCCAGG
GAAAAATAGGGGGTACTGGCACCCTGCCGGGGTAATAAAAATTGTGGTAATTTAGTATAATGATTGTCCA
CAATCACACTCTTATTATCATCCCGAGTGACCAGTAAATCAAATTGTTCGGGGCATAATATTTTTAAGTT
TATCCCCCTGCGTTCGGCAACCTCTAAAAAACGATTCATTTCGTATTTATCATATGATATGTCACTCTGT
TTCTGTCTATACAGAATCCAGCCTTCCATATATTTTCTCCTATTATTTTATACTTTTGTATTTTATATTA
CAGTCTTTTACAGGATATTCAAGGGGAATGCTTCCCCTTGAGAACCTCTGAAAGAAAAATACATTAATTC
AATAAAATTCTACCTTGTTTTGCAAACAAGATATTCAGGGGATACCTCCCCTGAAACCCCTCTCTTATCA
GTATTGAGTATCTAGTATTTAGTATTTAGTTTAAATGTTAGTTAAAAAATAAAGAAAAATTCCTTTTCAA
GAAATGCATATCTTGTCTTGCTAAATTTTTTTTAACAAATCAATTCCTTATCTAGAGGTATCGGAATTAT
TGAAATTCCGATACCTCTAGATATTCAAGGGGAATCCTTCCCCTTGAGAACCCCTGAAATAACTTCCAAC
TAGCAACTGTATTTAAACGGTATACGTTATACGTAATACGGTATACGATTTTTATCATTGCGAGGAGCAA
AGCGACGAAGCAATCTCATCCACTTATACCCGCATCTTTTATCTAAAAACAATTAACTGCAAACTGATAA
CTATTTATCACCCTCACCCTTCCCTCTCCCCTCGAAGGGAGAGGGTTAGGGTTTTGAGAGAAAAATGTTG
AATTCAGGAGATATACCTTAATTTATAAATTTAGAAAAGTTTATTTGCGCTGATAAAGACCCATCAATTC
TGCTTCCGCCAAGATATGTCCTTCCATAGCTTTTAAGAGATCTTTTTTATGACAGCCTTCTTCCAAATCA
AGTTTGGTATCCAGGGCATAGAGTTTGAAAAAATAGCGGTGAGTGCCCGAAGGCGGACAGGGGCCTCCGT
AATTTAATTTGCGAAAATCATTGATTCCCTGGGTGCCAGGAATTTCACCCTCTTCTATCACCTCGGTGAC
ATGAATATTAAAAACAATCCAGTGAACCCAGGTACCTGCCGGTGCATCAGGATCTTCCATAATCAGGGCT
AATCTTTTAGTTCCTTCCGGAATATTTTCAATGATTAAACTAGGGCTTACATCTTCTCCATCACAGGTAA
ATTTTTCAGGAATATAACCACCATGATCAAAGTCAGGACTACTTAATTTCATTTTTTCCAACCTCCTTAA
ATAATTTTTCTATTTTAGTAAAATTCTAAAACCAACTCAATTACAATATATTCAGGGGAGGTATCCCCTG
AAACCCCTGAAAGAAAATACAGTTCAAGAAAATGCTATCTTGTTTACCAACAAGATATTCAAGGGGAATC
CTTCTCCTTGAGAACCCCTAATTATCAGTATTGAGTATCTAGTATTTAGTATATAGTTTAAATGTTAGTC
AAAAAATAAAGAAAAATTCCTTTCCAAGAAAATATATTTTGTTTTACCAACAAGATATTCAAGGGGAATT
CTTCCCCTTGAGACTTGAGAACACTTGAAAGAACTTCCGACTAGCAACTGTATTTAAACGATATACGTTA
TACGTAATACGGTATACGATATTAATATATAGTATTACCAATATTATAAACCAAAAACTTCAGAAAGGGA
AACCATAACCTTTAATAAAATTAATTTAATCCCCTCCTAAAAAGAACTCTGGCTTGAGAAACTAAATCAA
GGATATATTTGACCTTGGAAGGGGCAATACCTGTTATTTGACTTATTTCCTCTGCTGATAAATTATTTTC
GCAAGCTAAGAGAATTAAGTCTATCTCTTCATAAGGCATCCCGATCATGGTCTGGTCATCCAGACCTGGT
AATAAATCAGGAGAAGGTTCTTTTTGAATTATGGAAGAAGGTATCTTAAGATATTCTGCCAGCTGATACA
CCTGTGATTTATATAAATTAATAATAGGCATCAGGTCAGCAAGATGGTCACAACCATATTTTACCAAAAA
CCCAATCTGCTGCTCAGTCTTATTAGTGCAACCTACTACCATTCGATCTTCCTGCTCGGCATAATAATAC
AGTAATACCATTCTGAGACGATGTTTGGCATAAAGAATAGCCCTTCCTCTCTTGATATAATTATGATAGG
GCTTATCACTGAGCCCTTTTAATTGAGTAGCAAAGGGTGTTTCACCACTTACTTGCTGATAATAATGGTG
AGCTTTAGGGTATAAAATACTTTTTATCTTATACCAGAAAGGGAAATGGTCAAAAATACTATACTTTTTT
AGATGGAATTTTCTTAAAAAAGAAGTAAGGTCAATAATTTCCCACTTAATTCCCCATTGTCTGGCAAAAT
CTAAGGCATCTTGAACATGCCTCTGACTTGATTCACTATCTGGCATTAGCAGAACTTTGACCTGCTCTTT
ACCCAGAGCTCTAACAGATAAGGCAGTAACTACCGAGGAGTCGAGGCCACCACTCAGTCCAATGATAGCT
CCCTTTCTTTTAAATTCCTGTTGATATTTAATAATACTTTGCTCAATTTGCCGGCAAACCACTGGAGAGT
TTATGTTCATCTTATCTTTTAATTTCTGATATTCTTCCATAATCTTTATCATACTCTTTTTGTGAAATTG
TTTAGAACTAAAAAACAGTTTTTCTGGTAAGATTTGAAAAAATCATTTATTTATAATATTATATTACCAG
GAGGAATGAAAAAAAATGACCACCACAATTTTATTTGATCTTGATAATACCTTAATATTGTTTGATGAGG
CAAAATTCTTTAAAGCGTATATAAACAAAGTTGCTCCAATTATGTCTGATCTTGCCTCACCACATACCCT
ATGGCGGATAATACTTAATGCCACCAAAGCAGTCCTGCACAATAATGGTAAATTAACTAATAAGGAAGTC
TTTTTTCAAACCTTTATTAAAGATCTGGGAGGTCGAGGCCAAACCCAGGAAATCTGGAATCGCTTTCAGC
AATTTTACGAAAATGAATTTGACCATCTAAAAGCTCAGGTTGTTGTAAACAAAGGTGTTTCGGAAATCTT
TTCTATTCTTAACAAAAAAAATATGAAAATTGTGATTGCCTCCAATCCCTTCTGGCCTCTTATTGCTATG
GAAAAAAGAATGTCCTGGGCTGGATTGGATAAAAAACTGGTCCATCTTATTACCCATTTAGAAAATATGC
ACTTCTGTAAACCTCGTCTGGAATATTACCAGGAAATCTGTACTAAAATAAAGGAAAAACCTGAAGATTG
CCTGATGGTCGGAGATGATCCAGTCAATGATATGGTAGCCGGAAAACTGGGAATGAAAACCTTCTTAATT
ACCGATAGTAAAAGACTTAAAACCCAATTAAGAACAATCAGCAATAAAATAAGGTTTGGCTGGCAGAAAG
GTCTGGTGAGACCAGATTATTCTGGTTCTTTAATTCAATTTCAGAAAATTCTGCCCGAGCTTTAACTTTT
ATTAATAAATTCCAAGATATTCAGGGGGCTCCGCCCCCTGAAACCCCCTCAAAGATAATACCATTCAAAG
AAAATCTATCTTGTTTTGCAAATAAGATATTCAAGGGGAAGAATTCCCTTCTTGAGAGGGGTGTCCTGAA
GGGACTGGGTGTTCCCCTTGAAATCTCCTTTATTCCCATTTCAATCTTATTATTCTCACTAAGTAAAAAG
AGTACATTATCCTTCCCCATATCTTGTCTTGCTAAATTTTTCATAACAAATCAATCCTTTATCTTGAGGT
ATCGGAATTATTGAAATTCCGATACCTCAAGATATATTATTATAGTTTAAAGGGCGATATTGATAGCATC
ATAAATAAACTTTCCACTAAAGAATAAAAGAAATAAACCACATACTGCAAAAAGAATCTGTTGTAATCTC
TGGCCAAAGAATTTACCACCTTTAAAAGTGATAGCAGAAAGAAAAAAATCCCAGCAAAAATCACAGCCCC
AATGTACCAGAAAAAAAGCCATTAATCCTACCACACCAAACTGAGAGGCATCAGCAATTAACACAGCACC
GATAGTGGCCCACCATATTAATAAATAGGGATTAGCAATACTCAAGACAATACCTGACCGTAAAGGAGTA
TATGGAAAGGCAGAATTTTCTACTCCAATCTTGACCTTAGAAATGCTCTTTAATAATCCAATCCCCATTT
TCAGCAAAAATAAACCTCCCACCACACCGATAATCATCTTAACCCAATTGACTTCTAAAAATTGACCAAA
ACCTACTAATATCAATATGACCAGGACCAATTCAACCATTCCATGTCCTAAGGCAATAAAGGCACCAGCA
TAAGGCTGTTCGGTCCCTTTACTTACTGTTACTGCAGTAATGGGACCAGGTGCCATAACTCCGGATAAAG
AAATAATTCCTGCTTTTAGTAAAAAAGATACCAGCATTAATCGGTAGCCTCCCCCTTTAATATGGCAATA
CCATGTGGTAAGGCCTCCAAAATGACAGCCAGTGATTCCCGCACACCCCTGGGACTTCCTGGCAAATTTA
TAATAAGACTTCTACCCCTCGTGCCAGCAATGGCTCTGGACAATATAGCCCTTGGTGTTTTTTTAAAACT
TTCCAGGCGCATAGCCTCACTAATACCAGGCACTATCTTTTCTACCACTTCTCTGGTCGCCTCAGGGGTA
ACATCTCTTACTGCCAAACCTGTCCCACCGGTAGTAAGAACTAAATCGGCTTTCCATTTATCAATAGCCT
CCTTCAGAGTTAATTTAATTACCTCCAGCTCATCAGGAACAATTTTATACCAAACTACCTCTGCCTCTAT
CTCTCCCAGCATCTCTCTGATGGTATTACCACTAAGGTCTTTTCTCTCACCATGGGCACTTCTATCACTT
ACAGTTATAATAGCTACCCTAATCATATCAGGAAATCACCTCCAGGACATCTCCTGGTCGAATGGTACCG
CCTTTAATTACCCGGGTAAAGATTCCTTCTTTAGGCATGATAGACCGAATTTGTTGTCCACGCACCATAA
TATCCACATCATGGTCTTTCCCTATCTGAGTAATGGCTAGGATAACTTCCTCTCCAATCCTGATTTTAGT
ACCTAAAGGATAATTATATAAATCTTCCAGTCCCTGAAAATCTATATTCTCAAAGAGGTCACCATAATCA
AGTTCATAACCCTCTTTTCTTTGTTTTTCTAAACTGGTTAAACTCAGAAGACTTACCTGTTTATGATCTC
TTCCGGCATGAGCATCACCTTCTATACCAAAATCTGCAATTAAGTTAGCCTTGGACACCTGCTTTTTGGG
ACTTTGCCGACTATCTCCTACACAAACTGCCAATACTAAACCAGTTCTGGACTTACCACTATCAATTTCA
GTCTCTTTATGCTCATTATCTTTTTCTCCTTCGCTTTCCAGTTTTAGATATGATTCCCCCTGATAGTGAC
CACTTTGTCCCCCGTCTTTTTCCACCAGGTGAATATGATTGATTTCTATTCCCCGTTCTACTCCTTTACA
GATATCATAAATAGTAAGAGCAGCAACTGTAACCGCATGTAATGCTTCCATCTCCACACCTGTTTTGCCG
TTTGTCATAACAATGGAACGGATAAAAATACTATTCCTCTCTTCCATGAAATAAAAATCCATATCCACAT
TGGTGAGCAGCAGAGGATGACAGAGAGGTATCAATTGACTGGTCTTTTTGGCCGCCATAATGCCTGCTAC
CTGGGCAATTCCTAAAACATCTCCTTTAGCCATTTTTCTATCTTTAATTAAGGCCAGTGTCTCTGGTTTC
ATAATAACTTCCCCCTCGGCGATGGCAATTCGGTGGGTATCCTGTTTCCCTCCTATATCAACCATGCGAG
CCCTTCCTTTTTCATTTAAATGGCTAAGAGTTTCTTTCTTATTCATGGTATTATCCCCCTATTTGAGACA
TATCAAATTCAGAAATATTTTTTTCTCCTATCTGATGACCCAAAGGCTTCGCCTTAACTGCCGCCCTTAG
ATATTGTTTTATTAATTTTTTTCTTAACTCAACTTTATTTTGTGGTATTTCTCTTAATTTTCTCTTAAGC
TCCAATTCCCTAACACTAAAGAGACAGGGTCTTAAATTTCCTTCTGCAGTTAACCTGATCCGATTACAGC
GAGCACAGAAATGTTGACTCACCGCAGTAATAAAGCCAAACCTTCCCTGAGCACCAGGTAATTGATAATA
ACAACTGGCAGGTCCCCAGCCTTTTTCCATTAAAGTAGTCTTTAAATCTGGGAATTTTTCCTTTATCTCT
TCCTGAATGATTCGGGCAGAGATAAAATGTTCCTTATTAATCTCCGTTAATTGGTGATTAGTAGGCATTA
ATTCAATAAAACGAATAGATAGTGGTCTTTTAATAGTTAGTTTAATAAAATCCTCTACCTCATCATCATT
AATATCCTTTAATAATACCACATTAATCTTAACCGGAGTTAACCCTTCTTCTAAGGCAGCATCAATACCT
GCTAACACCTTTGATAAACCATCAAACCCGGTGATGCCTTTGAATTTTTCCTCATCTAAGGAATCAAGGC
TGATATTGACCCTATCCAGACCAGCACTTTTCAGAGAATGAGCCATCTCAGATAAATAATAACCATTGGT
AGTCATAGAAATATCTTCTAATTCTTTTATTTTCCTTAATTGCTTTATAAAATCAACAACACCTTTCCTT
ACCAGGGGCTCTCCACCTGTTAATCTAATTTTGGTCATACCCATTTCTGCCGCTATTTGGACAATCTCTA
ATATCTCTTCATAACGCAAGATCTGCTCATGGGCAATAAAATGAAATTTCTTACTGACTGGTGAACAATA
GATACAGCGAAAATTACAGCGGTCAGTCAGAGAAATTCTAAAATAGCTAATTTGCCGACCATATAAATCA
ATTATTTTTTTCATAGGTCAAAATCTTCCCACATTGACTCAAATCATAACCTCCCAGCTGTCCAACCTGT
TCTTGAAAATGTTTAGTGCCTATAATTTCTAACATCTTTTGAATTCCCTTACTCTGAAAATACTGCTCTG
GAATGATTAAATCGTAACGTTCTTTAATTAAGGGAATAAAATCCAGGCCAAAGGCACTGGCCGCAGAATA
GATACCCAAACCAGTATCTGCCCGGTAGTTAGCAACCGCAGAAGCTACCATTAAATGAGTAAACTCCTCC
TGTTGATAGCCATTAATATCAGCAGGATTAATATTTTCTTTACTAATTAAATAGTCAAGAAGGACTCTGG
TTCCAGATCCCTTCTGGCGATTGATATAACGAACATCCTTTCTGGCTAAATCAGGTATTCCTTGAATACC
CTTAGGATTCCCTCGGGCAACTATTAATCCCTGCTCACGATAAGCCATATTTACCACTACCAAATTATGT
TCGGGTAGAAGGCGCCGGAGATAGGGAAAATTGTACTCCCCAGTTGGCACATCAAATAGATGGGAAGTTG
CTATATGAGCAATTTCTTGTTTTAAAGCTAAAAGACCACCCATACTACCAGTATGAAAGGAGGCCAGGCG
AAATTCTGGGGCAACAGCCTGTAGTTCATTGCGCAAAATATCCAGAATGAGGTCATGACTACCAATAATA
ATTATGGTGTTATCAAAATTAGCATTCCCCTCATTCTCCTCTAATAATTCTGCCTCTACCTCTTCCTTAA
AGGATAATCCTTCACTAAGAGCAGGAACCCTCACTAAGGCATCTGCTTCTAACAGAGAGGAGATAATCCC
GGCACCTCTACTTAAAGGGTAGGCTATCAATTGATTATCTATTTGGGCTAATTTCACCCGCAAGAATTCC
TCATTTCCCAATTTAGATACCACTTTTCTACTCAGCACTGCTTTCACTCTTCTTCTGTTCCGGGGAAGGA
CACCTAAATAACAGCAAATTAAAGGTAAAACAAATTCCCAGGCCGCAATTAAAAAAGAGACCGGGTAACC
AGGTAATCCAATGAGCGGGGTATTTTTTATTACCCCTACTATAGTGGGCTTACCGGGCATAATAGCTACA
CCATGAAAGAGTGTCTCTCCTAATTCCCCTAATACCTGAGCTGTAAAATCTTTGGAGCCAGCAGATGTGC
CAGCAATAACAGTAATAATATCATCTTCTTCAATGGCAGATTGTATCGTCTTTTTTAATTCCTCTTCCCT
ATCACCTATTACCGGATAAATAATAGGTTCTCCTCCCCATTGTAACACATAACCGGAAAGCATCCGGGAA
TTAAAGTCCACTATTTCACCTGCTTTTAGTTCTTCTTCCGCCGGGCTTCTTAACTCTTCTCCAGTAGGAA
TGATTGCCACGCGGGGCTTTTTTCTTACTCTTATGCTAATCACACCCCCAGCCAGTAGCGCCCCAATATC
AATGGGTCTTATTTTATGATTTACCGGTAAAATCAGCTGATGGGTAACAATATCCTCACCAATCTGGCGA
ATATTTAAACCCGGGAAAACAGACTGATAGATTTGTATTCGTTCTTTTTCTTCTTTCTTATGGATGTTAT
TATGAATAGCTTTCACCTCAGATTTTTGCTCCACAGGGATAACATCCTCTATTTTTATAACCGCATCAAA
GCCCTCCGGTAGAGGATTCCCAGTATTAACATATACAAAATCCTTCTGGTGCGTTAAAATAACTGGCTTA
CTTTCTGAGGCATTCACAGTATCCTGAGAGTGTACTGCTATACCATCCATAGCGGCAGCAGCATAATGTA
GTGCAGACCTCCTGGCATATACCGCTTCGGCGGTAATTCTTCCTCGTGCTTCTTCTACTGGAAGACATTC
ACTCTTTTGTTTTAAAACTATCTTCCTCTCAGAAATAGCCTCCTTTATTTTCTGTTTTGCCTCCGCTAAA
GATATTTTGTTTAAGTAAATATTTCGGTTTATCATAGTCTATCGTCAGGGGGAGTTTCCCCCTGAAACCC
CTTAATTATCAGTATTGAGTATCTAGTATTTAGTATATAGTTTAAATGCTAGTTAAATAATAAAGAAAAA
TATCGTACCAAGAAATGCTATCTTGTCTTGCTAAATTTTTTATAACAAATCAATCCCTTATCTTGAGTTA
TAGGATCATTGAAATTCATATACTGCAAGATATTCAAGGGGAAAGATTCCCCTCTTGAGAGGGGTGTCCC
GAAGGGACGGGGTGTTCCCCCTTGACAAACCCTGAATTACATTCCGACTAGCAACTGTATTTAAACGATA
TACGTTATACGTAATACAATATACCATTTTGTCATTGCGAGGAGCAAATCGACGAAGCAATCTCATCCAC
TTCTACCCGCATCTTTGGTCTGAAAACATTTAACTGCAAACTGATAACTATTTATCGCCCTCACCTTACC
TCTCCCTTCTAAGGGAGAGGAATATGATGATAAGCATTACTGTATTCATTTTTATTTAATAGACCATAGA
TATAACATAAAATTCAGTATACGTTATACGTAATACGATATACGATTTTGTCATTGCGAGGAGCGAAGCG
ACGAAGCAATCTCATCCACTTATACCCACAGTATTAATGAAAAGTAATCAATTATTGGTTCTCAGTTAGA
AGGCTAAAGATACAGGTATAGTAGTATGAGATTGCCACGCCTGCCCCTTGCCCCTTAACTGGTGTTAAGA
GGCAGGCTCGCAATGACCTTTTACTTTGCTAGTTTATCTTATATAGTATCGAATTGTAACTTATGCTAAA
ACAGGATGACAGTAACCTTCTGTCCCTGGTACAATCCTTCCTGATTAAGTCCAATAGTAATATAACCATC
AGCTCTGGCTAAGGAAGAAATCATACCTGATTTTCCCAAAATGGGAACCGCCCAGAGCTGGCCATCTCTC
TTCTCTAATACTACCCGAATATATTCTTCTCTGCCTGCATCAGAAAATACATTTTTTTCCAGTATTGCCT
CTATGGTCTTTTGCTCTGCAAAAGGAAAAATTTCCCCTTTTAAATCATTTATTATCCTTCTAATAACATT
TTCAAAAACCATCAGGGCTGAAACAGGGTGACCTGGTAATCCAATAATGGGTTTCTGTTGATTTAAAGAA
ACAATGGTGGGCTTGCCTGGTTTTAAGGCCAGACCTTGCACCAGAATACCCGGGGGACCAAGACGATTCA
GTACCTTTAAGGTATAATCTCTACTGCCTACCGAACTACCTCCCGAAATTAATATCAAATCAATTTCCCT
GTTTTCCAGACACCCCCGGAGTTCTCCTTCCAGTATTACCTCATCATCTGGAACGATACCTCTATAATGA
GGAATACTACCAGTCTCTCTAACAGCAGCCCCCAGGGCATAGGAATTAATATCACGCACCTCAGCAGGTT
TAGGTTTGACATTAACAGGTACTATTTCATTACCAGTAGAGATAATGGCAATACCCAGTTTTCGATAAAC
AACTACCTTATCCCACCCCACTGCTGCCAGTAAACCAATATCCGGTGGTCTTAAGCATTGACCTTTTTTC
AAAATAAGCTCATTTTTCTTAATATCCTCATCTTCTCGCAGTACATTTTCCCAGGGAGCTACCGGCTTAT
TTATTTCAATCAGGGTTTCGCTAAGCTGATTAGTATGCTCCAGCATCACCACCGCATCCGCTCCCTCTGG
TAACATACCCCCGGTCGATATTCGTATCGCCTGGCCATCCGGTAAGGGAAAGTCAGGCTTTTCTGACATC
TTTATTTCCCCCTTAACCTCCAGATAGGCCGGTAGGCTATCACTGGCTCCAAAAGTATCGCTGGCTTTGA
CTGCATATCCATCCATGGTAGCCCTATTGAAACCGGGTATATTCTCCTGTGAGATGATATCCTCAGCCAG
CACTCTTCTGGAGGCACAAAGAAGGTCTATTTCTTCCTTACGATGGGACAAAAAATACTCATAATCAAAA
TGTTGTCGAAAAAGTTGCAATCCTTCTTCCAATGTCCTAACTTTAAATAGTAAGTCAGTCATACCTTATC
TACCTTCAGGGGGGCTTCCTCCCTGAAACCCCCTCAATTATCAGTATTGAGTATCTAGTATTCAGTATAT
AGTGTAAATTTCAGTTAAAAAATAAAGAAAAATTACTTTACAAAGAAATTCTATCTTGTTTTGCCAACAA
GATATTCAGGGGAAGTATCCCCTGAAACCCCCTCTAATTCAATTATTTTATTATACATTATCTTTTTAAA
AAATTTAAATAAGCGATAAATAACAAATCATTTTTTGCAAAAAGAATATATTCGAATATAGTAATTAACT
CAATTTTCAGCTCAAACTTATCCAGATAACTACCCCATAAAAACGGTCATAAGTTCGGCTAACGAAATGT
CTCCGAAATAGTACTTCAGGTCAAACTTAGCCAGAATCTCCTTTATAACTTCTGATTGATATTGCTGATC
TTTTAGGGCGTCTTCAATCTCACTTATATCGCATAAGGATAAAAAATCTCCGAATATCTGACAATTCTTT
ATCCTCCCTTTTTCTACATCAAGTAGTAGCTCAACCTTGCCTCCCGAAAATCGACGAGAATTTTTAATAG
TATAAGGGGGAGAATAGCCGAAATTCCATTCCCACCTACTATATTTCTCCTCCACCAATTTATTTATTTG
TTCTAAATCATATTCACCAAGAGGGTAGTGTTTAATTTCCCTTCCTTGAAACAATTCTTTTAGAATAGAT
TCTTTAAATTCTGTAATATTCATCTGTTTATTGTTAAGATATGGTTTGATATTGGTAACCCGACTACGGA
CTGATTTGATTCCCTTGGATTGAATCTTATCAAATCCTACTTGTAATGCCTTAGTTATAACCTCTAAATC
AGAGTCAAAAAGTAAGGTACCATGATGCAACAACTTATTTTGAAAAAGACGCTGAGCATTGCCCGATATT
TTCTTACCTTCTATAGTAATATCATTACGACCGGATAATTCGGCAGCTGCCCCTAATTGATTCAGGGCTT
TTACCACCGGTAGAGTAAATTCTTTAATATCTAAATTAATTGGGTTTTCTAAGTGGATTAAAAAGGTAAA
ATTCAAGTTGCCCAAATCCTGATAAACTGCTCCACCACCAGAAAGTCTACGCACTACCTTAATCTTATGT
TCATTAACAAAGGGTAAATTGATTTCTTCTATAGTATTCTGGTTATGGCCAACTACAATAGTAGGGGTAT
TCTGCCAGAGAAATATTATCTCCTCATCGATATCAAAATTTTTTAAGATATATTCTTCTAAAGCTAAATT
AAAGTAAGGGTCTAAAGAGTGACTATCAATATATTTCATTTTTTATCTTACTCCTTAAAAACATTTTCAT
TATACTTATTTTCCTTATATAATATCAACATATAATATAAATAATATAAACTTTTTAGAAGGCAATAAAT
ATTGCTGAAGAATTGTTTAAGAAGGAGTCAGTTTTGCTTAATAAAACAAAAGGCTATCTTATGATTGCTA
CCGCTGGTATGCTGTGGGGAACGGTTGGCTTTTTTGTAACCAAATTACTTGCTGCCCAGGTCCCTCTTTC
TACTATTATTTTCTGGAGGATGTTCTTTGCTTTTATAATCCTCTTCCTCTTTCTTTTTTTTACAGATAGA
TCCAGATTAATAATTGACCGCTCTATATTAATATATGTTATTGCCCTTGGCTTAATAAGCCAATGCCTCT
TCAATATCTGTTATTTTAGTGCTATCAAGCTAACTTCTATTGCCACTGCGGTAACTTTACTCTATACTGC
ACCCCTTTTTATCGCCATAATGGCGCGCATTTTATTTCATGAATTTTTTACCAAAAACAAAGTATTAGCG
CTAGCACTATGTGTAACAGGCTGTTTTCTTACTGCAACTGGTGGTATTTGGGAAAATCTACAATTAAACT
GGCAAGGAATACTGCTGGGCGTGGCCTCTGGGGTAACCTTTGGCTCTTTACCCATTATCAGTAAATACAT
CTCCCCTAAATGTCATCCCTATACCATTGTCTTTTATTCTATCGGTTTTGGTCTTCTATTTTATTTACCA
TTCTCTCAACCTATGTTTCTTTCCCCCTCAAATCATAAGCTGGTGATCTGGTTTTATATTCTATCTCTCA
GTATTATTTCCACTATCATAGCCTATCTTCTCTATATTGGTGGATTAGCAACAGGTATAGAAGCCTCTAA
AGCAGGTATCATTAGCACCATAGAGGTAGTAGTATCAGTTATAATATCACATTTTGCCTTCCAGGAACAA
TTATGGGGTTGGAAATTGATAGGCATTCTGATGGTTATAGGATCTGTAATTGTGGTGCAATTAGAACGAC
CCTCAAATCTCGATGCCCACTAAATATGGATACCAGAAAAAGTCTAATTTATAGTAAAGCAGTACTAAAA
TATCTCTCTGCCCGATCAGGTAACACGGTTACCACTCTATTTCGGCCATTGTCCAAATGTAAAGCAGCAA
AAACATTAGCCCCTGAAGAGGTCCCCACCAACAACCCTTCCTGCAGCGAAAGTTGGCGAGTAGTTTTAAT
GGCCTCTTCATCAGAAACCGTTAGCACATAATCAACCAGATTGACATCTAAAACCCCTGGAATAAATCCA
TCGCCAATACCCTGTATCTTATGTAAACCAGGTTCTTTTCCTAAAAGAGCAGCACTATTTTTTGGTTCTA
CTGCCACAATTTTTATATCAGGATTTTTTTCTTTCAAAAATTGACCCATACCCTGCAGTGTTCCACCACT
TCCTACTCCAGCAACAAAAATATCAATTTCACCTTTGCTATCTTGCCAGATCTCAGGTCCTAGATTTTTA
TAATGTGTTTCCGGATTTTTGGGATTTACAAATTGATCTGCCACGAAATATTTTTCCGGTTCCTGCTGGG
TTATTTCTCTCATTCTATTAATTGAGCCAGTTAAACTTTCCTCCGCAGGAGTAGTAATAATCTCGCCACC
AAAGGCCTGTATAATCTTTTTTCGCTCATCACTCATGTTTTCTGGCATAACACAGATTACCTGATAGCCT
TTTTGTACCCCCACCAGAGTTAAACCTATGCCAGTATTACCCGAAGTGGCTTCAATAATAGTCATACCTG
GTTTTAATTTCTGATCTTTTTCCGCTTCTTCAATGATGTATTTTGCTACTCGATCCTTAATACTACCACC
AGGATTGAGAAATTCTGCTTTCGCATATACATTACCTGAAGACATTTTCTCTAAACAAAGAAGAGGTGTA
TTACCAATTGCTTTGATAATATTATTAATTAACATAGTAATGCCTTTCTGTTTTTAGTGATGATTTAATT
TTTATAATATAACAATAAAATAACAAATTGTAAATAATAATTAATATCTTTATGTCAATTCCAATTTACC
GATAGTTCCAGGCTATTTTCGCTAATTTCTTTCGAAAAGAGTTTTTTTCGTAAGATACTCCTTTTGCTTG
TCCAATTTTTTTTAAACTATTATAATTAATTTACCAAGATGAATTTTTTTGAATTACATTTTGGGTCTTT
CAGGAGACTATTCGGAGGTCACTCAAAGAATGGTAAATAAAAAGAGATTTTAAGGAATAAGTTTCTTAAA
GCATATTGTCTATTGTGACCAGCTCAGGAATTATATTTATCGAAACAGACAATCTCTGACAAGGGTTTTC
TTTCCGTTTTGGGTCCTAACTTGTTAGGATATCCAAGAGTCATTAAAGCAACTACCTTTACCCCTTCTGG
AATATCTAAAATTTCTTTAACCCGATCCTGATAGAAGGCACCTATCCAGCAAGTGCCTAACCCTAACGAG
GCTGCTTCTAAGCTCATATGATCCAAAGCTAAGGCTAAATCGACTGGATAACTATATTCGCTACCGCCCA
TTAGATAATTAGGAGCAGTGGCACAACCTACTATTACTACCGGAGCTTCTCCTACAAATTTCTGATTTTT
ACAGGCAGAAACTAATCTTTCTCTTAATTTTTTGTCTCTTACTACTATAAACTTCCAGGGTTGATTATTG
CAGGCGGAAGGAGCTAATCTACCTGCTTCTAAAACTTGTTGCAGTATTTCTTCAGGAATTTCTTTATCCT
GATAACTTCGTACACTCTGTCTTTTTTTAATTACTTCCAAAACCATATATATAATTCCTCTTCTATAGTT
TTTTAATCTATTTTTATTATATCTTTTTTGCGCTCCCTTTCAAGAGAAGAAAAACTTCCTTTCTAAACCT
AATCTTTCAAACTTAAAAAATTTGCCAAAATTTTTTAGAATAAGATTAATTTTTAGCACAAATTAAACTA
AGGCAATGTTAAAACAGATTGCGGATTTATTCTCTTATCTAACCAGCTAATCTGGTTTCGTTCTTTCATT
ATCTCCAAAGTACGATAGATATCTGCCAGGGAATACTGATTGGGCATAGTATAAACCAAATCCTGAGCGG
TAACCTGTCCTTTTTCCGATAATAAATCCTTAAGATACATGGTAATTAATTCCCTGATCTTCTCATATTT
TTCTTCCTCTTTTGGGGAAAGTGATTGCCCTAAAATAGAATCTGGATTTGTTGGTTTCCCATTTTCTATT
TTTTCAGAACTCTTGTGAATATTAAGTTCTTCATTTAATTTTTGTTTTATTTCTGCCTGACTTTCCCTTA
GGTTCTGAATCTGTCCTTTCACTTCTTTCCAGTCATTAACTATTTCAAAAGAAGGAGCACTATCTTTATT
CTGGTTTTCCGTGCTACCTTCTTTCATCTTAAAGTAGGCTGATTCATAAATATATTGGGACAAATATTCC
AGATTATCTATATTCTGCTTCATTTTGCTAACCATCAATTCTATCTTTTTGAAAAGCTGCTGAGACCATA
AATAAAAAATGATGCCTAAACATAATGCTAATATAATAACAATAATAGCCAGTAATGGTGCTGTTTGTTC
AAATAACATATTCTCCAACTTTTTTACTCTCCTTTAACCACAAGATAATCAGGGGAAGTGTCCCCTGAAA
CCCCTCATTATCACCCTCACCTTTCCTCTCCCTTCTAAGGGAGAGGTTTAAAGTAAGAGGGTTAGTATAT
TGATATTACTTATTTTACTTATTTAAAATAATTGTTTTTTAAGAATATCAAAATTGCCTGGCAATTGCGA
TATTCAAGGGGAAAGATTCTCCTTCACAACCCGTGAATTAAAAGCAAAATAAACTAGATTTCTTCGCCTC
CCGGTAAAATTTGAGAAGCAAAATCCCGATCTTGCATTTTATTTTTACTCTCTTTATCTTGTTTCTGAGC
TATATTCTCGTTATCAGCATTAAGAGGTTGAATATTGCTTTGTTCTTTTTTCTCCTTAATATCTTTATTA
ATATTATTATTAATATTAATATTTTGCTTATCTTCGGGTGCACTTTTTGGGAAAATTAAATCCTGGTTAT
ATAAGATTTTGGGTAATCTTTCTAAACGAATAGTACTCACTGCTAATCCTTTGGACATTTCAGTAACCAT
AAGCGAAAGCTGGGTATAAAGTCGATAGAATGCAATAGCCAGCCAGATAGCAAATAAGCTGATAATGATG
GACAGAAAAGATAAGACGATAACAATTATTCCTCCATTATTCATAACAATTACCTCACAAGATATTCATA
TATTTACACAGCTCAGTCAGGAACATACCAATATCCTGGTGTACCACGATAATAGCTTTACGGTCCAAAT
GGGTCTCCATATAGTTAATAATAACCAACTCCCCTCCCCTGGCTAAACAATATTCTGGTAACAAATTAGC
TGGCGAAACCTGTAAGGAGGAGCCTACTACTAAAAATAGATCAGCTTTATTAGCCTCAGTAACAGCTTCA
TCCAGATTGGATAACATCTCGCCAAATAAAACTACCTCCGGCTTAAAAACACCGCCACACTGACAATAGG
GAACATGCTGGTCATTACTGTCTATTTTTTCTAACAATAATTGTGAGGAAATCTTCTTTCCGCATCTATA
ACAGATGGCCTGGGATAAGTTCCCATGAATTTCCAGAACCCGTTGTGAGCCTGCCTTCTGATGTAAATTG
TCAATATTCTGGGTTATTAAGGTATGTAAATAGCCTGCACGTTCCAGTTGAGCAAGGGCATAATGAGCCT
TATTGGGAGAAACTTTATCTAATTCTTCGATCCTGGGACGATAAAACTGATAAAATCGGGCTGGATTTTC
CTGAAAAGCCTCGATGCTGGTAACTTCTATCGGGTTTACTTTAGACCATAAACCTTTACCTGGGGTCCGA
AAATCAGGAATACCAGAAGCTGTACTGACCCCTGCTCCGGTCAAACAGACCGTGTATTTTGAATCTTTTA
GTAATTCACTAAGTTTTACAATTTTTTGTTGCTCTATATCTTTCATCTTATGCTACTGAAAATAAAAACT
CCTTTCCATATTTCTTTCTGTCCTTATACCCTACCCTAAGGGTTAACAACTCTCTTATCTATATTATTCC
ATTAATTCTATTTTTTAGACATTAAATCGGAAATTGACAATATCCCCATCCTCAATCAGATAATCTTTTC
CTTCAATTTTTAATAAACCCTTTTCTTTAATCTTAGATAGGGAACCCCACTTTTTAAAATCGTTAAAATT
GACTATCTCTGCCCGGATAAAACCACGCTCCATATCACTATGCACTTTACCTGCTGCTTTAACTGCGGTA
GTGCCTCGGTGAATAGTCCAGGCTCTTACCTCATCTTTGCCTACTGTAAAAAAGGAAATTAAACCCAGAT
GTTGATATAAAACCTGAGCTAATCTGGTTATACCGCTTTCCTTAAACCCCAGGTCTTCTAAAAATAATTG
CCTTTCTTCTTCTGGTAATTCATTAATTTCCATCTCTACTTTTCCACAAATAGGGATACTCGCCATGTGA
TGCTCTTCGATAAATTGATTAAATTTTTCCTGATTGGGAAATTTATTTTCCCGTAACTGTTCTTCATCAA
GATTAACAGCCACCACAATGGGCTTAAGACTAAATAAACCATACCCACTTAATACTTTTAATTCATCCTC
ACTCAGGGTCAAACTGGTTAATAGATGACCATCTCCTAAATGTTGTCCACATCTTTCTAAAATTTTCTTT
TCGTTTTCCTCTGATAAAGTCAACTTTCTTTTAGAACTATCAAGTCTACCAATACGATTTTCTACCAATT
CTAAATCCCTCAAAATAATTTCATAAACCAGGCTCTCCAGCTGGCGAACAGGGTCAGTGTCACCAGGAAT
AGCTTCCTCCTCAAAAACCCGAATTACCATTAAAAGTGCATCTGAATTTTGTACTTGATGAAAAATCTCT
TGTTTTAACTTTTCAGGTATATCTGCCGAAATACCAGGAATATCAATTATTTCAATGGTCGCATAAATAG
TTTTTTGGGGCTGATAGAGGGAGCTCAAATAATCAATTCGCTCATCAGCCACCTTAACCACACCAATATT
TTTTGTTTTTGCTGAGGAAAATGAATCAGTCTGCCTATGCTGACTGGTAAGAAGATTAAAAATAGTTGTT
TTCCCAGTTAAAGGCATTCCTAAAATACCGATATTCATTACCCACCTCAAAATGAATTTTAGAGCAATCC
CCGGCCATAAGTAGCCATAGCCAGATTACCGTATTTAACACCCTTTACTGCTTTTAGCTCATTAGCAAGC
TGCTTAAGAGCACTTGCCTCTCCCTGGACAATAATTACCTCCAGACAATTATCATGGTCCATATGGATAT
GCTGAGTGGAAGTAATCATATCATAATAGTCGTGTTGCAAAGTAGTTAATTTTTGAACTAAACCCCTTTT
ATGATGACTGTAAACCAGGGTAATAGTACCAGCCACCTTTTCATTGTTAGCCCATTCAGTTTCTACCAAC
TCTTCCCGAATCAAATCTCTTATTGCTTCAGAGCGATTTTTATATTTTCGCTCTTTAACCTGAAGATCAA
ATTTTTGTAATAATTCTTCTTCTAAAGAAATACTAAAGCGAACTAAATGAGACATAACAAATCCTTTTTT
TCTTCATCTATTCTATGCTTGAAAAAATTCATTACTTATTAAAGACTTATTTTATTTTTTCTTTTACCTT
TAGATGTTCTAAAAGAAGGTAATCAGGGGAGGTATCCCCTGAAACCTCTTAAGGAGAATACCCTGGTAAA
AAATAATATTTTCTTACCTAATAATAACACAAGAAGATAGGAGGAGCAAACTACTTTAAAGAAGCCTTTT
TGTTACTAAACTTCTGGCAGATCGCCCAATTTTATGGTATATTTAAAAAGAAAAGAAATATTTATTTATT
AATTCATTATGAGTGAAAAAGAGAAGAAAAACATGACAAAAACAAAAATTCTAAATCTCGAAGCAATTAA
AAATACCTTAAAATCGCATAAAGAAGAATTAAAAGAAAAATATGGAATTAAAGAAATTGGTATCTTTGGT
TCTTATGTCAGAGGGGAACAAAAAAGAGTTAATGATATTGACATACTTATTGACTTTGAACCTAATGCCA
AAATTAGTCTTTTAGATTTTGTAGAAATAGAAATTTATCTGAGCAATTTATTGGGAGTAAAGGTTGATTC
AGTGGAAAAGTCAGTATTAAAACCAAGGATAGGCAAACATATACTCAAGGAGGTAGTCTATCTATGAAAC
ATAAAATAGGAGATTATATTGCTTTTGGGACTGGATAAAGTTAAAGAACTACAAGAGAAAGTAATTTCCA
ATACTTAATTGATAATGTATATAATAAATTGTTATCAATTATAAAAGTTGAGAGGTTTACTGATGAAGAT
GCGCAAAAGTGAAATAATCATTCTGGGAATAATTCTGTTTTCCTTGATCATCAGTATTTACTGCTATCCT
CAGATGCCCGAGAAAATAGCTTCGCACTGGAATGCTCAGGGGCAAGTAGATGGCTATATGTCAAAATTCT
GGGGGCTGTTCTTGATGCCCTTTATGTTTATAGGTCTTGCTTTACTTTTTGTGGCTATTCCTCGAATAGA
TCCCTTGAAGGTAAATATTGAAAAATTCAGGAAATTTTATGACATATTTATCGTCTTGTTTTTTGTTTTT
CTGTTTGCAATTCATTGCCAAATCACTCTCTGGAATATGGGAATTGAAATAAGTCCCAATGTTATTCTCC
CAATCGGTCTTGGTCTTTTATTTTTCTATATCGGTATTCTTTGTGAAAATGCGAAAAGAAACTGGTTTAT
CGGAATCAGAACCCCCTGGACTCTAAGCAATGAGGTAGTCTGGGATAAAACCCATAAAATCGGTGGAAAG
TTGTTTAAGATTGCCGGAGTAATTGCTCTTTTAGGAGTTTTCTTTCAGAACTATGCCTTCTTTTTTATCA
TTATTCCAGTAATTGCAGTCTCTGCCTATACCATTATTTATTCCTATGTGGAATATCAAAGGGAAACAAA
ATGATAGCATTATAGGAAATTTTCCCTAAGTAAGGTAAAATATCCAAGGAGTGAATTCCCCCTGGATACT
CCTAAATTAACCTTATTCAATTCAAGTTCAAGTTCCATATTTATCTTTATTCATTTTGATGCATGTTAGT
GGAGCAATTTTTTTGGCATAACGCAGAGCTTTTTTCTCACTGGAAAAAGTACGGTCTCCAATCATAATCG
GTGGGAAAATCGTTTTACCATGATAAGACTGATAGCCAAATTTAACTATATATTCATCCTGTCTTTTAGA
TATTTCGCAGTAATCATAACCATTTTTGGTAATATTCATAATATTGAGTCTCTCTCAATTTTTATTAACT
TTTATAAAACACCGGGGGTAATAACAATAGCCATACTATATTTGGGATTGGCGGTTAGATTTAAATTCAT
AAATTGGTCATAAGAGATAGTATAGTCTTTCCCGATGGTCGGATCATTGGTAACTATTTCTTTTTTCTCA
GCATCAAAACCAACAATAACACGAGCATGAGCCAGAGAGTTAGTTTCCTTATATTTCTGTATTGCTATTA
AGGGAATTTGGTTGTAAAGATATTCTTCAATTTCTTCCATGGTTAAAACAGTAAAGGAGGCTTCAAATCC
TAAATCCTTAGCAAATTTAACCATTTTATAAATATCCCCTAAACCGTCTGGTTTAATAATTTCTTGGGCT
AATTCCTGCTGGGTCACCTGAACTCCAAAATAATTTAAGGTCATTGCCCCGGAGGCAGGTAAGCACCAAT
TATTACCGGCGTATTTCTGATAAGGAACTTCCAGATAAATTGAACCAGTTTTAGCCTTATAATCATTCTC
TGTTAGAATGCCATTAGTGAGCAGATCACTCTCCTGATTAGTAAGCTCTGTTTCTGGTATAATTCCACTA
CAGGATGTTAAAAAGAATACCGCACTTATAATAAGTAAGATTTTACTGATGTTGATTAATTTTCCCCAAA
CTTTCATTTTATCCACCCCTTATGACCAGTTGAAAAAGAAGCAAAGTTTGGGCAAAATAAAAAAAGGTGG
TAGTCTGGCAACCTTGGTTTTAGACTTTAGGCCCATAACTTTGCGCCCTATTCTTTCGAATAGTTTGCCT
TTTTCAACCTTATTATTTAAATTTTTTTATTTATACTTTTCTATTTTTTTGCTAAAAGAAAAAGAAGTCG
GTAGGCTGGCAATCTTAACAGTTTCCTGTCTTAGACCCATTCCTTTGCGCCCTATTCTTTCGAATAGTTT
GCCTTTTTCAACTTCAAATTACCAATATTTAATTTTACTATATACTACATTCTACTATATTTATTCCCTA
AATAAAAATATTTAGACAAAAATTTTACTTAAAATTAAAATTTTTTTTATTTCTGCAATAATTTAGAAGG
ATAATCTATTCTATTAGATAATTTATCCTGATAGCGTTCCAGGGCGAGCTGTATCAACCTATCTATCAAT
TCGGTAAAACCAATTCCGCTTTTTTCCCATAATCTGGGATACATACTTACCTCGGTAAAACCTGGAATAG
TATTGATTTCATTAAGGTAAACGTGGTAGGAATTGCTTCTCTTCTGGACCAAAAAATCAACCCGGGCTAA
ACCTGCCGCATCAATGGCTAAAAAAGCAAGCTTAGAGAGGTTTTGAATTTGCTTGGTTAGCTCATCAGGA
ATCTTAGCTGGAATAACCAGCCGGGTATGCTCATCAATATACTTAGAATCATAATCATAATATTCTCCCG
CTGGTTGCACCTCACCCACCAGAGAGACTTCTGGTTCATCATTACCCAGGACACTGCATTCCAGTTCAAT
ATTATCTTCTACTCCTTCTTCGATAATAATTTTACGGTCATAAGATGCAGCTAAATCAATGGCAGGAGCT
AATTCACTTCTTTGCTGCACTTTATTGACCCCCACACTGGAACCCAGATTGGTCGGCTTCACAAAAAGAG
GAAAATTAAATTGTTCTTCTATTTCTGCTAATATCTTTTTTTTCTCAATGTTCCATCTTTTACGCTTCAT
CATCATCCATCTGGTATGAGGAAGCCCTGCTTGCTGAAAAATCTTTTTCATCAGTTCTTTATCCATAGCC
AGTGAGGAGGCTACTACCCCTGAACCTACATAGGGAATACCAATTAATTCTAACAGACCCTGCACGGTAC
CATCTTCTCCATAAGGTCCATGTAAGAGAGGGAAGATAACATCTAACCTTTCTAAAGGAGAATAGGTAAT
TTGATTATTTCTTCTGCTGGCAACTAAAAATTGATGATGGTCTGTTTTACTTTGCCAGCAAATTATCTCT
TTTCCCTCCACTCTACCAGTAAGTAGAGCCTGGCGACTATCAGAAGGTGATAACCAGTAACCACTTTTGG
TAATACCAATCGGTATAGCTTCATATTTTTCAGTATCAATGGCTTTCATCACTGAGGAGGCTGAACAGAA
AGAGACTTCATGCTCACCTGATTTTCCTCCAAACAATATCCCTACTTTTAATCTTTCTGGCTGTTTCATG
ATATTCCTCTCTCTAAAATGAAATCTCTGAATTTACTTCAAGCTCAATAGCTATAAAAAATATTATCCTC
CACCTATCACCGGAAATACCTCAATCATATCGCCCTCTTTTACTTGATAATCAAAATTAACTATTTTTTT
ATTAACCAAAACCATCCCCACATAACCGATAACTTCCTTGGGTAAAAAACGGTTCAGAATCGATAAAATA
TCCTCTTGAGAATCAAGCTGCAAATTTAAGACTTTATTAGAATTATCCTTCAGGTATTGTTCAAAACCAG
AATAAAACCTAATGGTTACTTTCATGCCTATCACTCCTGCTTCTTTTATTCTTCTCAGTAATAGTATCTC
CTTTAAGTGGTACTATCTGCTTCATCTTTTCTCTCTGCTCCATCTTTTCTTTAATCTCTTTTTCCAGACC
TCTCTTCGTTGGGAAATAATACTTTCTATCTTGCAGTTGTTCAGGAAGATGCTGTTGATCCACTAAGGCC
TCCTGAAAATCGTGGGCATATTGATAACCTTTTCCATAACCCATCTCTTTCATCATCCTGGTAGGAGCAT
TGCGAATTACTAAAGGTACTGGCAAAGGACCATATCTTTTGATATCCTGACTGACCAGTTGCCTGCCTTT
ATAGAGTGCATTACTCTTGGGAGCATTGGCTAAATAAACTGCCGCCTGGACAAGGGCTAAATCTCCCTCT
GGCATACCCAGGAAATGAACCGCCTCCATTGCCGAAACAGCAACCGTAAGAGCCAGGGGGTCAGCATTAC
CTACATCTTCCGAAGCAAACCTGATAAGTCTGCGGGCAATATAGAGGGGGTCTTCACCTCCTTCAATCAT
ACGAGTAACCCAATATAAGGCTGCATCCGGATCAGAATCACGCATACTCTTATGTAAAGCAGAAATAAGA
TTGTAGTGTTCTTCCCCGTTTTTATCATAACGGAGGATATTTTTCTGAACAATTTCCTGGATTATTTTCC
GATCTATTTTAATCTTTTTCTTCTCTTCTTTATCCTTCTCCTTATTCTTATCCTTACCATTCTCTTTATC
CTTAAAGACAGCAATTCTGGTATTGACGGCAAATTCTAAGATATTCAAGGCTATGCGGGCATCTCCGTAA
GAAAGCTGGATAATGAGATTAATCGCCTCTTGCTCAATCTCTATCGGTAAATTTCCAAAACCAGCTTCTT
GGTCAGTTAAAGCTCGCTGAATAATTTTACCTAAATCTGCCTCGCTCAGTGGCTCCAGGACATAGACATT
AGAACGGGACAATAAGGGAGGAATAACTTCAAAAGAAGGATTTTCAGTAGTGGCACCAATCAAGATAATT
GTTCCGTCCTCTACATAGGGCAGAAAGGCATTCTGCTGAGATTTGTTAAAACGATGAATCTCATCCACAA
AGAGAATAGTCCTCTGTTGATGGAAGGCCCAACGCTGTTTTACCTCTTTAATTATTTCCTTCAAGTCGGG
AATACCAGAGGTAACGGCACTAAATGGTACAAAAAAACTCTTGGTCATCCGAGCAATAATCATAGCCAGA
GTTGTTTTACCAGAACCTGGTGGCCCCCAAAAAATAAGGGACTGTAGCTGATCATTTTCAATGGCAATAC
GTAAGGGTTTACCTTTGCCTATAATTTTTTCTTGCCCGACAAACTCATCTAAATTCTTAGGTCGCATACG
ATCCGCTAAGGGGGCTAATCCTGTTATTTTTTCTACCTGTTGATGAAAAAGGTCTCTCATCTTTCTCCTT
AACCTCTTTTATCTCATTATCTTATCATTTTTTTCCCATTTTTTAAATAACAAGTTACTCAAAACCATTC
TTGCCTCTATTTAAGGATATTTTTCTCTTTGATAAGGTATCTTTTCACCTCCCTGACCATCTCTGAAAAG
AAAAAAGATTTAAGAGAGATATTTTTATTTGATGAGAGATCTTCACCCTCACCCTAACTAACCCTCTCCT
TTCAAGGAAGAGGGAAAAGAGAGCGTTCTTCCCCTTTCTTTTGAGAAATAGGATTAAGATACAGTGTCGA
GGGAAGTTATTTAGGCATATACCTAAAATTAGGCTATAATAAATTACAATATCAAGGTATAATAATATTT
AATTCTTATCTTAATGAGGAATAATAAATAATATATGATAAGTTAGATTTTAAGTCAGATTAATTCCCAT
AATTTCTATATTTGAGTTAAAAAGAGGATTTATTATAAAATAAAAAAATCCAGAGATAGAAATCATACGG
AAATCATACAGAATAATAAAATAATAAATATAATAAATAGTAAAGCTTGCTGTTAATTCAATGGTTATCA
AGGGAAATAATTCCCCGATAAAATAAAATTTGGCAGGAGAGAAAGATTATGAATAATCATACCATTAGGG
TGGCCTGTCTCCAGTTAGAGGCGAGACCATTTTCAGAACAGGCTAAAAATAAAGAAAATATATTACAGTT
CATGAAACAGGCCGCTCTGTCTAAACCTGATTTGATAGTGCTACCTGAATGCATCTACCCCTGTTATTTT
TTATCTCCCAGAATCGTCCCTGGTTATAGTGAGCTGGCCAATCTGATTGAGCAATTCTTAAAGGAAGTCC
AGGATTATGCCCGAAAATACCAAACCTTCCTTGCCCTGGGTCTACCTGAATATAACCAGGAAAAGAATGA
GCTTTACAATTCCGCTCTACTAATTGATGATGAAGGACAAGAGGTGGGGCGAGTAAGAAAATCCTTTTTA
TGGCATTTTGATCATAACTGGTTTCAAAGTGATCATCACTATCCCGTTTTTGATACCAAAATTGGTAAAA
TCGGTTTATTTATCTGTGCCGATGGCCGCCTGCCCGAAATCATCCGCTGTCTCTCCCTACAGGGTGCCGA
AATTTTATTAGACCTTACCAATTGGGTCACCAGTGGTCTGGAGAGAAAAGCCTGGTCTAATCCCCAGGCA
GAATATATGATACCTACCAGGGCCCTGGAAAATAAAGTATGGATTGTGGCAGCAAACAAAATCGGTTATG
AAGAAAAATCGATTCAATATTGTGGAAAAAGTGCCTTCTTCTCACCAGAGGGAAAGACCGTAATGATGGC
TTCTCCTGACCAGGAAGAAATTTTAGTTCAAGAAATTGACCTTTCTCAATCCCATCAGAAAAATATTGCC
GGGGTTATTGATGTTTTTCAAAGTAGAAAACCGGAACAATATAATTATCTTACCTTACCTACCCACCAGT
TACCCATTTGGCAAAAGAGCAAGGAAAAAACGAATATTATTGAAGAAAATCCTTTTGCCGCAGTTATCCA
AATCGGAGAACCGCCAGACCAAGACCTTTCTGCCTATCTTTCCAAAATTGAGTATTTTTTCCATACCTTA
AGCGAACAAGAGGTACATATTTTTTCTTTTTCTCAAATTAATAATTTTAACGCTCAACAAAGTGCGAAAA
TACTGGACTTACTAAAAGACTTGACCAAGAACTATCCTTCACTCTGCTCTATAGTATTGAGTGAAGAAGA
AAATTCCCTAAAGTATAAAACTATCTTTCTGGTCCAATCAGGAAAAATAATAGGAAAATATAGAAAAACA
CATCTGGAATTCTCAGAAAAAGATAAAATTACTCCTGGCGAAAATTATTTTGAAGTCTTTAAGACCCAAT
TTGGAATAATCGGAATGATGCTTGATTATGAAGGTTTTTTCCCGGAAATTGCGCGCATCTTAACCTTAAA
AGGTGCCGAAATAATCATCTGGCCAGCTCAATTTAGTCATGATGAACATCTCAAAATCGCTCAGACCAGA
AGTGCAGAAAATAAAATCTTTATCATCTACCCCAATTCTATTCAGCAGCAAGGCAATGGTCATAGTATTA
TTACCTCTCCAGCCGGGCATATCATTACTGGCTGTCTGGAAAATCTAGAAATGGCAAGTATAGCCTCAAT
TTCTTTAAGCTTAGCAAGAGATAAAATTATCGTCCCTCATACCCATGCCATTTTAGGACGCCAGCCTGCC
TCTTATAAGTTATTAACCACACCCTTCCCCCCCAAAGATAAAGGTTAGAATTAGAAAGTAACAGTAAGAA
AATTTAGTGAGGGTACCATTTTGAAAGCAGAATTAATTATTAATCATACTGCTGGTGGTGGAAAACCACA
AAAAATAATTTCTGAAATTATCAGTTACTTTGATACTATGAACCTGAAATATCATCTCAGCTGGACTCCC
TCTCCGGGAGGAGCAACTACCTTAGCCCAGCAAGCTGCAGAACAGGGGGCAGACCTGATCGTCTCAGTTG
GCGGTGATGGTACCATCAATGAAATTATCAATGGGATTATTCCAACACAAAATCAGCCAGCTTTAGGCAT
AATTCCTGCCGGATGGGCTAATGATTTTATCAAAAGCACCTCTATACCTAAAGATATTTTTCAGGCCTGT
CAGATTATTCCTAAGCAGAAAACAAAAACGATTGATATAGGACTAATTAATGAGCAAATGTATTTCGCCA
ATGTGTGTGGTATTGGTTTTGATGCTGAGATTGCTGCTCGAGCCAATCAGATGAAAATAAATCATCCTGA
CTGGAAAACATTAAGTGCTTATGTTTATGTCTTTGCCACTATCCAAAAGCTGCTTTCCCCTCTATCTTCT
TTTCAGGCTAAAATAACTATTGATAGACAGGTATTAGAAGGCGAGATGTTATTTATAGCAATTGCCAATG
GCAGAGTGGAAGGTGGTAAATTTAACATTACTCCTGATGCTGAAATTGATGATGGCTTACTGGATATCTG
TGTTGTTGGTAAAATGAATAGGTTTCGCTCTCTGTATCTTTTGCCAAAGGCCATAAAAGGAACGCATCGT
GAGGTAGCAGAAGTCAGCTTCCTTAAAGGAAAAGAGATAAGGGTAGAGGCTGATAGAGAAGTAACAGCTC
AGGTTGCCGGTGAAATAATTCCTGCCCAGAAAGACTATCACATAAAAATCTTGCCCCAAAAGCTTAATTT
AATTGTACCCTGAAGAAATTATTTACCCAGTATCCCTGCCACCCTGTTAAACAATTCTCAGAGCAAAGAG
AGGGCAATGAGGTACACAATAACCACAGGTAAGACATTGGTTATAATCTACAAAAGCCTTCCCATCCTTC
AAGGATAGGGCTTGATTAGGACAAGCCTGGACACAGGTGCCGCATCCTTCACAGAAACCAGAAATAAAAA
GCTTCTTTCTTTGAAATCCTTCTTTAGCTAATTCTTTTTGATTAATCTTTTTATTCTCAAATAATTTGAG
ATTTATTTCTAACTCTCGAAGATGGATCATGCCTACCGCAATGGATTCGATTTCCTTTATGTTTCTGACA
AAATCGATTGCCTTTTCTATCTGTCTGATAAGATAGCCACCGGCCAGTGCCTTCATGGCATATATGCCCT
TACCGGCATCATGAACTTTCTTAATAGCCTGAATCATTTCCTCTGGTGTCCCCCCGATAATACCTAATCC
AATCTGATTGATAAGTGGAAAAACAATGTCGATTTCTTTTATTTCAGCGGATTTTTCCACCACCTCTACA
GCATGGGTAGAAACTCCTACAGCCCTTATTATTCCTTCTTTCTTTAAGTCCACCAGGCAAGAAAGAGCCC
CTGCTCTTTTCTGAAAAACATTCTTATCTTCTCGCGCTGCATGGATGTGAAAAATATCAATATAATCACG
GTTCAATTCTCGGCAGGCTTCCAAGACTGCCTCTTTCATTTCTTGATAACCAGTGGCATGTGATTTACTG
GCTATAATTACTTCTTTTGGAAAATCAACAAGGGCTTCTCTAATATGAGGGTAGGTTTGATAAGCCTGAG
CAGTATCCAGAAAGTTAATCCCGGCAGATAATCCTTCCCGAATAACCTTGGCTCCTTCTTCAGAAGAGAT
ATTAGCCTGCAGCGGTCCCATAGGCAAAACACCAAAACATAATTCACTTACTTTTATTCCCGAATTTCCC
AGTGTATTATATTTCATCTTTTTCTTCCATCTTCCCCTTCCTGAATTTTTCCAATCTATCCATATAATAT
CATAACATACACCATAATATACATTTAATTATTTATATTTTATATGAAGATTTTCTATCTTACTAAAATT
TACACTAACAAATTTTACCTTAACTAATCATTGTGGTGCAGATAAAGAAAGCTAATTTTTCCCAAAAAAA
TTCTTATTTTTTGAAAGAAATTAACTTTATTTTGCGTATAAGTTGGTAGGCTGGGAGATAAATACTCCCA
TAAATCAAATAAAAGAAAAGACTAACAAAGAATGGAGGTGAAAAGATTGTGAAGACAAAAAAGGTTGCCT
TATTAGTGTTTGTGGTAGCTATCGCTTTCTTGTTTTTGAGTATTGCTTCCTTTGCTGAGGCACGTAACCA
GGGGGGTTTTACTGCTAAATGCGGTGCTCCGTGTGGTTGCCTAAACCGGGAAGGTTACCCTGCTGGTAGG
TATTCTGGTTATCCTGATTGGGAAAATAAAGGCGGGAGAATGATTAATTTAGATCTTTCTGAAGAACAGA
TTACTGAAATCAAGCAGATTAGATTGGAGTTTCAAAAGGCTTCTTTAGAATTAAAAAAGGAAATGGAAAC
AAAAAGGCTGGAAGTTAGAGAATTGATGATGGAAGACCCCCTTGATATGACAAAGGTTAGAGCAAAATGG
GAGGAAATTGCCCAACTACAGGTAGAATTAAAAGTAAAGGCACTGGAAAATCAACAGAAAGTAAAAGAAG
TACTAACACCTGAACAACTGGCAAAATGTCCTCTATGTTTTTCCAGATTTAGATTCAGGTAAGAAATTAG
AGAACCCTGGTACCCTCTCCCTTAAAGGGAGAGGGGTAGGGTGAGGGTGTCAGAATATATTATCTTTGAT
TGGTCCGTTCCAGGTAGGTGCAGTAGGCAGAACCTGTCTCAGTTATAATAATTTCATCTTCCTGTTTCCT
GATAAATCTAAAAAATTTTAACACCTCCAAAATAGCTTCCGTCTCTTTTTCATCAATAGCCATCTCGGCA
GTCATTTCCTGAAACATCTCTTCTGTTACATAATGTCTTTCATAAATCTCATATAAAACATCTTTACTAT
GCGGAACTAAAAGATAATCAGCCGACAGAAATAGCCACTTAACTTTTTCCTTTTTCTCTTTTTTATATAG
CTCAATAGTCTTACTAATTTCTTCTTCCCTTAATTTTTGCTCCTGCTTTTCAATATTTACCTGATCCATC
CAGGCCATAACGGTGCCAGCAATTAATTCCTGAAATTTCTGGTCATCCTTAAATAGCTCTGGAATATCGC
AATGTTTTTGTAATGGTCCAGTGCTTCCTAAAAAATCGCTTTTTATATTCTGATCTAAAAAATGGTAAAT
ATCTTCCTGAAATAAAAAAATGGCACAAAATAGACAGACAAAGAATAGGGCAATCCAGGAATTGGTTAAT
GCTACCCAGCCACCCTCAAGAGGCCACCAAATCATAATCAAAAGCAAGGTGACCAAACATAAAATACCAT
AAGGTAAGATATTCAATACAATTTTTCGCATGAGATTGTTTCCGCATTTATTAATTATTTATTATTATAG
TTCCTCTAATACCTTCAGTATAGCAGGTAGATATACTGGTAAATCATTAGGTGTGCGTGAGGTAACCAGA
TGATGGTCTATTACTACCTCCTGGTCTAAATAATTGGCTCCCGCATTTATTAAATCATCTTTAATAGCAA
AAAAACAGGTGGCATCCTTTTTATTCAATATCCCTGCGGAAATAGGAACCCAGGCTGCATGGCAAATGGC
CGCTACCAAACCATCTTTTTCAAATATTTTACGGACAAAACCAAGTATCTTTGGATAACGTCGCAGATGA
TCAGGAGCATAACCACCTGGAATAACTACTCCCACAAAATCATCCGCTCTCACTTCTTCAATGGAGAAAT
CAGCTGCTACCGGATATTGGTGCTTGCTGTAATAAGTCTTCTTCTCCGGTCCCACAACCTTTACCTCATA
ACCTGCTTCTTTAAGCCGATAGTAAGGATACCATAATTCCTGGTCTTCATATAAATTTTCTACCAGTATG
GCTACTTTCTTATTCTTAGCCTTTTCCATCTCTTTTCACCTCCCCTTTACATTCTTAATGTATATTTTTT
ATATTATTTATTTTTTATATTAATGATATTACCACAAATTAAAGTCAATAAAAAGAAATTCCCTTGCACT
TTTTTATATAAAAAATCACTGGTTAAAAAATTCAAACATTGATTGAATGGTAACCATTATAAATTCAGGA
ATATTATATCGAAAATAACATAAACAATGGCTATTACAAGTAGGATAAAAAAGTCTTTACTGGTAAAATA
TATTAAAATTATTAATAAAAAGTTATCTAATTATCTATCTTAATTGATAGTTTTAATTTTTTCATCAATC
TCATCATAAAGTTCTAACCCAGCCTGCTCAAAAACCCTTAGTAAATCCTCATAAGTATTTTCCCCGCCCA
GTAGATTCCAAAATTCAGAGCCCACTAATACTTCCTGGGATAAATCGAATAATCCTTGCAGGGTCCAGCG
TTCATATGGCTTTGGTTCATAAGGGTTGTAAGGAATAGCAACTATGGTTTTGATATTCGCTTCTGGTTTG
ATACTACCCCGCATGGCAATCCAATCGAGTATTTGCTTTTTTATACCGACAAATTCATTGATGTTTGGTT
TAGCAGTCTTTATTTCAAAATAGTATTCAGTTCTATCTTCCATCTCTACAAAAAGATCAACACGTTTTTT
AAGTTTTCTTCCTAATTTTCCTTTATTTGCAACAGCCAAAATTTCCCTAGTTTCTCTCCCTTTATCAGGT
TTGCGTAAAGCTGAACGTAAATCACGTAAAATAGTATCAATTTTTAAAACTGCTTCACTACTGATATAGC
CTTCTAATTCTCTATATTGTCCGACAGCTCGCTTTGCCTTCGGTTCAGCAATCATTTTACCAATTTGCTC
AAAAATTGAAGTACCTAGCATAGTATTTACTGACTGGATAAAAGAAAACAGCGCCATTCTATCTTTGCCA
AGTAAGCGAAAATGAAAAGGCATTGATTTAGTTTCCGGAGCATAATTTGTTAACTTATTACGAATTTTTT
CTACCAGATAATCTTTTATTTGTTTGCTTTGAATTGTGCTAAGTGCCATATTATCTTCCGTTTTTCAAAT
GGAAAATTATCTCAGAATAGGGTGATTTATCCCTTTCCGTTCTATTTAACACGGGACGTTTAAACTGATT
TATAATTTTCATACCAGCTCGCTGAGCTATTGCTGGATAAAGATTATACTTATCATTGGCTACTAAAAAT
ACATTAAAATCATTTACTAAACATCTTTTACAGTTTAACAGTACCCTGGAAATCCCTTCTACATAAGAAG
CTCGTGCTTCTGTTCCTTTCCCTTTATAAAGGGGGCCTATCTCAAGTTCGTCTTTACGTTTAAAACCAAA
AAGATCATAAGCATAAGCATGTTGTTCGTGGTAATCAATTTGCCCCACATATGGCGGTGAAGTAAAGATA
CCCTTGATTTTATTTTTTGATAATAGCTCAAAAAATTTTTTATTTCGTTTTTCAACTTCTTTAAAAATAT
CCACTGTGCGGGAATCAGCTGAAATAATTGTATAGTAGGAATTAGTTTTTAGTTTAGAAAATGCCTTTAA
TCGGTAAATTGTATCAGTTGCATAGCGATTAAACCAATTTTTTATGGAAAAAATAGGCTTGCAAATTTTT
TTATGTTTCCAACAATAGTAAGTAGTTACTTGTGGTTCTTTTAAGGTAGCTAAATCCGAATGTGTTGTTG
CACGGCAAGACCTGATTGTTCGGCTTAGAATTATTGCCAAAATCTTTTTATTTCTTACATCTTGAACTTT
TTTGATTTGCTCAAAAGCAAAATCAATTTCTTTCCTAACATTTTTGATATACCACTTATCCAAAAAATTC
TGAGCAGAAAAATGGTTAAGTTCAATGCCATATTTCCTGATAAGTTCATTGTAAATATTTAAAAATTCCC
TTTCCTTTTCAACACCGTATTTCTCTTCATCTATTTGTTTAGTATATACTTTATGCTTGAATTCGGGACT
AGGAAAATATTTATTATTAAATTCAGCTAAACGAAGACCCAATTCGTATTCAAAATCTATCATATTGTGA
TTAGTTTCAAACCCGGTAATTGCTTTTTGTATTTTTTTAATTTCCTCTTCTAAAGAAGTAAAATCATAAT
TAAGGAGTTTTGTTTCCGCAATAAGGCAATTGAAACGAGAAACATCAATACCAATTGAGTGTATACTCAT
TTCATGAGCCTGTACTAACGTAGTTCCCGAACCTGCAAAAGGATCAAGAATAATATCACCGGGTTTAAAA
TAAACATCTTTTTTAAAATCATCTGTATGGTCATCAATAAAATACTGAACTAGTTGAGGGATAAACTTTC
CTTTATAGGGATGTAAGCGGTGCACATGTTTTGTGGTATCTTTTTCTCGCAGGTGATCAAAAGACAAAGT
CCAATTTAAATCATTACCTAGTTGTTTTTTCCAATTTATCTCCCGCCAACCCCGATAAGATTGGTAATAA
TTTTTTAAATCATCTACATCTATAAGTACCGAATTTCTATTATTATACTTTCTTACTTTTCCATATTGAA
CTAAATAGGAAATATTTGATTCACTAATATCCCTTTTCAGAAAATCACTTACCCATCTACTTGCTTCTTT
AATGGTAAGTAAAGTCTTTGTTGGTTGCATATTATTCCATCAAACCCTCGATCAATATCTTATTAAGTTC
TGGGAAAATTTTAATTATAACTAGAAGAACACAATTTTCTTTATCTATAAATTATGATAACAAATTAGCC
TAAATCAAGCAATAAAAATTCGTTGTATTATATAGAATTATTCACTAACTTATTTATGTCTAAAGTAGTG
AGATTAAGAAGCAACTTAATCTAGATTGGATGGTCGGGGCGAGAGGATTTGAACCTCCGACCTCTTGGTC
CCGAACCAAGCGCGCTAGCCAAGCTGCGCTACGCCCCGCATAGCTATACCATAAATTATATCATAGCTCA
CTCACAGTAACTACTAATTTTAGCCTGACGGCTATAAAAGCGGCGGCAATCACTTTCAATAAATCACCAG
CTAAAAAGGGAATCACCCCTACTATAATAGCTTCTTTTACTCCTATTTTGGTAATAATTATTAGCTGTAC
TACTCCAAAAAGGTATATTAGGAAAGCACCCAGTAATCCTATGGTGAAATAAGGAAATATTTTGGCTTCT
CTTAAGTTTTCAGTGAGTTTACCGATAATATAAGCAGAAATAATAAAGCCTATTAAAAAACCACCAGTTG
GTCCGAATAAGACTCCCATACCACCTCTAAAACCCGAAAAAACTGGTAAACCAACTGCTCCCAGTAATAC
ATAGATTAGCTGACTTAAAGCGCCAAGCTTACTGCCTAAAACCATTCCCGCTAGGAAAGTAAATAGATTT
TGCAGACTTATGGGAACTAAGCCAATGGGAATAGAAATAAAAGCGCCAATTGCAGTCAGGCCGGCAAATA
AAGAAATTAAAATCATCTGGTAAATAGTTATCTTTCCCATTATTAAAACCTTACCTGAATAGCTTAACCC
GATTCATAATAATACCATCCATCATTTACTCGATATAGGATATCTGTTCCAATTCAATAGCATGGTTACC
TTTATAAATATTCCCCAGGGAAGCATCTATAGCAATCTTATCACCAGTTTTGAATTCATTATCGTTAATA
ATACATTTCTTTTCCCCTTCCAGTACTATTAAGTGTTTACAATTCACCACACAAATTTTACCTAACTGGG
CTGCAGTGACTGCAGCATGAGAAGTTACTCCGCCACGGGCTGTTAACAATCCATCACATTCAAAAATCAT
AGCTATATCATCCGGTACCGTATCAGGCCTAATTAAAATCTTATGTTCTTGAGGATATTTTTCTGCCAGC
AGTCTTATATCTTCCAGGTTAAAGGCCACCCGACCATTCATTGCCCCTCTACCGATCCCGATGCCCATTC
CAACTAGATAGTTAAGAATATCTGGGCTGGTAAAAATAGGAGTTTTCTCTTTATCCTTTAAGACATATGG
TCTGGTTTGTAAAATATATAAATCTTTCTTGTGTTTAGATTTAAAAGTAAATTCAATTTCTTGATGGTCA
TACCCTCTATTATAAATTAACTCTTCTGCTAACCTCAGTAATTCTTGATAAATTTCCGGGAATTGTTTTT
CCAGAGAATCTCCTTTAAACTGGGGAAACTTTTGGGTTTGAAATTCAGAAACCGGTAGGGGATAAACTAA
TCCTGATACAATATCTTCTCCCTGACTGCAACGAGTAAAATCACCGTATAAGGTAACCTCCGAACTTTTT
GCAAATGGTATCTTGGTGAAGAAGACTCCGGTCCCCGATTCAGTATTAATATTACCAAGAATCATTTCCT
GTACTATAACTGCCGTCCCCCATTCTTCAGCAATCTGAAGTTTTTTACGAAATATTTGAGCTCTAGCATT
ATACCAGGATTGAAATACAAAAATTATAGCCTGAATCAGCTGCTGGAAGGGATCTTCTTCTAATTTAACA
CTATAGTCGTGTAATAAATTTTTATAAGAAAAGGCAATTGTTTTCATCTGATTTCTGCTAAATTCTCTCT
TTTCTTCTACTCCATATATTTTTTTAAACTTTAAGATTAGCCTGTCAAATTCATCACGCTCAATCCCATG
AGCCATACCCCAATTCTGCAATAACCTCCGGTAAGAATCCCAGGCAGCCCATCCATACTCAGGGATTTTG
CTTAAACTTTCAGCAATTTCATCGTTCATACCTATATTCAAAATAGAATCCATAGCTCCTGGCATGGGAA
TGACTGTTCCTGAACGGACTGCCAGTAATAAGGGATTATTAGGATCACCAAACTTCTTCTTAGTTATCTT
TTCTAATTCTACTAATTTATCTTTAATCATCCCTAATATTGCCTGGTACATTTCAGGAAACTGGATAAAA
GCTTCTCTATCTCGGAACCATTCTGTGGTCAGGACAAAACCTGGCGGAACTGGGAATTTGTAGGAATATA
ATTTTTTCAAATAATAGGCTTTGGCACCCAAAAATATCTGATTATCAACTCTGGGATTAGACTTATGCAA
AGAAGTACATAGCAATTTGGGGTTATAATTGAGTAGCATATGGATAACTTCCGGTTTTAATCTCCCCATC
ATATTTCTTAAAGTGCTCAGTATTTTGGAAACATAATTATCTAAATTTTGTACTAAAAAAGCTGAAACGA
TTATATTACGGTAAAACTCTTCTGATTTTCGGTAGATAATGTGTTCCAGACTGGTTTTATCAAGAGTATC
GACTCCCTTTATGTTTTGCTGAATAATCGTTTTCAGGGGAGAACTGAAGGGCTGTATATAATAACTATCA
ATTATTTCTTTAATATTAAGGGTAATAAAATAAAAAATATTTACAAATTGCTCCATAGAAAAGGTTGTAG
TTTTAAAACTATAATTAAGCATTTCCAGATGGGAGTTAAAATTCTCATTAGAAATACCATTTAAACTCAA
TCCTTCTTTAAACAAATCCAGTATTCTAGCAGCATTATGGAAACCATCAATAGTCATATAATCCAGATTT
ATTTGACTGATGAATTTACTGATAAGATAATCGACCAGTTTCTCCAGACGCAAAATTAATCCCATAGCTA
CAAACTTCTGTTCATAATATTGTCCATACATAGAAGGAATTCCGGAGGCAATGTGACGCTTATAGTATAT
ACTTTCCTGAGCTTTGGTCCTGGGAGATTCTAGAATGATCTTCTTTAAACTGGAAATCATTTTATAGATA
AGTTTTATCGAGGTGACGTATCTATCATTTTTAATATTTTTTTCTAACCTTTTTATTTCCTGGTTGGTAA
AAAAATTTGATTTCTGCAAATCAAGGTAGATAAATTTGTAATCCAGTGTATATTTATGCTTTAAAAGTTG
ATAAAGTTCAATCAGGTAAATAACTCGCTTGCTATCACAGTCGTCAAGGCTATTGATTTTTTCTAAAGCC
TTTTTTATTTCATCAATATCCTCTTCCAGTATAGCTTCTGGACTTACTTTCATTGATTTACAAAGCTTGC
CTGTAATATTATGTACCGGAGCAAACCACTTTCCTGATGTAGACAATTCTTTTTGAACATCCTCAGGAAT
ATATTCTAACAGAGGATGATAATTTCGGTCATACCAGAAACAGAAAATTCTTCGTATCAGCTCTATCTGA
GAGTTATTGCTTTCTACATGTACCTGCTTTCTTAAAAAGTGGATTAATTTATCTTCACTATAAGAGAGTT
TATCTATATCTGTGGAAATTTCCCTGATCTTTCCCTCTGCTCCAATAGTACTATAATAAACCGGGAACAG
GCTTAACAATTGTTTTATTAAAACATAGTTTGATTTGATATCACTATTGAGCAATTGGCTAATATCTCTT
TGAAAAAGGTCTTCATCGCGAAAGAGTACTCCCCCTATCTTCAAATTTACAATCAAGGCAGATATCAACT
TACTGCTATATTTTGGCGAACTCTTGATTAGTTCCAACCATAATCTGGTCATTTTCAAATGATTATGATT
TATCTGGACTTGCCATTCGTCATCAACCTTTGCTTCTCCAGGGTAAACAAACCCAAATGCAATGAGTTGA
TCGTTAAAAATATCTATCCTGCTCTGGTCCCCTGTTTGATAAATCTTTTGCCCCAATCTCAATAGGCATT
CCAGGACTTTTTCCATATTTTCCGATTTCAAGTTATTAAAAACAGAAAAAGTCACCTTTAAAAAACAATC
AAAAGCTAAACTTATAAATTCATTTGGTGAAAATTCCTTAAACAGCCGGGCTAATTTTGCTAATAGAGAG
GCTCTTAAGCCAATAATTTCCGGTATTTCCAATAAATAATAGGTAAAATATATTTTTTCTAAAAGCGGAA
TCTCTTTTTCAATTAAACCAATTAATTTATCTGTGAATTCTTTAAAATCAGGAATACTTTCCAAATCTTC
CCAGGTATTGGCCTGGGATAATTTTTTCTGAGCATCTCTAATAAGTTTTTTTTCAACTTTAGAAATTTCT
AAAATTGCAGTAGAATGTTCTTTATAAAAAAACTCATCTCTTTTCTCACACCATTTCTTAAAATTTAAAC
GATTTTGCCATATAGCTATATTTTCTTGAAGAGATATTTTAAGTAAAGTAGTAGTCCTCTCTGAATAGGC
TCTATTCTTCCTAAATTGAACAGGAATCTTCTTCAAAAAACTTGAGGCGTATATTATCATTTCTTGATCA
TCAGATAAGCTCTCCTCTAAAATGTCGAGCACGCCCTCAGCAAAAATATCAACCTGCATTTTAAACCCGC
TATCTCTGGTCAATTCTTTAATGAATTCCAAGAAAGTATTAAGAGTAAGTTGTCTATTCTGATAATCAAG
CTTTTGATTTAAAAAATCTTTAAATAAGGTTAAGATAGCCTTTAAAGCCTTATTTGCTTCAGGGTGAGAT
TTATAAAACCATAAATCATTCAAGGCAACCCCTCTGAGTTTTTTATTGATTAATTCCGGTCTAAGAGGGG
AATTATGGACTTCTTCCAATAGATTATTTATCCGCTGATGGATACCGAAATGCGCAGTGCTTATATCTAA
CAACCATTTTTGCTCAGGAGGAAAACTCTTCTCATTCAGTGTTTGTACCAGGTCTTTATTTTCCATAACC
ATCTTTGTTTATTTTGAAATCCTCCCTTCTTATCAATAATATCTTAGAATGGTTCCAGATATTATCTCTG
AAGATTTACCATCTTCTGTTTTTAAAATTAATGCACCCTTATCATTGATATCAATGGCTCTTCCTGCTAT
TACTCTGTTTCCTACATCCACTTTAATTATTCTCCCAATGGTGTCATTGTATTTCTTCCATTCTTCCAAG
ATAAAGAGAAAACCATCCTTTTTATATCTCTCATACCGGTTTTCAAATTCAACACAAAGATGCTGAACCA
ATTTTATTCTTGATATCTCTTTGCCGGTAATTGCTTTTAAGGAAATGGAATTGCTTTGAATATCCTCTGG
AAACTCAAAAAGATTGTTATTTACATTTATACCTATTCCCACTATAACCCATCCTATATTTTTTGCAACC
ACACTCATTTCAGTAAGTATCCCACAAACTTTTTTCCCATCGATTAATACATCATTAGGCCATTTTATTT
GCACTTTTATGTTCGGAATTAAGGGGGAGATGATTTTAGCAACTACTACGGCAGTCATTAAAGTGATTAT
AGGCATATAGGAAGGGGTAAGTTTAGGATATAATATCAGGGAAAGCCAAAGACCACCTGGCGGTGAAAAC
CATTTTCTTCCTAATCTCCCTTTCCCACCATTTTGCTGCTCAGCAATGATTATTGTTCCTTCTGGTACTT
TATCTTCTTTATTTAGAATCTTTTGTTTGGCAATTATATTGGTAGATTCCAATTCAGGAAAATAATAAAT
AGTTTGTCCAATATATCTGGTAGTCAAACCAGGGTAAATTTCAGAGGGCAAAAGGATATCGGGACGGGAA
ATAAGGCGATAACCTTTTCGGTCATCGACAGCAATACCATAACCTAATTGTTTTAATTTCTGAATTTGTT
TCCAGACTGCCACTCGAGAAAGTGAGAGTTTATTACTTAATTGTTCTGCCGATATAAAGTTTTCCTCTGA
GAGATGAGACAATACCGGGATATCTAAACTTTTTATCTTCATGTTAGTCATTAGTCAATACTCTCAGACC
TACTGCTTCCGGCCTATTACTCAAAGTCAGTGGGATGAAAAGATACCTTTTCCATACCCTGCAATTTAGC
CCTAATCTGATCAACAATTAGTTGAAGATGTGTTGCTTCCTGCACAAAATCCAGCTCATCAGTAGTTACT
GTCAAGATAGGACAAAGGGAAAAATTTTCCACCCACTTTTCATATAAAATATTAAGCTGTTCTAAATAAG
TTCTGGAAATCATCTGCTCATAATCTCTACCTCGTAAGGCAATTCTGCGCTGTAAGGTAGGTATAGAGGC
TTGGAGGTAAATAATAAGGTCAGGAGGTGATAAAAAATCTACCATGATTTTAAATAATTCCTGATAATTA
TGATAGTCACGTGGACTCATTAGCCCCTGTTCATACAAATTTTTGGCAAATATATCTACATCTTCATAAA
TACTACGGTCCTGTACCACAGAAGAAGGATCCTGGACAATCATTTGGTGATGTTGAAAACGTTTAGATAG
AAAATAAATCTGCAGGTGAAAACTCCACCTTTTCATATCATAGTAAAAATCTTCTAAATAAGGATTGTTT
TCCACTACCTCGTAGAAGGCCTTCCATCCCAATTGTTTACTTAATAGTTCAGTTAAGCTGGACTTCCCGC
TTCCGATATTGCCAGATATTATAATAAATTTTTTCATAATTCTCTTCTCTGGATTTCTCTCACTCTTTAT
CTCTCTCTCGTAATTTTTGACAAACAAGGTCTAAATCTCGACTATTGCCTACAAAATCTAATTCATCAGC
ATTAAAAATAATCAGTTTGGAATGGGGAAAGTTCTGCTTGTTATTAAAATAATCTTCATAAGCATCGTTT
AATCTTGCTAGGTAATCAAAAGAGATTTTTCGTTCAAAGGGACGGTCTCTTAACATTATTCTCTTCATCA
GCAAATTGGTACTAGCCCTTAAATAGATAATCATATCAGGGGAAGGAATATCCCGGCACATAATCTGAAA
GAGATGCTCATACATGGCCAATTCATTTCCGGATAGATTAAGATGAGCAAAAATTCGGTCTTTGGCAAAC
ATATAATCTGAAAAGGATAATTGTCGAAACAGATCCTGCTGAGTAACCTTTATCTGCTGGTCATATCGAC
TTAATAGAAAGAAAATCTGAGTTCGAAAAGCATAACCTTTTCTATCTTCATAAAAACGAGGTAAAAAGGG
GTTTTCTTCTACCACTTCCAGAATAGTTCTGGCTTGATACCTTTTACTTAATTGCAGTACTAAACTTGTT
TTCCCAGCACCAATAGCCCCTTCGACAACAATATACTTACTCTGGAAGTTATACATTTTTAAAAAACCTC
TTCTTTTTTTCTCTTCTATCTTTATTTATGGTCGAGGTATTTAATTTATTTATATCAAAGAATATATTTG
CTCACTTATGCTGGACAATTAACAATTACCTATTTAGTTTCTCCTGCTGTTTTCTCTCTGAATTTACTCA
AAGCCTGGAATCCATTATAGACTACGAAACTAGCTAAAATTAAGAGCAAAATAGAAATCGAACCCAGCAG
TACATTCCCCTTACCAAAATTAGTGAAGACTAAATTAATCAAGGCCACAATGGTAACAACCATCATAAAG
GCCATGGGGTAGGCAGTAATTTTAAATTGTTTACCCAGATGAGCCAGATAGGCAGTTGCACCCATTAAGG
CTAAACCAGCTAATAATTGGTTAGCTGATCCAAATAACGGCCAGATGGCTGCCCATTGTCCGGTCAGTGC
TAAAGCACCACCAAATACCACCGTAATAAATGTGCCATAGAATCTGTTGGATACCGCTGGGAATTTTTCT
GCCGTTAATTCTTCAAAACTATATCTACCCAAACGGGTAGCAGTATCTAAGGTAGTAAGCAAAAAGGCAG
AAACGGTCAAAGAACCAAAAACAATACCAGTCTCCTCTGGAATGCCCAAACCAGCCAGGAATTTACCCAT
ACCATGAGCAAAAACACCAACTGCTCCTCCCCATTCTGCCAGTCCTACTTTCATACCCTCTTGAGTTAAT
ATAGCAGCGGACCCCAGGGCAACAACGGCGAGTACACCTTCGACAAGCATGGAACCATAGCCAATCATCC
TGGCGTCCTTTTCGTTGCTCAGTTGTTTAGAGGTAGTACCAGAGGCAACCAGGGAATGGAAACCAGAAAC
TGCTCCACAGGCAATGGTAACAAATAACATTGGGAATAAATATCCTACACCAGTTTTAAAAGTAGTAACA
GAAGGATAAACCAGGGTAGGCCGCACAATCAATATTCCAATTACTCCCCCTATTAAGGCCGCATAAAGCA
AGAAAGAGGAGAGGTAATCACGAGGTTGTAAGAGTACCCAGACTGGTAGAATTGATGCCAGGATAACATA
TCCCATTAAAATCCAGGTCCAGGTAACCTGGTTGAAGAATAAAAATGGCCAGTTAAGACCGATCCAGATA
GCAACGATAAGGAGAATAACACCTACTACGGTAACAATAGGTAGGCTGATGTTAGCTCGATAAAGGGCAA
ATCCCATCCCCAGGGCAATCAATAGCATCAAAAATCCAGCTGTAGCAACCGATCCACTGGCAGCAAAAGC
CTGTGCGGTTAGAATGGCAAAGACAGCAATAATCAGCACTAGAGTTAACCAGGTAAACAATAAAAACCAG
GTCCTGGCTGACTTTCCTACATACTGACCAATGATTTCTCCTACAGATTTTCCTTTATGTCGCACTGAGG
TAATTAAACCAAAATAATCATGTACTGCTCCCACAAACACGGAGCCGAGCACGATCCAGAGAAAGCATGG
TAGCCATCCAAACACCACGGCCGCAATAGGGCCAGTGATGGGGCCTGCACCGGCAATTGAAGCAAAATGG
TGACCAAATAACACTGGCGCCTTAGCTGGTACATAATCCACCCCATCATTCATGGTGTACGCTGGTGTCT
TTGCTTTTTCATCAATGCCCACTAATTTATCTAAAAAACTTCCATACACATTATAAGCAATAAGAAAAAC
AATTATAGCTAAAATCAATATTGTTAAAAGATTCATTAATACAAACCTCCTTTAAAATAGATAAGATACC
TTAACCTTGAGTAAAATAATATAATTAATAAATTTTGAAATGGTAATAAATTGTGGTTAAATTATCCAGA
AAATTAAATACCCCGACCATTAAATTAACTAAAAGCGAACCTTAAGATTAGTTTATTACCTTATTGATTG
TTTTTTTATCACCCCCAATTTCCTTTTTAAAATTATAAATTGGAGCAACCTCTCTACCTTTGGCATTACA
AAAAACACAACCATTTTTTACATCAATCAACAATAAACGAAGGTCACACCAACCCTTTATTCCTAAGAAA
AAGGTCTTACTATATCTAAATTTTTGGGCTTTAGCAATAACCTCTGGAGCAAAACTTTTCTCGGAGACCA
TTATCCCATTGACAGTGTGAGACATTACCTCAAAAGAAGGAGTAACTAATTCCTGAGTAGCATTAATCAA
AAATCGAGAAAAATCGTTTATCTCACTATCTGTTACCAAGTTTTCAAATCCTTTAACTAAGATGATTTCT
TTTTCCTGATACCGGTCAATTTGGATTTTTTTGGTGAGAACATGGCGGTAGTGTTCTATAATAGAAATGG
CATAGATATCGACCTGCTGGCCAGCAATGAATTTATTGGTTTCCACATTATAATGCAACTGATATCTCTT
TACCAATTCCGCAAGATATTCTGTTAATGAAGGTTGCATTTTACTTTCCAATTCCCGATTCCTGATTCTT
ATGATATAATTTTTCGTTTACCTCTTACTTCACAAACTACCCTTAATTTTATTACAATAATTTCTAGTTT
GCAACTATGATTTAACCATATATGTCCATAATATGTTTAAATATGTTTATACCAATTCTTTTGGTAGTCA
GTTCTTAAAATATAAGTAATAACTGGATTTTTAAACCTTGATAATCAATCCTTAATTCCTAGAAAATCTG
CCAATGTAACTGTCCTATCTTCGACAGGACCTACCTGAATAGATTCTTTTAATATCCTTACGATCTTCTC
GTCATCTGGCTTTTGTGCTTCACATTTAACCGTTATTACATAATGACCGTTCTCATCTGTATCTTTGTAC
ACGGCTCCATAAATACCATCATCTGCTCTTCCGTCACTATGATACCCATCATCATGAAGGGTTAATTTCT
TCTTTTTGGTAAGAGCATACTGAAAAAATTGTCCTAAATCTATCACTCTTTTCTGAAGCATCTTCTTTAA
ATTAGGGGCAGGCTTCTTAATCTCAGCAGTCACCTTTACCTCTCTTAAGATTTCTGGTTCTAAGTCAAAA
AGACTAAGTATCTTTACTTTTATCTGAATTTCCTCACCCTTGCGGTAATTGGGTTGTAAGCCAAAAATGT
TAGCCAAAAGCGGTGAACTACCAGAAACTGTAAGATTTACCTGCTCACTTCCCCGTTCAATTTCTTTGCC
GAAGAGGGTAGCTTGCCAATCGCCTGGCTTCGGCTCATCTACTTGATAGAAACAGAAGGTTTCTCCTTTT
TGATAATCCACTCCGGGATAGTTGTGGAAAGTCTTAGGAGCTATTATTTCGCCTTCCGGATTTTGTAAAG
AGAATTCCACTTCGCTTCCTGGCCAATCAACAAAGAAAGTCGCTGAGGTAATGTCCGGATCAATGGGAAT
TTGGTAGTTCAGTTGCTTCCCCTGAGAAATCATATCATTATAGGCAAAAAGGACTGACTGGTTATGGGCG
TGTGCCGAAATCCTCTGATAGATCTGGGTGATGGTGTAGAAATCTGCCGGGAAGAACATCCCTCCTGTCC
GCATGGCAATCTCTTCTAGGGTCTTCTGATCAGCATCCTGGCCATAAGCAACGGTGTGAATAGGCAATCC
CCTTATTTCATATTCCTCCACTGCTGGCCATAGCTCACCAGTATTGTGCATGCCATCTGACATCAGAAGA
GTCTTCTTGGAAGTTGAATCACCAGCTCTGGCTAATTGTTGTAAGCCATGGACTAATCCTGCACCAATAT
TGGTATTGCCACCTGCACCAACAGATCCGGCAGCTACTTGAAGCTTGCTTTTGTTTTCTGGGGTAGCTTG
AAGAAGTTCAATCTCTGTATTGGCATCAGCAGCAAAAGTAATCAAACAAACATAATCATCCTGACGAAGG
CTAGCAATAAAACCCTCAGCTGCTTGTCTTTCTTTGGTCAACTTCTCTCCACTCATGCTGCCCGACCTAT
CCATCACGATTGCCACTGCAAGGTTTTTCATCTCATGCTTTTCTTCTTTCTTATAGGGTTTATTTTCTTT
TAAAAATTCTATAGGGTCAACCCAACCATAATCTGATGGATCGTCAGAAACAGGAATTAATCCCCATCCA
TAGTTACCTGCTAAAAAATTATTTAAAAATTTAGAAGAAATATTTATTCCAAAATGCAAATGAGGACCCG
TACCCGCCGTTATTATAGCCCCTATTTTTTCACCAGCTCTAATATTTAAATTTAATTCCAAATCATCTCT
AGCGTATACATGACCATAGATAGCAAGAAAATTTTCCCTATCCGAATTTGTGTGTTTAATAATTATTACT
GTTCGCATAGGATTTGACTTGTCTCTTATTAGCCCAACGACAATCCCACTCGTAATTGAATAAACATTAT
TATCTTCTTCGCTATCAATGTCAATCCCTGTATGTTTTTTACCCCAATAATCCGAATATATGCTAGAATT
ATAATCATATGAATGGCTAGTAATAAGCTTCTCTCCTTCTCCTAATGGGTTTTTCCACCCATTAACTTGA
GCAGGTAACCAATTAATTAAGTACTTGCCGGTTGGAACGGATTGGGTAGTGAGTGGTTCTACCTGAGCCG
AAGGCTGGACAACACCGACTTCTTCAACTTTTTTAACTTTATCTAAAAGTTCCAGAGAAAACCCATTTCT
ATAGACCTCTTTGGCGTAATATTCCTGTTCTTTTTCTGGTAATTTTTCTAATAAATCAATAAATTCTTTT
TCATATATGTCGAGGTCCTCAATACAAGAAAGATAGAAGCTAAATATAGAAGGAAGTTTATCTTTGATAT
AATCTTTTACGTTAATTGCCTCTGAAGCAGAAACAAAAGTTGAGGAAGCAATTAAAATATACAATACAAC
CGACAAAACAAAAACATTCCTTTTCATTTTTTTTAATACCCTCATAGATACCCACGCCCTTATAGGCGTG
GTGCTTACTGTTTCAGGCTTCGCCTGTCCTGCTTCGCAAGAGGGTGCTCTCATCCCCACCCTTACAGGTG
GGGAGTTCCCGCTGGATTAAATTATTACTAAAATAGCCTTGTATTATTAAGATTAAATAGAAAAAAAGAG
ATTATGCCAAATGTTAAGCCATATCCCCGTTTTTTGTTTTTAGCATACATACTGGAAAGAGTTGCATTTA
CTAACTTCGTTACGTTGCAAGACCAACCCCATATTAATGTTCCGCCTAACAACTATAATTTTTGTTTATC
TTTTAAAGATCACCAATAACCTGTTATTGAATGAACCGTAGCAAATATACTCTATCTGAATAAATTCCCA
TCCTTCTTTAGCAAGCTCATTAAAAAATATTTCTAGTTGTTGTGGTGTCTCCAATGTTGATGCATCAATA
ATTTTATATTCAACTTTCTGTGCAGCGTAAGAAGTTGTGGGATTGGATAATGTGGGCAGGATTATATTCA
AAGCCAATAAGGTTACAATTATTATTAATAATGCCCGAATAAATAAATCACTCTTCATCTTTTCTACCTC
CTTTCTTTAAAAATTGTAGGTACAGGGTTTCCCCTGTATTTTTTACTTTCTATAATAATAATTAAAGTAA
TATTCATTAGAAGGATTGTTAGAGTAAAAAAGATCGGTTGCTCCTTCCCTCCATTTCCCTTCAACATAAT
TGTAAACCTCGCCTGGCTTTATCCAATTAAATTGGGTAATATATATTTTATCATCCTCTACTTTTTCTAC
AAATCCATAATGTCCTAGTTCTATTGCCTTATCTGGGTTGTAATCGATAAGAACATCACATTCTTTAGGT
TGGTAGTCAGAACCTATAGGTTCTATATTAGCTGCTTTTATAGATGAAGGATAAAAGGGAAACAGGTTTT
GGGAGTCTACTTCCTCTACCCATCTTTTGGCTGCCCACCAGACACATTGCCCGTAATTGGCTACTCCGTT
AGGCCAGGCATAAGCCTGGGGGAAGATCCCTTTCTCAAACTGGTAGGTGAAGACCTTATTGGTTTCCTTA
TTCCTTATCTCAACAGAGAGCTTCTGCCAGGGGACTGCCTGAAAGGCTTCCTTTGTATTTCTGGAAAGGT
ATAGGCGGAACTCCTTACCTGCATCGGCAAATTCGTACTGGTAACCATCTTGGGGGAAGGTCATAGTGGT
CTTAGTAAATAGATTGGCAGGTTTAAAGTCAAAGTTACCCTTCTTTATTTCTTCAGTCAACAGGGTCCCT
GATTGGTCTTCCAATCCTAGCCACTTCTCTCCTTTGATAGTAACTTCACAATTATTCTTATTCCCTATAT
AAGCTCCATTTTGATAAACAAGCTTAACATAACAATCTTCATTGGTAGTTAGAACATTAAAACCTTTAAA
ATGATTGATGTACCCTGAGGCAGAGCTACAGCTATTACAAGGATAGCCACGTTTATCGGGACAATACAAA
CTACCGGTTAAAGAGTATGTAGTTTCTGAAATCTGGGGAGAGGATTCGTTGCTAACGGTGGTAGATTTTA
AAGTCAAGCTCCATGTACTGGACCAGTCGCCCCAATTACCACTGCTATCCCCTGCCCTCACTTTCCAGGT
GATGGTTTCTTCAATACCAAGAGCCACCTTTATAGAGGTTTTATTTACTGTCGTATCTAAAGCAATTTTT
CCCTGAGAATTATAGAGAACAAATTGATATTTTGTAGCATTGCTTACAGGATTCCAAGAGAAAGTGATAT
TCCCAGATGATACAGTTGCACCGTCTATTGGGCTCAAAAGCTGGATTACCTCAGGTTTTGGAGTCTTAAA
ATAAGTTTTTTCACCAGGCTTGGTAAACCCAGGAAGACCTACCTCCCATTGATAATAGTCAAAACTAGGT
ACCGGAATGGTTTGTGTGATATTAAAATTATTATCAGTACCTTTTGCCTCAGTTTCTATTTTAAGATCTT
CTAAGCTTGATATAAGATTGCCCTGGTCATCTAACTTGATAATCCAGACATCATATTTACCGGCACCTTT
GGAAGAGGTAAAGCCAGCTACAGCATAGCCACCGTCGGTGGTCTGGATGAGGGAACTTGCACAATCCAAA
CCACTCCCTCCATAGGTTCTATCCCAGACCATATTTCCCTGGCTATCCAGTTTAATAACCCACAAGTCTT
GTGTACCAGAACCCTTTGAAGGGTTAAAGCTACCTCTGGTATAACCGGCTACGGCATAGCCACCGTCGGT
GGTCTGGATGAGGGAAGTTGCCCAATCGTTCCAGTTCCCTCCATAGGTTCTATCCCAGACCATATTTCCC
TGGCTATCTAGTTTAATAAGCCACAAGTCTGCTGTACCAGAACCCTTTGAAGAGGTAGAGCCAGCTACCG
CATAGCCACCGTCGGTAGTCTGGATGAGGGAATATGCACAATCCAAACCACTCCCTCCATAAGTTCTATT
CCAGACTATGTTTCCCTGGCTATCTAGTTTAATAAGCCAGGCATCATCACCAGCTACGGCATAGCCACCG
TCGGTAGTCTGGATGAGGGAATATACCCACTCGAAACTACCTTGACCATAGTTTCTATCCCAGACCATAT
TCCCCTGACTATCTAGTTTAATAAGCCAGGCATCATCTTCACCAGCTACGGCATAGCCACCGTCGGTAGT
CTGGATGAGGGAATTTGCCCGGGCCAAACCACTCCCTCCATAGGTTCTATCCCAGACCATATTTCCCTGG
CTATCCAGTTTAATAATCCAGAAGTCTGCTATACCAGAACCCTTTGAAGAGGTAAAGCCAGCTCCGGCAT
AACCACCGTCGGTAGTCTGGATGAGGGAATGTAACCACTCATCCTCACTTCCACCATAAGTCTTATCCCA
GACCATATTTCCCTGGCTATCCAGTTTGATAATCCAGCCATCATATTTGCCAGCACCTTTGGATTCAGTA
TAACCGGCTACCGCATAGCCACCGTCGGTGGTCTGGATGAGGGAAAATGCCGAATCATCCTCACTTCCAC
CATAAGTCTTATCCCAGGTAAGAACTGGCTGTATTTCTTTGACTTTGTTATTTAAGATATCGACCAATAG
ACGCTTGCGGACTCCTTCCTCAACCTCCAAGTTATATCTTACCTTCTTACCTGAGGCAGTAAAGTTGATG
GTATATTTTCCTATGGGGACGGAGATCTCCCAGTACTTTTTGGTCTTATTACCTTTATTTTCCTGATCGA
TACCCAATTGAGGTATTTCAATGATGCAATCTACTGGAATTGTCTCTATGAGAAGAGACCCTATTTTTGG
TTTTAAAGAGACTTCACAAAGATATACTTCATTTGCCTTTAAATCAATTCTGATAGATTGAGTGTAGTAT
CCTTCTTTTGCTATTCTCACTTCATGATTACCAGCAGGGACATCCTTAAGTATTAAGTTACCTGATTGGG
GGTGAGTCTTCCCGACAGGTTTGTTATCAAGAAAAACGTCAGCCTCGGGATCACCTTTAATTTGGATATA
ACCTACACTCTGAGCAAAGGTAAATAAATAGATTAGGCATATTAAGAAGAGTAAAAAAAAGAGAAAGAAC
ACTTTCTGATATTTCATTTTAATCCCACCTTTTGATATAGATATCTTACATTAATTAAGCATTAATTGTA
TTAATACTTATCTTGAATATCTCAGATTTCTTTTTCATACAAACTTACCTAAGGTTACCGGTTAGGCAGC
TAGATTTCTAACCAAAGATACTGAGAAAGTAAACGTAAATTCACTTTACCGGAGCCAGGTTAAGCAGTAT
CTCCTTTTTTATAGGGAAGAACAGCAATGTATAAAGACATCATAATAACAATGTCATTTATCTTTTGAAG
ATCATTTTCCCGGTAAAAAATTTACCTGAATTAATTCCCAACCTTCTTATTTGCTATCCTGCTGCGAACC
TAAAAAACCAAGAAGAGCACCCAATGCTAACAAGACTACAGGTATTAACGTAAAAAAATTAAAGCCTAAA
ATTAACACAAACAGTAATGCTGCTAATGCCATAAGACTTGCACCGATTGTAGGTTTATTTATGACTATAC
CTGCCCCAACTAGCGCCAAAATGGGTAACCCAACACTCAATAACCTTAAAAAAGTCCCTGCCCCGGCTTC
TCCTAAATTAGCTAAACCACCTAAACCAAATCCAAGTACCCCAAAAAGTAAGGCCAATAACCCCCCGATA
ATCCCAAAAATAAGAGCCGCTATTTTCATATCACATACCTCTATAAATAAATATTTTTAAGCCTAGTCAT
TCTATGTATTTGTAAATAATTTAACTAAAATATCATCTATCATTTACTATCTTTATTGGAAGCTATGCTG
TTAAATCTTAAATATTTCTATTTTCAATCTTACAATTTAACTCTGGATTAAGGTTCAAATCTATAAAAGA
AAAGCATTACCTAATATAATAATTAAACTGAAAATAGTATTTACAATTTCCAATATCTGGAACAGACCAT
ATCTCATCATTCCAACGAAGTTTCTGGACAGATTTTCTTTCTTGCTTTGGGTAATTAAATTGGCTTATAG
TTACTATTTCACCGTTAACATCTTCTATAAAGGCATAGTGCTTTACATTACCATAGTAAGCAACCAGTAT
ATCGTTGAATCCAGTTTCAGGAAAATGATTTTGATCAATGGCCAGACCTCCAGATGGAGGATAGAAAGAA
GATGGAATAGGTCCACCATCAGTTTCCCATTTTCGTTTAATAGCCCACCAAACACACTGGCCAAAGTATG
ATTTAACTTTAGGGAGAATCCCTGCATTAAAAGTGTAAGAACCTATTTCATTACCAGAAAGGTTATATAC
TTTCATTTTGATTCTCTTCCAGGGAACCCCTTGGAAGGCATTCTTTGGATTTTCACTTAATTTAAGATAG
ATTTGAGATAAAAGAAAATCTACTTCAATCACATAGCCATTAATTGTTTCATACACATTATTATCATTGG
CTGGTTTACCATCTATAAAAGTAGCTTCAGCGATGGTAGAAGAAGAGCTTGCCCAATCCCCAGTCATTAA
TTTAGTAGTACAGTAGTCAATTGATGTTCCAGAATAAATATATGGTTTCTGTATATCAAACTTTACTCCT
TCTAATACAACCCTTATACTTTTCGGTAAATTACCTTCTTTTTGTCTGAGGGTTACCTTTGAAGACTCAT
CGTAATCAATTACATTAAATCCTCCAAATTCGCTTGTTCCTTCCCAACAACCATAACATTGAAGTGGATA
AATTACACTATTTATTGGTTCAAATTCAATCTCCTGTTCTTGATTCAAGTAATAGCCGGGAGGAACTTTG
TGGAGAGCTCTAACCATTTTTTTTATCATATTAGGTATTTCATAAAACTCACTCCAAGTCTCAAAGGGAA
GAGGGCTTACTTCAACACAGGTATTAAAACCTGCCACAGCATTAAAATAACATAAATATAACGGATAAGC
ATAACTTAGACATTCAGGATTTATTTTTATTATAATTTTCGAAAAGGAATAATCTTCAATTTCACAATTA
GCGTTACCACACAATTCTTCTTCCCCCAAATTCTCATCAAATATTATCTTGACTTGGCTATTAGGATTAT
TGCTCAGTCGTAAAATAACTTTCCCGCCCATCACTGCATTCCATTGGTTTAGTACTGTTTGCATTTGGCT
ATAGCCAGTTGTATCATAAACATCGACAGGTCCGTCTGGCCAACGAACCACATAATCTCCTCCAAATCCA
TATTTCTTGATTAAATCTATTTCTTCTGGTGTTAATTCTGGAACTTCAACATCTTCCTGAATTGGAGGAA
TGATTCCAGAAGTATCACAACCTGATACAATAATTGCTGCTATCAATAATATGATAATGAACAAGAAAGG
TTTATTTTTCATTTTTTCACTCCTTTTGAGTGATTATTTTTGTCCTTTATCGTTTCTCATTCTGTATAAA
GGAAATAATTACACTCTATTCTTTATTAAAATCTTTTATAGATCTTCTTAACTAAGCCCCCTCATAAAAT
ATAATTGATTATCAATTTCTAATCTCTTTTGCTTATTTCTTCAATCAGTGCTACGAGTTTTAAAACTTCT
GATTTTTTAACAACTCTTGTTTCTAAGATTGTCTGGTTAGAAATTTCCTCTCCATAAAACTTTTTATTGG
CTGAACTATAGGCTTTAATGGTTGAACCCTGAAGTGAGCCAGCATCAAAATAGAGTCCCTTGGTTATGGG
TAAGAATAGATGGGGGCATCAAAGTCAGAGGTTATTTCGGCGGAAACAGATCTGCCCAAAGGACCAGCTG
TCCAGGCTAGAGTTCCTCCGAATTTAAAACTTTTTTTCATAAAGGCCTCCAGACCCTCTGTATCATTAAT
TACCAGTATCAAATCAACAGATTGGATACCCATTCGAGCACCTATCCCACCACTGCTAGTTTTCAAAAAG
GCTGGACCGTACCAGTTACCTGTCTCATAATCTTTCCTGAGTACCAGTCCGTTTCCCCTTAGCCCACCTA
CTCCAAAGACTGCTACCTCTGTTATAGATGGAAAGATGGCTATCCCTTTTGCTCTCTTTAAAAGACTTCT
GAATATTCCACTATCCACGGAATCTGCCATTTCCTCCAGGACTTCAATAGCTTCTATAATAATTTCTGAA
GGATTGTCGGAAGAGGCAAAAATAACTATCTCCTGGGATAAAAAGAGTAATAATAAAAGAAGAACAATCA
GAGATAAAGATATTTTTCTTCGATTTATCATTTTTCACTCATACCTCCTTTAAAAAACATTATTTTTAAA
TATTTAATAATTAATAGCCCTCTTATTAATAAATAAGGACAGATTAAGAAAACAATTACGTAACTTTCTT
ACTCTGTCCTTTTACCTGAAAGATTCTTCCTAAGTAATTAGGAAAAACTACCTTGTTTTAGCTCTGGCTC
TGTAAGAGATTTCCTAAAGATTAGGAATTGCCTCTTCGGCGCTTTTCTCCAAAGCTCTCCAGAGTCCTGT
CCGATAGCAGTCCTTGAGCCTGAAAGTTTGATACCTTGGTATCTTGCCTCTTCGGCGCCTCTTCGTTATG
AACAGAAAGAAGAGGTCTCTCCTGCTATCTTCAACCAGGTATAGTTTATTAATTTATAGTACCGTAGTCT
TTTTGACATACCGGTACTATAGGGTAGCTATTTCTATTTATATTATATAACAAATATTTTAAAAATCCTT
CTTTTTTTCAATTTTTTTATCTTTTCTTATAAAAATTATCTTTTTTAGTAGAAATAAGCATAGAAATATA
CTGTTTAAAGCTGGAAAAAAGGGCTATAGCTAGGAAAGAATTGCTAAAATGAAAATGAATGATTAATGAA
TATTCGAAGGAGAAAAAAATAATCTTTGAAATTGATTAAAAAACTGATATTTCAAGACCTGTCACCACAA
ACAAATTTTTGATTATTATTTTGACATTGTTTAGATTTATGATAGTATTAAAAATATTCATAGTGTTACA
TTTATCATATTCGTAACACTAAATATCTAAAAAGGAGTAGGAAATGAGAAGAAATGTTTTAATTATCATC
ATTGTCATGCTGTTATTATTTTTCACCAATCCCTTATTTACTCTTGCTCAGACTAATAAGGAGAGACTCA
CCGGGGTGGTATGCACCACTTCAATCCTGGCTCACCTTACTGAAGAGATAGCTCAAGAATTAGTTTCGGT
GACCACTATCGCCCCGGCTGGAATGTGTCCAGCTCATTTTGATATCAAACCATCTCAAATAAAAGCGGTC
AGAGAAGCAAAAGTTTTAATTTCTCATAATTTTGAGCCCTGGATTGAAAACCTGCTTGTTTCAGCAGAAC
GCCCTGATATCGACCGTTTGATTCTTACTGGCCCCTGGAATATACCATCAGGTGCTATTGCTAAGATTAA
CCAGATTGCCAATATCCTTAGTAAACAATTCCCTCAAAATGAGCAGCAATTCCTCTTTAATGCGCAAAAA
CTTATTCAGAATATCAATGATAGTGCTGAAGATTTAAAAGCTAAAGCTGATCACTGGAAAGTTAACGAAT
ATAAGGTTATAACCAGTATTCACCAGGAACCTTTTGCCCAATGGTTAGGTTTTAAAGTATTAGCCTCCTA
TCCAGCACCGGAAACCATTTCGATCAGACAATTTCTAGAACTACTCTTAATTGGTAAAAGGGAAAAAGTT
GCTATTATAGTTGATAATTTACAAAGTGGCACTGATTTGGGAGCAAGATTAGCCTCCGATCTTAAGGCTC
AACAGGCTATCCTAACTAACTTTCCTGGACTTATTCCCCAGACAGAAAGTTTAGTAAAAATGTTAAACTA
TAACGCTGAACAATTATTTAAAGCAATCGGGGAGAATTAAATCTATGATTAAACTTACTTTAGAAGATAA
TAATATCAATAGTATGGTAGAATGTGGCATTAGATTACATGGTCATAGTGGTCCTTATCTTAATCTGGGT
ATTAAGATGGGTTTACTGGCCCTGGAAATACTGGAAGTAAAAGGATACTTCGACCTTTCCACCGAAGTAG
AACTGGAGTACCGTACTCCAATGTCTTGCTTAATTGATGGTTTACAGGTATCCACCGGTTGTACTCTGGG
GAAAGGAAATATTAAGGTAAAAAATAATCCTGGCAACATCACCGCGTTATTTAAGACAGACCAAAAAACT
TTACAGGTTAACTTAAAGCCGGAAATAACCAGCCTGATTGATTTTCAAAAAGAAAGTTGTGAAGTACTGG
GTCAACTAATACTGAAGATGTCCGATAAACAGTTATTTGATTATGAGGTAAAATATGAGTCAGCCAAAAA
TAATTGAGATGAATAAAGTAAGCACTATCTATGAAGGTGAAAAAACTCCAGCCCTTTTTGATATTAACCT
CTCCCTTAATGAGGGTGAATTGGTATGCATTATTGGACCAAATGGAGCCGGCAAAACAACTCTACTGGAA
ACCTTAAACGGTCTTTTACCGCATACTGAGGGAGAGATTCGTATCCTGGGTCAGGATATTAAAAAGAAGG
GGATTTATTTAAGAAAACAGATTGGCTATCTACCCCAGGAATTTACGGTGGATCCGCTCACTCCCTTTTT
AGTAAAAGATATTATTCTTATGGGACGCTATGGACAAATCGGACTGTTAAAAAAAATTCCCAAAAATGAT
TATATCCTGATGGAGGAAAGTTTAAAATTAATGGGAATTATAGATTTGAAAGACCGTCCTATTGGCAAGC
TTTCTGGTGGACAATTACAAAAAGTGATGCTGGCCAGGGTATTTGCCAAAAAACCTACCCTCCTCTTTCT
GGATGAACCATTTAGTAATCTGGACTATCACACCACCCATAGGGTAATGCTACAAATCTCCAGGGCTCAT
GATCAAAATCACTGGACTACTTTGCTGGTCATGCATGACCTTAATCTGATTCCCGAACGCTGTAATCGCA
TCCTCTATCTGGAAGATGGTAGAATAGTAAAAGATGATATTCCAAAAAAGGTTTTAACGGAAAAACTGTT
AGAAATTTCAGTAAGGTAAGGTTACCATGTCCCTGGCTATTTTCACTATCCTGCCCCTCAAGACTCTTGT
GATTATCTTAGCCAGCACCTGCCTGGCTGGTGTGGTCTGTTCTCTTATGGGGACTTTTATTGTCAGAATG
AAACTTACCTCTTTAGGTTTTTGCATGTCTCATGCTGCTTTTGCCGGCTCTGCTTTAGGATTAGCTCTCT
CACTTCCTCCCCTGTGGTTTGCCTTAGCTTTTTCTATCCTGGTTGCTCTAATTTTGGGTCCTCTTACCGA
GCAATCCAGATTGCAGCCAGAAATAATTCTGGGTATCTTATTTTCTCTAACTATGGCCTTAGGCTTAACT
TTTCTCAATTTTATTCCTGATTCTGCCCTCAGCAGTACTGCTATGAGTATTCTCTGGGGTAGTATTCTGG
GCATCAGCTCCCTTGAGGTCTGGTACCTCGCTATACTTACCTTTAGTATTACTTTAATTATTATCCTATT
CTTCAAAGAATTTCAGGCTATTGCCTTTGACCGCAAAATGGCAGAAGCCTCTGGTATTCCCACCAGACCA
TTCTATTATCTTATCCTCTTTCTTACTGGTATTACTGTGGCTTTTTCTCTCAAACTGGTAGGAGGTTTAC
TAATTTTTGCCTTAATTGTAAATCCCGCCTCTGCTGCCTATCAGTTTTTTTATGATTTCAAAAAAATACT
AATCTTCTCTCCCCTGTTTGGTATTTTTTTCTCCCTGAGCGGACTTGTTCTCTCTTTCTTATTGGATCTG
CCAGTAGGCTCGGCTATTGCCATAGTTTCCTCTGTTGGCTTTGGGATATCAGTTCTTCTTTCCCCCAAAA
GAAGAAAAGGCTAAAAACTTTTTCCACTCCTTGTTTATTGGATAGTAAGAAGTAAGATAAGTATTATAAA
ATTTAGGTGACTAAGTGTACTAATACCAAAAATTCTCATATTTTAAAAATTAAGAAAATATTTAATAGAA
AAGTTAATGAAGACATGGATAAGAAAAGTGGGCCAAAATGATTTTCCCCGATAGGCAATCCACCCAAACC
ACAGCCCTGTTATGATACAGGATAATGTTTCTACTTCAGGTTTTCCCAGATGAAGTAAGACAAAAGGAAC
CATTTGGATAATGATACTTGCTTTACCAAATCGTTCTTTTAAACCGAACAGGACAAAACCTCTAAGTAAG
TATTCCCAGGCTAAAAGGGTAGGTACTGTTGAGCAAAAAAATTCATAATAGCTGAATCCTCTTCCATAAT
ATTTATGGACGGCAGTAAACTTTGCTCCGATGAGTAAAACTGGTACACTAATGATAACAGTAATCAAGAC
ATAATATAACCAAACACGATAATTCCCTAAAGAAAATCCATAATGGAGGGGATTATCTTTTAACACAAAC
CGGATAGTCAAAACTGGTAACAGTATAAAATAGAAAATATAACTTAAGGCCAGTGAGGAGCCAATCGGCC
TATACCACTGCATAGTCAGGGATAAAGTGGCTAATCCCAAGACAATGATAACTTGATAATTGTCTGTTAC
AAAATACTTGATTTCCCGGTATTCCTGGGCTAAAAACTGCATAAAATAAACCTTCTGTTTATTATCATAT
TTATTTGTAATAATTATTTTTAAATATTGGAGTAGCCAGTCTTTTCTAATGACCTGATATAATATATATT
AGCAGATAATAAAATCTTTTCCTAATATTATTAGTTTTTTTATCATACTTTCATTGAAAAATATTCTATT
TTATGTCAAAATATTTTATAGCATCGTAATTTTTTAGAATTCAGATACTATAAAATATCCTTTCTTAAAT
AAGGAACAATATATGTTATCACCCTCACCCTAACCCTCTCCCTTCGAGGGAGAGGCAGGAGAGATGGAGA
GGAAAGGACAATAAATTCTTACTTGAATTCAGGGATTGTCAAGGGGAAGGCCGGTGTGGCGATCTCATAC
TATTATATATTATACCCACATTTTTGACTGAAAACTGCTAACTATTTATAATCCTGTGGGTAGGAGTGAA
TGAGATTGCTTCGTCGCTTCGCTCCTCGCAATGACAAAAATCGTATACCGTATTACGTATAACGTATATC
GTTAAAATTAGTCGCTGGTTGTTAGTCGTTGGTATCTGGCATTTAGTTTGCCTATTGCTTATTACTTATT
ACTGGTTACTTATTACTGAATTGGCTCCTCGCAATGACAAAAATCGTATACCGTATTACGTATAACGTAT
ATCGTTTAAATACAGTTGCTAGTTGGAATGTAATTCAGGGGTTATCAAGGGGAATTCTTCCCCTTTAATT
GTAATTGCCAAGCAATTTCGATACTATAAGATAAACTACCAAAGCAAAAGGTCATTGCGAGCCTGCCTCT
TGCCTCTTAACACTAGTTAAGGGGCAAGGGGCAGGCGTGGCAATCTCATACTATTATACCTGTATCTTTG
GTCTAAAAACCGAGAACCAATAACTTAAAAACCTTTTGATTTGAGGGGTTGTAGGGGATACCTCCCCTGA
TTATCTTGCTGGTAAAACAAGAGAGAATTTCTTAATCTACTTTTTTTGAGTAGTTTCAAAGGGGGTGATA
GAATAATAAATTGTGGTGTTAGTAAGTTAGAAATAATTACCTAAGTATAGCAAATTAATAAATTTTGGAG
GTTTATGTGATGAGAAAATTTCTATTGATTGTCTTTACTATTGTTCTGGTATTTTTTTGCCTTAACGGAA
ATGTTTTAGCTCAAAAAAAAGTCCTGCATATCTATACTGCTTTTGATACCGAAGAAGCAAAATACTATAT
TGATTCTTTTGAAGAAGAAACAGGCATTGATGTGCAGTGGGTAAGATTATCCTCTGGTGAGGTTTTAGCG
AGAATTGAAGCTGAAGCAAGTAATCCCCAGGCCAGCGTCTGGCATGCCGGTTCCAATACCTCTCATATTA
ATGCAGCTTCCAAAGGACTGCTGGAGCCTTATAAACCCAATACTGATTTTGAATTGCCAGAACTATTCCA
TGCTGATGATTGGGCCTGGACTGGATTCTACACGGGGGCAATTGGATTTGTTACCAACACCAATTTCTTA
GCAGAAAATGATATGGAAGCCCCGACCAGCTGGGATGATTTACTCCATCCCAAATTAAAACAGAATGTAG
CCTTGGCTTATCCCTATACCTCCGGTACTGCTTATACCACGTTTGCCACTTTAGTTCAAATGTGGGGATT
AGAAGAAGCCCTGAATTGGTGGGAAGAGTTTGATCGGCATAGTATTTTCCAATACACTCAATCTGGTACC
GCCTGTATCGGAATGGTCGGTTTAGGCGAAATTGCAGTAGGAATAGCTTTTTCCCATGATATTTTAGCTA
AAGGGATTAATGCCGGCTATCCAGTAGTTATGACCTTCCCGGAAGAGGGAACTGGCTATGAAGTAGGAGG
TCTTTCTCTTATTAAAGGTGGTCCTGAACCGGAATTAGGAAAACAGTTCATCGATTGGTGTTTTACAGTA
AAAGCTCAGGATCTATTCCAGAAATATAGCCGACTCCCGGTCAATCCCAAAGCTACCGTAGCAGAAGGCT
CAGTCACCCTGGATCAAGTTAATCTAATTGATTATGACCATATTTTAGCTGGTGAAAGCAAAGACGAGTG
GGTAGCAGCCTGGAGAGATAGAATTGGAAAATAAACTCTCCCTAGTACCTGTTTGCTAAAAATATCCCTG
CTACCAATTAACACAGTATGAGAGATTAATCGGGTAGCAGGGTGTTGTTTTAAATTAAGCAATCAAATTA
AAGGAAATTAAAATTATCATATTTTAAGGTATCGGATTTCAATAATTCCGATACCTTAAATAAAGGATTG
ATTTGTTATAAAAAATTTAGCAAGACAAGATATGGAAGGGTAATGTACTCTTTTTAGATAAGAAACAATA
TATTTTTACACCATCTCTCTAATCCTCTCCCTTAGAAGGGAGAGGTACGGTGAGGGTGATAAAAGTTATC
AGTTTGCAGTTAACTGTTTTCAGATAAAAGATGCGGGTATAAGTGAATGAGATTGCTTCGTTGCTTTACT
CCTCGCAATAACAAAATCGTATACCGTATAACGTATAACGTATATCGTTGAAATACAGTTGCTAGTCGGA
AGTTATTACAGGGGTTCTCAAGGGGAAGGATTCCCCTTGAATACCTTGTAAATAGAAGCGATTTAAGCAG
TTTGTCAGATTAAACTATCGAAAATATGGAAAAAAATGAATAGCTCCAGAAATAGAAAAATCAAAGAAAT
AATTGATCAGCTAACCTTAATCTGGAAAGAGCCCATACTCTTTATTTTTATATTACTTATTTTTTATTTC
TTAATTACTTTCGTCGTCTTTCCTATATTCCAAGTAGTAAAAAATAGTATGTATATCAATGGTAGCTGGG
ACTTTTCTAATTATATAGCCATATTTTCTAAAAGATATTTTGTGCAGCCTCTTATTAATAGTATAGTACT
AGGAATTTATACTGCTACCATTGGAACCATAGCCGGCTTTTTTTTTGCCTATGCTTTAACCCGAACCCCT
TTACCTTTCAAAAATTTTTTCCGTCTTACCATAACCTTCCCCATTATTTCCCCCCCATTTGTAGTTGCCC
TGGCTGCTATATTACTGTTCGGGAGAGCAGGAAGTCTTACTCCCTGGTTAAAAAGTTTAATTGGAAATTA
TTCCATCTATGGATTGGGTGGATTGGTTTTAGTAGAAACTATTGCCTATAGTCCCACTGCCTTTCTGGTA
TTATACGGGGTATTACAGGCTATTGATCCTTCCTTAGAGGAAGCCTCTATGGATTTAGGAGCTTCCTGGT
CTAAGGTATTTTCCACCATAACTCTACCACTGGCTACTCCTGGTATTGCCAGTGCCTGGTTATTAGTCTT
TATTCAATCTATGGCCGATTTTGGTAACCCCATGGTTATCTCCGGGGATTTCAGGGTTCTTTCAGTGCAA
GCCTACCTGCAAATCACTGGTATGTATGATCTCCCTCGTGGTTCCACCTTAGCTATGTTATTACTTATCC
CTACTATTACTGCTTTTTTTCTACAAAAATACTGGGTTTCTCGAAAATCCTATGTTACAGTTACCGGTAA
ACCAACCGGAGCTACTATTAAAAACTTAGATTGGTATATTAAATTACCGGTATATGGTGTCTGCCTGTTA
TATACCGGAATTGTCCTTTTATTCTACGGTACCATTGTCTATGGTTCTTTTCAAACCTTGTGGGGTGTTA
ATCCTACTTTAACCTTAAAAAACTATGTAGAAATGTTGGAAGTTGGTAAAGATTATCTTTTTGATTCTGT
CTTCTTATCTTCTATAGCTACTCCTATCACAGGTATATTAGGAATGTTTATCGCTTATCTTATTATCCGG
AAAAAATTTATCGGGCGTGGTCTAATGGAATTCATATCCATGCTCACTTTTGCCGTTCCCGGAACAGTGG
TCGGAATCGGTTACATCCTTGCTTTTAATCAAAAATCTATTCTTTTGCCTTTTATTTTAACCGGGACTGC
CTGGATTATTATTATATTATTAATTTTTAGAGATATGCCAGTCGGTATTCGCTCCGGTATTGCAGCATTA
CAGCAGATTGATCCAGCTATCGAAGAGGCATCTACTGATTTGGGAGCAGATAGTAATACTACTTTTCGTA
AAATTACCCTGCCTATGATTGCTCCAGCCTTTTTCTCTGGGCTTGCTTACGGTTTTGTAAAAGCAATGAC
CGCCATCAGTGCAGTCATCTTTGTTGTTTCTGGAAAGTGGAATCTTATTACTATTGCTATACTGGGATTT
GTAGATAATACTCAATATGCTCGGGCTGCCGCTATGAGTATCATTCTCATCATTATCATTTTAATTGCCT
TAGGTGTCATTCAGTTTTTGGTAAATAGAATTGGCAAAGGGGTCCGATTAACTACAATTGTAGAATAAAT
TATAGAACAAATTAATAATTTATAAGCAGAAGGAATGGAACATGAAAAATGACTTTTTGGAATTAAAAGA
ACTGGTCAAAATCTTTGGTAGTGGTAAAGATGCTGTTACTGCTGTTGACCGGGTGAGTTTGAAGGTAAAG
GAAGGGGAGCTGGTTACTCTTTTAGGCCCTTCCGGCTGTGGAAAGACCACCATTTTACGTATGATTTCCG
GTTTTGAATTACCCACCTCTGGCAAAATATATATTGATCAGGAAGACGTAACTTCAACCCCTCCTAATAA
AAGACCCACTGCTATGGTCTTTCAAAACTACGCCCTCTTCCCTCATATGACCGTGGCGCAGAATATTGTC
TATGGACTTAAAATTCATGGAGAACCTCATCAGGCGGCTCTGGAAAAAGCAGAAAGAGTAATGAAATTAG
TTGGTTTAGAAAAACTGGGCAATCGCTCACCATCTCACCTATCCGGTGGACAACAGCAAAGGGTCAGTTT
AGCCCGTTCTTTAATTATGGAGCCTAAGGTATTATTACTTGACGAACCACTATCTAATCTTGATGCCAAA
CTAAGGATTTCTATGCGTCTGGAAATTAGAAAATTACAACAGAGGGTTGGCATTACTTCCATCTACGTTA
CTCATGACCAGTTAGAAGCAATGTCCCTTTCTGACCGGGTTGTTATCTTAAAAGAGGGAAGGATACAGCA
AATCGGGACACCTCAGGAAGTTTATGCTCATCCCAGTAATCGATTTGTAGCAGATTTTATCGGCAAGGCT
AATTTTTTAGAAGCAGTTATAGAAAAGGCTACCTCAGAGCAGGAGGTAGTAATTAATTTATTAGGACAAA
AATTAACGATTCCAGGGATAAAAAAGGATTTTAAAAAGGATGAGAGAGTTTTGCTGGTGTTACGACCCGA
ATCTATTGGCCTGGAAAAGAAGAAACCTGATACTATCACTGGTACCATTCAGGAAATTGTATACCTTGGC
AATCAGATGACCTATCTGGTAGAAATTACCAACCAACTGATTACCATAGAATTGTCCAACCCTCAAGAAT
GTGAATCATTTCAAAAAGGTGAGGAAGTAAGTATAAAATTACCTCAAAGAGGACTTCATTTATTACCACA
GGAGGAACAGTTATGAAACCGGCTATCTGCATAGAAATGCTCTATCCTGAATTTAGTCTGGAAGAAAAAA
TAAAAGCAATTACCCAAGCAGGTTTTTCCTATCTGGAATTCTGGGATTGGAAAGATAAAGAAATATCTTT
ACTCAACTCTTTAGGGCAGGATTATAATGTTAGAGTGGTCAATTTTAGCGGCCAACGTCAGGGTAGCTTA
ATTGCCAGGAATACTCATCATAAGTTCTTTTCCGATTTAAAAGAGGCAATTACAGTAGCCCAAAAACTGA
ATTGCCCCCATTTAATGTTACTAACAGACCAGTTAGGAGTAGGAGGAGTAGTAGAAAATAGTTATCCAGA
ATTGACAAAAGAAGAAAAATACCACCATATTATTTCTGGATTGAAAAAGGCACTCACTTTAATACCCGAT
TCTATTACCCTGGAATTAGAAGCACTCAATACTAAAATCGATCACCCTGGATATTTTCTGGATAATATTA
CTACAGCAGTTAAAATAGTACAAGAAATCAATCATCCTCGATTAAAAATCTTGGCTGATTTATATCACCT
GGGAGTGATGGGGTTTGATTTAAAACAGATCATTACAGAATACCTCCCAGAAATTGGTTATTTTCATATT
GCCGATATTCCGGGACGACACGAACCAGGCACCGGTAATGTAGACTGGTATTCGATTCTTCAATTACTAA
AAGAGAAAGGTTATCAAGGATTTATCGGTTTTGAATATTCACCAGCTTACGATTCTAGCGAGTCATTACT
TAAAATAAGGCAGCTCTGGCAATCTGTTTTCCCTGAATAGAGATACAATAGGAATAGATAAGATAATTAA
TTAATTATATTTTTCACGAATCAACCTTTCTACATCTTCAATAGGTCGTCGAAAAGGACCTTCAGCTTCC
ATCTTTAAACTGGTTAAGGCTGCCGCCCAAATAGTTGCCTCAGCAGGTGAAGAATTAATTCTTTTACTCA
TATAAGAGGCCAGGCAGGTATCACCTCTACCACTTCTACCAACTAAATTCCGGGGGTAAAAGGATGCATC
ATAAAATTTACCTTCTGCAAAAACCAGTAACCCATCCTTATGAGTAGCAACCACTTCTCGAGGACCCTGG
GAAACTATCTTTAGAACAGCCTTTTTAAGGTCTTTTTCCCCGGTGAGTAACTCTGCTTCTACAGCATCAG
TCTTTAAAACAGCAATAGATGAGAGAACTTCTTTTTGTTCCAGCCATGGTTTGGCTACCAGTTTTCCCTT
ATCATTGACCCGGAGAAAACTTTGTATATCAGCAGCCAAAATTGTTTTTTTATTCGCTAATAATTTAATA
ATATCTGGAGGAATTTCTTCCCGCATGGAGGCACTCACCACAATTACTTCTGAATCTATTTTGTCCACTT
CTTCCGCACTGAAGGCTCCAGCCCAACTGCTCACATAAATCACTCTTTCATCTGGATTATCGGTAGGATA
TACCAGTTTAAGACAGGTAGATTGTGGAGTCCACCTGACTAAAACTTTTACTCCCAGTTCCTCTAACTCC
CGAATTACTTCAACATCTTGATGGGCAAGTCGAGTAATGGCTAAGGTTTTTAAACCCATTCGAGCCGCCA
CCTGAGAGCCATAATTAAAGGCTCCTCCGTTTACCACCCTTGTTCCACTGGAAGAAACAATGGTATCTTT
AGTATAATGACCCAAAAAGGCTATTTGATAAGTATTACCCATTTATTATTACTAACCCCCATTAATTAAA
TAGAACTATCATACTTTATTTGAAATTAACTTAAATAAGCAATAGCCTGGTTAATTAACTCTTTTAATTC
TCTTTCTGTTAATTTCTGTACTTCTTCGGCAAATGGTTCAAAAGAGATAATGCCCTCATAACCTCCTTTG
ATAAAAAAATCTATCTGTTCTTTGTTCTTAAAGCGATCCTCTTTAAAATCCATATTACGATGCTCATCTC
GATACTGTCCAGCAGGCAGCTCTGCGGTAACCGCTGAGATATGCATCAATCCAGTATATCCCATATCATA
TTCCTTACTCAGTCTCTCTAAATCATCCGGTCCAAGGGCATGATGAAAGGTATCATAAACAATTTTATAT
CCTTTATATCCTATCTCCTTAATAGCCTTCGTAGCTACAAGAATAGAACGCAAAGAACTGGTTTCAAAAC
CCAGTGGTTCAATATAGCCCTGAATACTATAGTCTTTAAATAAAGGAATTAATTCTTTTAAGCATCGTAC
AACTTCTAAATATTGTTTTTCCGAACTTACTAAATCATTTACTTTATTCAAATTCACAGGGCACATAACA
ATAGCCTGACCATCAATCTCTTTTGCCAGGCTGAGAAGATTCTTTAGTTTTTTAATTGTCCTATCTATCT
CTTCTAAATAATTAAATTGTGGTAAGGCATTGATGGAACAGATTTTAATATTATAACGCTTGGTAAGATA
TCTGATTTCCTGGGTGGAATAATTATCAATCACCTTTCTTCCTGGTAAATCATTTCGTAATTCCACATAC
TGAAGCCCTAAATCACAAGCAAGTTGAAAAAAATCTTTTATATCAAAAGAAGGACAAATAATTCTATTCA
GCCCAAATCTAAAACGTTCAATCATATTATTACCCTCCTTTACTTTTTGTTACCATAAGGTTATTCGCAT
TCCTGGCTATTGCAATAATCAAATTCTAATTGGAGATTGGGATGAAATATATGAAAATCATTTTCCAGAA
TTTCTGCCACCTTTTTTCTGATTTGATCTGCCTCACTTATTTTCATATCCTTCTTCAAGGTAATATGGCT
TTCCAAAAGAATCTTATTTTCATCAATTTGCCAGACATGAACGTGATGTAGATTATGCACTTGAGGGATT
GATTCAATTTTCTTTTTAATATCATCAATTTTAATATTTGCTGGTACTCGCTCCATCAGGATTAGAGTGC
TCTGTTTTAGGACCTGATATCCTTGCACCAGGATAAATAAGGCAATAATAACTGTTAAGATGGGATCGAT
TAGATAAAAATGATAAAAATAGATAATAATACCGGCAACAATGACTCCTAATGAGGAAAATGTATCACCT
AGCAAATGTAAGTAAGCAGAACGCATATTTAGATTTTGATGGATTTCTGGATGCAGTAAATAAACACAAA
CTAAATCAGCAATAAAGCCAAAAACACCAACTACCATCATTAAGGGGATGGTAATTTCAGAAGGTTCTTT
AAAACGAAAATAGGCCTCTCTAAAAAGGGAGAAGGAAATGACAATGATTACCGAAGAATTAAGTAAGGCG
GCCAGAATCTCAGCTCGTTTATAACCAAAGGTCATCTGTAAATCAGGAGACCGTAGACCTATCTTTCTGG
CCAGATAACTGATTAAGATGGCCATTCCATCACTAAAATTATGCAAGGCATCAGCAAGTAGGGCCAGGCT
GCCAGATAATAATCCCCCAATTATCTCGGCAAGGCAAATCATAAAATTAAGAATAATAGCACTAACTATT
CTCTTATTACTTTTATTATGCTGGTTATACTGGGAACTATGATTATGCATTACACTTTTTCTTAATATTA
TTAATATTAATGATGTTATTGATTTTAATTTTAAAAATTATCCAGACTTATTATAACATAAGGTAATAAT
AATGAATTAGTTATCAGTTAATAGTTTCCAGACCAAAGACGTGGGCATAATGGTATTAGATTATCACGGG
AACACTCAATATTATTTGAGTGCTCCCCGTGTAATGACATTTTGTGTCTTAAAGGTAAACTTTTACAAGG
ACTTGTATAAAATCTTACCACTAACTATGGTCATTTTTATATTTATATCACTATCAAAAACGGTAAGGTC
TGCCTTTTTATGTTCAGCTAAGATACCTATCTCATCTTCTAAGTGCTGTATCTTAGCTGCGTTGTAGGTT
ACTAGCTGTACTGCTTGCCGAATATTGAGGTCACAATAATTTACCATATTTCTTACCAACTTATCCATGG
TGGAGACACTGGAGGCAAATACAGACCTATCTGACAATTTGGCAACATAGTTATCCTTCTGAGTTGGGAT
TTCAAATTCCTCCGGAACATCTGCCTCAACAATTACCTCTAATCCTCCTAAATCATATCTTCCGGGCCCC
ATTCCTGCAGCACTCATGGAATCAGTAACCAGACATACCTTATCCATTCCTTTAGAATGCAGTACCAGCT
TCATTAAACTGGGTGGTAGATGATGCCCATCAGCAATCAATTCGGTAGTTAGTTCATCCAACAATAGGGT
TGACTCAATAACTCCAGAGATGCGATAGCCTTTAATTCTCTTTACTCCTGACATTCCTGAAAACATATGA
GTAACATGGCTATAACCATTTTCAATTGCTTCAAGGACCTGTGGATAGGTGGCATTGGAATGGCCAATGG
CAGCTACCATGTTTCTTTTCCTTAATTGCCGACCTAATTCTAAACAACCTGGTACCTCAGGTGCCGCGGT
TACCCTGATAACACTGGGATATTTATCTAATAGAGGTAAATATTGATCAGGATCAGGAGGATAAATATAC
TCCGGATTTTGTGCTCCTTTTTGCTCTAAGTTAATATAAGGCCCTTCAATATGTACTCCTAATATCCTGG
CACCCTGTAAATCCTTTTCCATTGCTCTGGTAATACAATCTACTGCTTTGATAACATCATCCCAGGGGGC
TGATAAAGTAGTAGGTAGAAAGGAAGTGGTGCCACATCTTACTAATCCCTGTGCCATCAGTTTCAAATCA
TTTTCTGTGGCAGCCATAACTGAACCAGCAAAGGCTCCATGCAGGTGTGAATCTATAAAACCAGGGGCAA
TATACCTTCCTCTGACGTCAATAATCTGAGTACCTTCAGGAATTACAGCTTCCTTCATCTGTCCTATTTT
CTCAATTAGATCATCTTTAATTAGAACAAATCCCTTATCTATCTCCCGAAAAGGGGTAATTAATTTGCCA
TCAATAACGGCAATACAGTTTTCCATTCTATCTCCTACTTACGGAATAAATCATTTTAAATACATCGCAG
ATTGTTCATCTAAAAAGACATGGCAATGATCATGTCTTTTTAAAATAGAGGCTGGATAATCAGGAGAAAT
TTCTTCTCCCCCAAAACAGTCTTTCACTGCCTGTGCTTTTCGTTTATCAGGTACGGTGCAAATGATATTT
TTTGCTTTCATAATCTGTTTCACGGACATAGAGATAGCTTTTTGGGGAACATCCTCCAGACTTTTAAACC
AGCCTTCACCTAATTGTTGTTTTCTACAAGCATCGTCAAGGTCTACAATGATATAAGGATCTTCAATATC
AAAATCTGCAGGTGGATCATTAAAGGCAAGGTGTCCGTTCTCTCCGATACCCACAAAGGTTACATCTATT
TCATACTGACTGATAATATCATTTAAACGCTCACATTCCTGCTCTGGATCAGGAGCATCTCCTGCTATTA
AAAAGATTTTCCCAGGATGAACTTTACTTATCAACCTTTCTTGAAGATATCTCCTAAAACTGGCTGGATG
GTCTTCAGACAAACCGATATATTCATCTAAGTGAAACATGGTGGTTTTCCCCCAGTCAAGGGAGGTTATT
TTGGTGAGATGATCCAGAAACTCAAATTGGGAAACACCGGTTGCTGCTATGAAATTGGCTTTTCCCTTTT
CCTTAATAGCTTCCCTTAATATCTCTGCTGCTTTTTCGGCGGCAGCTTTGCCCATATTCTCTTTGGAATT
CAGGATATATATTTTCAAATATTAACCTCTCTGTTACTTTTATTGATATATTTTAGCATAGGGAGATTCA
AACTAAGAAAGTTATTGATAATTCTCTCTAATGAACTGCTCCACATCTTCTCTTTTCCCTTGGAAAGGTC
CAGGATTTGCCAGTTTAAGGGAAGTCAAGGCTACAGCAAATAGTAAGGACTGGTCAATATCTTTACTCAA
TCTTTCCGAAAGATAGGCTGCAAAACAGGTATCACCTCTTCCAGTTCTACCTGATAAATTCTTCGGTTTT
AAGGGATAATGATAGAAAGTTAGGCCATCATAAACTAACACTTCACTATGATGGGTAATGATAATTTCTT
TGGCACCCCAGTGAAAAAGTATCTTTGCTGCCTCCCTGATATCTGACTTACCAGTCAAAAATTCAGCTTC
TGCCGCATCAGCCTTTAGATAATCAATACAGGGTAAATATTGTTCTTTTCCATCCCAGCTCTTATAAAAC
AGTTTTCCATCCTCACCCACATTTCTTAAAAATCCCTGCACATCTACTGCAATTTTCCCTCTACCAGAAA
AAAAATTAATCAAATCAGTTTGATATTCACCATAAATAAGGCTGGCAAAATGAATAATTTTAGCTCTTAA
ATGATCGGGGATTTCGGTAATAAGAAAAGGGTCAGCAACCGCAAGGGCAGTACTGATTCTCTTCTCCCGA
CTTTCATCCAGATAGATATTTCTAATAGAAGTAGTCTTCTGGGAGGGAATGAACAAAATATTTTCTTTAG
GAATATTAAACTGTTGGATTAAGTGATAGTCAGCATTACTCACCTTAGTCCAAACAGTGACCTTATTACC
TAAAGAAGAATAAACTGCAGAAGAATATAGAATTGCTCCTCCAATATTTTTTTCTTTATTAGATAAATAA
ATATTTTCATCTATAGAGACATGTCCAATAACCAAAAAATCAAACATATAACATATAATCCTTAATAAGA
TATTCAGGGGAAGATTCCCCTGAAACCCCTCATTATCACCCTCACCTTACCTCTCCCTTCTAAGGGAGAG
GAATGAGGAGCCGATTCAGTAATAAGTAACCAGTAATAAGTAATGAGCAAATGGCAAACTAAATGCCAGA
TACCAACAACCAGCGACTAATTTAAACGATATACGTTATACGTAATACGGTATACCATTTTGTCATTGCG
AGCGACCGAAGGGAGCGAAGCAATCTCATTCACTTATACCCGCGCGATTATAAAAAAGATTTAAGTTAAC
AGCAGTTTTCAGAAAAAATCATAGACATAAATAAATGAGATCGCCACATTTGCCTTCCCCTTGACAATCC
CTGAATTAAGATCTAGAAAATGCCTTCTCAACCTCTCCTCTCCCTCTATCTCGAAGGGAGAGGGTTAGGG
TGATAGTGTCAGCATATGCCACTATTATATATCATTTCTAACTTACCCAAGTGATATTTGAGCTTATTAG
ATAAGCTATAAAATTAGTAGTCTTCCATCTGGATTAAACCGCTGATATAGACTCTTTCTGATTTCCTGTT
TTTCTTTATAAGCAGAAATATGATTATAATTACTCTTCTCCCAGGGTGGTGTAGTCAATAGTATCTGCCT
AAATTCTGCTAATAGCTTATCCTCATATTCTCCCTTATAGCTCTTCTGAACAAAGCGTTCTAATGCTCCC
GGGAAATTACGCCAGGATTCCTGTTCACGCCCAGGGAAAATGGGGTAAAAAAGTCCATTATTAGCTTTAA
CTGCCTTTAAGTCACCATCCCCATCTCCTAACATTAAAACCTGCTCATCATGATAAGGCCCGGCCTTTTT
AGCCATTTCAATATGATGTGCTTTAGAACCCATTTCCTGACCGGCAATCAGCTGCACATATGGAGCTATC
CCCTGAGCTTCCCAGTAATTGACCAGGTCATCATAAGGTGTTTTTGATACTACTAGAATATCAGCAACTT
TATGCATCAACTTGAGACATTCTACCACACCATCAAAAGGTGGTATTTTGGCAGAAATATAAGGGAAAGT
ACGATTTACTGCTTCACTCCAGCCTAATAATTTATATAAGGCAAAATTGGTAGGGTACTTATCAATAAAC
TGCTCCAGGCTGGGATTACCCAAACCCAGTTTATTCTCTTCGGCAAATTGAATATAATCAGCTAATGGTT
TTTTATCTGGTAAGGAAATATTTTTGTTAAGTAACACTTCTTTTACATCTCTTCTTTTTTGTAAAGCCTG
AAGGGTAAGTTGAATAGCTATAAAACGGTTACAACCACGGTCTACTGAAAAAAGATTGTAATACTCCGCC
ACTTCTCTAAAATAGGATTCAATACCCCATAATTGATAAAACTCCATAAAATGAGGATGAAAAATAAGCA
TCTGCTTACCATTCATATTATCAGTAATACAACCATCAGTATCAATAGCTATTAAAAATTCTTTAGTCTT
CTTAAAGTTTCTTAATTGTTGTTCTGGATCTTCTTTTATTTGTTGAGGGGTTAATCTTGGTACTGACATG
TTACTCTCCTTCCTATAATTTCAGTGATGAGTAATTAGTAATGAGTAATAAGAAAAATATAAAAATCAGA
AACTACTTATCATTGATTACTCATCACTGGTTACTTATTATTTATCACTGATTTCTATATTCTACTGGAA
TATATTTCCCACATTTTGGCGGGATAAAAATATCTTTAAATCTGGTAAATTCAGGTAATGGTCCCCCGAT
TAAGGGCTTAGCCCAGTGAACATACTCATCAGTCACATCACTCTTATTTTTAGCAATCCATTCCTGAGGA
AATTCCCGCTCTGAATTGGCAACCACATCTAAGGGCACTTTATCATATCTTACCCTATAACTTGTCCCAG
GATCCCTGATAATAGTTGACATGTAACCATCTTTACCTTCCAATGCTAATCGAGCAGAATAGACACCTAC
CTGGTAGGCTTCTTCTCGATCCACTTCAGAAACATAGGCCAACTCCCGCCTTTGTCTGGTACCAGGATTT
TCTGTCCGGGCAATACCTGGTACCACCAGGCGACTTTTAGCTCTTCCCTGTTCATCTCGTCTATCCAAAC
CATTTAAATAATTAATTAGTAAATTACCAGCAGTAGAACCACTGGCACTAAACTGGGGATGACCAAAACT
ATCTTTTAATATAGTTAAATCACCCAAATTTACTCCCTCTCCGACTACTACTATACAACGACCAGCATCT
TTTAATTTTTTATTTACACTTTCGGTAATAAATTCTAAATTGGATTTACTATCATCCTTATCAAGAGCTT
CCGGTAAAAATATTAGTAATGGCATTTCTCGTTCTGGATCAGCTAAACGAGCTGCTGCCGGAATAAATCC
AATTTTTCTGCCCATCACCGTAATAACCAGAACCGGGTCACTAGTATAGCTTGCTTTGTTTTCTTCATTT
GCTTCTAAAATATTAATAGCCAAATTTCTGGCTACACTACCATAACCAGGGTCATGGTCGCAAATAGCAA
AAGTCCCATCAGACTGCAGGGAACCACCTACATCATTGTCAATGGTCTTGGGCATACCAACACAGACTAA
ATCCAATCCCTCCTCTCGGGCCACTCTGCTTACTTTATAAGCAGTATCCATAGAATCATTACCACCACAA
TAGAAAAAATAACCAACTTTTTGTTTTTGGAAAACCTCCACAATACGATTTAAATCCTCATCACTCTTTA
TTTTATAGCGACAACTTCCTAAGGTGCCTGCGGAAGGAGTGTAAGATAATAAGTTGATTTGATGTTTATC
CTGTGCTGAAATATCAAGTAGTTCTTCTTTTAAGACTCCTAAAATTCCCATTTTGGCTCCCAATATTCTT
TCTATCTGGTTTGATTCAAAAAGAATATCAATTACCCCTTTTATAGTGCTGTTAATTACTGAGGTTGGGC
CACCTGATTGGGCAATAACGGCATTAGTCATTATAAAATAAACCTCCTTTAATTCTTTTTCAATTTATAT
AAATACTTTCCTCCATGCTCTATCCATAGTTGATGAGGCGGCCTGAAATCTTCTTGGTGCATGGTGAGAG
GGTCTCGATAACCTAAATTAACCTCATGACAAACTCTCTCGGGAATGCCGGTAGCCAGGGTTACTTGAAA
ATCACATTTCTCTTCCCTGGTGGGTAAGTTATAGCTACCTGAACCACGCACATTAATAACATGGGCGGCA
ACATTACGAGAGGTATCTGGAAATTTCTTCAAATACTCCAGAACATAATCTTTGCAGTGATATCCAATTT
TTCTAATGCTACTTTCCATCTCCTGTTGAGAATGAAAACGGCAAATATGTGGTGCATAGATAATGATTTC
CCCACCCTCTGCCATCACGCCAGGACTCTGCAGTTTATAGGAACCCTTTCCGGCAGTCCAGAATTCATCA
TAACATAAATCCATAACCTGAACCGCTTGTGTCAATGGTTGTTCAATATAAATTATATGAATTTTAGAAC
TAGCCAGGGCAGCTGCTTGATATGCCTCCTGAAAACCATCATAACCTGTCCCCATATATAAACCTTTAGC
CATAATTTTATTGTTTTCTACCTCTTGTAAGAGCATATTAAAGGACACCACTGGCACCTTGATTGCCCTA
AAGATATAGGAAGAACCTTCATTGATTACCTTTCGTGCTGGATTATCAATCGAACCTATAATATCAGGTA
TACCAACCAGCACCGCAGCCCAATGTAATAAATCAATAACTTCTGGTCCAGAAATTCCCGGGAAGAATAC
CTTTAATCCACCAGCATAACCAGCCGATTCATGCGGAGAAGTACCGCTTAAGGCAATTATCAAATCATAA
TTATCCAGAATAAGTTTATTTACCACCACTGGTATAGCTTGCCTTAATTCCTGTTTAGTTTGCTCAGCAA
CAAAAGAAGAATCTATCTCGCCAACTTGTACTAACTGTTCAGGATTATCAAATTGATGATTGAAGTGATT
AGTAAAAACAATATCTTCCTTTATTCCTAATTTGTTTCTAATTTCTGGTTCAGTCATTTTACGGTGAGTT
CCACCGGCATTAAGACTATCAATCTGGATCAACTTTTTCCTCTTTAACTCCCGGTAAATAATGGGAACCA
GCCGATCGGTAAAATCCACCCGAGAATAGTCCGGATGAATCAATAATACTTTTTTTAGTTGGTCAAAACC
TGCTAACGTCTCTTTGACTATCTCCTCCAGCTGACCATCAGTCAATTCACCCTGCAGCTCTTCAATTGAG
AGCATTATATTCTCCTCCTTTCAAGTAATAAGTAATGAGTAATAAGTAATAAGCAAGAAATAAAAGCCAA
ATTTATTTCTTAATAAATTAAGGCGATAAAATTGAATTATAAAATTATTTTTTTAAATAGTAAATTAAAC
CATTTATCAATTTTCGTACAAATTTAAAGTCTTCTAATATAGGATCTAAATTATTTATATATTCTAATTT
ATTGGCAATAATAATTTGTGTTTCCAGTTCAGCTAATGATCCTAAAGCAAAATAAAGAAACTGGATAAAT
TCTTTTTTAGAATTTCTAGCAGCACCTTCAGCAATATTAGAAGGAATAGAAACTGCTGCTCGTCTTATCT
GATTTGTTAAACCATAAATCTCTTTATTCGGAAAAGAATCAGTAATATTATAAATATTACCAACTAAATC
TATACTTTTTTTCCAAACTTCCAGGTCTTTATGATTCCTTATCTCTTTTTTTACTTATTCACCATTTTCA
CTACTGGAAATTTTTTTACTACTCATTTTTTATTTATTACCCTATATTAAATACTTATAACTAATTACTC
ATCACTTATTACTCATTACTAATCTTATAGTTCTTCTTCCGGGCGCCCGGGAAGCATCCATTGAGTGTGG
AATTCTTTCCATTCATTATCTTTATTGAGTATTATTTCTGGATTATGAGGACTTTTTAACTTAAAATAAC
CATGAGCTCCAAAATAATCCCTCTGAATAGCAGCTACCTGAGCTGAAACCATAATCGGGCAACCAAGCTG
CAAAATGTAATCAAAAGAGCCATCCATTCCCGGGACAGGAACACCAGCCTGGTGAGCAATTTCAATAAAA
CTGGCTAATTTACTTAGATTATTCTTTACCACTTCCAGAAAACGCGGTGCTACCAATAAGCTTATTAAAT
CTGGATTTTCCTGATATACCTTGGTAATTTCATCTAAAAACTGAGCCCGAATAATGCAACCAGCACGCCA
TCCTGCTACTATATTTTTTAAATTTAAATTAAATTGATATTCCTTTGATGCGGCCTGTAATAAAGCCATA
CCCTGAGCATAAGAAGACAATTTTGCTAAATAAAGGGCATCATGGGCTATCTGGATTAAACTTTCCCGAT
CAATCTGTTTTATTTTTACCTGGTAGGAAGGAAGTTTCTGAGAAAGTTTGATTCTTAACTCCTTATCCTG
GGACATCTCCCTGGAAAAAACAGCAGCGGTGATAGTAGGAATGGGAACTAATAGCTCTAAGGCACTCTGG
ACTGTCCAGGTACCAGTCCCTTTCATGCGAGTAATATCTGCTACTACCTCAACAAGAGGATAATCCCCCT
TTTTATCTTTTTCCTTCATACTTTCAGCAGTAATTTCTATCAGATAAGAACATAAAACATCCTCTGGATT
ATTCCATTCTGCCATAATTTCGGCAATCTCTGGAGAAGTTAACCCTAAAGCTTTCTTTAAAGTCCAAACA
CATTCACCAATCAATTGCATATCTCCATATTCAATCCCATTATGCACCATCTTAACATAGTGACCGGCTC
CATGTGGGCCAATGTAAGAAACACAGGGTTTGTTATCTTTTGCTTTGGCAGCAATCTTTTCCAATAAGTC
CTGCACTAGTTGATAAGCTTCTTCTTGACCACCAGGCATAATAGCTGGTCCTTTTAAAGCTCCTTCTTCG
CCACCAGAAATTCCGGTTCCTATATAGAGAAAGCCCTTCTCGGCCAGGTATTTATTGCGCCTAATAGTAT
CTTTAAAGAATGAGTTGCCTCCATCAATAATCAAATCACCCTTATCCATTAAGGGAATCAATTTCTCAAT
AAAATCATCTACTGCTTCTCCTGCTTGCACTAACAATATAATTCTCCTGGGTCTTTCCAAAGAAGCCATA
AACTCTTCCAGGGAATAGGTAGGGGTAATTTTTTTACCCTTGGCAATGCCTTTGGTAAATTCTTCGGTCT
TAGAAGCTGTTCTATTGTAAACTGAAACAGAATATCCCTTATCCTCTATATTTAGAGTCAAGTTCTGACC
CATAACACCCATTCCTATTAAACCAATCTGAGATTTTGACATTTGCTTTTCTCCTTTTAATAAAGTTTAT
CGTTTATAGTTTTTAGTTTTTAGTCTGAAACTAACATTAAGTCAAAATTGCATATGTATATTTAGACCAT
AAAAATAAAGAATCTTTGAAATACTAAAAACTAGCTCACTAGATACTAAATACCAACGACCAATAATTGT
TCTATTCTGTCAACTTCCAACTGAAAACCTTTTTTCACTTGCATTTATTCTGCTAGTTTTTAGACTCGAT
GCTCAATACTCGCGACACAATACTATTATTCTATATTTCATACTCCTGAAAAGGCACTAAATCCGCCGTC
AATGGGCACTATAATACCGGTTACAAAACGAGCATTATCAGAAGCCAGCCAGATGCAGGCACCTATTAAA
TCCTCAGGGTCTCCAAATTTACCCATAGGAGTATGAGCAATAACCAATTTTCCTCTTTGAGTTAACTGGC
CATCTTCAGTAGTAAGGAGAAAGCGATTCTGATTAGTCAGGAAAAAACCAGGTGCTAAGGCATTCACTCT
AATGTTAGAATTATACTGCTGAGCAAAGTGAACAGCCAGCCATTGGGTAAAATTACTGACAGCAGCCTTG
GCAGCTGAATAACCAACCGTCTTGGTCAGGGGACGAAAGGCAGTCATAGAAGAAATATTAATAATAGAGC
CTCCTCCTTCGTTTTTCAACATTTCCCTGCCAAACACTTGGGAAGGAAGAATGGCTCCACCAAAAAGATT
TAAACCCACTACTTTTTCCAGTGCTTTAACCGGCAAATCGAAAAAGGAAAGTTCTTCTGAAGTAGTGGCT
TCTTTTTGGTTGCCACCAGCAGCATTAACTAATATATCAATCTGTTTAAAATCTTTCATAATTTCTTCTT
TACAAGTCTTAATTTTTTCAATATCCATTACATCCAGATAATATCCCTTACTATTAATTCCTTCCTTACT
TAACTTTTCAATTAATGGTTTGGTATCAACAATATCAGCAATAACAACATTAGCACCAGCATGACCCAAA
CCTCTGGCAATTACAGAACCCAATATCCCAGCTCCACCAGTTATCACTGCCGTTTTCCCCTTTAAGCTAA
ACTTTTGTAATATATCTTTCATCTGATTCCTCCACTTATATTTTTTAATCTTATATAATTATAGTAAAGT
ATTATTTTCATTTTTTTATAAGCTTAACAAATCTAAATGGTGCTTTATATGCTGGCTAACTGCTTGATAA
TGCAGTTTTTCATTATCAAACAATGTTTGATAAATCCTGTCTCTAAATCTATATTCTCCTCTTTCATTCT
TCTCCCTTAAAATAGAGCCGTAAGTAATATGAATCAATTGTCGAGCATTGTTATTAGAAAATAAGGTTGC
TAGTTCCTCATCTTTTAATCGGTCAATATCAGGTATTTTCTCTAAATTTGTGGAGAGATGGTAAGAAAAA
CGATCCCGCTCAAAACAGGATAGGGCAAATTTATGAATTTCCCGATATAAATCCGGCTGACACTTAGCAA
TAATTTTAACTGCCTCTAACCAGCTGGTTCCGGCTGTCTTAATGTGAAAGAAATTACCTGATTCCCGGGC
AAAAATGGGATATACTGAAAACTTATCGCTACCCGAATGTAAAGAAAGCTTATATCCTCCCAATTGAGAA
GCAATCTGGCAATGTAACCTAAATTCTTGCTGAAAAGTATCCACCTCCCCAATATAATCAATCCCCTTTT
CCCAGTCTCCTATATAATGAGGAGCTAAATTCTGAAAATCTACTCCTCTACGTTGTAATTCAGAGGCAAT
CCAGAAGTGAGCTAAGGGGGAGGTGGGCTGCGGTGTCTCATCTATAGATACTTCCAGTTCAAAATCCGCT
TTATTTTTTTCTTTTAAAAATTGATAGTAATCGGCAACATATTTAATGGCATTAATATAGATTAATATTA
TTTCTGCCAGCTTATCTTGCTCGAAAACCAGGCTATGCTTTCCTATTTGATATTCCTTATTAAGGTATAT
CTTTTCCATCTCACCTCTTTCCGGTAATCTTTGATACTCCTTTCTTAACTCCTCTCGAGTTAATTTCATA
ACATCATTATTAATATGGTCAGAAGGGTCTAAGGTATAAAGCTTAAATCCGCAATTGATTGCTTCTTGTA
GATTATCCAAATCTTTAATATGGTCGGCATCGGCACCAAAGGGTCCCTCATAGCCGATTTCGAAACATCC
CCAGAGGGCATTATCCAGTACCTTCTGTAAACTGCTTTCAGTACGGGTAATTTCTCTGGTAGATAGTTGG
GCTAAGACCGGAAAAATATTTTTCCCTTGAAATGCCTGAATATGAGCCGGGGTAGCAATACCCAACCGGT
CTCCAGTACCAAAGGAAGGGATAGATTTCTCCTTAGTGCAAGATGGCTTGAGATAATTCAAGAAAATTTG
TAATTGAACTAAATTGTCATGGGTCACAGGACAAATCTGAAATAACATATTCTCATCGCTATTTATTAAT
TTTTCCTCCACAGCCTGAAATTTCAGCTCTTTTAACTTTTTCGGGAGACCTGCTACCGTTAGATACTTTT
TTTGCCTATCTTTCATCATAAAAAAGGAATAGCTATCCTTTTCTTTAAAAGAAGAAAGATAAATTTCATA
TCGTTGCTCAAATATTTTCCCGAATAAATCTATAATTCTTTCCCCTACCATCTTTATTCTCCTTATTTAT
TGTTAATTATTGGAATATATTATTTAAATAAACCGAAAACTATTATCATCAGTTTTACAATTGAAAAATT
TTTCTTTGATTTTCTATCATCAGTCCCTTAGTAGCCCTAAAAGCTCCTTCTTTTGAAATTGCTCCAGTGG
ACCATAATTTACCTAATGTTCGGCAAATAACGCGGTCAAACACCTCAAAGCGACTCCCCTCAGATAAGAT
CTTTCTTCCATCACAAACTGGACCGGCACTGGAAGACCAGAGGGAAGCAGAGATAAGATGGAGCAAATAG
TCTTCCATAGTATAAATATTGTCATTCTGCCACCAGGGAAATCCAGTGTGAACGCGAGGGAAGGCTCTTT
CCAGCATTAAGTTGGTAGAAAAGAAGGTTTGATTCATGGTATATAAGACTAAATGCCCCTCATTTTCATC
TTTCCCGCTAAAAAATTTAGATAAAAGTGGCCTCAAATTTTCCACCAAATTGATATGGTCTGCCGCTACA
TCTCCACCTACATCCGAACCATACTGGCTGAATAAATATTGGTTGGCATTTCTTACTGCCCCATAATGAA
TTTGGGTAACCATTCCCTGCTCTTGATTCATAGCACAAAATTGATGCATCAGGTAAGAAATAAATTCTTT
TGTTTCATGGGCATAGATACTGAAAAATTTTTTTTGCTCATATGCCTCTTGAAAAATTTGTTCAGCTCTC
TTTTGCTCGACTTCCAAGCCATAGGGTTCTAATAAACCATGATCACTGGCACGAGCACCCATCTTGGCAA
AATAAGCATGCCTTTCTCTTAATCCCTCCACCAGTCCATTTAAAGTAACGTCCTGGCCAGTAAGCTGACA
GATTTTTTCCACATTAGTTCTCCATTTCGAATCAAATATATTACCATAGGCATCCGGGCGAAAGGTAGGA
AGAAATTTAATCCAGGGTATCTCTCGGGACTGTTCATGGTAGTGCAAATCATCACAGGGATCATCCGTAG
TGCAAATTAGTCGAGCATTCGCTCTTCTTAATATGTTCTGTGGTAAAAATGATTCTTTTTGTAATTGCTC
TTTAGTTCTCTGCCAGATCTGCTCTCCAGTCTTTTCACTTAATAAATCTTCAATATCAAACATTCTTTTT
AAATCAAGATGCATCCACTGGTGAACATGATTCCCCTCCATTTGCGGAAATACCTTAGCCAGTGCCATCC
ATTTCTCAAAATCAGAAACATTACTATCTCGGGCAAAGGATTGAGAAAAACCATCCAGTTTGGAGGCAAG
TTGGATAATATAATGGTCATTGTTCTTATATTCTTCTTTATCCTCCAGAACCTCTGCCCTCCAGATATTG
GGAAATGGTTTGTTTTCAATGATTTGCCTTAAATTATGATGAGTATGGACATCAACAATGCCTTCCTTTT
CCCGTAAGGGAATGGCGCATTCAAAATAAAGTTCTTGTGCCTCTTTGCTATCTAACAACCAATTCTTTCC
TAAATATTCACCCATTAGTTAGTTCATAACCTCCTTAAAATTAATTCTATCAAAATAATTGTTCAATCTC
AAAAAATATTATTTTGTTATCATTTTTTTAATATATATCTTTTCTATTTAAAAATTTTAGATTGGAATTT
GGAATTTAATCAATTTCCATCTTATTTTTTGGGTTCTGGAAACTGCCTCTTCAATGAATATAAGAGGGAA
AGGATAGAAATGATGTAGAAAAAGATAGCAATGGGGGATTGAAAAAGTACTCGCCAATTTCCATGTGAAA
TAATTAAGGCTCTGCCCAGCTCATCTTCCACAATGGGACCTAATATTACTCCTAAAACAACAGGAGCTAC
TGGAAAATCATTTTTCCTCATAATATATCCAATAATCCCAAAGATCAGGGCAATTAACATATCATAAACA
CTATTGCTTAAGGAAAAGGCTCCCAAAAAACACAAGACAAATATTATAGGAAAAAGTATGGAATCGGGGG
TTTTTAAAATCTTAGGAAATAATCTTATACTTAATAAACCCAGGATCAGAATCAAAACATTGGCTAAAAA
CATTCCAGCAAATATAGGATTAATAATTTCAGGATGTTCCCTGAACAATAAAGGTCCAGGCCTAATACCT
ATAAGAATTAAAGCACCTAGCATAACTGCAGTTACTGCATCTCCGGGAATACCTAGAGATAAAAGTGGTA
CCATTGCTCCACCGGTAGTACCATTATTAGCTGCCTCTGGCGCTGCTACCCCCATAATATTTCCTTTTCC
AAATGTTTCTGGTTCTTTAGACCATCTCTTGGCTTCATTATAAGCCAGAAATGCTGCTATAGTTCCTCCT
GTTCCTGGAATGATGCCAATAAATGTTCCCAGAAAAGAAGCAGGAATTATAATGGTAAATAGTTTTTTTA
ACTCTTTAAAAGATGGTAAGACATTAGTTATTTTTTGTTCAGGATGAATAATTCTTTCTTTTAATATCTT
CTCTTCCAACTGGATAAAAATTTGTGATATGGCAAATAGACCAATTAGAACCGGCAGTGTAGTAAACCCT
CTCATTAAATTTGGAATATTAAAAGAAAAACGGGCATATCCGGTGACTGGATCTAGTCCCACAGTAGCAA
TTAAGAGTCCCAAAAAGCCAGCAATTAATCCTTTCACCAAAGATTTTCCCGAGACACTGGCAATAATGGT
CAGACCAAATATCATCAGAGCAAAATATTCTTCCGGTCCAAATTTAAGAGCAACCCTGGCTAATTGTGGA
GCGATAAACATTAAACAAAAAGTGGAAATAAGACCACCAGTAGCCGAGGCAATGGTGGCCACTCCAATTG
CCTTCCCAGCTTCTCCCTTTTGAGCAAGAGGATATCCATCGAGCACTGTGGCCGCTGCCGATGGAGTTCC
TGGTGTAGAGATAAGAATTGCTGATATTGAGCCCCCGTATATTGCTCCACAGAACATTCCACAAAGCATT
ACAATTGCCGTACTTACATCTAAATAATAGATAAAAGGTAGTAGCAAAATAATACCAACTGAGCCAGTTA
AGCCAGGAATGGCGCCAACTATGATACCACCTATTACCCCCAACAAAAGAAAGGGGAAATGCGATGGGTC
TAAAACATATAAAAATCCTTGAATAATTGGCAATCTATATCTCTCCTTATCTAAAAATTCGTCTAAAAAA
GAGAAAAACGAGGAAGAGGAATTTTAAATACCATCCTAAATAAATAATAAAGTAGAATTGTAGTGGTTAT
TGATACCGCTAAAATCCAGATAACTCTCTTTTCTTTAAAAAGTAGCATATTACCTGCTATAAAAGGGGGT
GTGGCATATAAAAAACCTATCTTGGCAATAAACCTGGTGTATAAAAAGGCTAAGGATATTAATAATATTA
ATTTAAAAATAAAACTATTATTAGTTTTTAGTTTTTCTTTTTTCTGAAGAGAAGTATTCTTAGTAATCCC
TTTTATTCCTTGCATTAAAAGGACTAAAGACAGTACTATCAGACTGACACTGATAAAACGCGGAAAGGCT
GTCGGTGCCAGGGCAACAGTTTGATGAGGAAATTGAAAGGTTAGAGTAAAAACTACTATAGAAATAATTA
TTAAAATAATACTCAGAATAATTTCTCTTTTCCCCATTTAAAACCCCTTTTAAAAAGATAGAGAGGTAGT
AGTATACCCAGCTAAAACCTCTCTATCTTTATAAATTGATTAATATTTGTACTTGTCTCCCAGTTTATTA
GCTATTATTAACTCTTTATAGAATTGATCTTGCTCTTCAACCCATTTTGTAAATTCTTCCGTCCCTTTAT
AGTCAAGTAATATCCCGGCCTGTTTGGCAAGCACTATAAAATCGGGATCTTCCATAGTGGCTTTGAAAGC
ATCATGAATAATTTTTATTCTAGCCGGATCAGTCCCCTTTGGAGCAGCTAGGCCTCTCCATTGTCCCAAG
GTAAAATCAACGCCTTGTTCCTTGGCAGTAGGAACATCGGGAAAGTCTTCCAGTCTATTCTCTGAGAAAA
CCGCTATACATCTTAAATCTCCCGATTGTAATTGTGCTACACCTTCTGGTGGAGAACAAATTACGGAATC
AACATGTCCACCCATAGCGCCAACCAGAGCTGGACCACCACCCTGATAGGGAACGTGGTTAAAACTAACA
CCTGCTGTCTTCTCAAAGGCTAAGGCAATCATATGGGTACCACCACCAGCACCAGCATTACCCATAGTAA
TATTACCCGGCTGTTTCTTGGCAGCATCAAGAAATTCGGTTAAGTTCTGATAAGGTGAATCTTTTGGTAC
TAAAATCCAACAAGGTGCATTGGTGAGATTAATGATGGGATCAAAGGTCTTATAATCATAAGGAGTAACA
CTCATATGGGTTTTGGTGATAGAAGGGGTAGCCCAGGCTACGATATAATATCCGTCCGGCTTTTTAGTCA
TTGCCTCTGCATATCCAGGAACGGCACCTCCACCAGGTATATTGACAATAACCACAGGAACTTCTAAGTA
TTTAGGTAAAACGGACAAAAAGGTTCTAAAAGATATATCGGTAGCGCCTCCTACAGACCAGGGAATCATC
AATTCTATTTCTCGAGATGGGAATTCTTCTTGGGCAAAAACCCCGGGTAGAATAAACATAGAGCTAAACA
AAAGTAAAATTATAGACACTATTAAGGTTTTCCCTTTAGTAAATACTTTCATTTTAATTCAGATCTCCTT
TCTAATTTTTTTCTTATTTAATAAGAATATCTGGTCTTATAAAGGTATACTCACCTCCTTTTATTTCTAA
CGTCGGGAAAATTACCGGTTTAGATAAAATTATCGGGCCATTTGAGGTAGCTAATATGGTATCTTCACTC
TTGCTACCAGTAAGGGAAGGGTTCCAGGCAAACCCCTGGTTTTCTTGAACAATTTCATTAGTTTGAAAGT
TTACTTTGTAATCTCTACCAGTATAACCGATAGCCCCTCCTTGATGATGAAGCTGATATTCTTCCGGATA
CCCCATTTCCTTATATGCCTCTATCCCCTTTTTAAATGCTTCTACAACTGGCTTCCCGGGTAGGGTATTA
GCCATCAAAACACAGTCAATGTAGACATTGGCATTGTATTTCTTTCTTAACTCCTCGGGTATTTTACCAA
ATTGAACAAATCTGGTAAGAGAAATAATCAACCCCCATTTTCGGGCATTAACACAGAGCATTGCTCTTTT
TTCAATCTTCTTTTCGGTAGCAAGAGGATGTCTGAAATAAGAAATTCTTTCATCCGCAGCACAAAAAGTT
GTAATATAATCCAAGCGATTAGACCACAATCTCTCCGCGAGTCTTCCCACCACTTCGCATTCCTTTTCAC
CTGGCTTTATAGTTTGAGTAGTTTCTTCAATAGCTTTGGAAGTAAGATAACCGACTTCTTTATATCTTTC
CACTTCCCAGGGGGTAAGAGAATAACGAAGAGGATTTAAATCTTTTGAAATATTCTCTGTTCCTGGAAAT
TCACAATCGCAGCCAATCTTCCCACCTTTAACAATATCCTCTATGATTTTGCCTTCATAATCTTCATACC
ATTTAAATGATTTAATTTTATAACCCTGTTCTGAAAGTTTCTCTTCTTTTTCCATCCGTGTTGCTTCAAT
ATTGTTACAGATTACGTATTCATCATCTGGAGTAATCAGGATAGAGGAAGCTCCCATTTCAGTGGCAATA
CTGACATAATTTATACCACCACCGGTAATCCAGGAAAAATTGCATTGTTTCTTCAATAAAATAGCATCAA
GATTCAAATTACTCATTAAAGTCCTGATTCTTTTTTTCTTCTCCTCTATTTCAGACCAATTTACCATATC
ATATTCTCCTGAAATTTATTCTTCACTGAGCCAGTACTTCTTCCCAGGTAGTTACTGGCCATTCATTCCT
GAACAACTCTTCCACTGCTGGCTTCCCTTTCTCACGGAAGGCATCGGCATCGGGAATTACCACCTGCATA
CCTTTTTTCTGAAGATCAATAAGCATACCTGTTTCACCTTTCTTAATCTTCTCATTAGCCCAATTGGTAG
CTTCCTTTACGGTCTTTATGATTAGCTCTTGATGGTCTTCGGATAAACTTTCGAAAAAGCTCTTATTAAT
AAGTATTCCACCAGTTTGGACTAAATGATTGGTGATAGTAAGATGACTTTGCACTTCATTTAGTTTAAAA
GAAACAATCTGAGGTAAATCGCCCTCTGATGCATCTGCCGTTCCCTCTTTTAAGGAATTATAGAGATCGG
GCAAAGGTATAGGTACAGGATCAGCACCAATTTCTTCCCAGACTGCAATCCAGGTTTTTACTGTAGGTAA
TCTGAGTTTCAACATATAAACATCTTCTGGTGTATAAATGGGTTTGTTGGAGGTAGTTTGGCGAAGTCCT
CGGTATACTATTCCCAGGTAGATCATATTACCATTCTCTTCTACAAGTTCTCTTGCCTTCATACCTAAGG
GGGATTCCCAAACTCTCATGAAATGGTCAAAATCTTTCATTACATAGGGGGCATTGAAAAAGAAATACTG
AGAGGCTGAGACTTCCAGTGGTCTCCCCCCGGTTGCCTGCATTTCAACCTTTCCTTCACTACACCAGTCA
TTAACTTCTTCTTCTGAACCTAATGCTGGCTGAACCTGGACTTCAATTTCGCCTCCGCTTTCTTTCTCTA
CCAGTTCCTTAAATTTTTCACCGGCGTCTACTAAAATATGACCAACCTCAAAAGGACTAGCCAGATGAAT
AGTGGTTTTACTTTCTGCTGCCTGAACTGCTATAGCAAAGACTAGACAAAAAATAAATATTACAGAACAT
AATTTTTTAAACATTTTTAAACCTCTCTTTTAAATAAATTTAAAAAACTCATTCTGCACCATATTCTAGT
TGGCTGATACTTAGTTAGCTTGTATTTTTGATTACACCTCCTTCCTAAATTAAGTTTTTTGGAGTAGAGT
AGGATGTTACTGAAATTAACTTAGAATGGCACTTCTATATCGTTTACCACTTTTTCTAATTTACTGGTTT
TACACATTTCTATATTATAGAAATATGTTCTATATTTTATTTAAAATCTATTAATATTATATATTAAATT
TCAAATATGTCAAAAAATTCTTAATTCAAAAATAGGTGCTAATGTTATAAGCTAAAATCGAGTGGAATTT
CTACTTCTGCTCCTTTTCTTTCTGCCGAAAGATAAGCTGAATATAAAACACTCATTACATCACTGGCTAA
TAACATTCCTGATTTAGGTTCTTGCTTGTAGTTAATTGCTTCCATAAAGTCTTGAATTTCCTGGGGATAA
CCAAACATAAAATTTTCATCTGGTGCCGGATTAGACCAGCCCTGTTTGGTGCCAATCTTCTCCATTATAT
AAACATCTGTTAACTGCTTCTCATCTGGATTGTAAAGTTCTAAAGCATTAGTAGGGCTTAAATTACATCG
AATTCTATGATTATTGGCAAAAATTTCCAGCCAGTTATGTACACCTCCCATTACCACCTCACTGGCAAAA
ATATCGGCAATCATCCCATCATCAAATAGTACATGGAGATGACCATAATCCTCTATATCTTCATAATCAG
TTCTCAGGAAGCCCTTATTTATAAATTTGGGATTGCGGGTTATCTCATGAGTTCGAGCACTAACGGTCTT
GGGGCGAATTGCCTGGTTATTATGAGCAAGTCCTTCTATCTGTTTGAGATAAAGCAATGCAGATAAGGGA
TGACAACTCTTACCCACCACAGAACCACCACCAGAAAGTCGCCAGATTCCATAAGACGGGGAGAGGCTTC
CGGAATGTGATTGGCCTCCCAAAGCCCATAGTATCTGACCCCTGGTCTTAGTAATAATTTCTGCCTCTTT
CTGCACTGCAGGAGCATAAATCCAATTTTCAGCATAACAGATTTTCTTCCCGCTCTTTACAGCTGCAGCT
ATAATTCTCATGGTACTGGCAATGGCTTCTTCTAACATTTTTTCTTTAGAAAATTTATTACCCTTAAAAT
TCTTGTCTCCGGGAGGGCCAAAGTATCCAGTAAGAGGTTTTTCCACAACTATATGTCTTCCTGCTTCTAA
AGATTTGACCGCTAATTCTTCATGAGTATATACTGGTGTACATATATCAACAACCTCTACTTCGGGAAGT
AGTTCTGCTAAGGAATCAAAGGCTTTAATGTTATGTTTCTGGGCAAAAACTTCTCGATGTTCTCTGGTTA
GTGAAGTAATACCTACCACTTTTACCTCAAGACCAGTCACTCGTTGGTAGGAATTATAATGAAATTCAGC
AGCAAAACCACAACCAATAATTCCAACACGAATAGGATTACTCATGTCTGTAACTCCTTATTGATATTTA
GTAATAGTAATCTCCCCTCTCTCCCTAAGGGAGAGTGTTAAAATATATTGTTCCTAAATCAATCCATCAA
AGACCCGCCATTGACATCCAGTACTTCTCCGGTAATAAATTTTGCCTTATCTGATACTAGAAAGGCAACA
GCCTCTGCTACATCTTCCGGTTCTCCCATTCTACCAAGCGGTATACCCGCAATTATACTTTTTCTCTTTT
CTGTAGACCATTGCCTGCTCATATCTGTCTCAATAGCATGGGGGGCTACCACGTTAACATTAATATTATA
TGGTGCTAATTCCCTGGCTAAGGACTTCCCAAGACAGGCTATACCGGCCTTAGATGCACCATAGCAGGGT
GCTGAGGCTAAGTCTCCAATTTTTCCGACGATTGAGGAAATATTTACAATCTTCCCATATCTCTGTCCTT
TCATTATTCCTACCACAGCCTTCATACAGTTAAAAGTTCCTTTAAGGTTCACCTCAATTACTCTATCCCA
ATCCTTTTCTCTGAGCTCCTCGGTAGTACCACGCTTGATGATTGAAGCATTATTTACCAAAATATCAATT
CTGCCAAACTCTTTTCTAGTCAATGCTACCATCTGATGCACTTCTTGGGCTACGGAAATATCTGCCTGGA
TGGCCAAAGCACGTCTACCCATATTTTCTATTTCATGAGCTACATTTTGGGCTATTTCTATATCAATATC
ATTAATAGTCACATTTGCACCTTCCCGGGCCAGAGTAAGGGCAATCGCTCTGCCAATTCCCTTACCAGCA
CCGGTTACAATTGCTACCTTCTCTTTTAAATCCATCTCTTAACCTCCTGAATTTAATAGTGTTTAACTTT
TTAAAACCTGCGGATTTACAACTGATCTTGGTATTTCCCCCCTTAAAACGGCAAGCACTGCCTCGGCAGT
TTTGGTTTTAAGCTCCACATAGGACTCCTCTGAGTAAAAGGAGATATGAGGAGTCACTATTAAATTCTGC
AGAGCCAATAAAGGATTATTCCAATCAGGTGGTTCCTTTTCCATTACATCTAAAGCAGCGCCGGCAATCC
ATCCTTCCTTTAGTGCCACATAAAGAGCCTGTTCATCAACCAGAGGACCGCGGGAAGTATTAATTAGATA
GGCGGTCTTTTTCATCATCTTTAGTTTCTTTTCAGCAAAGGCATGTTTTGTCTCCTCAGTTAAAGGGGCA
TGAATAGATATAAAGTCTGAATCAGAAAGCAAGCGGTCAAGAGAAACCAGTTCTACTTTATCATCTACCT
TCGAAATATAAGGGTCATAAGCGATAACTTTGAATCCAAATCCTGTTGCTTTTTGAGCTACCATCCTGGC
TATTCTCCCCAAACCAAAGAGACCTATTGTCTGCCCTTGAGTTCTAAAAAGTGGCTTTACCAGGGTAAAA
TCCCATTTTTGTGCTCTTATTTTTCTATCCAGAATAGTTATTCTTCTGGCACAGGCCAAAATTAAAGAGA
AAGCGTGGGTGGAAACCTCATCCACACAATAATCAGGAACATTTGCTACTATAATATTATGTTCAGTTGC
TGCTTGAATATCAATATTATCCACTCCTACTCCATAGCGGGAAATTACTTTACATTTTTGCAATGAATTT
ATTACCTTTCTGGTAAAGGGAGCATATTGATTGATAATGGCATCTGCATCAGAGGCAACTGCTATAACAT
CATCTTCGGTACGACAGGATTCCAGAATTAGTTCGGAATCAATTTTACTTAAAATATTTCTTTCAATATC
TACAGAGGGGTGATCACAGTCGGTAATAATAATTTTAAATTTCTTATTAGACACGATAATTCTCCTTCTT
AAAGGTTAGATTTAGATTATGACTATTTTCTTAAAATATTTTTAGTTTCTCTTCCTCTTACCCAAAAATA
AGGTTAGGGAGAAAGGTAACCAGACCAGGAAATAACACACATAATACTACTACCAATATTACAGCTAAGA
AAAAAGGCCAGCTTTCTTTTTCAAATTCTCCAACAGAACAATCCATAACTGAACAGACAGAATACATAGC
CACTCCTACCGGTGGTGTTAAAAGACCAATGGCACAAGTAATAACCATAATTACCCCAAAAAATACTAAA
TCTACCCCCACCGCTTTCATGATAGGTACTAATATCGAAGTCAAGAGTAAAATAATAACTGTGGAATCCA
TTACGGTACCTAATAATAAAAGAAATAATAAGATAATAGTGGTAATAATAATAGGATTTTCACTTAATCC
TAAAAGAAATTGTGATAATACTTGAGGTATCATCTCCCAGGTTAGTCCATAGCTCACCAAGCCTGATAGG
GCAATTAAATACATAATCATACCAACATCCAGGACAGTATTAAAAATGGCATCCTTGAATCTTTCCCAGG
TCAATTCATGGTAAATAGCTATCCCGACCATACAAGCATAGACAGCAGCAAGTGCTCCTGCTTCTGAAGG
GAGTAACAGGCCAGATCTAAGACTAACTAATAGAATAATTGGGAAGAAAATTGCCCAGATAGTCCTAAAA
AAAGTAGCAAATATCTCTTTGGTAGGTGCTTTTTCTTTATTTATAGGTAAATAACCCCTCTTTTTTGAGG
TAATAGATACAGTAATCATTAAGAAAAGCATCATTAAAAGACCAGGAACAATACCACCCGCAAAAAGACG
TCCAATAGATACTTCACCAATACTTCCATATAATACCATACCAATACTGGGCGGGATTGATATAGTAATC
AAAGCAGAAAATCCGTGGACTCCAGCAGAATAACCCCTGGCATAACCCTGCTTAGTCATCTCCGGTCCCA
ATATACGTGATTCCATAGCCGCATCAGCAATAGCCGAACCAGAAACTCCTCCCATCATAGTACTCAATAC
TACACTGGTCTGTGCTAAAGAACCAGGTTTATGTCCTACCAAAACTGAAGAAAATTTAATAAGTCTCTTA
GTGATACCAGTATTGTTCATTAAATTACCGGCAAAAATAAAGGTAGGTATAGCCAGTAAAGTGAAATTCT
GGGTTTGAGAAAGAATTAATTGAACTGGCATAGTAAAAGGCAGAGTTGGCTGCTGAATAAAAAAGACAAA
ACCCGATATTCCTATGGCAAATGCAACGGGCATCCCTAATAATAGAAATACCACAAACAAGATAAAGACA
AGTAACATCGTTGCTCCTCCTTAATAATCAACCATAATTCTTCTAACATCTTACTAATATTAACTATATA
ACCATGTTACTCATATGCTTTTATTTTATCTTCAATATTGGAATGTTTTCACTTTTAATCAAATGCTCTA
TTTTAAGTAGAATAGTTAAGAGAAGAGAAGCGCATCCAACGGGAATACTTAAAGTCACCCAGGTATAACT
AAAACCAGGGATTCCCTGAAAAGCCCTGAATCTGGTAATAAAACAAAGTTTTATACCATAGATAATAAGA
AAAAGTAAAAAGACAATGATAATAATATAATTAAATAAAGTAAGGTAACTTTGTATTCTCTTGGGAAACC
TATTAAACAGGATTTCCACATTTACATGTCGATCTTTCCTCATGGTAACATCGGCACTGAAGAATACTGC
CCAGGCAAAAAGAAATGTTGAAGCATCCATAGCCCATCTAATGGGATAACCAATACTTCTACCAAATCCT
GCCACAAAAATAATACAAACTATAATAACAAATAAACAACCAGCTATGAAATTTTCTGCCTGACCAATAA
ATTCATAAGCGTTTCTAAATTTACTCACCTAAATCCCCCCTATCTACTGAATAAGTGGGTAACAAGTTAA
TTCTATCTAATAGTTATTTAAATCGTTTTATTAGCCAACATACCAATACAATTAATATTATACCCTTATA
CTAATTGAGGGCAAAGCGCTTATTTATAAATGCAAACCAGCCTAATTGCTTTGCCCTCATGACTTACTAA
AAAACTAACGATTCAAGTTCCTTTCCTCTTTAAATTACTTCATCGCTTCTAATTCTTTTAATATTTGTTC
TCTGACCTCAGCAATACCCAGTACTTCATAGGCAGCCTTCCCAGCTTCTTTAAATGCCTCAATATCAATT
TCCTCTGTGGGGATAATTGTCATGCCTTTTTCCTCAGCTCTTCTCCTATAATCAGGAATCTGTTCCTCCA
TAGCGTAAGAAGTCTCTAATCCAGCTCGATCGCACTCTTCCACCAAGATTTTCTGATATTCTTCAGGAAG
ACTATCAAACCATTTAGCACTAATCACTTCAAAGTTGATAAGCAGGAAGTGTTTTGTTTCACTAACATAT
TTCAATACCTCAAATAGATTGGCACCAAAGATATTGGCATAAACCAGTTCAGCTCCATCGACTGCCTTCT
GTTGTATAGCAGTATATATTTCTCCAAAGTTTATAGCAGTGGGTACCGCACCTAATGCTCTTACTGATTC
TGACCAGATAGGTGCGGGAGGTGTCCTGATACGTAGACCTTTTAAATCCGCAGGTGAATAGATTGGTTTA
TTGGTCATAAAATGCCTGAATCCCTGTACCCAATTGAAAGAGAGAACTTTTAAACCATACTGAGTAGCCA
ACTCCTCATTCCATTTTTTAATGGTAGGAATTTCGTTTAACTTTATTACCTCTTCAATGCTGTTTACAAA
GTAGGGACCGTTCATCACTGCAATTCCAGGAATATAATTTCCCAGTCGTGCTGAGTCTGTATTTTGCCCT
ACATTAACACCCTGGCGAATCTGTTCAATTATATCCTCTTCAACTCCCAGTTGCGCACTGTGGAAGACCT
GTATCTCCAGTTCTCCGTTTGTTCTTTCTTTTACTCTTTCCGCCCAAGTGAGAAAGCCCTGATGATACGG
TTCATTAGGTGCCAGTACGTGATTAAATTTTAATACATATTTTGCTTCAGCTGACACCATTAATGAGCAA
GTCAATACAAGTGCTAAAGTTATTAATAATATACTTATTTTTCTCATTCTATCTTTCCTCCTAATTTAAT
TTATATCAAAACTATACATTCTAATTTCTTCCTTTAAACTCTAATACCACCCCCTTTAAACTGGATGCTA
ACTAAAATCAAGCTAAATCAATTCCAGTTCTTACCTTGGTTAGTAGACAACTTTTTTTATCTCTGCACTC
GCCCAGAGGCAGCCCCGGCCATCAGGTTTTTCACTTCTTTGAGCGAAATTAGGGGTAGATCTCCAGGTAT
GGAATGTTTGAGACAGGATGCCGCTACCGCAAATTCCAGGGCTTCCTGATCACCCGAAAGGTGATTCAAA
CCATAGATTAGCCCGGCAGCAAAGGCATCTCCTCCTCCCACTCTATCTACAATATCATGGATTTCATACT
TTTTAGAAACCAAGAAATCTTTCCGGTTATCCAGCACTGCTGACCAACCATTGTAATCAGCAGAATGGCT
CTCTCTTAGGGTAATAGCTATCTTTTGCATGTTGGGATATAAGGCCAAAACCTTGCTGGTTAACTGCTGA
TATTTTTCTGCTTGCAGTTCTCCGGACTCAACATCGATATCCATCTTTACACCCAGTGATTTCTGACAAT
CTTCTTCATTACCCACTGCTATATCCACATATTTGACCAGCTCCCCCATAATTTCCGGTGCAGATTTACC
GTATTTCCAGAGATTTTTCCGGAAATTAAGATCACAGGATACAGTAATATTCATTTCCTTTGCTTTTTTA
ACTGCTGCTAAGGAAAGGTCTGCTGCAGAGGGAGAGATGGCTGGAGTAATACCAGTAATATGAAACCAGC
TGGCCTCTTGAAATACCTTATCCCAGTCAATATCACCAATCATTGCTTCAGCAATAGCTGAGTGGGAACG
ATCATAGACCACCACCGAAGGTCTCTGGTTTGCCCCTGCTTCTAAGAAATAGATACCAAGTCTTTCTCCT
TTGCTAACAATGAGGGAGGTATCGATGCCCTGTCTTTTTAATTCTCTGATACAGGCCTCACCAATAGGAT
TATCAGGAATAACAGAAACATAGGCGACATTAAGACCAAATCGGGCTAGCCCGACCGCTACATTTGCTTC
ACCACCACCAAAAGTAGCCTCCAGAAGAGGACTCTGTAAAAATCGCTCAAACTGAGGTGGTTTTAGCCTT
AACATAATTTCACCAAAGGTAATATACCTTTCCATGGTTTCCTCCTTTTTGGTATTTATTTCTGCATAAG
ATGTACGGCAAATCCGGATAGGTTTAGATCCAGATAAATGGCTTTCAGCTTACCGTCAGTCTCTTTCGCT
GTTTCGGGAAGAGTAGAGATACCCTTCCTTTTCAGATAGGCTATAGCTCTATTGATATTATTGGTGGCAA
TAGCAATATGCCCATGTTCACCTAAGTATTTCTTTTTCATCAATTCAAAGCCGCTACCGGCGAAAACAGA
ACTGCTACCTTCTTTGGTGTTAAAGTAAAAGATTTGAGAAATTAAATTAGCTAAATTAAGTGCCCTCTCC
GGGTTTTCCTCATTAATACCTAAATGGGCCAGTTGGAAACCTAACATAGTGGAAACCGCCTCCCTGGTCA
GTTCGGTAATACGGGTAAAATCCCCGGAGGAAATGAGTTCGGCTTTGACCATCCAGCTCCCACCGCAGGC
CTGAACTTGAGGATGAGCCAGATAAGATAACAAATTATTCTGGTCAATTCCTCCAGTGGGTATAAATTTA
ATCTCAGAAAAAGGTCCAGATAGAGCCTTAAGAAGAGCCAAACCTCCTGAGGCCTCTGCTGGGAAAAATT
TTACCACTCCTAATCCCCTCTCCAGAGCCGTTTCAATCTGGGTAGGACTATTAACCCCGGGGGTTACCGG
GATATTGTTTTCTAAACAATAATCTACTACTTTAGGGTTAAAACCAGGAGAAACAATAAATCTGGCACCA
GCTGCCACGGCTTTCTTAGCCTGTTCGATGGTTAAGACCGTGCCAGCTCCCACTAAAAGTCCAGGTAACT
CACGAGTCAAAACCTGAATAGCCTCTTCGGCAGCAGAGGTTCGAAAAGTAATTTCAGCCACCGGAAGATC
TCCGGCTAGAAGTGCCTTACCTAAAGGAACGGCATCCTGAGCTCTATCAATCTTTACTACCGGGACAATC
CCCAATTCTCCAATTTCTTTGAGCACATCACTCAATTTTCTATCCTCCTTATTATTTAGATTAAAAACCA
TCGATTCGCATACCTTTGGGGTATGGTAGGTCTAAACTCATCTCTCATCCCCACCTTTAGGGGTAAGTTC
TCATCAAAATAAATTTAACTAAGGGTGTAATTGAAATCCCAGACGAGCAGAAATTTCTTGACAGGTATTA
ATCAGTTCATCTTTCAGATGGTTTTGATTTCCTTCATTGATTCTATAAGCAGGACCTGAAATACTTACCG
CAGCAATTACTTTACCCTGGTAATTTCTGAGCGGTGCAGCAATGCAGCGAACATCTTTTTCATTCTCCTC
TCTATCTAAGGCAAATCCTTCTTGTTCAATTTTGTTAAGCTCTTCTATCAGTTTTTGTTTATCAGTTATG
GTATTTTCAGTAAGCTTAGAAAGTTCTATTTTAGCTAATAATTGTTCTCTTTTAGCTAAAGGAAGAAAAG
CTAATATGGTTTTCCCTAAGGCGGTACAATGTAGAGTTGCCCGTTTACCAACATAAGAAATCATTCTAAT
AGTTTGTGATGATTCCTCTTTAGCTAAATAAAGAACATTAGTATCTTCTAAAATTGCTAGATGAACTGTT
TCATTACATTTTTTAGCTAATTCTTTTAAATATGGTCTTGCTTCTTTTACCAGGTCAATTTGGTTAAGTT
TGGCCATCCCTAATTCTAATAGCTTCATACCCAATTGGTATCTTTGGGTAAGGGGATCCTGTTCTACATA
GCCGCCGTATTTTAAAGTATCCAGTATACGATGCACGGTACTGGGATACAAATCCAGTCTTTCACTTATT
TCAGTCATACTCATTGGTGCATCATTTTTCAATATAGTATCCAGGACTAAAAATGTTTTATTGAGAACTT
TTATAGGGTAATTAGGAGTTATATCATTCATAATTTTAACTTTACATATATTTTAATTTCTATATAATAG
AATTATATTCTATATCTATATTATAAAAAATATATTTCTTTTTGTCAAGTCAACTTCGCCACTTTTTTTG
AAATTCCTTTGGTAGTACGGCTTTCCGCTACAAAAAACATTTCACTATATCATCTTTTTTTCTATTCCTT
CTAGGAAATTCTCGGTGGTGAACTCTTCACTGTCTAAGGCCTTTAAAAGAAGCTGTACCTCTTCCGGAAC
TTCAGTCAGTTTTAATCCTTTCCTGCTAATATTGGTTATCTCTAATTTTACTGCCCTTATTCTACTGGCC
TTCTGATAGAATTCCTGAAAGGTAAGCTGATAGCCCTTCCTTTTTAAGAGATACTCTACCGTTACCTGTA
AGAGATAACCTAAGATACAGATAAGGATATGAGATTTTACCCTCTCTTCCTTCTGATGATAAAAGGGCCT
GATCTCCATAAATCCTTTTAAATAAGAGAAGGCTACCTCCACCTTTCTTCTTTGTCTATAAGAGGAGACT
AAAAGGGAAGAGGTCACCTCTAGAGGAAGATTAGAAAGGATACAGTAGATTCCATCGGAGAGTTTCAGAC
TTTCTAATTTCTCCTTTTTGATCTGGTAATCTATTTGATAGGTGGTGATGGTTCTCTTCTTTACTCTTTT
TCTCTTAGGGATTAATTTTATGTGGAAAAGATACTCCGTCTTCCTTTTGGCCAAATAATGGTAGATTTCT
TTACTGAGAGATTTTTTATCTTTGCTATATCTGGCGCAAGAGAGCTGTTGATTCCATCTTTTCAGGTAAT
TAGAGATGGAGGCCAGCTTTTCCTTTCTCTGTCTTCTTTCCTCTAAGAACTTCTCGGGATTAAAGCAGAA
GATATATCTTCTTTTTCCTTGCCTTTTTAATTCGTGGAAATAGGCTCTCGCTAAAAGAGGGGTAAAGTAA
GGGTATTTTTCCATTACTTCCTTTAGGTTAGGGATCTCCTTTTTACCTTCTTCTTCCAGCTTATCCCCTA
AATCTTCCAAAAGTTCTCGGGGGAAATCGGGTAAGGTCTTCACCTGGTTTCGGGGAAGGGTAACGATATA
GGAAAGACCTGCTTGCTCTAAAAAGTTCAGGTTATCCTTACTTACCATCCCTTTATCCATAACCAGACAA
CAGTCTTTTATGGGGAATCTTTCCTTTAAGGAATTGGCTGCTTCGAAAACGGTGAGGGAGTCATGTAGAC
TGCCGGGCAATACCTGCCAGTAAAAAGGGAAACCCTCTTTAGTTATGGCCAGAGCTAAAAGCAGTTGAAG
TCTATCTTTGCGGTGATCCCGGGATAGACCAAATTCTCCTAGGGGGCAACTCCAGCCTTCAAAGTAAGAG
GAGGTAATATCATAAAAGACTAAGGATAGCTCATCGAATCCCAAATCCCTTACCTTCCTGGCTAAATGGT
TCTGAATCTCTTTCTCCTTTAGCAGGATCCTATCCAGGTTGCGGTAGATCCTGGTAGGATTAACCAGCTT
GGGAGCTATCTGGAATAGCTCAGGGAGAATGGTTCTTTCGTACCAGCTGCACACCTTAAGGTCACTAGTG
GGAGAGATGGCCCGATTGAGGGTAAGAATCTCATTCATTAGGAAAGAGGGAACCTTAAGTAGCTGGCCCG
AGTCAGTCACTTTGTCCAATTCCCAGAGATGCCAAAGTTTATCTAAAACGAGAAGGACTAAGTATTCATA
ATCCTCTTTAGTTTTGATATCCGGCCAACTGGTGAAGAAGGAATCTTTCGGCAGTCCCTTTAGAGAAAGG
ATCATTCTTATGGTTTCTGCTTCTTCCTTAGAGAGTACCCCCAGGTTGTGGATAACCCGATGGCGCACCT
TCTTCTCCTTCTTATCCCAGAAACTCTTAATTACCACCCAATAACGGTATACCTTCCCACTTTTTCTCTT
GGCTCTTATCTCTCTTAAGAAGGCCATGGTTTTCTCCTTTATGTTTCACTATATAATATTATATAACAAC
TGCAATTATAAGTCAAATAATATAATCATTTCACTATAAAAATGAGATAAAAAAGGGGGGAAACAATTGT
AGTAAGGGTTTAGGAGAGTTTAAATTGAATTAAGTGGCGAAGTTGACTTGTCAACCTTATGGTGGGCAAT
ATTTTTTATTTTTTTACTGTACCACTAATTTTATATTAACATATTGTTAGAAAAAATATCTAAAGCGATT
CTTAGAGTTATTAGATTCTCATTACTTACAATTAATTTTCAAACCATTTAATAGTGCTCTTATTATTCTA
TAAAATTATTGCTCTTTTTTATATTTCTACAATTTATATAGGCAAGAGGTTTAAGGTTTTTATAGTCATC
TCTGCAGCAGCAGTCTGGTTAGGGAGGGGAAGTATTTCTGCCGAAACATATCCTTGATATCCAATCTCTT
TTAAAGTGTCTACTATTTTTGGAAAATCAAGGTGACCATAACCTGGAGCCCAGCGGTTACTGTCAGCAAA
ATGAACATGAGTAATATATTCTTTAGCCTGTTTTAGACTTTCATAAATGGAAGCTTCTTCGATATTCATA
TGAAAGGTATCTGCCAGTAAGCCTATATTAGGCTTGTTAATTTTTTTTATGAATTCTACACCTTCTTCCA
ATGAATTGATAAAATTACTCTCATAGCGATTTACTGGCTCAAGTGTCAATTTAACATTTTCTTCCTGGGC
AAATCTGGCACATTCTCTTAGACAGGATGTAGCCCATGCCTCGGCATCTTCTCTGGCAACCCCTTCCTTC
ACAATTCCTCTAATTAAACCTATAATCACCTGGGAACCAAAATAAGAGGCAAATTTGATTTGCTCAATTA
TTCTTTCCACAGCCATTTTTCTGACTATTTCGTTGGGATCAGAAAAACTTAACCCTTCTTCTCCCCAGGC
TTGCCCTGTGCCAATGGCCGGAACCTCTAGATGACAATCTTTAATCAATTGTATTATTTTTTCTTTTTCC
AAATATTTTGGATCTCTAATAGCCAGTTCAACCCCATCAAAGCCAAATTCAGAAATTTTTTTAACATTTA
TTTCTAAATCCTCTTTAAAAGCCAGTGCAGAAAAATTGGTTTGTTGTGTAGAAACAACAATACTTTTTTT
CATAACTAAATCCTCTGGTAATCATTACAATTGATATTATAATATCATACTAAATCTATCTCGGGCAGAC
ACAAGGTTTGCTCTTACTGAAATTTCATTCTGGTCAGGCAATAGGCAATGCTCATTGCACACGACTGAAT
ATTATAGACTATTTATTTGCCCAATATAAGGTAATTCAAAGACCGATTTCCAACCTTTGCTCATGGGTTC
TCTCAAGAAAGGTTCCATCTCTTTGGGATCTCTTAAGCTAATCTTTTCCACAGGTGGCAATTTACCCGAG
GGATAATTTTCCAAAATCTCATCATGAACCAGAGTTAGATATTTCAAAATGGCGGCAACAGGTCTTTTAG
CCTTTTCCGCACTCGCTCTGGTGGGTTTACCTACCACACCCTCCGGTACAGCTGCTCTTTCGATAGCAGA
ATGACCTTCTCCCTGTTGCCACTGCTGTGGTCGCCGATAGGGATCAACAGAGGTGTCAAAGTGTCCACCG
GGCAACAATGACTCTCCCTCTGTATCAACAGCATATTTCAGGTCTAACATTTCCGGAAAGAGTAATAATC
CCACAGAGGCTTCCGCTTCATCAGCATGAATAAAGTCAGTAGATAAACTATTCTCTCTTTTTATGGGAAT
AAAGAACTCTCTGATAGCACGATGCCAGTCAATTACCCGATAAATACCTGGTAATTGATAGCGTTTACAA
AACTCTTGTAATGCTGATTCCAATACCCATAACTGTCCATGATTATTTACCCAGATTTGTTTTCTAAAAC
CATCATTCCAGAGTCCCAGCATAACATTGATCATAGTTTCTCGAACTACATCTTCGGGCATAATGACAGT
GCCAGCCATACCACAATGATGATAGGGATGAGCCCCATAATTCAAAGGGGGTAAGGCCAGGCTAACTGGA
TTGCCTTTCTTGCTGGTATATCTTCTAATTCCTTCACAAATTTGAGTCACCATAAAGGTATCCAGACCGG
AATTGGCATAATCACCATGACATTCGGTACAACCGACTGGAACAAAAACAATATCATTCTTTCGTCGCTC
TTCAATTACTTGCTTTCTCGGTGTATTTTGAATATAACTACCTGCTTTACCTAATTCAGAGGGGGATGGA
ATGTTATATTCCTTTAAAATATCCTCAATCTCCCTCTTTGAGGCATCAAAAATTTTCTTCTTCAGTTGCC
CTACTTTATTATTTTCAAAGAAAATATTGGGATAGTCCGTAGTTAACCATTGATTTTCCATTATCTTTCT
CCTTTGTATATCTTAAGGATAAGTATATCTTATATCTTTCAATTTCACTCATAGGTAATATTTTTAAAAA
TAGAGATTAATCAAACACACAGGTAATCTTACATTCTTCCCGGCAGGTCCTGAGCAATACAATATGGTCA
GGAACTTCTTCTAACTTTATCTTTTTAGTAATAAGAGGAGTCAGATCCATACCGGTAGCCATAGAACTGA
TTACTCTAGGGAAGGTGCCGTGACCAGAATGCCCCTGCGAACCAACAATCTCAGCTCTTCTTACTTGAAA
AACCTCTCCGGTTAAAGGAATTTTTTTATCAGCCCTGGCTACAATCACCACAGTGCTGTTAATCATCTTG
CCTTCCCAGATACATTGTTCGATTCCCGGCCAGACCTTATCAGGTAATCCAGTAGCCTCTAGATATAATT
TGGCACCTAATCCACCAGTAATTTCCAAAACACGTTTAGTAAAATCTTCTTTACTGGGATTAATGATATA
ATCAGCTCCCATTTTTCTGGCTAATTTAGCCCTGTCTTCTGAAGGTTCAGAAAGTATTACCCTGGCCGCT
CCTGCTCTTTTTAATATTGCTACTGCCGCCTGCCCAATTGGTCCACCACCGAGAATAACTACATTATCTC
CCGGTCTAATTCCACCACCACGCTCAATCACTGCATTATAAGCAACCGAAGTGGGCTCAGTCAAACTACC
AGCCAGAAATAAATCATCACCTTGGTACACCTTTCGAAGTTCTTCCAAACTCCAGGTATATTTGGCATCA
ACTTTCACGTATTCGGCAAAAGCACCATCTACACTAAAGCCAATCTCTTGTAATTTCTCACAATGATTGG
GATACCCATCTACACAGGGACGGCAGGTTCCGCACCAGAACATCTCCTCTGCAGTAACTGCCTCCCCTTC
CTCATACCTTTTCCCAGTACGTTTATTAAAGGCCTTCTCTCCAGCCTGAACTACAATTCCAGAGAACTCG
TGTCCCAAGGTAACCGGGAAGGCAGTAAGACCAGGATACCAGATATAACCATCATCATTAGGTTGAGCCA
TATGCACATCACTGCCACAGATACCGCAAGCCTTAACCTTAATTAAAACATCAGTCGGGCCTATCTCTGG
AATATCTTTTTCAACAATCTTTAACTTGGGATTACGCCAGACCTTACTTCCTAAATAAGTTAACTTACCC
TCTATATCTTTAGCACCAAGTATAAAATCGGGCTTCGGATCCCAGGTAGCCTCCAAAACAACGGTCTTCA
TTTTTTTTGACATATTCATCTTCTCCTTTAATTTATTACTTTAAATAGGAATTATAAAAATATAAGATTT
ATGTTATCTTTAATATCATCTTAGTTAATTCTTCGACATGACTTTCTCACCACTAATTCCGGTTTTATAA
GTATATTGGGGTGAGTTATGTTATGCTCAATTCTTTCTAATAATTTGACAATTGCTAAAGAACCCATCTC
TACCATAGGCTGGCGAATCGTAGTAAGAGGTGGTGAGAAATAAGAAGCTAATTTAATATCATCAAATCCG
ATAATAGAAATATCAGCAGGAACATCAAAACCATTCTCACGAATCGCCTCTATGGCACCAACTGCTAACA
AATCATTGGCTGTAAATACAGCAGTGGGAGGATTTTCAAGTTCTAAAAATTGTTTCATAACCTGGTATCC
ACCTGTAATTCTAAAATCTCCTTCCCCAATATACTGTTTCTGAAAGGGAACTCCGTAAGTGAGTAATGCT
TTTTTAAATCCCTTAATTCTATCTAAGGCAGTTGTAGTATTATAAGGTCCAGCGATATGAGCAATGTTTC
GGTGTCCCAAACTAATCAGATACTCAGTAGCAAGATAACCGCCAGCAATATCATCAATAGAAATGGAATT
TTCCTGTAAACCTTTAATGTTGCGAGAAAGCAGTATATAAGGACAGCCCGTTTTCCCTAACTCTAAGATA
CTCTTATCCCTGATTTGAGCTGTTGCCACAATTAAACCTTCCACACGTTTTTCGGCCAGCAATTTTAAAT
AGGTAACTTCTTTTTCAAAACAATCATCGGTATTACATAGAATCACATTATATCCATATTGATTGGCTGT
ATCTTCCACACCTCTGGCTAATTCAGCAAAAAAGGGATTGGAAATATCGGGAATTAGCATGGCTAAGGTC
TGTATCTTTTTAGTCTTTAGACTCCTGGCCAGGGCATTAGGTGTATAATTAAGTTGCTCAATAGCAGAAA
AGACTCTTTTTACCGTTTCCTGACTGATACATGGTTTCCTATTGATTACCCGAGAGACAGTTGAAGAATG
GACTCCTGCTGCTCTCGCTACATCTTTTATAGTTGTTCTCATATTCCTATTTTCCTATATTGGATATTGG
AATAAATCAAAGTAATTTCAAAAAAATTAATCCTATTTATCAGCTACCGTTACCCATTTTCTGCTGGCTA
ATGATTCGCGGGCTGCATAGCCCATTATTACAGCCATCTTGCCATCATATCCGTCTACCATAGGTTGTTT
ATCTTCTCTAATACAGCTAGCAAAGTGTTTTATTTCTGCCAGATAAGATTCATTATATCTTTCTAAAAAG
AAGTATAATGGTTTATCACTTCTGGTATCTTCTGCTCCATACCAGAATACTTCAGTCGGTTTCTTGTTTC
CCACCTGGATACAGCCTTCTGAACCGAAAACCTCAATTCGCTGGTCATAGCCATAAACGGCTTTTCTACT
ATTGTCAATGGTTGCCCAGGCACCATTTTTATATTGCAAAGTAACCAGAGCAGTATCAATATCATTATAT
TTACCAATCTCCGGATTCACCAGACAGCTTCCTACCGCCATAAGTTCTTTTACCTCATCATCCAGAAGAT
AGCGAATCATGTCAAAATCATGAATCATCATATCCAGAAAAATACCGCCAGATACTTTAATGTATTCTAC
TGGAGGTGGAGCAGGATCACGGCTGGTAATCCTGACCAGATGAGGGTTACCAATCTTGCCTTCTTTCACC
ATTTCTCTGGCTTTTTTAAAACTGGGATCAAAGCGCCGATTAAAGCCTATTTGAAGCTTAACCCCTGCCG
TCTTTACTTCTTCTAAGGCCTGGTCAATCTCATTTCTATCCAAGGCAATAGGTTTTTCACAGAAAATATG
TTTGCCAGCCTGGGCTGCCTCTCTTATAATCTGAGCATGAGTATCAGTGGAAGAACAAATAATTACTGCC
TCAATTTGTTTATTATCCAATAAATAACGATAATCTTTTTCTGCTAAAGGAATCTCATATTTTTCAGCAG
TATCTTTTAGAGATTCTTCTAAAACATCTGAGACACCAACTAATTTTACCTCACTAATTTGAGCCATTAT
ATTATGAACGTGTAATTTACCAATTCTACCTAAACCAATTACTACTGCCTTAATTTCTTTTTTCATTTTT
TGCTTACCCCCCAAATGCTAATCTGCATAAGGAAATATTCAAGTTCTTTCCTTTTCTATCTTCCGACCAG
TTCGTATTACTTCAATTATATCTTCTGTACTCACTTCATCTTTTTTAAAATCCCCTAACTTTTCCCCATG
TTCTAATATAGTGAAGCGATCAGCTACCGAATAGACATGATAAATGTTATGGGTAATAAAAATAACTGAT
AATCCTCTCTCTTTTGCTTCTAAAACATAATCCAAAACTTTATGGGATTCCTTGATTGATAAGGCTGCCG
TTGGTTCATCCAGTACCAGTAATTTTGCTCCAAAATATATTGCCCGCCCTATAGCCACCGATTGTCTTTC
CCCACCAGAGAGAACAGACACTTCTTCTTCCACTGACCGCACCTTGATACCAATATCTTTTAGTACCTCT
TCTGTGATACTATTAATTTTTGGTTTATCTAACACTTTAATAACTCCAGCCCAAGGACGCACTGGTTCTC
GGCCTAAGAAGAAATTTCGAGCTATACTCATCAAATCAATTAAGGCCAGATTCTGATATACTGTTTCAAT
TCCCAAATCTCGAGCCATTTTAGGAGAATCTAGTTTAATCTGCTTACCTTCAAAATATATTTCTCCACTA
TCAGCAGGGAACACACCAGTCAATATTTTTATTAAAGTAGACTTACCAGCTCCATTATCACCAACCAAGC
CTACGATTTCCTGATACTGGATGTTAAAATTAACATTTTTTAAGGCAATCACAGTCCCAAAATGTTTATT
AATCTCTTTCATTTCGATTAGATTTTGATTTTTTTTCATTTTAATGACCACCTCTTTATATAGGTATTCA
GGATAACTGCAATTATTAAGATTAATCCAACAAAGGCCTGATACCAATAGGCTGGAGCACCAGCCATTAC
CAGTCCAGAACGAAGCATTCCTATCAATAATACTCCCAGTAAGGTCCCGATTAAATTACCGTATCCCCCG
GTCATTAACGTACCTCCTACTACCACTGCCGCAATTGCCTCTAACTCCATATTCTGACCTCTTACTGGAT
CAACAGAACAAAAGCGGGCAAATTGAATACAACCAGCAAACCCAGCCAGTACTGAACAGATGACAAAATT
CCCAATTTTTACTCGATCAACAGATATTCCCAACAGACGGGCAGCATCCTTGTTACCACCGGTAGCATAG
GTGGCATTTCCATACCTGGTTCGCAAAAGTATGAAATTCAATAAAAAGATAATAACAAAAAACCAAATGG
CTGAAGCCCTAAATTCTCCCCATAAGTTACCATTTAAGAAATCTAAAATTTGAGATGATTCCCAAAAACG
TACTGGAAAACCACCAGTTATGGCTAAAAGTACCCCTCGCCATAACATAAGAGCACCAAGAGTTGTAATA
AAAGAAGGTATCTGAAAACGTACCGTAATATAACCATTAATTAGCCCAATCCCTGCTGCCGCTAATAAGG
CTAATAATAATCCTATTATAAGAGGAATACCATTCACGGAAGCAATAGCAAATAACATTGCCGAAAATCC
GAATACTGAACCTACCGAGAGATCAAATTCGCCAGAAATCATTAAAAAAGTTACTCCTGTTGCCACAATA
CCTAGTTCTGAAGCAACAGTTACAATACCAGCAAAGGAATCAGCAGTCAAAAATCTAGTTGCAGTAAAAG
AAAAACCTATAAATACCACAATTAAACCAACCAATGCACCGCATTCCGGGTGTTGACGAAAATATTTTCC
CACCAAGGAAGTGAAGGGTTTCCTATCATTCATTATTCTGCTCCTTGTTTCTTAATTCCTCTTCTCTTAT
CAAGTAGTTAAAAGGCAGGAAGATCAAAACTTCCTGCCTTTGCCCAGATAATAAATAGTTAGCAAGGATT
AAAAATTACCAATACTTCTGTTCAACCAGTTCTACTACACTGTCTACATTATCGGCATCAACAAAGCCTG
GACCTGTTAAAATATCATTTGCTGGTAAGAAATTATAATTGTTTAAAAGATAAAAGAAATGAATTGGTAA
ATAGCCTTGCAGGTACTGCTGTTGAGAAATAGTAAATAAGGTGTCTCCTTTTTGAATAGATCTTACTACT
TCATCAGAAACATCAAAAGCTCCGTGAGTTACTTTTCCAACCAAACCCTGTTCATTCAGGAAACTAATGA
CATAAGAACTATCGATAGATCCCAAAGTAAAAATGGCATCTGTTTCCGGATTTCTAGAGAAATAACCCTT
TAATATCTCAATCGCCTGGGTTGGATCAAGGTAAGTAGCTAATTTTTCAGCAGGCACACCAGCTTCATTC
ATTACTTCAATAAATCCCTGAGCTCTCAACTCTAAGCCCATATGACCAATTTCATGAATAGTTACCAGTG
CACGAGTGGGTTTCTTGTAAGCCAAAATTTTTTCTGCAGCTCGCTTTCCGGATAGATATTCATCACCACC
TACATAAAATAGATAGGGAATTGCCTCATTTCTGGGTCTCGGGTCTGGAACATTTATAGCAATTATAGGG
ATTCCCAGATCAATAGCTCTGCGTAACGGTCCATCTACTGCCGCTGGATCAGTAATAGTTACCGCAATCC
CATCCGGTCTGGTAGCAATAGCACTGTTGAGCATATTAACTAATTCTTCCACTGAATATTTTGCAGGTCC
AGAATAGGTAGCATTAATGGTATCACCAGTGCCCTTAGTAATAAAAGCGGCTGCATCTTCCATTCCTTTC
ATAACTACGCCCCAGAAGGGATCTCCCGGTCCACCATGGGAAACAATATAGTAATTAAAGGTCTTAGCAC
TAACAACACTTCCTGCACCTAAAATGAAAACTAGCAAGAAAGTTACTAACCAAATCTGCTTACCATTGAT
AAATTTTCTCATCTTTAATTCTCCTTAAATTTTTTAAAAATTACCAAACAAAAAACTACTTTTATAAATT
CTCAACTTCTCTTTTCTTTATGATCACCTCCCCAACCATTTTTTTACTAATATAAGCTAAAAACAAACCT
AACAATTTGAGCTAAAATTTCTGCAATCGGTTGCATATACTATATTAACATAGGAAACATTTTTTGGCAA
TGAAAATTAATCTTATCTTTGATATATGTATTTGAAATCAAACAATAATATTATAAGATTATGAGAAGTG
ATTATGAGAAATTATATCTAAATACGCAACTCACTTTTCACTTGCGATAAACGGAAAATACCCAGCAGGA
TAATAAAAAAACCAGCTAATTGATATATATCAGGAACTTCCCTTAAAATAAACCAGGCTAAAAGAATAGA
TACAGCTGGATAAACTGAGATAATGGCACTGGCTTTAGACAGATTTATTCGTTTAATTGCCTCATAGAAT
GTTAAATAACTTAAGGCATAGACCACAATACCATAAAAGATAAAAAGACTCAGCATATTATGTTTAGCTA
AGATTGACCATTCATGGATACCGGCTAACTGGCTTAATAAAAATAGAAAAATCCCACCATATAAAGTTCT
CCCGGTAGCAATAAAAAGTGGACTTAAATCAGTTTTATTCAGCAACTTTTTGCTAAAAAAATGACTAATT
TGATAGCAGAGAGGGGTTAGCAAAACTAAAATATCACCCCAATTCAATTTAGAGGTGCCCTGATAGACCA
CCAGTATCGTTCCTAAAATAATAAACAAGGTAGCAATAATTTGTCTGGAGTTTATTCTTTCTTTGAGTAG
AAGATAACCAATCAAAAGGGCATATAGAGGTTCTATCTGTAATAGAATCGCAGAATTGATACCACTGGTT
AATCTAACTCCATAAAAAAATAGAATATTAGATAAGGTGGTTCCAAAAAATCCAATAGATAATAGAATAA
GAAAATATCTCGCTTTTAGCAATAAAAAAATGTTTTCTCTTCTGGCCAAGATAAGCAAGATAAGAAAGGC
TGCTGCAATTAGATTGGTTAAGCTGGCAAAAAAAAGTGGTGGTACTAAAGAAACACCATATTTCCCTAAA
ATAGGTTGACTACCATGAATAAAGACACAGATGATAAGCAGGATAATACCTTCTTTTTCTTTGTTATCCA
TAAATTTTCTCTTTCTAGTTTTAATTATTTTAATAAATTATTTAATATTCCGCTGGCTCAATATAAGGTA
ATTCTGATCCATCTGGTTTAACTTTCAGCTGACCTATCTCAATTTGAGCCAGATTTTCAAGGGAAATAGA
GGCTGGCAGATAAACGGTCATCTTCTTCTGTTTAAAATCAATCTCCTTGATTATTCCTAAACCATTACTA
AGCCCTTCTTTATTATTAAAAGAGACTAACAGATAGGAAAACCAATCAGAAAATAATAAAATAATCTGTT
TTAGTTTATAACATTTCTTGATATCGGTGACTATATTAACTATATCCTGACTGAGTATGGTTGGTGGTCC
TGGCAAAATTAAAATCATCTTACTATCGATTATATCTCCTGATATTACCTCTAACTGATATTTCTCCTTT
AATTGGGTTATTATTTCGGTATCAGATAAAAAAATAGAATCAAAATAGATACCTGTTATTGATAGGGTAG
TAAAATCAATATCTCTTATTAGGGAGTCTCTAAAATATATCTTAAACTGTTTTTCTCTTCTTTTTTTTCT
CTCAATCCAGTTTTTCTCAGAGATATTTGGAAATGGCTTGATACGAAATATTTGCCTGGAAGATTGTGAT
TTAAATATTTCTAAAATTGGTTCTAATTCTTGGCCAAATTGTAATGCCACTATAATAGTAGGATCAATTT
TTTCAATCAAATTACATTTCAAATAAACTCCCAGGCTTCCCAGAACCAATCCAGTGGTATCAACTAATAG
GGTATCCACTTTTTCTCTCTGGCCTAGGCAATAGAGGTGATAAGCTCTCGCAAGAAATCTATCTACACAT
TTTCCAGGAGATGTGCTACCAATGAAGATCATATAACAAACAGGGATAATCTTCTTTTTTAATCTCTCTT
TATCCAAAACGCCCATGCTTATGGTGCCAGGGGGACCCAGGGTAGATTGCCCAATATCTAAATCAATTAT
ACCAACTTTTCGATTTCTTCTGGCTAGATATTGTGCTAATATTTTAATAAAACTGGTCTTACCGGAATCA
GTTTTACCCAAAACCATTACGGTGCCACTCTGAGAAAATATTTTTTGGGTAATAGACATCCAATCTCCAG
GCATCATTAACCCTTCTTGGCCAAAATTTAAGTTAACTATCATCTATTTTTTTCCTTGATTCTAGCAAAT
TATTTAAATCTTATGTTATAATAAATTATTATAAATAATATTATCATAAATAATATATTAAGAAAGAAAA
ATTATGCTATTCTTAAATCAAAAAATCCAGTATGGGAAAAAATATATTTTCATAGTATTCCTAATGCTGT
CTTTCCTAATATTTTCTACCAGCACAACCTTTGCTCAGCCTACTTCTGTAATTTACCTTTTAAAGGTAGA
AGGGACCATTGATCCTATTACCGCACAATATATGATAGAAGGAATAAGAGAGGCAGATGATAACCAGGCT
GAATGTGTCATCATCCAGATGGATACTCCCGGTGGTTTAGACGAGTCCATGCGCAATATTATCAAAGAAA
TGTTGAATTCCAGAGTACCAGTGGTAATTTATATAGCTCCGCAGGGAGCTCGGGCTGCTTCTGCTGGTGC
TTTTATTACCATGGCTGCCAATATTGCTGCTATGTCTCCTGGAACCAATATCGGGGCAGCTCATCCGGTG
GCCATGGGTGAAGGACAAATTGACGAAGAGACCAAAGCAAAAATAGTAAATGATGCTTCCGCCTATATCA
AATCAATTGCCAACAGTAGAAACAGAAATGAGGAAATTGCTGAAAAATTTGTCCGAGATAGTCTCTCTAT
TACCGAGCAGGAAGCTTTGGAAAATAACATTATTGAATTTATCGCCAGCAGTGTGGATGAACTAATTTTT
ATGATAGATGGTGTGAAAGTCACCACTTCTGAGGGAGATAGAAAACTAAATACCTTAGGAAAAGAAATTA
TAGAATACAAAATGTCTACAAAGGATTTATTTCTCCATTCGCTCACTAACCCTAATATCGCTTATATCCT
TTTATTCTTGGGCATTTTTGGTATCCTGGGGGAATTTAATAATCCAGGGGCTTTATTTCCTGGTATATTT
GGTAGTATCTGCTTAATTCTTGCTTTTGTTGCCTTTCAGATGATAGCAATTAATTTTGCAGGCTTCATAC
TCATCGCTCTGGGAATTATCTTTTTTATCTTTGAAATGTATACACCTACCTTTGGTTTGCTAACCGCAGG
AGGAATCATCTCTTTAATCTTGGGCTCATTTATGTTAACCAAAGATTTGGCTCCCTACTTAAAAATTTCT
ACTGGCATTATTCTTACCATGGTCCTTGCCACAGCAGGATTCTTTATCTTTGCCTTAACCAAGGGTATCA
AAATACAAAGGAAAAAACCTATTTTTGGTAAAGAAAGCATGATTGGAATGATTGGTACTGCCAGAACTGA
TTTAAATCCTAACGGTCAAGTCTTTCTTCATGGTGAAATATGGCAGGCAACTACTTCAGACGAAAAACCT
GTAAAAAAAGGAGAACAAGTAATTGTAGAAGCTTTAGATGGGCTTCGTCTTATTGTCAAAAAAACTGATA
CTGATAAAAAGGAGGAATAAAATGAATCTTATTAGTTCAACGAGTCTCTACATTGGTATTATTATCATAT
TAATTATAATTCTATCTCAAGCTATTCAAATCATTAGAGAATACGAAAGGGCTGTTATTTTCCGCTTGGG
AAGAGTAGTGGGTGCAAAGGGGCCTGGTATTATTTTAATTATACCCATTGTAGATCGTGTAGTTAAAGTA
AGCCTGAGAACTATTAATTTAGATGTGCCAGCTCAGGAAGTCATAACCAGAGATACAGTCCCCATTAAAG
TTAATGCCGTCATCTATTTTCGGGTAATCGATCCGGTAAAGGCAGTTATTTCAGTGGAAAACTATATCTC
TGCTACCTCTCAAATAGCCCAAACTACGCTGAGAAGCGTCTTGGGAGAAAGAGATCTGGATACCTTTTTG
TCCCAGAGAGAAAAAATAAACCAAACCTTGCAGCAAATTGTGGATGAACAGACTGACCCCTGGGGAGTTA
AGGTTACTACAGTGGAAACAAAAGATGTAGAATTACCCGAAAATATGAGGCGGGCAATGGCTAAACAGGC
GGAGGCAGAAAGAGAAAGAAGAGCAAAAGTGATACATGCTGAAGGTGAATTTCAAGCTGCAGAAAAACTG
GTACAAGCGGCCGAAAAAATGAGTACACAACCACTATCCTTGCATTTACGTTATTTACAAACTCTGGGTA
TTATCGCCGCTGATAAAAATACCACTACCATCTTCCCCTTCCCTATGGAATTTGTTAAACCTTTTTTAGA
TTTTTATGAAAAACAAAAAGAGTACAGTTCCAAGCCTGAAGAGAAGCCTCAAAAATAACCTAATCAGGGG
AGGTAACTCCCCTGAAAATCCTTACTATTTGCAATTTTTCACAAAAGATAATAGAACTGAATAAGTTCTC
TAATAAATCAATTAATTGTTTATTATATTAATCAATTATCTTGTATACTTCATCTCCGTCTCTAACTCTA
TCTTTCACTTTAATACCAACCGAATCCCCAGCCTTGGCTAAATTGACCTGTCTTTTGTCAATTTGCATTG
ATTCTATCTCCTGCTCAAAATCAGTAGTATGACCACTAAAATAAAGCTTATCACCTACCTTAATTTCTCC
CGAATCAATATCGATAGCTGCTACTCCAATTTTGGCAAAATAGTCAATAACATGACCGATTAACACCTTT
TCCATCTCTAAAATCCTCCTTTCCTTATTTTTATTTTATTTTTAATAAGCCCTACCAAAAAAAACTAGGG
ATGAGGATTCTGCACCACAAAAAATACACTTCCCTTTTTCTTTATTCTCATCCAACGGTATACAGCGAAT
AGTTGCTTTGGTATCTCTTTTAATCTCTTCCTCACATTTTTCATTACCACACCAGTAGGCTTTTATAAAA
CCACGCTTCTCTGCCATTATTTCTTTAAACTGATCATAGTTTTCACAGAATCTAATGTTTTCTCCTAAAC
GTGACCTGGCTTGCATATATAGATTGTTTTGAATATCGGTCATCCACCTTTCCATGGTGGGAAGAAGTTT
GCTCTCGGCAATCATCACCTTATTCCCTTTATCCCTTCTTACCGCAACAACTTGATTATGAGCAAGGTCA
CGAGGTCCTATTTCCAAGCGAACCGGAACTCCTTTCATCTCCCATTCATTAAACTTCCATCCTGGTGTAT
AGTTATCACGATCATCCAGCTCAACATTAAATTTTTCGGATAGTAATATCTTATATTGCTGAGCCTTGTT
CAAGACTTCCTGTTTAGATTGATCAAAAAAAATAGGAACAATAACAATGTGTAGAGGGGCAACTTTAGGA
GGCAATTTTAAACCACGTTCATCACCATGAACCATAATTATTCCTCCCACCAATCTGGTGGAAGTCCCCC
AGGAAGTAGTCCAGGCAAACTGCTCTTCTTGATTTTCATCCAAAAAACGAATATCAAATGCCTTAGCAAA
GTTTTGACCTAAATTATGAGAGGTTCCAGTCTGTAAAATTTTACCATCACCCATCAAAGCCTCTAAGGTA
TAGGTATGCATAGCACCGGCAAATTTTTCAGTATTACTCTTTTTTCCAATTATTACCGGAATAGCCAAAT
CCTTTTCTATATAATCTTTATAGATTGCTAATATTTTTAAAGTCTCTTCTTCTGCTTCTTGCTGAGTTTG
GTGAGCAGTATGACCTTCCTGCCATAAAAATTCTGTAGTTCTTAAAAAAGGACGGGTTACCTTTTCCCAT
CTCACAATATTAGCCCACTGATTGATTAAAATTGGTAGATCCCGCCAGGAGTGAATCCATTTAGAATAGA
GACTACCAATAATAGCTTCAGAAGTAGGTCTTACTGCTAATCGTTCCTCTAATTTTTGATTACCCCCCTG
AGTAACCCAGGCTACCTCTGGTGCAAATCCTGCTACATGTTCAGCTTCTTTCTTTAATAGGCTCTCTGGG
ATAAAGATGGGGAAATAAGCATTTTTATGACCAGTGGCTTTTATTCTTTGATCCAAACAGTGCTGCATAT
TTTCCCACAAAGCATATCCATAGGGTTTGATAACCATACATCCCTTTACTACAGTGTAATCTGCTAAATC
TGCTTTCTTAACCACATCAATGTACCATTGAGAAAAGGCTTCTTCCTTAGATGCTATTTCTTTTACAAAT
TCTGTCTCATTCATTATTGTTCTCCTTAATTATAAAACACAAAAGGGAATTGTGATTGCCAAAATTTTAT
CATATTTTACTACAATTGTCTAAAAATAGATTTTCTCTCTCTGGACAGTCAACATAGCAGAAAAATATTT
TCAATTTACCTAATTAAAAAATTATTAAAAATACTTTGTGTTAAAAAATCCTTATTGAAGTAAAGAATAT
TTTATAGTATCATAATCTTTTGCAACTTCAATAGTATAAAATATTAATAGTGTACTAAATAATAATTTTA
CCTTAGTTCATTTTAGAATTATTTTATAAATATTGTAAAGCAACTTTTTTGCTCAACTTGACAATTTTTT
AATTATATTATATAAAATTTATTAGATTAATTACTTAGTATACTATATGTTAGAACTATAATTATTTACC
TATAATTAGTATGAGGCAAAGATAGTGGATGACAAAATATCGAGAAGTGAGGAAGTGTATTCCAAACTCA
GAGAAATTGTCCAGGCAATGGATATACATTCTAAATATTTACATAAATATTACGGTCTTAGCGGGCCACA
ATTAACAATTCTAAATGAACTGTCTAATATAGATAAAATGCCAACTGGTCAACTGGCCCAAAAAGTAAGT
CTAAGTCAGGCTACTGTTACCGATATAATTGATCGTCTGGAAGAAAAAGAACTTGTTACCAGACAAAGAA
GCAGTTTTGATAAAAGAAAAGTTTATATTCAGATATCTGATAAAGGAAGGGCTATTATGCAGAAGAATCC
TTCTTTGCTGAAAGAAGAATTTATTCGCCAATTTAATGAACTGGAGGATTGGGAACAAACCTTAATTTTA
TCCTCCATGCAACGTATAGTTTCCATGATGAAACCATCAAAGATAATCAAAAATGATCAAAAGAATATCA
AAAATTCTCAACAAATTATTAAAAAGGAGTGAATAATATAGAAATTTCTTTCATTGAATGGTTAGGTTAT
TTCCAAGGCAAAATTATTCAAGAATTATTACGTCATATTCAGATTATTGCCATAAGTTTGCCTTTTGCCT
TAATAGTCGGCATTCCATTAGGATTTTATATTTCGTCACGTCCTAAAATAGCACAAATAGTAATCTATCT
CAGTAGTATCATGATGACTATCCCCAGTCTGGCACTTTTTGGTTTAATGGTAGTACTTTTAGCACCATTT
AAATTAGGTCTAGGAATTGTACCAGCCGTAATCGCTATCGTTTTATATTCCATGCTTCCTATTATCCGAA
ATACTTATATAGCCATTAATCAGGTACCGGAAGGAATGATTGAAGCAGCCAAAGGAATGGGTATGACTAA
ACAACAAATCTTATGGCGTATTAAACTTCCCTTATCTATTCCAGTTATTATGGCTGGTATCAGAAATGCT
ATGGTATTAGGAGTTAGTGTGGCAACTTTCGCTTCTTTGGTTGCTGCAGGTGGATTGGGCTATTTTATTT
TTTCCGGTATTGGTCGATCAAATTTAAGAATGGTATTAGTAGGAGCTATTCTGGTTTCTGTATTGGGTAT
TGGGGTAAATTATTTCTTACTATTAGTTGAGGACTGGGTGACTCCCAAGGGTTTAAAGGTGAAACGCTAA
ATATCCAAGGAGAATAATAAATGAGCACAGATAATAATTCACAAGAAAATAATAAAATAAAAAATAAAGA
AGAGCAGGAAAAGTCAAAAGTTAAAGAATATACTATTGAATTAAAAAATTTAACTAAACGTTTTGGAGAA
AAAGTGGCGGTTGATAATCTAAGTTTGAATATGGAAAAAGGTACTTTAACCATGCTTATTGGGCCTTCTG
GCTGTGGGAAGACCACTACCATGAAAATGATTAATCGTCTTATTCAGGCAGATGAAGGAGAAATTAAGCT
CAATGGCACTTCTGTCTACGATATTGACCCTGTTCAGCTTAGAAGAACAATTGGCTATGTTATTCAGGAA
ATAGGTCTATTTCCCCATTTTACCGTATATGACAACATTGCTACTGTTCCTCGTTTATTAAAATGGGATG
AAAATAAAATTAAGAAGAGAGTGGAAGAATTGCTGGACATGGTTACTTTAGATTCTAGCTATGCGTATCG
TTATCCTTTACAGCTTTCTGGTGGAGAACGTCAAAGGGTTGGATTAGCCAGAGCTCTGGGGGCTGATCCA
GAAGTTTTACTAATGGATGAACCATTTGGGGCAATTGATCCTATTAATCGTTTAAAACTCCATGATTCTT
TCCTGGAAATACAGGAGGAAATCAAAAAAACTATTGTCTTCGTTACTCATGATATTAACGAAGCCATTAA
ACTGGGTGATAAAATTGCTATTATTAGAGCTGGCAAATTAGTTCAATATGATTATTCTGCTAAAATTTTA
TATAATCCGGCTAACAAATTTGTAGAGAATCTTTTAGGCCAGGATAGAAGCTTGAAAGCTTTGACCTTAA
AGAAAAATAAAGATTTTGTTAGCACTGAGGGGGTAATTACTGTTAGTAAGGATACTACAGAAGATGAGGT
ATTAAAGCTATTACAAAAAAAGAACCAGATTATTGCTTTTGTTTTGGATAAAAATGACAAACTGGTAGGA
AGATATTGGCTGGAAAAAGCCAAAAAGGATAAAGTGGAAATTAATTATGATGAAGAGCCAATCCTAATCG
AGCAAAACAATACCTTAAACGAAACTCTTTCCACTATGTTCGCCTGTGGAGAAAAATTACTGCCAGTAGT
AGATAGAAGAAATAAATTTAAGGGCATCATCCTGCTGGACAAAATATTTGGAGAATTTAACAAATAAATA
ACAATATGAACTTATTTCAATATATTTCGGAAAATTATAATAAAATAATTGACCTTTGTATGGAGCACTT
TTTCCTTTTTCTTTTTTCATTGATAATAACAACTATAGTCGGTATCGCTATAAGTATTTTTGCCACAGAA
GAAGGGAAAGAAAACATCGGTAAAATTATTGTATCGGTTACTGGTGCTGCACAAGCGGTACCTTCGATTG
CCGTTATTGCCTTGGTGTTCATTTTTGTAGGAATTGGCAAACCACCAGCAATTATAGCTTTAATTGTATA
TGGTTTAGTTCCTATTATTTTTAATTCTACCTCTGGCATACTAAGTGTGCCCAGGGAGATTATTGAAGCA
GGCAAAGGAATGGGTTTCACCAAAAGACAAGTTCTTTGGAAATTAAAAATTCCCATTGCTATTCCAGTAA
TTATGGGAGGAATTAGAAGCACCTCTACTATTATTATTGGAACAGCTGTTATTGCTTCTGTTATTGGAGG
TGGTGGATTAGGAGACCTAATTTTTGTTGGTTTAAAATTAAATAGACCGTCAGTGTTAATAGTCGGTGCG
GCATTATCAGCAATTATGGCTATTATTATTGACCATATTTTGGCATATATTGAAAAGTTAATAACGCCAA
AAGGACTAAAAGTCAAACGATAAAAAATAAAATCTTAAGGAGGAATGTTTCATGAAAAAAAATCTAATGT
TCGTAACAATTATCCTATGTTGTTTTCTACTAATGGCAAGTAGCTTGGCCGCTTCTGCTCAGGAAAAGAA
AATTACAGTGGGTGCTAAAAATTTTACCGAGCAATATGTTCTGGGCAATATGATATCTATATTGCTGGAA
GAAAATGGTTTCCAAGTAACTGAAAAAATGGGCACTGGTAGTGCTATTACTCGGGAAGGTTTAGTATCTG
GTCAAACTGATTTATATCCAGAATATACCGGAACGGCGTGGTTAGTCTACCTGGGACATGAAGAAATAAT
TAGCGATCCAGATGAACTTTATGAAAAAGTGAAAGAAGAGGACCTAAAAGAGAATGGCATCATCTGGTTA
GCAAAATCTAATATTAATAATACCTATGCTATTGCCCTAACCGAGGAACAGGCTGCAAAAATTGGAACAA
CACTATCTGATCTAGCAGAATATGTTAATGAGCACCATGATCTTATTTGGGGTATCGATCATGAATTTGC
TGAAAGACCAGATGGCTTACCAGGATTAGCCGAGCATTATGGAATGAACATTAAAGAAGAAAATATAAGA
ACAATGGATCCTGGTTTAACTTATGAACCATTGTCCAGAGGTCAAACAGATATTACTATGGTTTTTGCTA
CTGACGGAAAAATCAAAAAATATGGTTTAAAATTATTGGAAGATGACAAAAATTTCTTTCCAGCTTACCA
TCTATGTGTCTGTGTGAGAAAAGAAGTCCTGGAACAATATCCTGAAATTGAAGATATTCTATCACCTATC
ACCGAGTTAACTGATGAAATCATGCAGGAATTAAACTATCAGGTTGATGTAGTTGGTTTACCAGAAAGAT
TAGTGGCTAAAAATTTCCTCAGTGAGCATGGCTATCTGGACTAATAAGAAACAAAAATAGATAAAAAGGG
GAAACCCCATTTCTTATTAATACGAAATTAGGGTTTCCCCTTTTAACTTTAGGTTTAATTATTAATTAAT
TGTTATATTTAGGAAGCACGGGTTTCTTAATCCTTTTGTTTTCTGAGCAGATAAAATACCTATAATATTC
TTTTCTTCCAACTCTAATCTTATTTCTCTATTCCCATATTTTAAATTAAATTTACTATAACTTTTAGGCA
TAAGATATCCTCTCTTGCTATTATTTAAATTTTTTCAAAAAAGTTGAATGTTACTAATTTAATAATATAT
CATGAAATAAAATTGTTTTTTTACTATATAATTACAGAAGAGAGCTTTTTATCTAGTTTTGTTAAAGGAA
AATTAGAAAAAAATATTCTTTTTTATAGTTATAACAATTTTAGGGGGGTTAATAACATGAAAATTGGAAT
AATGGCTGATAGTCATGATAATCTTACTAATATTAAAAAAGCAGTTGAGATTTTTAATATAGAGAAGATT
GATTTATTGTTTCATGCCGGTGATTTTGTTTCTCCTTTTACGGCCAAGGAAATCAAAAATATACACTGTC
CTTTTGCAGGTGTCTTTGGTAATAATGACGGCGATAAGCCTTTATTGATTAATCGATTTCAACAAATTGG
GCCTATCTATCCAGAGCCTTATAAGACAGAAATCGATGGAAAAAAAATCATCATGTTTCATAAGAACGAG
GTTATTGCCGATTTAGCCAAGAGCCAGCAGTATGACCTCATCATCTATGGACATACCCATAAGATAGACC
ATTATAAAGAGGGTAAAACAACAGTAATAAATCCCGGGGAATGTGGGGGATGGCTCACTGAGAAAAGTAC
AATTGCCATTATTAAACTACCTGATTTACAGGTGCGTTTCATTGATCTATAAAAGAAACAAGAGTTAGAT
AAATTTTTTCAATTCTCCTTATCTAACTCTTGTATTATTGTTTTATCTTAATCTTACCTTAATCTTCTTA
AAGTTAATCAGAAATCATTCTTGCTCGATCTCTTCCTCAATACTCTCCTGTAATTCCGGTAATTCATCCT
GTTGGATTAAGCCCTGTAATGATTTCAAGGTATTCTCCAGCTGATTTAGACGATTTCCATATTTAGCCCA
ATCACCTTCCCGAATAGCATCTTGGGCTTCCCGATAAAACTGTAAAGCATTTTCAATTAGATTCTTAACA
GTAACTCCTTCTTCTAAAACAACCTTTCTCTCTTCCTCCATAGTTCTACCAAAAAGTTTTCTGAGAGAAG
TTTCTAAATCCTCAGCCATGACCACTTCTGAACCATCAGATACAATAATCCTTCTAAGTTGCGGTATCTC
TCCTTTTTCAGCTCTGAGATACAAGGGTTCGACATAGAGAATTGAGTCTTCAATAGGAATAGCCAATAAA
TTACCTCTAATAACTGTGGAGCCACTCTGACTCCATAAAGTTATCTGCTGAGAGATTTCAGAATCCTGGT
CAATTAAGGCTTCAATTTGCATAGGACCATAGACCAGTCTATCCTTGGGGAATTTATAGACCAGCATTTT
CCCATATTCCTCTCCATCATTACGTGCGGCCAGCCAGGAAATCATATTGTCCTTATTAGTGGGAGTAAAA
GGAGTAATTAAAATAAACTCTTCTTTCTCAAAACCAGGTAACTTGGCAATGATATAATAAGGCTCTAATT
TAATCTCTTCTGCAGCATAAATTTCATTGGGAATATTCCAGTAATCTTCTTTATTATAGAAAACATCCGG
GCTTTGCATATGGTAGGTGGAATACATTTCAGCTTGTACCTTAAAAAGGTCAATAGGATAGCGAATATGT
CTGTGCAAATCTTCAGGCATATCTTCAATAGCCTTAAATAAGCCAGGGAAGATGTTCTGATAAACACGAA
TAACCGGATCTTCGGGCTCTACAATATAAAAATCAACATTACCATTATAGGCATCAATAATTACCTTCAC
CGAATTGCGAATATAATTAAACGATTTACTATAAGGCCTGGAATAGGGAAACCGGTTTGAGATAGTATAG
GCATCCAGAATCCAGTATAGTTTCCCCTCATCCGAGATAGCTATATAAGGATCATGGTCATAAATCAAAA
AGGGGGCAATCCTACTAGCCCGTTCAATGACATTACGATATAACATGATACGGCTATCCTCAGTAAAGCT
CCCGGTTAGCAATATATTGACATCTCTAAACTGGATAGCCAATAACAATCGCCGCCCAAAAGAAGAAATG
GGCACTCCACCGGTCCCTTCATAGTGAGTATATACGTTTTCATCACCAAGAGGATAATCGAATTCCCGGT
TCTCCGTATTTACAATAACATATTGTTCTGTTTTTTCACCAAAATAAATCTCCGGTCTAGTAATTTTTAA
ATCGACTGTTGAAATTGGAGGAATATCCTTAATGACCAGGTGGGGCAAGCCATCTGGTTCTACTCTATTT
ACCGGGCTCATGACCACACCATATCCATGGGTAAAGGTAAGACGTTCATTTACCCAGGTTTGGGCCTCTC
GAGCTAATTTTTTACTGTTCAATTCTCGGGCAGCAACCATAACCTGTTGATAATTTCCATTTAAATGATA
ACGATCAACATCTATCCCTACAAATTCATAATACAAACGAATAGCTTGAATCTGGTTGAAGGTCTGTGTC
AAGGGACGCCAGTCCCATAAACGAATATTACTGATTGTTTCGGGATTTTTTAATATTTCTTCATAAGTTA
TCTGCTCTTTAAAAGGAAAATCACTTTCTACTATTTTATCTAAACCATATGCTGTTCTGGTGAATTCAAT
CTCATTTGAAAGATAAGGCCTTTCTTTGGCTAATTCATTGGGTGATACCACCACTCTCTGGATAATTCCT
GGTAAAAATCCGGCCAGAATTAGATAAACACCTATCACAGAAATAATACTGATTATTGGTAAACGTATAT
TTTCCTGTCGCGAAGTCACAAAGATTACCAGAGCAGCAATAACACATAGTATCATGGAAATTCTCAAAGC
CAATAAATTGACCTGAATATCGGTATAACCTGCTCCATAAACTACACCTTGAGTGGAATAGAGTATTTTA
CGACTATTAATCCAAAAGGCAGCAGCCTGTAAAAGTAAATAAGCCCCTAACAATAAAGAGAGATGAAATT
TTACTGGTGGATCGATGTTTATTTTATTAAACTCAAATCGAATGGCTTTTTTCGCTAAATAAACTAAAAA
AACAATTACCAGGATAAGACCAATAGCAAAGCTTAACCAATTTCTAAAATATTCCAGAAAAGGAAGGCTG
AATAAGTAAAAACCGATATCTTTCCCAAAAATAGGGTCATTCATACCTACAGATACTTGATTAAAATACA
TCAATATCTTTTCCCAGTTTACTGACTCAGAAATACCCATTAAGATGGAAATAATTACTGAAAAACCTAA
CACAAATCTTTTACTGATGGGAAATCTTTGTAGGCTTTTGTATAGTTGCATTTCAGGCCTATCTGCATCC
TGTTCAGTCAATTCTACCTCAATAGCCGGCGCATAGCGACGAGCATAATTAAAATTGATAAAACTGAGGA
TAAAAAATAACAGGGCAAAGAAAAGACCAACCCAAAACTGAGTAAGTAATATCTTCCAAAATACTGAGAC
ATAATTTACTGAGGTTAACCAGATCAGTGGTATATAAAATCGGCCAATAAAAACTATTACTAGAATGATA
AGAATAATCAAGCCAGCTATGATTTTTCTCTTCTTAGAATCCTTTGATTTATCTTCCAATTACTCTTCCT
CCTTTTTTTCATTAAGACAATCAGGGGAGGTTTCCCCTTGACAACCCCTGAAAGAAAATACAATTCAAGA
AAATGCTATCTTGTTTTACAAACAAGATAATCAGGGGTTACTTCCCCTGAAACCCCTCAAATAAAATAAG
TATACCGTATATAATGTATTATAACGTATATATATAGTTTAAATGTTAGATAAAAAATAAAGAAAAATTC
CTTTCCAAGAAATGTGCTATCTTGTTTTATTAGCAATATGTTCAAGGGGAATTCTTCCCCTTGACAACCC
CTGAAAAAATACTAAATAAAAGTCAATATTTAATATACACTATTCTCTTTAATATTTTATTTTTGATATC
TAATCTTGGTATATTTAAGAATATCGAAATTGCCTGGCAATTCCGATATTCAAGGAGAATTCTTCTCCTT
GAAAACTTTTTTTTATTATAACATTAAACTAGCAATTTAAACAAGATATTTAGGGGAGGTATCCCCTGAA
ATCCCTTAAATTAACCACCACCTAAATCCCATATAAAACTTATCAAATCATACTATATCATTACCAGGTC
CTGTTTATCTAACAAGATTGAAATTTTTTTATAGACCAGCATGGTTAGCACACTACTGATAAATCCTTTT
AAGAGATTAAAAGGAATGATGGCTGGCACAAGCAATTTTAATACTATTGGTCTTTCCACCCCGAGGTAAA
GGGGAGTAATTATTAAGTTAGCCGGAATCATAATAGCGGTCATTGCTAAGGTACCTAAAATTAGACCAAT
TATAGCCCCCTTTCGATCATGTTTTTTTAAATAAATCCAAGAGGAGACTAGCACAAAAGCGCTGGTAGAA
AGAAAATTCATAAATGCTCCGTAAGGTCCCCCCTGCCCGGTAATCAGGGCAAAAATAATGGCATAAACCA
GGGTCATAGTCATACCAGCCCGCGGTCCAAATTTAAAAGCAGCAATTAACAGAAAAATATGACCTGGGTC
ATATAACAAAAAAGGAGCCTGAGGTAAAATTGGAAAATGAATCAGGTAGCCAGTAATCACCGCTAAAGCA
ATAAAAATAGCATAATAACTAATATGTCTGGTACTCATTTATTTTTTTCCTTTCTTCTTTAATATATAAA
TTTAAAATTTTAATTTTATAATTCAGTAATTTTCCAAAAATAAAAAAGCCCTCGAATTTTCTTCGGGGCT
CCTATTTTATATGCTTTTATATGCTAATCTTTTTTCTTCTTCTTTCCTCCAGACTGTAACTGTCGGCTCC
GGATTTGCACCGGATCAGTCAAAATGACGCGTGGGCTTTTTGTTTCTGATCCTTTAATCTTTTAATCTTT
AAATCTCAGAAAACAAATTACCACCGATCGGGAATTGGTAACTGCCAAGAATTACCTCACCCTGCCCCGA
AGAAGTTCACTATTTTTTATATTATACAACCTTCAGTCAAGAATATCATAAAAAATATTAATTATGTCAA
TGTAAATCTTTTCTTCAAAGAACACCGTCTTTGTACTTTTCATTTACAATTGAGTGGGAAACAGGTATAT
TTATAAATACCAAATAACAAATAGGAGAACTTGTCTTATGTTTATTAATATTATGGGCATCTTTGGGGGG
TTAGCTATTTTTCTATATGGATTACAAAAAGTAAACTTAAATCTAAGACAAGTTTTTGGTAATAAATTAC
AGAACTGGATAGAGAGAATTACTCATCATCACTCGCTTGCTATTTTTTTCGGTATCTTCCTTACTTTTAT
CATGCAAAGTAGTACTGCTTCTACCTCATTACTGGTCGGATTAATCAATACTGGCATCATGAATCTCACT
CAAGGTCTTCAAATTTTAATTGGTACCAGCATTGGTACTACTATCACTACCCAAATCATTACTTTTAATA
TTGCCCAATATTCTTTTATACTAATTTTGTTAGGCTACCTAATCAATATACTTAGTAGAAAGCGTCGTTA
TCAGTTCCTGGGATCGGTATTATTAGGTATTGGTTTCATTTTTTTAGGCATGAAAATTATCGCAGATTTT
ACTGAACCCCTAAAAAATAATCCTTCTTTATTAGATTTAATATCTCATTTACAGGGAACCCCTATTCTTG
CTTTACTGTTAGCTACTCTGTTAACCAGCATCCTGCAAAGTAGTACTGCTCTGATGGGCTTAACCATCTC
CTTATCTTCCCAGGGGATCATTCCCATAGAATTGGCTATCCCTATCATTCTTGGTTCTCATCTAGGTTCC
TGTACCACTGTACTTTTCGTAGGATTAGGAAAAACAAGCCAGGCTAAAACCTTTACTTTTGGTAATTTAA
TATATAAGTTGGTGGGTGTTATTTTATTTTTCTTTTTAATTAATCCTCTTTCTAATCTGGTCACCCTTTT
TACTCCACACTTACCAAGACAAATTGCCATTGCTCATACCATAATTATTTTAGGCAATGCCTTGCTGGTA
TATCCATTTTTGACTAAATTTATTCATCTGTTGCAGAAGTTATTTCCCAAAGCAAAACAGGAAGAAACTC
TTTATTACCCTAAATTCTTAGATTATAACGTACTTAGCTCTCCTGACTTAGCCATATATTTGGCAAAAAA
AGAATTGGTACGGATGGCAAACACTGTTGATGAGATGCTGGTAGGAATTATGAAAGTCTTTTTTAATCAG
GATGAAATTTTACTTTACAAATTGTGCAAGATGGATAGAATAGTTGACAATTTATCCAATGCCATAATTC
GCTATCTTACCGAGATGAAATTCGATGTCTTGACTCCAGAACAATCCAGAGAAGCATACGGCTTATTAAA
TATTGTTAACGATTTAGAGCATATTGGTGATTTAATTGATAAAGACCTTATACCAATCATTGAAAAACAG
ATTGATAATGAGTTAAAGCTTTCAGAAGAAGGCATTTCCGAAATTAACAAACTCTATAAAATGGTTTATA
AGAATTTTTATCAGACTTTAGGAGCTTTTGCTCTTGGTGACAAACGCCTGGCTCAAAAAGCTTTGCAACA
AAAAAAGATAATTGTAGAAACTGAAGCGAAAATGAGAAGAAGTCATATTGACCGCCTCCATCAAGGTATA
GAACTATCTCGGTATACCAGTTCAATATATTTTGATATGATTAATATTCTAAAGCAAATTAGCGAACATG
CCGCTTTAATTTCCGAAACAGTTTTAATGAATATGTAAATAAATCTAGTACATAAATAATTTTCTTAATT
AAAGAGGAGATAATGAATAATGGCAATTGTTATTGCCTTTGGAGCACAACCTAATCAAGTGGAATCAGGA
ATGGGAGGAACTGTATTAAAACTAAGTGCATCAGAACACCAGGTCACGATTGTTGATTTAACTAATGGAA
AATTTCTGAATAAACACCCATCTGAACAGCTGAAGAAAGAAGCTATTAAAGCCAGCCGTATCCTGGGTAT
TGATGAAAGAATTACTTTAGATTATCAGTTCCCTGAATTGGAAAATAATCGGGAGACCAGAGAAGAAATC
TCTGAAATTTACCAAAATACTTCACCAGATATAGTATTTATTCCTTATCCGGTGGATACTAATCCAGAAA
CTAAAATTGTAGCGGATATATGTTATTCTGCTTTAAAATACCTTCCTCGAGATAATTTTAGTTTCTCTAA
AAGTAAAATCTTTTATTATTTTGCCTCACCTGCTAATTATTATCAAAAACCATCTTTGATCATGGACATA
AGTAAAGAAATTGAGATGAAGGTAGAAGCATTAAAATGTTATGAAGCTCAATTTGGAGATAATATTCAAG
GAAGTCAGTTATTTGAAAATATTCTGAACCTAAACCGTTACTACGGTATGTTGATTGGCAAGAAATTTGG
TGAAGCATTTATTTCGAAAGAACCTTTAGAAATAAAAAATATTGAATTGACTATATTATAATAATTATAG
GAAAACCCTTACTTATTCAATTTCCTCAAATCTTCCCATATTTCTTTAGCAACTCCTATCAGGTAATCTT
TTTGATTACTTTCTGGAGAAATCAGTACCTTCTGTGTCAGTAACCTGAGAATTTCTCCTATGTCTTTTCC
TTTCGGAATCCCAATTTCTATCAGATCGTCACCCTTAATGGCTAAATCAGCTAATTTCACAGGAGGATTC
TTCTCCAATTCCTCTTTAAGCAGCCTCTCTTCTTTCTTTAATTGATTCAATTTACTAGTATTATGTTCAC
CTAATAGTATTAGTTTTTTTAAAAAAAATATCTGATTAATATTTTCTTTGCCCAACTCAGCCATTAGAAA
ACGAATATTTTCCCTGGAGCTAAAATCAATATCTTGCCATTCCCTCCTCAGCAGTATTTGTACTTTATCA
GCAATCTTTTTCTTGAATCTTAACTTTTTTATAATTGGTAAATAAAAAATACGAGCGACTTTACTGGAAC
CGAAAAATAGTCTACCCCAAAGTACTAACTGGACAGATAAATCTCCTCTGAACTCATCCAACCCTGAGAG
TAATTCTGGCTTCTTTCTATTTTTAGCTAACAGTTCCTTTTTCACTCCATCTATGCTAAAAATATGTCTC
TCCAGGCCATACTGGCGTAACAATAAGACACCACTTTTTGCCTCAGGACTCTTTAAAATAAGACTTATCT
CTTCTCTTATTCGCTCTGGGCTAACATGACGAATTAAAAAAGCATGTTTAATAATACTTCTTTTGGTCTG
GTTCTCTATAGTAAAACTTAACTCACAGGCAATACGAATTGCTCTTAACATTCTAAGGGGATCTTCTTTG
AATCTAAAATCAGGCTTTAGGCTGCGTACCACTTTTTTCTGCAAATCTCTTAATCCACCAGCTGGATCCA
CCAACCCTCTATTATGGCTCCAGGCTATAGCATTAATAGTAAAATCTCGACACAGTAAATCTGTAATTAA
GGCATAATTTTCCCCCTTTTTATTAACTTTATTAGCCAAAAGGTTTTTATCATTACAATATCGAAAGGTG
GAAATGTGATAAATTTTAGAATCCATAATAAGAGTTATTGTTTGAAAATTTTTCCCAATTAGTAATGTTT
TACAATCACAGAATATTTCCTTAATCTGCTCTGGTTTTGCCTCAGTGGCAATGTCCCAATCCTTTCCAAT
TTTTTTATACAACAGGTCTCTTACACATCCCCCCACCAGAAATGATAAAAAACCTGCCTCCTCTATCTTC
TTCAATACTAATAGAACATCATCTGGAATATTGTTTTTATCAATCTTGATTTCGCTAATAGAAGATATGG
TCATTTTTTTTCCTGTTATTCGTATTATTTTTATTTTCCAATTCTTTCTATTTATAATTCTATTAATATC
TAAGTGAGAATACAAATTTTTTATATAACATTAAATAATAAATACTTGACAAATTTTATAACTATGATAT
TATTGCTAATAGGAATAATTGTTATAGGCAATCTTTTTAGTATTGGAATTTCAAAGAAGTTTCGATATTA
AAAAGATTCTTTTTTATATAATTAACAAATATATGCTAAGTTATATTTAATAGTATCGGAATTTTGAAAA
TTCTGATACCATTAAATACTCTTTTTAGATAAGAAACAATATATTTTTACACCATCTCTCTAATCCTCTC
CCTTAGAAGGGAGAGGTAAGGTGAGGGTGAATATGGTATACCGTATTACGTATAACGTATATCGTTGAAA
TTAGTTGTTAGGCGTTAGTATCTGGTATTTAGTTTGCCTATTGCTCATTACTTATTACTGGTTACTTATT
ACTGAATTGGCTCCTCGCAATGACAAAAATCGTATACCGTATTACTTATAATGTATATCGTTTAAATACA
GTCGCTAGTCGGAAGTTATTTCAGGGGATTTCAAGGGGAAGGATTCCCCCTGATTATCTTAAAGGTATAA
GAATTTCAATAATTCTGATACCACAAGATAAAGGATTGATTTGTTATAAAAAATTTTAAAAGACAAGATA
TGCATTTCTTGGAAAGGAATTTTTCTTTATTTTTTATCTAACATTTAAACTATATACGTTATACATTATA
CGGTATACTTATTTTAATTGAGGGGTTTCAGGGGAAACTTCCCCTGATTATCGTAATTGCAAAGCAATTT
CGATATTCTTAAATATACCAAGATTAAATATCAAAAATAAGATATTAAAGAGAATAGAATAATGTATATT
AAATATTGATTTTTATTTAGTATTTTTTCAGGGGATTTCAAGGGGAATGATTCCCCTTGATTATCTTGTT
TGATAAAACAAGATAGAATTTCTTTATTAAGATATTTTCTTTGAGGGGTTTCAGGGGAAACTTCCCTTGA
TTATCTTGTTGATATGAATGATATGAAAGATATCTATGAGATAATATTAAAATTAAAATACTTTTGTAAC
TGTAATGAAAACAGAATCAGCTCAACTTGTCATATTAGTCTGGCTGAATTAAAGGGTATCCAGGCTATTG
AAGAAGAAGAGGCTATTACCTGCTCTGAATTTTCAGAAAAAATTAAGCTTTCTCCTTCACGAGGTAGCAG
AATTATCGATAATTTAGTCAGAAAAGGTCTCTTAACTAGAAAGATAAAAGACCATGACCGTAGAACTACC
TGGCTTTGTTTAACAAAAAAAGGGGCAGAAATTAAAAAAAATATAAATCAAGAACAAAAAAAATTCGAAC
AACTTCTAAGTTCAGAACTTGACCAGGAGGATATTGAATTAATAGAAAAAGGACTAAAAATATTAGAAAA
TTTAATAGAAAATCACACCAAAAGGAGTTAAAAAAATATGTCTGAAAAAAGTTTAGTCGAAGTGAATGAA
AGTAATTTTAAAGAGGAAGTGCTTGACTCTCCTCTTCCCGTGTTGGTAGATATGTGGGCACCCTGGTGTA
TGCCTTGCAGAATGGTAGCACCTGCAGTAGAAAAGATTGCTAGAGATAATGCCGATAAAATTAAAGTATG
TAAGCTTAATGTTGATAATAATCAGAACATTGCTGCTCGTTATAATATTCAAGGGATTCCAGCTCTTTTA
ATCTTTAAAGACGGGAAAGAATACGATCGTATTGTTGGGGCAGTGCCCCCTCAAGCTATTCAAGCAAAGC
TGGACAAAATCATATAATTTTTTCAGAAAGTAAATAAATCAAAATCTCTTATAAAATTCCGATAACCAAG
GGAGAGAATTCCCCTTGGTTATCGGAATTCGGAATTACCAAGCAATTTTGATATTCTTAAAGGTGCTTAG
ATAAAAAATAAAAAACAAAATATCAAAAGTCATAGTTTCCCTTCTAGATTTCTATTACTCTTAGTAGTCA
ATAATAAACTTAATTCTAAACCCTCTTTTCTCAATTCCATTATCTTATTTCTCAACTTAGCAACCTCTTC
GATAGGCAATTCTTCCTTGCTCTTCTCTTCTATCTGCTCTAAAACAAAAGTCATTAATTCCCTTAGTTGC
TCAGCTTCTTCTTCAAATAATTGTTGCTCTTTTTGAATTTTTTCTTCTGCTTCTTCAATAGAAATAATCT
CATCGGTGCCTTTTAACAGAAAATGATCTCCTATTTGAGGAACAATGGTAGTCATGTTCAACTCATGCTG
GATCAAATCCGATAAAGTAGCTAAAGCTTCCTGTTCTCCATGTACTAAAAATACTTTTTTCGGTCTCTTT
TTAAAGTTTCTTAACCACTGCATAATTTCTGCCTGATCAGCATGGGCTGAGAATCCTTCCAAGGAATGTA
TCTGAGCGTTTACTCTGATATCTTCTCCAAATATTTTTACTTCTTTCGCTCCCTCTTTAATTCTTCGCCC
CAAGGTACCCTCCGCCTGATAACCAACAAATACAATACTAGATTCCTTCCTCCATAAATTATGCTTTAGG
TGATGTTTTATTCTACCTGCTGTGCACATGCCATTAGCAGAAATAATCACTTTGCTTTCTGGAGAAACAT
TCAACTCTTTAGATTCTTTAGTAGTTCTGGAAAAGTGAAGATTGTGAAAATCTAAGGGATTATAGCCCTC
TTTTATTAAAGCAAGAGTATCTTGATCAAAGCAGTCTGGATTTCGTCTAAATATTTCGGTAGCAGAAATA
GTAAGTGGACTATCAACATAAACTGGAATATCTAAATAACTTTTATCTTTAACGGCAATAATTTGATCAT
AATATTTATTTAACTCATAGATAATATCCTGGGCACGTTGTATAGCAAAAGAAGGTATTACCACATTACC
ACCCCTTTTTTGGGTCTCTATCATAATAGGAATCAACTTGGCAGCCTCATTATCCAGAGAGGGATGGAAT
TTATGACCATAAGTGGAGTCAAGTATGAGGTAGTCTGCTTCCTCTATAATTGCTGGGTCCCTAATAATCG
GTTTGTTTTTTCTTCCCAAATCTCCACTAAAAACTATCTTGAGATTTTTACCTTCTTCTTGTATCCAAAG
TTCTACAATAGATGAACCAAGGATATGACCAGCATCCTGAAAACGAATAGATAAGTTATCATCTAAAGCA
ATTTTTTGGTTATATAAAACTGGAGAAAAATATTTTAGGCTATTATTCGCCTCTTCAACTGTATAAAGAG
GTTTGCGTAAAGATTTACCAGCCCGAATTCTCTTGCGATTATCCCATTCAGTCTCCATCTCCTGAATATG
ACCACTATCAGGAAGCATAATAGAACATAAATCATATGTTGCTTTAGTGGAATATATTTTCCCTTTAAAT
CCCGCTTTTATTAAACTAGGAATACGACCACTATGGTCAATATGAGCATGGGATAATATTAATAAATCAA
TCTCCTCAGGTTTATAGGGGAATGGCTTAAAATTTAAGCGGTTTAGTTGTCGACTCCCTTGAAACATACC
ACAATCAAATAGTATTTTTTTATCACCAATTTCTAATAAGAAGTTAGAACCTGTTACCACCTGGGCAGCA
CCACAAAAATGTATTTTCACAATAATTAAAATCACCTATCCTATATTTGAAATAATTTTTTAAAACTTAG
TTAATCTTACCAATATATTCAAAGGGAAGGATCCCCCTTGAAAACCCCTAATTAACCTTAAGGTAATATT
TATCATCCTCACCTTCCCTCTCATTCTAAGGGAGAGGATTATGGTGATAAGCATAACTGTTAGTTAATAT
TTTAGTTTTACAGTCTTAATCTTCAGCAACAAGATATTTTTTCTTAAATTAGTAACAATATATTTGACAC
TCTCCCTTAGTGAGAGAGCAGAGATTACTATTACTAAATATCAATATAGATTTCGATTTTAATTTCAGGG
GTTATCAAGGGGAAGGATTCCCCTTGAATATCCTGACCTTGATATCTTAATTTACTCCTTATTTTTTTGA
GTATCCGGTTTTTCTTTTTCTTCTACCTGAACTTCCTCTTTAGCCTCTTCCTTTTCCAAATCTTCCTTAA
ACTTTACATCAAGAACATTTACATCCACTTTAGTAACCTTTAAGCCAGTCATCGTCTCAACTGCTTTTTT
AACATTTTTCTGAGTTTCCCTGGCGGTCTGGTAAATACCAACTGTATAGTCTGCTACCAATGAGATGGTA
ATGGCAACTTCTTTCTGATTCTGATTCATTATCACCTCAACCCCCTTGGTTAAATTATTTTTATCCAGTA
TAGGTGCAGACATACCCTTTCTCCCTGCTGTTAAACCCACTATTCCCTTTATTTTGGTCGCCTCCATTGC
CACAATGATGGCCACTACATCTTTAGAAACTGTGATATTTCCTAATTCTAAATCTTGATTGTCTGTGCTC
GATTTTTTGTCTTTCATTTCATTTTCTGTCACAGCCATAAATCTAAAACCTCCTTATTTTGGGATTTTTC
TTATATTACTTATTACTCATAATCAATCTTATCTACGTTAATTTTAATTTCTTTTACCTCAATTCCACTT
AGTTTAGGTAAATCTTCTTTTAACTTTTGTTGAAGGTAACGAGCAGTTTCTGGAATATTACAACCTTTGT
TAACAATAAGGTGCAATATGGTTTTAATATTTTCCCCTTTTTGTACCTGTATTTCTGGTTTAATTTGTTT
TACCCCTTCTACTTCACTTAGTATGTTTAAAATAATCTGTTCCAAAGAAGATGTTGAAATTTTTATCTCA
CCTAAATCGTTAACTATCTTAACATGTGCTAATTGTTGAGCTATTTTTTGTTTTAACCATATCAGATAAA
TAACCAGAAAAAGTAATAAAAATCCTATTAAGGCCAGAATTACTTGATATACAAATGTGGAGTAAATGAT
ATTTAGCTTCTCATTTACCATATTTAAGAGAAACTCTTCTTTAATAATACCAAAGGATACTAAAAAACAT
TTTAAAGAAAATAGTAGTAATAAAATTGCAAAAAGGATAAAGATAATATTATTAAAAATTTTTTCTTTCA
TATTAAACCTCTTTAACTATATTTTTTCAGTCTTACTACACTAACCATACTAAAAGATATCGTAATTTAA
CAAAACTTGCAATTGATAGATTAATCTAATAAAAGATTAGCAATTCTATTTAAATCCTCATTACTATAAA
ATTCAATAACCAGCTTTCCTCTTTTCCCATTGAATTTAATATTTACTTTAGTTCCAAATTTGGCTATAAG
TTTTTTCTCAAGCTCTGGAAAATATTGTATATTCTGTTTCTTAGTTAATGAATCTTTTTCTTTTCTTTTT
TCCCATTGCTCGACTATTAGTTCTAAATCCCTTACCGATAAATTATGCTCGATAATTTTTTGTCCGAATT
TTTGCTGCATCTGTTTATCATCCAAGCTCAATAAAACTTTAGCATGGCCAAAACTTATTTTCCCTGAAGC
AACCCTTTCTCTAACCCACTCATCTAAATTAAGTAATCGAATAGTATTACTTATAAAAGTTCTACTTTTT
CCAGTAATTTCAGCTAACTCCTGATGAGTAAGGCTAAATTCATCAACCAATCTTTTAAAGGCAAACGCTT
GTTCAATAGGATTAAGATCATCTCTCTGCAAGTTTTCTACTAAAGACACTTCAAAAGTCTTAAGATTGTT
GAATTGTTTGATAATAACAGGAATTTTTTTTATTCCCAGTTCTCTGGCTGCTTTAAACCTTCTTTCTCCG
GCTACAATTTCATAGCCCTGGGATGATTCTCGAACAATAATGGGTTGAATAATACCATGGGCTTTGATTG
ATTCTTTTAATTCATCCAATTTCTCCTGGTCAAAATCTTGTCTTGGTTGATAGAGATTAGGAGTCAATTG
ATCCACATCTATTTCCATTACATAAGACCGATCTTTAATATTAGAGATAGGTATAATTGATTCTAGACCT
TTGCCTAAGCCTTTTTTAGCCATGAGCAATCACCTCCAGTGCTAACTTATGATAAGCCTGGGAACCTCTT
GATTTTGCTTCATAGAGAACAATCGGTTGGCCATAACTGGGTGCCTCACTTAAACGAACATTGCGAGGAA
TAATGGACTGAAAAATACTACCGTGAAAATGTTTATCAATCTCTTCAGCTACTTCTTTCGATAAATTATT
TCTCTGATCATACATAGTTAATAAAATTCCTTCGATTGATAGATTGGGATTTAAATTTTCTTTTACCAGG
GTAATGGTATTTAATAATTGACCAATCCCTTCCAGAGCATAATATTCACATTGTACTGGAATTATAACCG
AATCAGCAGCATTCAGAGCATTTAAGGTAAGTAATCCTAAGGAAGGAGGGGTATCAACAATGATATAATC
ATACTTTTCTTTTATAGGGCGGATAAGCTGTTTCAATCGATTTTCCCGAGAAATATAGTTTACCAGTTCT
ATTTCTGCTCCTGCTAACTGTAAGGTAGAAGGCAGTACATCTAAATTTTCAATCTGGCTAGAAACAAGAA
CTTCCGACACAGGAGTTTGATTAATAAGGCAATCATATATATTTTTTTCTATTTTAGAACGTTCTATACC
TATTCCACTACTGGCATTTCCCTGAGGATCAATATCGACTAATAAGACTTTTTTCTTCTCAATTGCTAAA
AAAGCACTTAAATTAATTGCAGTGGTTGTCTTTCCTACACCCCCTTTTTGATTACTAATAGCTATTATTT
TATTCATTTTTAATAGATCCTTTTTTAAAATTCAATGTTCCACGTGGAACATATTGGTCGGGAAAAACCT
AATCACTTAAAAATCTAAGATTATCAAAGAGAATCCTTCCCCTTGAGAACCCCTGAATTACATTCCGACT
AGCGACTGTATTTCAACGATATACGTTATACGTAATACGATATACCATTTTGTCATTGCCAGGAGCCAAT
TGAGTAATAAGTAACCAGTAATAAGTAATAGGCAAACTAAATACCAGATACTAACGACCAACGACTAATT
TTAACGATATACGTTATACGTAATACAATATACCATTTTGTCATTGCGAGGAGCAAAGCGACGAAGCAAT
CTCATCCACTTATACCCGCATCTTTTATCTGAAAACAGTTAACTGAAAACTGATAACTATTTATCACCCT
CACCTTACCTCTCCCTTCTAAGGGAAAGGGTTAGATTAGAGTGGGATTGTTAGGATATCAATATTACTAT
ACTTATTTTAGATAATTGTTTTGTAAGAATATCGAAATTGCCTGGCAATTCCGATATTCCAGGGGAATCC
TTCCCCTTAAGAATCTCTTAATTATAGATAATAATGAATTATAAACTAATATTAGCAAATTTTTACTCAA
AATACAAAGGTCTTTTCTGAGGAATTCCATTTTTTCGTGGATAATTTTCTGGAGTTGAATTTATTTTGCG
GATAACTATAATATAACGAACATGATTAGAATAAGGAATTTTTATCATATTTACGCTTTCTAATAATCCT
CCCAATTTTTCAATTACTTTATTATTACTCGATAATTCCTGATAATAGGAACTACCTTTAAAGGCAATCA
TGGCACCTTTAACCTTACATAAAGGAAGGCAATATTCACATAAAACAGCAAGAGGGGCAACTGCTCTTGA
TAAAACAATATGAAATTTTTCCCGATACTCTGCCATCTTCCCTATATTTTCTGCTCTATCTTTAATTATT
TTGGTATCCTTTAACTCTAAGCTATCGACAACATCATTCAAAAACATTACCCTGTTCCCTCTGGCTTCTA
ATAAAACCATGCTTACTTTGGGTAAAACAATTTTAAGAGGCAATCCGGGAAACCCTGCACCGCTGCCGAC
ATCAATTATTTTTATTCTTTTTCCCTGGTCATAATTTAACAACTCCTGGTTAATAAGTTTTAGCGAGGAA
AGTGAATCCAAAAAATGTTTGCTAATAATATCGTAGGGTTCTGTTATGGAGGTAATATTTATCCTGTTCT
GATAAGAATTAATCATTTTTAAATAAATTATAAATTTTTCAATATTGTCTTGGGTTAAATTTAATCCTAA
AGCAAGAGAACCTATGGCTATATGTTGTTGGATATCACTTTCCATATGAAAAGATATTTTATCTTTTTTC
ACAGTTTTTCCACAACCTCTTTTTTATCCATTTTAACTGCATTGAAAAAAGACCAGGAAAATTGCCTAAC
CTTGCCTTGAAAGAAAACAAAAGAATAACAAGCTTTTTATAAATAGTAATTCCCTATGTCTTCCTTAATT
AGCATTGTTATTATTTCTGTCATTGGTCTTTATTGATAAAGTAAATAATATGATTCTATTTTTCCACAGT
TTATTCACAAAGAAAAATAACAGTAATTTCTCCTTGATTTTCCCGATAATTATTTTTCTAGTAAAGTATT
TTATTTATCTATAAATTAATACCTCTCATAAATTTTGGCATAATACTTTACCTACTTCTCTAACTTTTAA
CTCAACAATGTTCCACGTGGAACATTGTTGATAATAAAATCCTAATTTTATCTCAAGATATTCAAGGGGA
ATCCTTCCCCTTGATATCCCCTGGATTAAAAGCAAAATATATTGTTAATTATTTAGCAATAATATTTATA
TTATCTTGGTGTATCGAAATTTTTTGAAATTCCGATACACCAAGATATTCAGAGGAAGTATCCCCTGAAA
CCCCTCATCATCACCCTCACCCTACCCTCTCCCTTCTAAGGGAGAGGATTAGAGAGATGGTGTAAAATAT
ATTGTTTCTTATCTAAAAAGAGTATCTTGTAGTATCAGAATTTTTAGATATTCTGATACATAAGTATCAA
CTAGAAACCTTCAGACTAATAATTAGTTTTTTATTTACCGATACAGAACTTTGAAAATATACGACTGATA
ATCTCTTCATCGCAAGATTCTCCAGTAATATTAGCTAGTTGATTGGCAATGTATTTTAAATCCATTGCTA
CGAAATCAAGCGGTATTCCCTCTTCTAAACTGCTTCTAAGATTATTTAAACAATTTTTTGCTTGGAGTAA
ACAATTAAGATGTCTTTTATTATTGATAATAAGTTCCTCATCCGTAATATTTATACCAGAAAGAATCATA
TTAGTCATCTTTTCTAACAGAATATCGATGCCAATCTTTTTCTTGATAGACATAGTGATAAAATCATTCT
GGCTAAATCTAGAGCGCAATTCTGATACATCCATCCTGGGTGGTAAATCTATTTTATTTATTACCAAAAT
TATATTTATATTACGATTATGGTAACTTTCTATTTTTTTCATCAGTTTTATATCATCAGAATCTATGGGA
CGGCTATTATCAAACATTACTATAAATAATTGCGCAAATTCCATGTATTCCCTCACCCTCTTCAGGCTAA
TTTGCTCAACTATATTTTCTGGGATTTTCATTCCTGCAGTATCAATCAAATGAAAGGTAAAACCATTAAT
ATTAATAGACTCTTCAATTAAATCCCTAGTAGTTCCTGGTAAAGAGGTGACAATAGATCTATTTCTCTTT
AATAATAGGTTAAAGAGACTTGATTTACCAACATTAGTTTTCCCCAGAATTATGGTATTAATCCCTTCTT
TAATTATCTGACCATATTGCACTGTATCTAATAATTTATTTACTTCACCTGAGCATTCATTTATAATTTT
TTTAATCTCTTCTTTCTTAATCTCAGCAATACCCTGATCCGGAAAATCCAGAGGGGCTTCAATTCTTACG
TTTAAATCAACTATCCTATTTTTTAAATGATTTATCTTTTCTTTGAGACCACCAGAAAGTTGATAAAGAG
AAGATTGCAAACTTTTTTCGTTGCTCGACTTAATAATATCAATAACAGCCTCTGCCTGACTCAAATCTAT
CCTGCCATTTAAAAATGCTAATTTAGTAAATTCTCCAGGCTCGGCAATCCTTGCTCCCAGTTTACATGCG
ATCTCCAAAACTTTATTTACCGCTAAAAAACCTCCGTGACAATTGATTTCCACTACATCCTCTTTAGTAT
ATGTTTTTGGTTTTCGCATAATAGTCAATAATACTTCATCTACTACCCTATCATCCCATGGTTGTACAAT
TGTTCCATAATAAAGACAATGGGAACGATATTCGTCTGGATTCTTTTTTGCCTTTCCTTTATAAAGAAAT
ATTTTACTGGCAATTTCAATAGATTGGGGACCACTCATGCGAACAATACTAATACCGCCTATGCCTGGCG
GTGTGGAAATAGCAACAATAGTATCATCTTCTCTATTATTCTCTTTTAATTGATAGCATTTCATCTGGAT
TCCTTTTGTTTATTTAAGGGTATCGAAATTTCTTGGAAATTTCGATATTACCAAATATTTTTTCTTAAGT
AAGGAGCAATATATTTTGACACCCTCATCTAACCCTCTCCTTTTGAGAGAAAGGAAAGAAGAGGTGATAA
ATTATTATCTTAAGATTATTTCTGGGAGCTTTCAAGAGGAAGGATTTACTTAAATATTTTTTTGTTTAAT
TTTTATAAATTTATTTAATCTTATACTTAAGGTTAATATTGGTCTTTTTTATTAACATCGGCCTCAGTTT
GAGAAGTTGGTTTAATTATGACTCTACGGTAAGGCTCTCTTCCTTCACTATAAGTAATTACCTCTGGATC
TTCTTTAAGAGCCATATGAACTAATTTTCTCTCTATACTATTCATATAATAAAGGGCTACTGTGCAGCCC
TTTCTTTTTGCAATTTCCGCTTTTTCTTTAGCATATTTTTTAAAAGTTTCTTCTCGTCTTTTTCGATATC
CATCAATATCAACTAGATAAATTTTATTACTTTGATAGTCTTTTTCTTTATTAACTACCAAATTAAGTAA
ATATTGTATGGCATCAAGGGTATGACCATGCTTTCCAATGATAATACCTGGATCTGCTTTACTAATCTCA
AATATAGCATAATCTTGATTAGTATAGGTCATACTCACTTCCGCACCAGCATTAATGCTATCAATAATTT
TGGAAAGAACCTGATAAGCTTTTTCATCTTTGCTATTTAATTTTATTTCTCTATCTTTATTCTCAGAAGT
TAACAAAAAATCCTCTTTCTTTACCTCAAGATATTCAAGGGGCTCCGCCCCCTGAAACCCCCTCTTACTA
GTATTAAGTAATAGGGGCATATGCCACTAGGTCTCCCGTAATTATATAAAAAATTTAATCTTTTAGCAAA
TGATCTTTGATAATCTTAACATATTCGTTAACCAGGTTTTCGGATAATAATGTTTTACCATTACCGTTCT
TTTCGGTCTTTAATACCACCGGCCAGAGGAGCTGTCCCGGCTTCAGGCTCGAGATATCCTTGGTTGATTC
GCTATGTAGTGTTAATAGGTCCGTAACCAGAGCCTCAGCTACCTTGGGCTTGTCCTGGTAGCCATAGTTC
TCCAAAAGATGGAGAATCAGCCTGTTCTTTAAGGTTTTCTCCTGCAGGCGACCGTACAGTTGTTTATTGA
TACTCATAGGAGGCCCCCTTTTTTAGAGGATAAATAGCCCTTGATCTCCTTTAATCTTTCCCGGTAATCC
TCCTCTTGCTGATAGTAAGAGTAGAGGTTGAGATATTCACCGATTACTTTCTCTGAAATACCGGTCAGAT
GGCCTATTTTAATCCTACTGAATCCCTCATCAGAAAGGTAGGAGACCTTGCAGAAACTATCGAAATAGCG
ATCGATGGAAGAAAGACTATGTCTGGTCTTTAAGGCTACTACAGTGGGCTGATACCTCTTGAGTAAGAGC
TCAATAATTCTGGCCTTATGGGATAGCCCGGGACCAATATCCTTGATTTCTCCCCTGGTCGGGATACTAA
CACCTTTATGCTTGATTCTTTTGATTATTCTCTTTACGGTAGATAGATCAACCATCAGTATCTGGGCCAG
ATCAGTCTGGGAAAGCAGTCCTCCCTGTTGATGGGCCTCCTGGGAGAGTCGTAGGACCAGAGCTTCCCTA
AGAGCAGTAATTCCCTGTTTGGCCTTGATTTCCAGGTCCCTCTGGCAATAGAGGGTAAGATGAACTGGAA
CAAGCCGACAATCTTTAATAGGCTTTCCTGCCGGTTCTACTAGAGAGACTGCGTAGAATATGATCTGATT
GTCAAATCTGTTGGCAAGATAGTGTTCTTTTACAAAATTCTTGACATAGACCCAGAGTACCTGTGCTTCT
ACCTTCGATAGTCCATAGCTATCAATGATATCACGTTTGAAGCACCCCTCTGGTGACTTAAGCAAGTGAT
TACTGATACTTATTGTCATCTCATATGACCTCCTTGATTCTATGATATTATTTATATTAGCATAGACCTG
GGGGCATATGAGCTAATAGTTATATAGTACTTAGTATATAGTAAATTTCAGCTTAAAAATAAGGTCTTAA
TTGTATTAATCAGAAATTCATTAAATTATTAACATAATTTAATCAGGGGGGGTTCCCCCTGAAACCCCTG
AAATAATTTCCGACTAGCAACTGTATTTAAACGATATACATTATACGTAATACGATATACGATTTTTATC
ATTGCGAGGAGCAAAGCGACGAAGCAATCTCATCCACTTCTACCCGCATCTTTTATCTGAAAACAGTTAA
CTGAAAACTGATAACTATTTATCACCCTCACCTTACCTCTCCCTTCTAAGGGAGAGGATTAGAAAGATGG
TGTAAAAATATATTGTTTCTTATCTAAAAAGAGTATTTTATAGTATCAGAATTTTTTTGAAATTTCGATA
TTCAAGGGAAGAATCCCCCTTGATTGAGAACCCCAATTTAATTCTTCTTTACTTTCCCTTTTTTCTTTCC
TTGCTTCCCAGCCTTTTTGCTTGGATTAGAAGTTGGCTTTTCATAGCCAGGTATCCAGGGAATCTCCTCT
TTTTCTTTTGGTTTATTAACTGTCTCTTCCTTCTGTATTGTTTTTACCTCTTTTTCCGTTTTTTCTTTTG
CAATATCTGCTTCTTGCTTAATGTTCGGTTCTTTCTTATTAATCAAGATCTGCTGTCCAATGCCAAAAAG
AGTTGAGGTAAACCAGTATAAACTCAATCCAGAAGGCAAGCTAAAACTGATAAAGGTAATCATAATGGGC
ATAACGGTATTCATTATCTTCTGGGTATTAGCAGCAGGATTGGGTGTATTGTTGTTTTGGCTGCTTGCCG
GTATTGCTGGAGTGGTAAGCTTTTGTTGAACATACATGGAGGCACCTACTAAGAAAGGTAATATACCAAT
AGGAACTCCTCCGATTAAGGGTACTGTTTCCGGAACAATACCAAATAATTGATCTGGTGCAGCTAAACCA
GCCAACATTTCCCCTTTATACATAACCTCATTTTTAATCCATAAAAAACCACCAGCAACTTGATTAGTCA
AAGGATCTAAATATTCAAAATCTCTTAAAACCTGAAAAAATAAAATTAAAATCGGCATTTGAATTATAAG
AGGTAAACAACCTCCCATTGGGTTTACCTTGTGTTCTTTATACAACCTCATTAATTCCTGGTTCATTCTC
TCTTTATCATTTTTATATTTTCTCTGAATTTCTTGCATGAGAGGCTGTATCTTCTGGGTTTCTCGCATGG
AGGTCATCTGTTTTTGCATCAACGGATACAGTAGAACTCTAATAATAATGGTCAATAAAATTATAGCTAA
TCCATAATCGTGAGTAAACCCATATAAAAACTCCAAAAGCTGGCCTACAAAATTAATTAGTGAACTCCAA
ATTCCCAAAACATTACTCTCCTTTTTTATAAAACGTTACAAAACAGAGATATTCAAGGGGAATCCTTCCC
CTTGAGAACCCCTGAAATAACTTCCGACTAGCAACTGTATTTAAACGATATACATTATACGTAATACGGT
ATACGATTTTTGTCATTGCGAGGAGCCAATTCAGTAATAAGTAACCAGTAATAAGTAATAGGCAAACTAA
ATGCCAGATACTAACGACCAACGACTAATTTTAACGTTATACGTTATACGTAATACGGTATACGATTTTT
GTCATTGCGAGGAGCAAAGCGACGAAGCAATCTCATCCACTTATACCCACATCTTTTATCTGAAAACAGT
CAACTGCAAACTGATATCTTTTATCATTAAACACCCTGAAAGAACTTCCGACTAGCAATTGTATTTAAAC
GGTATACGTTATACGTAATACGATATACCATATTCACCCTCACCCTTCCCTCTCCCTTCTAAGGGAGAGG
ATTAAAGAGATGGTGTAACAAGATATTCAGGGGAGGTATCCCCTGAAACCTCTCAATTATCAGTATTGAG
TATCTAGTAATTTAGTATATAGTGTAAATTTTAGTTAAAAATAAAGAAAAATACCTTTTCAAGAAATCTA
TCTTGTTTTGCTAAATTTTTTATAACAAATCAATCCTTTATATTTATTGTTTCTTATCTAAAAAGAGTAT
TTTGTAGTATCAGAATTTTTTTGAAATTCCGATACTAAGAATTTATCAAATGATGCTTAATTTAGATGGT
TTTTCATCTTTTGGTACAGGATCATAACCACCGATATTATAGGGATGGCATCGCAATATTCTCTTAAGAG
CGAGGAAACTTCCCTTCCAACAACCAAATTGTTCAATAGCTTGCATAGCATAATTTGAACAAGTAGGATA
AAACCTACAAGTTGCAGGTTTTAAGGGGGAAATATATTTTTGATAAAAAATTATGATTATAATTAAAATT
TTTTTCATTATCTGCCTAGGATATAGAAATTATGAGAACTCTTCTGAACTTTTTCCTGTTAGTAATAATT
CGAGTAAGTCATTTTCGATTTCTTTAAAAGAAGCTTCTCCTATTTCTTTTCTGGCTATAATAACAACATC
AGACCCTTGAATTAATTGGCTAACTTGTTTTCGCCAAATCTCTCTCAATCTGCGTTTAATTTTATTCCGC
TTGACTGCATTACCAATGCTCTTTTTAACAATAATACCAACTCTGTTATTTTGTCTTTTTCTAGATAATA
CAAATACTATTGCATATTTCCCTGATTTTCTAATTCCCTTGGCAAAAACTTGTTTAAATTCATTATTTTT
TTTTAACGTCTGATTAGTCAAGCTGTTTTTCTAACCGGAAACGGTTAATCTCTTCCTTCCTTTCTGCCTT
CTCCTTTTCAAAATTAATCTTCCACTTTTAGTACTCATACGACTGCGAAACCCATGCACTTTTAATTTTT
TACGATTATTTGGCTGATAAGTACGCTTCATGTATGCTTATTCTCCTTTGCCCAATTATATCGAAATTTT
ATGAAAATTAAGATCCTAAAAAATAATTACGATTTTAAATTATAACTATTATATTATTAATATGTCAAAT
AATGTAATAGTCTAACCTATTTTTACTGCTATGGCAAGTAACCTTTTTTAGTTTTAGTGAATCTAGAAAT
TGGCTACGAAAAAATATTGGTTTAAGCCTCTTGAAAAATTAGGTGCATTAGCTTATTATTTGGACAAAAG
GTCTATATCCATACTAAAAAAATTCCTTGGAATGGTTTATATAATTATGCTATATACTAATGGGTCCCAA
TTTCTCTTTAATTTCTTTTTTCCACAATTGTTAATAAGCTGTGAATTAAATGAAAACCCTTTATTATAAT
TCAATACTTTAAATTTAATATTTTTTAAATTAGATAAATATTGTTTCAAAAGCATATTCAATATTGACAA
AATAGCATATAGACTGTTTTCCACAATTAATTGTTAATAATGTTAATATCTTTTTTATTTAATATAAGCA
AGCTAAAAAATAATTTACCATTATAACTTAATATTACTTTATTCAGTGGTACTCAAGAGGGTGAGGGTGA
TAAATAGTTATCAGTTTGCGGTTAACTGTTTTCAGATAAAAGATGCGGGTATAAGTGGATGAGATTGCTT
CGTCGCTTAGCTCCTCGCAATGACAAAAATCGTATACCGTATTACGTATAACGTATAACGTTAAAATTAG
TCGTTGGTCGTTAGTATCTGGCATTTAGTTTGCCTATTACTTATTACTGGTTACTTATTACTGAATTGGC
TCCTCGCAATGACAAAATAGTATATCGTATTACGTATAACGTATATCGTTTAAATATATAGTCGCTAGTC
GGAAGTTAAGGTAAGGGTTGTCAAGGAGAATACCCCGTCCCTTCGGGACATCCCTCTCAAGAGGAGAATT
CTTTCCCTGATTATTGTAATTGTCTAGCAATTTCGATACTATAAGATAAACTACCAAAGCAAAATGTCAT
TGCGAGCCTGCCTCTAAACATTAGTTTAGGGGCAGGCGTGGCAATCTCATAATATTATACCTGTATCTTT
GGTCTAAAAACTGAGAACTGTTAACTGAAAACTATTTTATAAGGAAAATTATGAGCTATTATCAACTTAA
CCAAGAATGGGAAAATGTTCTTAAAATTATTCAAGAGAAACTAAGTCCTCAGATTTATAATACCTGGTTT
TCTCAAATTCAATATATTGATTTCAAAAACAATGAATTAATTTTGGCAGTACCCAATATCTTTTGTAAAA
ATTGGCTGGAAAAAAACCACTATCAGTTTCTTAAGAAGATTATTATGGAACAGTTTGGCTTTGATGATAA
TATTTTAATTAAATTTGAGATTAATGCAACTCAAAATCAAAATCCCTCTAAAGAAAAAAAAGAAAGAGTA
AATCAAGATATTTTTCAAAAAAGATACGATAAGACTTTTTTAAATTCCAAATATACTTTTTCTAATTTTG
TGGTAGGAGATAGTAATCGTTTTGCTCATGCAGCCTGCCTTGCTGTAGCTCAATCTCCAGCAAAATCTTA
CAACCCTCTCTTTGTTTATGGAGGAGTTGGCCTGGGGAAAACACACTTGATGCACGGTATTGGAAATTAT
ATTATTAATAAAAATTCTACTCACTCTACTAATATTGCCTATATTTCTTCTGAAAAATTCACCAATGAAT
TAATTAATGCCATCAAGGATGATACAACTGAAATTTTTCGGGAAAAATATCGTAATTTTGATATCTTATT
GATAGATGATATCCAGTTTTTGGCCGGCAAAGAAAGAACACAGGAAGAATTTTTTCATACATTCAACTCT
CTCTATAATGCCAGTAAACAGATTGTTATTACTTCTGATCGTCCCCCTAAGGAAATTACTAATTTAGAAA
ACCGTTTAATTTCCAGATTTGAATGGGGACTTATTACTGATATTCAACCGCCTGATTTAGAGACTAGAAT
TGCCATCTTACAAAAAAAAGCAGAAAATTATCAATTAGAATTATCAGATGAAATTATTCACTATATTGCT
AACAAAATACCTTCTAATATTCGCCAATTAGAAGGGGCCTTAAATAAGTTAAACGCCTATATCACTTTAA
CGAACCAAAGAGAAGTGGATATTACTTTAGCTAAACAAATCTTAAAAGATTTTATTCCTATTGAAGAAAA
AGAAATATCTATTCAATTAATTCAAAAACACACAGCGGAATACTTTAATTTAAAGCCGGGTATCCTATTA
TCTAAAAAAAGGACTAAAAATATAGTCACAGCTCGTCATATTGCTATGTTTCTTTCCCGGGAATTAACAG
ACTATTCCTTGCCTATGATCGGTGATTTTTTTGGAGGAAAGGATCATACTACAGTTATTCATTCCTGTAA
TAAAATTAAAGAACAATTAAAAACAGATAAAAAACTAAAATATCACCTTGACCGCTTGATTAATAAAATT
CAAAATAGTCCTTGATTAAGAAATAATGAGAATGTGAATAATGTTAAGAAAAAATATTAGTTATTAAGAC
ATATTTGCACATGATCCGTTATTGTATAATAAGAAGGTCTAATTGTTATCCACATAATTAACATTATTAA
TACTATTATTACTAATATATTTATTTAATAGTATTATAATTACAAAAAATACCGATACTATTAATTATTT
TTCTTAAATAAAAAACAATATATGCTAAGTATACTAAGTTAGATTTTAAGATTGCATAATTCTAACAAAA
TTTACCTCTTAGGTTCTTAGGAAAAAGAAAATTTATTTTTAAAAGTCAAAAAATTAAAATTTTGGAAAGG
GAAAAAAATAATGAAAGTTATCTGCTCTCAGAAAAGTTTAGAAAATGGTACGCAAATAGTACAAAAAGCG
ATATCTACTAAACTTGGTCTACCAATATATAGTGGAATTCTTTTTGAGACAACCAATGATGATAGAATTC
ATCTCTTTGCTACTGATTTAGAAATTGGTATTGACTATTATATCCCGGCTCAAATTATAGAACACGGTTC
AGTAGTTATACCCAGTAAAATTTTTATTGATTTGATTAGAAAATTTCCAGAAGGAAATATAGAGCTGGAA
GTAGATAAAGATAATATTATTCATATTAAGGAAGAAGATTTATCAAGTTATAAGATTCTTGGTTTTTCTG
CGGAAGAATTTTCTCCTTTTCCTGAAATTCAAAGTAAAGTAAAAGTAAAATTAACACACATGATTGTAAA
GGATACTGTTCAGGAGGTTATTTTTGCTTCTTCCAAAGATGAAAGCCGTTCTTTTTTAAATGGGGTATTA
TGGAAAAAAGTAGAAAAAGGATTGGAAGTTGCTGCCACTGACAGTCATCGATTAGCCTTAAAGAAGATTA
AATTAGTCGGCAAGAACAAAATAGAAAATGATACTCAGTTTGAAGTTATTATTCCTCAAAGAACATTATC
TGAATTATTTAAATTACTTACTTTTGAAGATGATAGTATAGTAGAAATAGGTATAGGTGAAAAACAGGTG
GTCTTTATTTTAAATCCAGAAGGGGAGAAAAACAAGATTAGATTATTTTCTCGGATCATTGAAGGTCAAT
TTCCTGATTATTATCAAATTATACCTACTCAATTCCAAACCAGAATAAAAATTGATACTGCAGAATTTAG
ACAGAAAATGGAAAGAATTACCTTATTTGTCAAAGAAGATTTAAATACCATCAAAATGGAAGTTCATCTT
TATAACCAACAGGAAGGAGAGAATAGGGGAGAATTGATCCTTAAGGTAAATACTCCAGATATTGGTGAGG
CTTATGAACTGATTCCTTGCCTGGTGGAAGGTGAATATGTGGAGATTACCTTTAACTCTCGCTATATTAT
AGATGTTTTAAGAATTATTAAAACCGACCATACCGAAATAGGTTTAAACGAAAATTTAAGTCCAGCCTTA
ATTAAGCCAGTGGAAAAAGAAGCACAGTATATTTATGTCTTAATGCCGATAAGAATGGATTGAAGTTCTA
GGAAGGAAAAATCACTTGAATGTTAACAAAATTAGGTTGATTCATTTTAGAAATTTTGGGGATGTCTCTC
TTGGTTTTCATTCTTCCCTTAATGTTTTTATCGGTAATAATGCTCAGGGCAAAACAAATATTATAGAATC
CGTTTATACCTTACTAAGAGGTTCTTCATATCGTACTAAAGACGATGATAACTTAATTAGCTGGCAGGAA
AAGAAAAGTTATCTTTTAGGAGAAGTGCAAAAAGATAACAAGGAATGTTTCCAGATTAATATTTTGTTAC
AAAATATTAATCCACAAGACCATCTATCCCCCAAAACTAAAAAAATTATTAAAGTAAATAAAAAATATCA
GAAAAAATCCTGGCTTTTACAGAGATTTAAACCAGTTGTTTTTACCCCAGAAGACCTGCAAATAGTTAAA
AGTTCACCTACTGTGAGAAGAAAATTTTTAGACGAGGTAATTATTAACCTTAACCCAATTTATGACCAAT
ATTTAAAAGATTATAATCGAATTTTATTTCAGAGAAATATATTGTTAAAAAATGAAAAGAATAGTAATAA
TTTAATTAGGCAACTGAGTATTTGGAATGAGAAAATAATAGAATTAGGAACCTTAATTATTTTATATAGA
ATTAAAACCCTACAACTATTAAACCAAAAAGTAAAAGATATACACCAAATGATGACCGAAAATAAAGAAA
CTCTAAAACTGAAATATAATAGTAATGTATTAACTTCTTTTACGGAAGATAAGGAAGAAATCAGGAAAAT
TTTAGCACAAAAAATTAATAGTGCCCAAGAAAGAGATTTTAGGCTTAAAGTAACCACTATTGGACCGCAT
AGAGATGATTATCTTATTATCAACAATAAGATCGATTTAGGGATTTACGGTTCTCAAGGACAACAACGTA
CTGCGGTATTAGCTCTGAAAATGGCGGAATTAGAAATTTTAAAAGAAAAAGAGAATGAATATCCTCCCTT
ATTATTAGATGATGTCACCTCAGAACTTGATTTAGAAAGAAGAAGATTTTTAATGCAATTGATTACTGAA
AAGCCGTTGCAAACTTTTATTACCAGTATTAATCTCGATGATTTAACACAAGTGAAGAATATTAATATTA
AAAATAGGAAAGTATTCCGGGTAAGAAATGGAACAGTAGAAGGAAATGAACAATAATCAACCAAAACATA
TTGAAGAAATTATGCAACAGTTTTTTAAAGAACGTAATTGGGAGCAGAGAATTGATGGGTATAATCTTTT
TGATTACTGGGATGATATTCTCCCCCCTAAAATTGCCTTAAACACTAAGCCTGTTAAAATACAAAACGAT
ACTCTTTTTTTAGTGGTAAAGAATCATATTTGGGCTCAGGAAATTAATCTAAGAAAGGGCGAAATCATAA
ATATTATAAATAAAAAAATAGGTAAGATTGTGATCACTAATGTTATTACTAGAATAAATTTAAAACAATT
CATGAATAATAAATAATACAATAAAAATATTAATGATATTATATATAAAGTTATATTTATATAAATAATA
ATAAAATTACTAAAATTATAAAACGATATTTTCCTTTAAGATCATAATTGACAGAAAAGCTTTTATATAG
TATTATTAATATTGATAAGCTACTAAATATGCTGGTTAAAGATAAAGCCGTGGCCTTAAGTCACGGTTTA
ATTTTGCTTAGTGGATTATGGAGCAGAAGTAAGATGACTAAAAAAATATCTGATGATCAAGTACAATACA
CTGCCAAACAAATTCAGGTTTTAGAAGGCTTGGAAGCGGTAAGGAAAAGACCCAGTATGTACATTGGTAG
CACAGGAAGTCGTGGTTTACATCATCTGGTTGATGAAGTGGTAGATAACAGTATTGATGAGGCAATGGCC
GGCTATTGTAGTAAAATTAAGGTCATTATTCATCAGGATAATAGTGTTACCGTAATTGATGATGGTCGAG
GGATACCAGTTGATATACATAGTTTTACCAATTTACCGGCTGTTACCACTGTGCTTACTAAATTACACGC
AGGCGGAAAATTTGGTAGTGGAAGTTATCAGGTTTCTGGTGGACTGCATGGAGTTGGAATATCAGTAGTT
AATGCTTTGTCTGAATGGTTAGAAGTAACTGTTAGTCGAGATAATAAAGTCTACTGGCAGAGATTTGAAA
GAGGGAAACCAGTTAGCGATTTACAGGTGACTGGTCGCTCTACTAAGTCTGGAACCAAAATTACTTACCG
CTCAGACCCAGAGATATTTGATGATATTACCATAAATTTTGATATTGTTGCTCATCGCTTAAAGGAATTA
GCTTTTTTAAATGCCGGAGTGAAGATAGAATTAGTTGATGAAAGAGATAATAATAAAACCGTAACTTATA
AATATGATGGTGGCATCGTTGAATTTGTAAAATATCTTAATAAAAATAAGGATGTCCTATTTAGCAAACC
TATCTATATTAGTGGTAAGAAAGAGGATTTAGAAGTAGAAATTGCTCTGCAATACAATACCGGCTATTTA
GAGAATATTCTTTCTTTTGCTAATAATATTTATACCGAAGAGGGAGGAACTCATTTATCCGGTTTCAAGA
CCGCTCTTACTAAAGCTATTAATGATTATTTAAAAAATGATAATATACCCAATTTAAAAAAATATTCCCT
AAAGGGATTAGAGCAAGGACTTTCCGGAAATGATGTCAGAGAAGGACTAACTGCTGTTATTAGCGTAAAA
TTGCTTAATCCACAATTTGAGGGACAGACCAAAACAAAGTTAGGGAATAATGAAGTAAAGGGCGTTGTCT
CATCTATCGTTAATGACAAGCTCAGTGCTTTCTTTATTGAGAATCCGGATACTATTCAAAAGATATTAGC
TAAATCCATATCTGCCTATAAAGCACGCGAGGCTGCCAGAAGAGCACGAGAATTAGTGAGACAAAAAAAT
GGCTTAAGCTTAGGTTCTCTGCCTGGAAAATTAGCTGATTGTTCGGAGCGGGACCCATTTCATCGGGAGT
TATTTTTGGTGGAAGGAGATTCAGCCGGAGGTTCAGCAAAACAGGGTAGAGATAGAAAGTTTCAAGCCAT
ATTACCACTGAGAGGTAAGATACTAAATGTCGAAAAGGCACGGTTACATAAAATTTTAAGCAACAACGAA
ATAAAAGCAATTATTACCGCCTCTGGTTTACAAATTGGTGAAGATAACGAGCTTGATTTATCCCAGTTAA
GATATCACAAAATTATTATTATGACTGATGCTGATGTTGATGGAGAGCATATCAAAACTTTATTATTAAC
CTTGTTCTATCGTTATATGAGACCATTGATTGAAAAGGGAAAGATCTTTATTGCCCGTCCACCTTTGTAT
AAATTAAGTTATAATCAAAAGAGTGAATATTTTTTTAATGAAGAAGAAATGCAAAAAAGAATAAAAGAAT
TAAAAGCAAATTATTCTCTTCAACGATATAAAGGACTTGGTGAAATGAACCCTACCCAATTATGGGAGAC
TACTATGAATCCAGAGACCAGGGTATTAAAGAGGGTAGAATTGGAAGATGCCTTAGAGGCGGATGAGATG
TTCACCATACTTATGGGAGGGAAGGTAGAACCGAGAAAAGAATTCATTTATCAACACAGTACCGAAGTGG
TAGAATTGGATGTTTAGTAATTTTATTAAATAGCAAAAAGTAAAATTAAAAGTTAGGTTAATAAAAAGTG
GGTAATAATTTAGATAAAGATAAAAAAAATCAGGAAGAAAGAGAAACAATAAAGGTAACTGGACCTCAGG
AATTGCCTACTGATATTACTGATGAGATTAAAACATCTTACCTTAATTATGCTATGAGTGTAATCGTGGG
AAGGGCTATTCCTGATGTGCGAGATGGTTTAAAACCAGTACACCGGCGTGTTCTCTATTCTATGTACAAG
CTGGGAAATACTCCCGATAAGCCCTATAAAAAATCAGCCAGGATTGTAGGAGATACTTTAGGAAAGTACC
ATCCTCATGGTGATATGGCGGTCTATGATACTATTGTGAGAATGGCTCAGGATTTTTCCTACCGTTATCC
CCTGGTGGATGGTCAAGGGAATTTTGGTTCGGTTGATGGTGATGCAGCAGCAGCCATGCGTTATACCGAA
ATCAGGATGTCTCCCCTTGCTCAGGAGATGCTTGCTGATATTAAAAAGGATACCGTTGATTTTATTCCCA
ATTTTGACAATTCCCTGGAGGAACCATCGGTATTACCTGCCCCCATTCCTCAATTACTGATTAATGGTTC
TTCCGGTATAGCGGTTGGTATGGCTACTAATATTCCCCCTCATAATCTGGGAGAAGTTATCGATGCCTGT
GTGCTACTTATTGAAAATCCAGAGGCGACATTAGAAGAAATTATGACCGTATTACCTGGGCCTGACTTCC
CTACCGGTGCTACCATATATGGGGTATCTGGAATTAAAGAGGCTTACCAAACGGGGAAGGGAATCATTAC
CTTACAGGCCAAAGTAGTGTCTGAAAATTTTGAGAAGAAAAGTAAAAATGCCTCAGTGTTGGTGGTAAAA
GAACTACCTTATCAGGTCAATAAAGCAAGTCTGGTTGAAGATATAGCTAACTTGGTGCAGGAGAAAAAAA
TTACTGAAATCACGGCCTTGCGAGATGAGTCAGATCGAAATGGAATGCGTATTGTGCTGGAATTGAAAAA
AGATACCAATGTCAACGTTCTACTCAATAATTTATTTAAACATACTAATCTGCAAACCACTTTTGGAATT
AATCTTTTGGCTATAGTGGATGGGAAACCAAAACTACTCACCTTACCTGAAGCGCTGCATTGTTTTTTGG
CACATCGTAAGACAGTCGTTGAGCGCCGTTCCCGCTATGAATTAAAACAAGCTAAAGAAAGGGCTCATAT
CTTAGAAGGACTTAAGATTGCTTTAGCTAATATCGACGAAGTAGTGCAGATTATTAAAAAATCAAAGGAT
GTTGATATTGCTCGTCAAAGCTTAATGAATCGCTTCCTGCTCAGTGAAAAACAGGCTCAAGCCATTTTAG
ATATGCGTTTACAGAAGTTAACCTCTCTGGAGACCAAGAAACTGGAAGAAGAGTATTTAGAACTGATCAA
AAAAATTGCCTATTTAGAGGATATTTTGGGAAATGAAAGAAAACTGATGCTCACTATTAAGGATGAATTA
TTAGATTTGAAGAGTAAATATGCTGATCATAGACTTACCCAGATTGTCAAAGAAGAAAAAGAGTTGGAAG
TGGAAGATTTTATTGCTGAAGAGGATATTGTAATTACTTATACCAAAGATGGATATTTAAAACGCTTACC
TTTAAATACTTATCGCAAACAGAGAAGGGGTGGTAAAGGGATTATTGGAATGGGGGTTAAAAAAGAGGAC
CTGGTTGATAATCTTTATATTACTACCAATTTGCATGACATCTTATTTTTCTCCAACAAAGGCACTGTCT
ACCGAAGGAAAGCCTATCAAATTCCAGAGGGTGGTAGAACCTCTCGAGGAATTGCGGTAGTTAATTTGTT
AGGTATTGAGAAAAAGGAAAGAATTACCACAGTTATTCCTATTCGTGAAACAGAATTTAAAAAATCTCGC
GAAGTAAATGGTTTATTTCTTTATATGGCTACCAGACAGGGAAAGGTTAAAAAAGTTCCTCTACATGAAT
TTGCTAACCTAAAAAACAAAGAAATTATTGCCATTTCTCTCAATGAAGGTGATGAATTAATAGGAGTGAG
ACTAGCCAGTGGAGAGGAAAATGTTATCTTAACTACTCATCAAGGAAAATCTGCTTATTTTTCTGGAAAA
AATATTCGGCCCATGGGTAGGTCTGCTATGGGATGTCGAGGAATTACTCTTGCTAAAGATGATTACTTGA
TTGATATCAGTTTAGTTAAGCCAGATTCTGACGAAGACTTACTACTGATTACAGAAAATGGTTTTGGTAA
ACGAACTCCGCTGAAGTTTTATCCTCTTTCCAAAAATAGAGGAGGTAAGGGAGTTAAATCAATTCACTTA
AGCAAGGAGCGGGGTAAGGTAGTTTCTGTTAAAGTGGTAAACGAAAGAGATGAACTGGTGATTATAAGTC
AAAAGGGGATTATTATCAGGGTTCCAGTTCAGGAAATAAGTAAAACTGGCAGAAATTCCAGGGGAGTCAA
AGTTATGAATCTAGACCAAGATGACCAGGTGGCTAGTGTAGCTACTGTGCCTCAATCCCAGGTCATAGAT
TAAAGCCTTTTCTCTCCCTTTCTATTTTTAAATCTAGTATAAACAATAGTTAATTTTGGAAAAATATTTT
CTTTTGACAAATTAAAATCTCAATGGTAAAATAGCAAAAAAATTTATCTAGCTAGACCAGAGAAGGGAAG
AGTAGGGTAGACTAAAACGTTTTTGGCTATCCGAAAACCGACCCCGAGGTTATTTTAGAGAATGAGAAGA
AGTGCTTAAACAATATTTTCAATTGTTTAAGAAGTAAAGTGGAACCACGAAAAGAGAAGCCTTTCGTCTT
TAGGTAGGACGAAAGGCTTTTTTTATTATCAAAAGATTAAATTAGTAGCAATATATTTTAACATTCCCCC
TTAGAAGGGAGAGGGGAGAGTGAGGGTAAAAAATAGGTAATTGCCAGCCCGCCTCTTAACCTTAGTTTAG
AGGTGAAGGTAGCAATAGTATTCGTTTAGGTATATGTTTTTCTGAAAACTGAAAACAGATAACTGAGATC
CATCTTGGTCTTAATTTCAGGGGTTGTCAAGGGGAAGGATTCCCCTTGAATATCGGAATTGCCAGGCAAT
TTCGATACTTATTAAAATAGAAAGATAAGATATTAAGAATAATATATAGATATATAGAATAGATAATAAA
TATTAAATCTTGATCTTAATTTCAGGGGTTGTCAAGGGGAAGGATTCCCCTTGAATATCTTGTTGGTAAA
ACAAGATATATTTTCTTTAAAAGGAATTTTTCTTTATTTTTTAACTAACTTTTAAACTATATACTAAATA
CTATATACTCAATACTTGTACTATAGAAATATCTAGCTTAATAATTATTAAATTATGCTATCATGATACT
GGAAGAGTTTGTAGTAGGGAAGGTCAACTACAATACAGGAGCCATCAGGTTCTGATGAGCT
>NODE_20_length_160655_cov_516.133896
ATCGAGAAGATTATTAAGAATAAAGGAAAAATGATTAGTAAGGTATGGGAACTTTTCCCAGGATGCCAGA
TGGCTTATTGCCAGGACCCCTTTGGTAATGTATTTGAAATTTTAAATTGTTCCTATATAGAAATGGTGAT
GGAAAAACTAAATAACAAAGGGGAGTAATAAAATTAATATATGACAACTTGTAAGTTTAGGGAATATCCG
AGCTGTTGTATCGAATAAATTTTAATTAATAATAAGGAGTATTCTAAATGAAGGCATTAGTGTTTTATGG
TCCACGTGATATGAGGTATGTGGAGGTTACAACACCAGAACCTAACACTGGAGAAGTCCGGATTCAAGTT
AAGGCTGTTTCTATCTGTGGTTCAGATTCTAGCGGATATAAAGGTGAATCAACTATGCGTACACCCGGTC
TGATCATGGGTCATGAATTTTCCGGAGTAATTGAAAAAATAGGTAAAGGGGTTAACGGACTTAAGATTGG
TCAGCGAGTGGTTGTTATTACAAATTTATTCTGTGAACAATGCCGAGACTGTAAAGAAGGTTTGCAAAAC
GTTTGTATTAATCGTGCTGTTATCGGTACAACTATGCCTAAATATGGTCCATATCCCGGTGCAATGGCTG
AGTATGTAATTGTCCCAGCAAAGAAGATTATTTCTATACCTGACCATATTTCATTTAATGAAGCAGCACT
TACAGAGCCACTTGCTATATCTCTTCGTGCCACCAAACACGCAGGAAATATAAGAGGGAAAAAGATTGCG
GTATTTGGTTCTGGACCAATCGGACTACTTATTATTCAGTGTCTTCGCTTACAACAACCTACTACAATAA
TTGCAATTGATATTCAGGATGAACGATTGGAAATGGCAAAACTATGCGGTGCAACATACACTATCAATTC
TATGAAAAAAGACTTATATGAGATGATTTCATTATTTACTAATAATAATGGCGTAGATATTGTGTTTGAT
GCTGTTGGTATAGAAGAAACAGTTAATAGTGGGATAGAAATTGTTCGTTGTGGTGGTAAAGTTATTTTGG
TAGGACTTGCTATGCCGAAACTCAAACTTAATTATAAACATGCTGTTTGCAAAGAGGTTAGCTTTATTAC
TAGTTATATGTATACCACAGAAATGGAAGAGAGTATTGATTTAATTGCATCAGGTAAAATTGATGTTACA
AAAATCATCACAGGTGTATATCCTATAAGTGAAGGAGTGAGGATTTTTGAGGAAATTGCTATTGGTAAAA
GTAAAGACATCAAAGTTATTCTTACTAATGATTAATAATATTCCTTTAATGTCAGAAAAATAAAAACTTA
TTAGATTAATCTTGCTTTAAGGGTTTGTTTTGATCAACAGAAAGAAGGTGGTTAATAAAAAATCAAGGAG
TAAATATTAATTAAGTAAAACAAAAGAAAAATATTTATATTTATGGAGGTAAAGGTAATGTTTAGTAAAA
AATCAATATTATTAATTATAGCTATATTTATGTTGTTTAGTTGTCTAATACTTTCAGTGCAAGCTGCTGA
AACACAAATAACAATGCGTATTGCACATGCTATGCCTGTTGCTCATGGATATAATGTCTGGGCTGAAAAA
TTTAAAGAAGAGTTATATGCAAGAGTTGGTGATAAAATTGAAGTGCAGATTTTCCCAAATGCACAGTTAG
GTACTGAAACTGAATATCTTGAACAAATGAAAATAGGAGCAATTGAGGGTACTATACTTGGAAGACATGC
ACAAATAGATAAAAGATTAGAAGTTGTAAATCTCCCATTTATATTACAAGATGATGCACATGAAGATTTA
GTTTTAAGAAGTGGAAATGAAATTGAGCAGAAATTAAACAATATATTTCTAGAGCATGGGTATGTTTGCC
TAGGTTGGGGTGTTTTAGGATTTCGTCATATTACTACCAAAGATAGAGAAGTTAGAAGAGCAAGTGATTT
AAAAGGATTGAGTATTAGAATTCCGAATAATCCTCTGTGGATACCTGCATTTCAGGCTTGGGGTGCCAGC
CCAACTCCCTTAGATTTTTCAGAATTATATTCTGCTCTTCAGCAAGGAGTAATTGATGCACAAGAGAATC
CACCTGAAATAATTTATAACTCAAGATTTTATGAAGTTCAAAAATATCTTAATTTAACTAGTCATGCGAA
TATTCCAAGTCAATTTTTAGTATCTACAAATTTCTGGAATAAATTATCTGAGGACATAAAAAAGTCAATA
GAAGAAGCTGCAATTGTTGCACGAGATTATCATGTAAAATTGACTAGAGAGGCTAACATAAATTTAATTG
CTGAACTTGAAAAATTAGGAATGATTGTTATAAGAGACGTTGATAGAGAATCATTTTACGAAGGTGGTCA
AAAGGCATATGAAGCGTACATCTCTCAATGTGGAGATGAGCTATTAAATGACATTCAGAAACTTGCTAAA
TAAAGAATTAAAATTGAGTATTTTGAGTAGTTGGGGAACTTTTTACCCAACTACTCAATTTTAATATGAG
CATTCAATCTATAGTATTTTTAATGTAAAGTTTAATTAGTTTTATGTTTTGTTGTAGCACCTGGAGAAAA
TTAATTAAAAAACTTTTAAAAGGAATTTGTATAAAAAATCCGGGAAAGATATAGAAATGAAGAGGTTTAT
TAAAGTATTAAAATACTTCATTGCTATTATGATGATTATATTAGTGATTGTAGTTTTTACTGGTGTATTT
TTTAGATATATACTTCATAGAGCATTATTTTGGAGTACTGAATTATCTATTTTTTTACAAATGTGGATTG
TATTTGTTGGAGGAGCTATAGCTTTTTATGAAAAATCACATATTTCAATTAATATTTTTACTAAAAAATT
AAAATACAAGAGTAAAATAATTTTGGAATTTGTATGTAATTTGATTTTAATGTCTTTTTTTATTTTATTA
ATAGTAAAGGGTATAAATATAGTAAAAATAAACATGACCTCATTATCTGAAGCTCTAAAAATACCATATG
GTTTAGTATATATATGTGTTCCATTTTCTAGTTTTGTAATGTTTATACAAACATTCTTGAATTTGTTTAC
TTTTTTAGAAAAGGAGGCTAAATAATTAATGATTATAATACTAGCGATTAGTTTTATAATTTTAATATTT
TTAGGAATACCAATTGCATTAAGTTTAGGAATTGCTTCTTGGATTACGTTATCTATTGATGGAAGATATC
CTTTAGAAATGATTGCTCACAAGATGGCAAATGGTGTGAATTCATTTCCACTAGTTGCTGTTCCACTCTT
TATACTTGTAGGTTCATTAGCATCAAAAACTAGTATTGCTAAACGTTTGGTAATTTTTTCGAACGCTTTG
GTTGGACATATTAGGGGAGGGTTGGGTCATGTTAATGTGCTAGCTTCAATGTTTTTTGGAGGAATTTCTG
GTGCTGCAGTAGCTGATACTGCCTCTATCGGTTCTCTATTAATTCCATCAATGGAAAAAGAAGGCTATTC
GCCAGAAGATTCTGCTGCAATTACAATATGCTCTTCAACAATAGGAATTCTTATACCACCAAGTATACCA
ATGGTAATTTATGGTGTTACTATTGGAGTTTCAATTGGGAAGTTATTTATTGGAGGTTTAATACCTGGTA
TTTTAGTTGGATTATTACAAATGATTGCAGTTTATCTTGTATCTAAAAAGAAAAATTATGTAATTAGACA
AAAAAGAGCAAGTCGTGGTGAATTATGGTCAAGTTTTAAACAAAGCTTTCTTTCCTTGTTATTACCATTA
TTTTTATTGGGTTCTATATCTTTTGGAATAACTACTGCTACTGAGGCTGGTGTTATTGGAGTTATATATA
TTTTAGTTTTATGTGGACTGGTATATAAGGAACTTAATTTGAAGGAATTATTTCAAATGCTAATTGAGTC
TGCGATAAACACTGCTATACCACTATTTTTAGTTTCAACTGCTTCAGTGACTGCATGGATTATTTCGATG
GAAAGAATACCTGATAAATTAGTAGTTGGAATTACTAGCTTAAATCTACACCCCATTATTTTAATGATAG
TAATTAATGTTTTTTTATTAGTGGTTGGAATGTTTATGGATCTTATACCTGCTCTTATATTATTTGCCCC
GATTCTATTACCATTAGCATTAGAAATTGGAATTACTCCTGTTCAATTTGGTGTTATTATGGTTGTTAAT
CTTGGTATTGGACTTGTAACTCCTCCTGTTGGAAATTGCCTTTTTTTAGGTTGTTCCATCGCTAAAGTGG
AAATAGAAAGAATGATAAAGGCAATATTACCTTATTTAGTTATGAATATCATAGTATTGATATTGACTAC
TTATATTCCATCTATATCAAATTATTTACCAACTCTGATTTTTGGAAATTAGTAGTTCATTTAGTTTAAA
ATTTTTTGAAGATGTGATAAATATGAAAGCATTAGTAAAATTTAGTGAAGCACCTAACGCCTATGAAGTT
AGGGAGGTTGAAATACCCAAGGTTGGCTCAGGTGAGGTCCTGGTGCAGATGAAAGCCAGTGCCATCTGTG
GTACCGATATCTCACTTTTAGAAAACAAATACAAAGGGAAGAAGCCAGTCCCTATCCCCATTATTCCTGG
TCATGAAGGAGTCGGTATTATTGCTGATATTGGTAAGGAAGTACAAGGTTTTAAGGTGGGCGACCGGGTA
GCTTTTGAGGCATTACAGGGTTGTGGACAATGCCTCGATTGTAAATTGGGAAATAAGAATATGTGTCAGT
ATTGGGAGCATTTAGGTCTTACCGGTAATGGTACCTTTGCTGAATATATTCTCGTTCCCCAAGATTTAGT
TCATAAATTACCTGACCATATTTCCTTTAGAAATGCTTCCTGCCTGGAGCCCATGGGCTTAACAGTCAGG
TCCTTAGCCAATATCAAACCCGCTTTGGGTGAAACAGCAGCTATTATTGGGCCTGGGAAAATTGGACTTT
TTCACCTGCAGGCTTTACTGGCCTCAGGAGTTACCGAGATTTTGGTAATAGGTCTGGATAGGGATAAAAA
GAGATTTGAAATTGCTGAAAAATTAGGAGCAAAGGCCATTATCAATGCCAGTAAAGAGGATCCACTAAAG
AAGGTTATGGATTTAACCGGAGGAAGAGGAGTAGATATTGTTATTGAAACTGCCCATTCTCCGGAATGTT
TTTCTCTGGCTATTGAGTTAGCTGCTCCTAAAGGACGAATTTCGGCCTTCGGTCTTTATCCCGAAGCGAC
TATTGCCCCAATTCAGGTAATTAGAAAGGGGTTAACTATTTGTGGAGATGTAGCCCTTTTGACCAAACAT
TTCTTAAGGGCAATTCGCTGGCTAGAAATCGGGAAGGTCCTGGCCGAACCAGTTATTACCCGAAGTTTTT
CTTTAGATCAAGCGGAAGAGGCTATCCGAGTCTTTAAAGAAGGAAGCGAAGGAGCCATTATCTTTGAAAA
TTAGAAAAGAATTTTTTAAATAATAATTAGAGGAGAATTAAAATAATGAAATTATCCATTGTTTCCAATG
CTTATAGTAAACATTCCTTTGAAGAAGTGATTAAGCACGTTTCTCGTTTAGGATATGAGGGGGTGGAGAT
CGCTCGTACCCACCCAGTTCATGAATTGGATAAGCAAAGTCGTACCAAATTACTTACCCAGCTCAACTCC
CTTAATCTTAGAGTCTCTGCAGTCCAGGGAGGGACTCCTACCATGGATGTAGAATTTGCAAAAGAGAGGA
TAGACCTGGCCTCTGACCTGGGTTCTTCTGTCGTCAATATCGGTCCTGGTCTCGACCTGGTAAACGAGGG
AGACAGAGAAGAAAACTGGAAGAAAGTAATAGCCGGGTTTAAGGAGTTAGCAAAATATGCGGCTGATAAA
GACATAAAGGTAGCTACCGAAGCGGAACCCCCGGCTACCGGTTTTGCCGCCGGGAGAATAGGTAGAAGCT
ATCCTCGGCTTATCAGTACCTTAAAAGATATGGAAAGGATCCTGAATGAGGTAACTGCTGATAATTTTGG
CATTTTACTGGATATAGGGCATATGTATGTAATGAGCGAGAACCCCTTTTTGGTTATAAGGAAATTAGGT
AAAAAGATCTTCCATATTCATATGGAAGATATCTTTGACCATATCCATTGTCACTTTGTACCTGGCAGTG
GAGGTAAGGTAGATGGTGAGGGGATCATTAGGGCTTTAGAAAGGGTAGGATATGAAGACTATCTCTCTGT
AGAGGTAGAATTGACTACCCCGATTGAGGAATCGGATAGGGTAGCTTTAGAGAGTATTCAATATTTAGAA
GGACTACTTTACCGGTTGAATTTAAGATAAGGTAAGAGTGGTGAGACTGAACAAGAAGGAGGTGAATTAG
GAGAAATTGTTGAAGCCAAGCTTTCTTTTTTAGCAAAAAATCACAGGCTGACATAGTCTTTTAAGAAGAT
AAAATCTTTTGACGCTCCAAAAACACTTCGGATTATTGATGCAATAAAAAGACCTTCTAAGAGTGCGAAA
AGTATTAGTTTATAGCTACTCAATAAGGATTAAGTTTGTCAAATATTAGTTTGACAAATTTTATTTTTGG
GAAATATTATTGTACAAATATTTAATTTGCTATTGACATGAGTAAAGATTTATGATAGATTTTGTAAAAA
TAAAAGGAAGAGGTATCTATTTAAGATGCTAAGGAAACAGAGCCAAGAAATAAATATTAGTTTTAACTTC
TATTATTATTTCTATTTTATTGGCGATGTTTGTGCCTTAGTATCATGATTTAATCGTCAATCTAAATAGA
AAATAAATAAGATACCATAGGCATAAACATCGAAGATGCCTATGGTATCTTTATATATAAACATATATAA
AGGACTATAGGTTTTTATATACCGGTAGTCCTTTTTTTATTTCCTTGTATTTCTTTTTATAAATTTATCA
TAAATGTAAATTGGGAAAAGTAAAATCACTAAAATAACTAAAATAAAGAGGTTAAGATTATGACGGTTAG
AGGAATAAGAGGAGCAATCACGGTAGAGGCAAATAGTAAAGAGTCTATTCTGGAGGGGACCAAAGAATTA
TTGCTTGCTATGCAGAAAGAAAATAAGTTTAATACTACTGATATAGTGAGTATCTTCTTTAGCGTGACTC
CTGATTTAAATGCTGCCTTTCCAGCTGAGGCAGCCCGCCAGCTGGGTTGGAGAATGGTCCCTCTTTTTGA
TACCCAGGAAATTCCTGTAGCTGAAAGTTTGCCCCAATGCATTCGTATCTTAATTCTTATCAACAGTCAA
AAAAGTCAATTAGAAATCAAACATTGCTATTTAAGGGAAGCCCAAGTTTTAAGAGCAGATTTGAGGGAAG
ATATTTCTGAAATTTCAAAGAGGAGTGAGTGAATATGATTATTGTCATGAATGGCAAAACCGATAAAGCT
GATGTGGAAAAAGTGATAGAGAAGTTAAAGGAAATGGGACATCAGGTTCATATATCTCATGGTGAAGAAC
GGATCGTCATAGGTGTGATAGGTGAGGTTGGCAATCTTTCTTTGGTGCCATTGTATGCCTTTCAAGGGGT
AGAAAAAATTATTCCTATCTTAAAACCTTACAAATTGGTCAGTAGAGAATTTAATATTTCGGATACAGTA
ATTAAGGTAAAAGATATCACTATTGGGGGGAAAGAAGTAGTGATAATGGCGGGACCTTCTATGGTAGAGA
ACGAACAACAAATATTGGAAACTGCTCGTCAGGTCAAATCGTCAGGAGCAAAGATATTAAGGGGAGGTGC
TTTTCAATCCCTTACTTCTCCTTACGGCTTTCCAGGATTGGATGAAGAAAGATTAAAATTATTAGCTCAG
GCTGGCAAAGAGACCGGTCTTTTAGTAGTGACTGAGGTTATGTCAGTGGAACAGGTAGATCTGGTTAGCC
AGTATGCAGATATATTACAGGTAGGAGCCCGCAATATGCAGAATTTTGTCTTACTAAAAGAATTAGGCAA
AATTAAAAAACCAGTACTCTTGAAAAGAGGAATCTCAGCTACCATAGAGGAATTGTTAATATCAGCCGAA
TATATTTTTTCTCAAGGAAATCAGGAAGTAATATTGTGCGAAAGGGGGATTCGTACTTTTGAAAACTACA
CCCTTCATACCCTGGATTTGAGTGCTGTACCAGCCTTGAAGATGTTGAGCCACTTACCAGTAATAGTGGA
TCCCAGCCATGCCACCGGTAAGTGGAAATTGGTTAGTCCACTGGCTAAAGCTGCTGTAGCGGCGGGAGCC
GATGGATTAATTATTGAAGTTCATCCAGATCCAGAAAGCTCACTCAGTGATGGAGCTCAAACTTTAAAAG
TAGAGACCTTTGCTCAGCTGATGAAAGAATTAGTCCCCCTGGTTCAGGCAGTAGGACGAGAAATAAGTCA
AGTTCCTCAATTAATTTAGAAAATTGAGAAAGGATAGAAAATTAAATGCAACTTACGCTACAACAAGTTA
AAAAAATAACCGGAGATATTCTCGTTCCGGGAGATAAGTCCATCTCACATCGTTCTTTAATTTTAGGGTC
TATTGCTCAGGGAGAGACTCGCATATATAATTTTTTGAACTCTCTGGATTGTCTGAAAACTTTAGAGTGT
CTGCAAAACCTGGGTGTGGAAATAGAATTAATAGAAGATAACTTTATAAAAATAAAAGGGAAAGGATTAG
CTGGATTAGAGGAGTCAGAAGTTATATTAGAGGTGGGCAATTCTGGAACTACCATTCGCCTTTTAACTGG
TTTACTCAGTGCCCAGAATTTTTATTCAGTTTTGGATGGTGATAGCTCTATTAAGAAAAGACCAATGAAA
AGAGTAATAGAGCCGCTTCGGTTGATGGGAGCTGAAATCTGGGGAAGGGTAGATGATAATTTTGCTCCTT
TGTCTATCAAAGGGAGAAGGCTTCAGGGCATCCAGTATACTCTACCAGTTGCCAGTGCCCAGGTAAAATC
TGCTCTTTTATTGGCTGGAATTTATGCCCCTGACCAGACCATTATTAAAGAAACTTTACCTTCTCGAGAT
CATACTGAGAGGATGTTAGAGCTTATGCAGGCTGATATAAAAAAAGCTTCTCTTGAAATTAGCATAAAGG
GTGGCCCAGAACTGAACAGTACTGATATTTTTATCCCTGGAGACCTTTCTTCTGCTGCTTATTTTATAGC
CGCTGCCAGTATATTAAAGGATTCCCAGATTATTATTAAACAGGTAGGTGTGAATCCTACCCGAACTGGT
CTACTGGAAATATTAAAGGAGATGGGTGCTAAAATCGAATGGTCCAATTATGAGATAAAATCAAATGAGC
CAAGAGCAGATTTAAAGATTGCCTATTCAAAACTGAAGGGAGTAGATATTAATAAAGAAATGGTACCCTT
CATTATTGATGAATTACCTCTGCTGGCGGTGGTAGCAACACAGGCTGAGGGTAAAACAATAGTAAGGGGA
GCAAGGGAACTAAGGGTAAAAGAGACTGACCGCATAAAGGCTATCGTTAGTGAGTTAAAAAAGATGGGTG
CCGATATCACCGAAAAAGAGGATGGTTTTTTAGTAAATGGTCCTACTGATTTACAGGGGGCAGTATGCTC
CAGTTATGATGATCATCGTATTGCTATGTCTCTGGCTGTTGCGGCTTTATTAGCTCGAGGTAGAACAGTA
ATTAAGAATTCAGAGTGTATAGAGATTTCTTTTCCCGGGTTTGAGACTATCTTAGGAAAGGTAATTAGTG
ACTAATAAATTAAATGATTATCTCTAAATTAATAAAATTTAAGGAGTGGCAAAACTAGAAAGGAGAAGAA
AAGTAGGAATAGTCCAGAGTAAAAGAGGAGGAAAATGGTATAAATGTTAAGATTTTTGGAGGCAGGAGAA
TCACATGGCCCTTGTTTATTAGGAATTATAGAAGGATTACCAGCTGGTCTTACCATAAGTAAAGAATTGA
TTCATCTAAATTTGCAAAGACGCCAGGGTGGTTATGGTCGGGGGGAAAGGATGAAGATCGAACTGGATCA
AGTGGAGATATTATCGGGATTGATTGAGGGAAAGACTATCGGTAGTCCACTCAGTCTTATGATAAAAAAC
AAAGATTGGCAAAATTGGACAGAGAAGAAAATTCCACCTTTAACTATTCCCAGACCAGGCCATGCCGATT
TTGCCGGTGCTATTAAATATGGGTTTACCGATTTAAGAGAGGTGTTAGAAAGAGCCAGTGCTCGACAGAC
TGCCATGAGAGTTGCTATAGGTTCAGTTGCCCAACAATTTTTAGCAGAATTTAAGTTAACCGTATTGGGT
TATGTGTTAAGGATTGGTCAAATTGAAGCTCAGCACATTATCTCTTCTGAACCAAAAAATAAATCTGCCA
TTAATGCCTCAGCAGTATATTGTCCAGATGAATTAGCCTCCCGGGATATGTGTCGAGAAATTGACCAGGT
CCGCCAGGAAGGAGATACCTTAGGCGGGGTTTTTGAGGTGATAGTTACTGGAGTCCCCCCTGGTTTGGGA
AGCTATGTGCAGTGGGATAGGCGTCTGGATGCTCGCTTGGCTTCAGCTTTGATGAGTATTCCAGGGGTAA
AGGCAGTAGAAATAGGTGAGGGAATAAAAGCCTCGCAAAGGAAGGGTTCCAAAGTGCATGATGAGATATT
TATTAGTAAGGGCTCAGAAAACAGTTTATCACCATATTACCGAAAAACTAATCGAGCCGGGGGGTTGGAA
GGTGGAGTAACTAATGGAGAAACAATAGTGACCAGGGCTTACCTTAAGCCGGTGCCTACTTTAGTTAATC
CTCTTCGTTCGGTTGATTTTGCCACTCAGAAGGAGAGCAGGGCAACCTATCAAAGATCTGATTTTTGTGT
TGTTCCTGCTGCCAGTGTAATTGGAGAGGCCGTAGTAGCCTGGGAGATAGCGAATGCTTTCTTAGAAAAA
TTTGCTGGAGATTATTTATCGGAAATTAAGGAAAATTATCAGAACTATAGGCAGAGGATAGCACAATTAT
GAAAAAGAATATTGTTATTACCGGATTTATGGCCACCGGGAAGAGTGTCGTGGCTAAACAATTAGCCCAG
AAGTTAGGCATGAAATATATAGATATGGATGAGGTAATCGAAGAACGTCAGGGTATGAGTATCTCCGATA
TCTTTTCTAAATATGGTGAAACTTATTTCAGGGAGGAAGAGAATAAATTAGCCCGAGAATTATCTTTAAA
AGAAAATAAGGTTATTGCTACTGGTGGTGGGACTATGATTTATTTGGAAAATATTAAATATTTAAGCAGG
AATGGCATCATAATTTGCCTCTGGTGTAACCCGGAAGTAATTGAAAAAAGATTAGACCAGGAAAAAAATC
AAAGACCACTTTTAAAAGATGATTATAGTTTAAGCAAAATCAACTTTCTTTTCAACAAAAGAAAGAGGGT
CTATGAAGATTATATGCTAAAAGTAGATACCACTAATTTAAGTGTGGAGGAGGTAGTGCATAAGATCATA
AATATAATCATGGAGAAAAATATCTGGTGAACTAAGAATAAAGAAAAAAGGAAGTGATAAAAATGGTATT
GGTAATGGATGGTCATTCTACTGAACATGATTTAAAGAGAATTACGGATAAGTTAAAAGAGCTTGGTTTT
ACCTTACAGATAAGTAGAGGAAAAGAAAGAATAGTAATCGGTATTATTGGGGATACCAGAAAATTAGCAT
CTTTCCCTTTTCATTCTTATCCAGGGGTAATAGAGGCACTCAGAGTCTTAAAACCTTATAAACTGGCCAG
TAGAGAATTTCAACAGACCCCCACAACAATTAGCATCAATAATATTACAATTGGTGGGGGGAATATGGTT
CTTATGGCTGGTCCCTGCGCCATTGAGAACGAAGAGCAGATAAATGAAATTGCTCGTAGGATAAGTAGTT
TAGGAGTCAAGATATTAAGGGGAGGAGTCTTTAAACCCAGAACATCTCCCTACAGTTTTCAGGGATTAGG
TAAAAAAGGAATAAAGATCATGAGTGAAGCTGCCCAAAGGTATGACTTATCAATAATTACCGAAGTAATG
TCTATTGAACAGATTGATATAGTGGCACCTTATGCCGATATATTTCAGATAGGGGCTAGAAATATGCAAA
ATTTTGAGTTACTGAAAGAAGTGGGTCGCATTAAAAAACCAGTTATGTTAAAAAGAGGTATGTCAGCCAC
TATTGAAGAATTGCTTTTGTCTGCAGAGTATATTCTAAGCGAAGGGAATAAACAGGTCATATTGTGCGAA
AGAGGAATTCGAACATTTGAAAGTTTTACTCGTAATACCCTGGACTTAAGTGCTATCCCTGCTCTCAAAG
AATTAAGTCACTTACCGGTAATTGTTGATCCAAGTCATGGGACCGGAAGAAAAGAGTTAGTAGCTCCCAT
GTCCAAAGCGGCAATTGCGGCAGGAGCAGATGGTCTAATTATTGAAGTACATACTAATCCAGAAGTGGCA
TTAAGTGATGGTGCCCAATCTTTAGATTTGGATAGCTTGGAAAAGTTGATTTCAGAATTAGAACCAATAG
CTCAAGCAATAGGTAGCAGTTTTTATGGTTCCTATGTCTCGATTTAGAAAGAATAGCTTATTTTTAAAAA
TTATTAAATTATTTAGTGCTATAAACAAAGATAGTTTAGGGAGAAAAATTAATGGCTGATAAAATTTCCA
TAATTGGTTTATTGGGTGAACATATCGAAAATAGTATCTCACCTTTCATTCATCATAAATTTATTCGTTA
TTATTCTTTAAATTATTGTTATGTTCCTTTTCAGATAAAAAGGGAAGAATTACCGGTGGCTATAACCGGA
GCAAGGACCCTGGGAATTTGTGGACTTAATGTTACCATTCCATTTAAAAAAAATGCTATGCAGTTTATTG
ATAATAATGAACTGGCTGCAGAGAGAATTGGGGCAATCAATACCATTGTCCGAAAAAATGGGAAACTATA
TGGTTATAACACAGATTGGATTGGTTTTCATAAACCTTTAAGCAAAAACGGAGGGATTAACTTTAATGGT
AAAAAAGCCCTAATTTTAGGTGCTGGTGGTGCCGCCAGGGCTGTCGTTTATGCTCTGGCAGAAGGTCATT
GTTCAGCGATATCCATCTTTAATAGAAGCGAATGGCGAGCTGTAGAGCTAAAAAGAAACTTTCAGCACAT
TTTTCCTCAATGTGAAATAAAAATATTCCCATGGTCAGGACCATCTCTGGAGGGAGAAATAAGTGAGGCA
GACCTGCTCATAAATGCCACTCCCTTAGGTAGCTGGTATTATCCAGGACAAAATCCATTATCAGAAGAAA
TTAAATTGCCACCTCAATTAATTGTCTATGATTTAATTTATTATCCTGATAAAACTCCTTTGCTGAGGTG
GGCAGAAAAGAGAGGGAATAGAATAATAAATGGCAAAGAGATGTTGATATATCAGGCTGTGGAGAGTTTT
TATCTCTGGACCAATATTTATCCCGACCAAAAGATAATAAACCAAACAATAAAAGAGATAAGAGAAATAG
GAAGGGGTTGATGTGATGAAAGAGGAGATGAAAACTATCTGCATGCAATTTGAGCGCAAATATCAATGCC
AGATGATTATAGGGCCGGGAATATTAACCGATATTAAGACCCATCTTATCCCTTTGTTACCAACAGCAGA
AGTAGTTTTAGTAACCAATCCCTTATTAGAGCAACTTTATGGTAAGCGATTAGTTGCTGATTTGTTAAAT
CATAAGGTAGCGGTTAAGGTTATTTTAGTTCCCGATGGTGAAAAGCATAAAAATATATCCACCGCAAAAC
AGATATTTGATAAGTTATTACAAGGGCAGGTAAATCGATCTACCACCCTAATTACTTTAGGTGGAGGAGT
GATTGGTGATTTAGGTGGTTTTGTGGCGGCTACCTTTATGAGAGGCATTCCTTTAATTCATATACCTACC
ACTCTGTTAGCTCAAATTGACAGCAGTATAGGAGGAAAAGTAGCGGTTGACCATTGGCGGGCTAAAAATA
TTATAGGGAGTTTTTATCAACCTATTGCTATCCTGGTTGACCCTGCTGTTTTAGAAAGTCTACCTGTTGA
GCATTTGAAAAATGGCTTAGTAGAAGCAATAAAGATTGCCATTATTCAATCTCCTTCTTTCTTCCAATGG
CTTAAACAGAATATTGATCTTTTGTTAGAGAAAAACAGGAGAGCACTAAATATATTGGTTAATAGAGCAA
TAAAACTAAAAAGTGAGATTGTGCTTCAGGACCCCTGGGAGAGGAAAGAGAGATATTATCTAAATCTGGG
TCACAGTATTGGTCATGCTTTAGAAGTAATGGGTGGTTATGAAAATATAACCCATGGAGAGGCAGTGGCA
GCCGGGATAATCATGGAAACACGAATTGCCCATTACAAGAATATTTGCCCAACTAAAGAAATGAACGAGA
TTGAAGATATCATCAAAAGACTCCAACTTAACCCGAGACTAAATTGGGAAGAATTTGACCTGGAAAAACT
CTGGAAAACCATTTTACTCGATAAGAAGAACAAGAAGGGAGGTATACGTTTTGTTTTGCCAGAGGCGATT
GGGAAAGTAGGTCTATATCAGCCGATATGGAAAGAGGATGTAGCATATGTTTTTAACGCTATATTAACAG
AAAAAAAGAAAGGAGGAATAAAAATATGTTAAAGATCGGAATTATTCACGGACCAAATTTAAATCGATTA
GGAGGAAGAAAAGAAAAATGTTATGGTACTCTTACCCTGGAAGAAATTAATGAGAGATTGGAAGAGTTTG
CGCGTCAAAGGGATATCCAATTGGAAATTACTCAGACCAATCATGAGGGAGAAATTGTGGATACTATCCA
GTCTTTTTCCAGAAGGGTAAACGGCATAGTTATTAATCCTGGTGCCTATACTCATTATAGTTTTGCCATC
AGGGATGCTCTGGAAGATTGTTCCCTGCCCATTATTGAGGTTCATATCTCTAATGTTTTTTCACGGGAGC
AGTTTCGGACCAGTTCGGTTACCGCTCCAGTCTGTACCGGTCAAATTGTGGGTTTTGGTTACCTGGGGTA
TATCTTGGCCATAGAAGGGCTTCAAAATATAATTAATAAGGAAAAAATGACTTATAAAGTAAAAGTAAAG
GAGTTTTGCTGTGAAGGAGGAGAGTGATTTTAAAAATGTCACTATTATTGGTTGTGGATTAATTGGGGGA
TCAATTGGTTTGGCTTTGAAAAAAAATGACCGTTCCCTGACCGTATTTGGTGTTGATCGTGCTGAGTTTT
TAGCAAAGGCTCTTCATTCTGGGGCAATTGACCAGGGAAGTGAGTATATTGAAGAAGGAGTAAAAGGGGC
AGATATTGTTATTCTTGCTACTCCAATTAAAGAAATTATAAGCTTGCTAACCAAACTAAAATTGTGGTTA
CCAGCAAACTGCCTGCTTACTGATACCGGTAGTACTAAAATGGCTATTATGACTATGGCCGAGCAGATAT
TTTCGGACAAATTCGACTTCATTGGTGGCCATCCTTTAGCTGGTTTGGAAAAAGGGGGCATAGCTAATGC
CAGCGCTGATTTGTTTGTGGGGAAACCTTATCTGGTCATTCCCAAAAAAGGAAATAGCAGCTCAGCTCAT
AAGAAGATGTCTTCTCTAATAAGTCGGATTGGTGCAGTAGAGCTAAAGATGGATGCCTCCGAACATGATT
GTGTTGTCGCTTTAGTAAGCCATCTCCCTCAATTGATTGCCGTAATTATGTCCAATATGCTGGGCTTATT
AGTAAAGAAGAATAATAATGAGCAATATTTTAAAATAAGCGGTAATGTTTTTCAAGAAATGACTCGAGTT
GCTACCAGTCCCTTTAACATCTGGAAAGATATTTATCAAACAAATGGTAAGTTTACTATAGATTTTATTG
TGGAATTAGAAGATTGGTTAGATAAGATAAAAGAAAAAATTGCCCACAATCCAGCTGCCTTAGAAGAAGA
TTTTGAAAGGGCAAAATATTTTAAAGAACAGATGCTAAAGATGACCGGTTAATCAGTTAATTAGCTTATA
AATCTGACCATATATAAAAATACAGAAAAGGAGTTAGAGGTAATGGAAGAGAGTGATTATGACTATAGAA
AAAAAATAGCACTACAGGGAGAGATAGGATCTTTTAGTGAGATGGCCGCCTTACAATATTTTGGGCCTTC
TATCGATATTTTATCTGGGAATAGTTTTGAAGAGGTTGCCGAGATGGTCAAGAGAGATAAAGCAGATTAT
GCTGTTTTACCAATTGAAAATTCACAAACGGGAGGAATAAATAATGTCCACGATTTATTATTAACTGAAA
ATCTATTTGCCATAGGTGAGGTAATATTAAAAATTGAGCATTGCCTCATTACTCATCCTGATACTAAACT
GGAGGAAGTGGAAAGGATTTATTCTCACCCCCAAGCCCTGGCGCAATGTGAAAAATATTTATTAAGGAAT
TTCTCCAGATGTCAAATTATACCAGTATATGATACTGCTGGTAGTATTAAACAAATTAAGGAATCAGGAG
ATTTAAAGGCAGCTGGCATTGCCAGTAGTAGAGCGGCCTATTATTATGGCATGCAGATTTTAGAGAAGGG
TATCGAAGATAATCCCTCCAATTTTACCCGCTTTCTAGTTTTTTCTCCCCAAACCCACATCCCGGAAATG
AGCAATAAAACCTCTATTATTTTTGCGGTAGTAAGTGTGCCAGGTGCTATCTATCGATGTTTAAAGGAAT
TTGCCTTAAGAGAAATTAATTTGACCAGATTAGAATCAAGACCCAGTAAAAGAAAGCCCTGGGAATACGT
CTTTTATATGGATTTTGAAAAAGGATTAGCGGATAATGCTACCCAGGAGGCCTTAAAGGCATTAGATAAA
TGCACTACTTTTGTTAAAGTTATTGGCACCTATAAAGCTCAGGCTAATCTATTCACTTTTATTGAGCATC
CCTCAGAGACCCCCTCACCCTAACCCTCTCCCTCGAGGGGAGAGGAGGAGGGAAGTAAAAAAGATATAGA
CTTACCAAAAATACTATAATAAGTTTCCTTTTAAAAAGGTAAGCATAGATTTTTTGAGCTAAATGTTGTA
ATATAAAAGTCACCATGGACAGCTAACAGCTACCCTAATCCCTACCTCAAGGAGAGAGGAGAGTATGATA
TAGCACCATACTCTTCTTCCTTAGAAAGGATAGGGAAGAGGGATAAAATATCATAAGGATTTTTCCTGAA
TACCGTAATTGCCAAGCAATTCCAATATTCTTAAAAAATTTTATCTCTAAGGAAAGGGAATTCATTATAG
TACTATGCCCCTCTCCCTTAGAAGGGAGAGGGGAGGGGGAGGGTGAGTAAATTATTACCTTGAATTGTAT
TTCAGGAGGGTTCGGGGATACCTCCCTGAATACTTTTAATGAGAACGAAAAAGTAAAGGAAAATTACCAG
GAGGGACAATAAAATAGATGCCTACCAAGGAAATAATTAATAAAGAACCAGTTAACTTTATCCAGGCTAT
TATTGATGAGGACCGAAAAAATAATAAATATGGTGGTAGAGTACATCTTCGTTTTCCGCCAGAGCCTAAT
GGGTATTTACATATTGGACATGCCAAATCGATTTGTTTAAATTTTGGTCTGGCAGAAAAAAATAACGGTT
TATGTAATCTGCGCTTTGATGATACTAATCCTTCTAAAGAAGATAGAGAATATATAGAATCAATTATTCA
GGATGTGCGGTGGTTAGGTTTTGATTGGGGGGACCGTCTTTATTACGCCTCTGATTATTTTGAAAGAATG
CACCAGGATGCCCTGACCTTAATTAAAGAGGGGAAGGCCTATGTTTGTGATTTAAGCCCAGAGGAGATTA
AAGAATATCGGGGGTCCTTTACTGAACCGGGGAAAGAAAGTCCCTATCGCAATCGCTCTCCTGAAGAAAA
CTTGACCTTATTTCAGCAAATGAGAGAGGGTAAATTTGAAGATGGCACTCGAGTGCTCAGGGCTAAGATT
GATATGAGTTCTCCCAATTTAAATATGCGTGACCCGGTACTTTACCGGATAATAAAAAAATCTCATCACA
GAACTGGTGCTAAATGGTGTATTTATCCTATGTATGATTATGCCCATCCTCTGGAAGATTATTATGAAGG
TATTACTCATTCCATATGTACTTTAGAATTTGAAGATCATCGTCCTTTATATGATTGGGTTCTTAGTAGT
TTACATTTTCCAGAGCCACCTCAGCAGATTGAATTTGCCCGTTTAAATTTAAGTAATACAGTCATGAGTA
AACGAAAACTGCGTTTCCTGGTAGAGGGGGGTTATGTCTCAGGCTGGGATGATCCTCGTCTGCCCACTAT
TTCCGGTTTAAGGAGAAGAGGTTATACCCCGGAGGCCATCAGGAATTTTTGTGAACGTATTGGAGTAGCC
AAGACTAACAGTGTGGTAGATATACGTTTTTTAGAGCATTGTATCAGAGAAGATTTAAATAAAAAGGCCC
CCAGAGTAATGGCAGTACTAAATCCCTTAAAATTAATTATTGATAATTACCCGGAAGATTTAATAGAGGA
AATGGACTGTGAAAATAATCCAGAAGATGCCGAAGCTGGTAGCCGTAAAGTACCTTTCACTAAAGAATTA
TATATCGAAAAAGAAGATTTTCACGATCAACCTCCCAAAAAATATTTTCGATTGTCACCAGGAGGTGAGG
TTAGACTAAAGAATGCTTATATAATTAAATGTACTAACTTTGTGCGTGATGAGATAACTGGTGAGGTCAA
AGAGGTGCATTGTATTTATGCTCCGGAGACCAGAAGTGGAAGACCGGGAGCAGAACGAAGAGTGAAGAGT
ACTTTACACTGGGTTTCTGCTAAATTTGCCTTGAAGGCCGAAATACGCTTGTATGATTATCTATTACTTG
ATAATAATAAGGAAGAAGACCAAACCGACCAGGAAGATGATAATTATTTCATCAAACAATTAAATCCAAA
ATCAATGGAAATATTAAATGACAGTTTGGTAGAGCCTGGTTTAAAAAGTGCAGTAGCTGGAGAAAAGTTT
CAGTTTATGCGAAAAGGATATTTTTGTGTGGATACGGACTCTCGAGCGGACCATTTAGTATTCAATCGGA
TTGTCTCCTTGCGAGACAGCTGGGAAAAAATAATGAAGAATAGCCAATAAACTGGCAATTAATTATATTT
AGAATTACATTTAGAATTATATTTTAACTCGTTAGTATAAGATAAGGTGAATAAGAATATATGAAGATAG
CTTTTTTTACCAATTGTTACAAGCCCTTAATCAATGGGGTAGTCAGTAGTATTGTCTCCTTAAAAGAGGC
TTATGAAAGAAAGGGCCATGAAACTTATATTTTTGCGCCAAAAGTAAATAATTATCAGGATGAAGAGAAA
AATGTATTCCGCTACCAATCTATTAATTTAACCCATAAGGTAAAATACCCCATTGCTATTCCTTTATCTC
TTAAGGCCAGTCAGGTTATAACCAGTTTTAATCCAGACATTATTCATCTCCATCATCCCTTTGTGTTAAG
TATGCCGGCTATAATGTATGCTGCCAAACTGAAGATACCTAAAGTATTAACTATCCATACTCAATATGAA
CGTTATAGCTATTATATGTCTCCCATTCCTCAATTTATTACCAATGAGGCTATCCGAATAATTATTTTTA
ACTTAGCTGATAAAGTAAATGTGATAACCACTCCCTCACAATCCATGAAAGACCTAATCAGTCATTATAG
TATTAAAAAAGAAATTGTGGTTATCCCCAATGCCATTGATATTGCCGTTTTCCGCCAAAAAAATGATGAG
CAATGTAACCGGCTAAAAGAAGAACTTAATTTAACCCCAGGTGAGGTAGTACTAATATATGTAGGGAGAG
TATCTTTAGAAAAGAATATAGATAAGATAATTAAGGCTTTAGCAATTATCAAAAATAAAAAAATTAATAA
TTTTCGGTTTATATTAGTAGGAGAGGGCAACGCAGTAGGACAGTTAAAAAATTTGGTAGATTCTTTAAAC
TTAACTGAAAAGGTAAAATTTGTTGGTGCAGTGGATAGAGAAAAAGTTAAATATTACTATCAGATTTCAG
ATATATTTGCCTTTAGCTCCACTTCCGAAACCTTTGGTATAGTAATTATTGAGGCGTTAGCTTCTGGACT
TCCGGTTCTGGCGGTAAAGGCTCCTGGAGCAATTGACATTATTACTGATGGTGTTGATGGAATATTAGTA
GATGATGATATAGCTCATTTTGCCAGAGAGCTGGAGAACCTTATTCAGAATAAGGATTTAAGACAAAAAT
TATCGGAAAATGCCTTACATACAGTGCAACGTTACAGTATTGATAACGTATCCGACCAGATGCTAAGCCT
TTATCAGAGACTGATAGCAAATCAAAGTCCATAAAAATAATTCCGCTCAATTTACCTTTTCATTAGTTTC
CAATGATAAAGTAGGATGCTTGCAATAATTCAAAATAATTAAAGTAGTAAATTTTATCCACTGTTTCAGG
TGAGTTGACAATCTGTGAAGGCCATGTTATAATCTGCTACAGTATTAATTAATTAATGATTTAATGTAAT
AAAGTATATCTAGTGATATCCCAATCTTGAAGACACGATACTTGATTTTGATTCCAGGGTTCTCAAGGCG
AAAGAATTGCCAAGGATAATATATTCTTTTTTTGCTTAATGAGAATGATAAATGATATGAGAGGTAAATC
ATTATGAATAACTATCCACGCTGGCGAAATGAAATGACCGATCAATTATTTAAAGCAATTTTACTTTTAG
AAAATAGGGAGGAGTGCTATCGCTTTTTTGAGGATGTGGCAACCATTAATGAGATACAGGAATTAAGTCA
GCGATTAGAAGTTGCCCGTATGTTGAAGGAAGGTTTTATTTATGAGGATATTGCCAAAAAGACTGGGGCC
AGCTCAGCAACTATTAGTAGAGTAAAAAAATGTTTAAATTATGGTGCCGACGGATATCAACTGGTATTAG
AAAAGTTAAAGAAAAATAAATAAAAAAAATAAATAAGGGAGGAATTTTGATGATAAAAAATAAAAGGATT
ATTTCAATTGTATTTTGTTTGGTAATTTTTGTAACGTGCTTGATTGGAACAGGTATAGCCCAGGAAAAGA
AAGTTTATGTTAATGGTATTGACGCTGATTACCCTCCACATGCCTATATTGATGAAAAAGGTAATCCCGC
TGGTTTTGATGTAGAAGCCTTAAACTGGATTGCCCAGGAGTTGGGTTTTGAAGTTATCCATCAGCCTACC
GCCTGGGATGGGATTGTAACCAGTCTGCTGACTAAAAAGATTGACCTCATCTTTTCCGGCATGAGTATTA
CTGAAGAGAGGAAGGAAAAAGTGAATTTTTCTATTCCCTATTGGTCTATAGATCAGGCTATCTGTGTAAC
TCAAGACTCTAATCTAAATGCTATTGCAGTTTTCATGGGTGATTATCTGTTAGGAACTCAGAGAGGATGT
ACTGCCCATATGTGGATTGAAGATAATCTAATTACTACTGGTTTGTTTCCTAAAGAACAGCTAAAATTAT
ATGATGGCTTTTCTTTAGCAGTACAGGATCTTCTGAATGGCAGAATTGATGCTGCAATGATGGATGATGT
TATGGTAGAAGATGCGATACGAAAGGGAATGGCCATTAAGATAATTGGGACTATTAAAACTGGTGAAGAA
TATGGTGTGGCGGTAAGGAAAGAAGATACTGAACTATTAGCATTGATTAATGAAGGTTTAACTCGTATTA
TGAATTCCCCAAAATGGGAAGAGTTAAAGGCTAAATATTTCCAGGCTGAATAATGAAATAATCAAAAAAT
AAAATATTTATTATTGAGAAATATAAATTATACGGGGATATAAATTATTAATAGCTAATAGTTTGTATCC
CCAGTTTCATGTCAAGTTGAGTAAAAATAATAACACCAAACAAACATTTGATAAACAGGTATAGGCAATG
GAAAATTTAATGGTAGTTTATGAAGCACTACCTTTCTTATTGCAGGGAATTATCACGACCTTAGGCTTGG
TGCTAAGTGCACTATTTTTGGGTTTCATTATCGGGGTACCCCTGGCTATAGGACAGGTCTTTGCTTCTTC
CTGGATAAAAAAAATTATTGCTATTTATGTCTGGTTTTTTCGAGGATTACCAATACTGGTATTGTTATTT
CTCTTCTATTATGGTTTATTTACTATGATTGGTTTAAATTTATCTGCTTTTATGGCTGCTGTACTGGTAT
TAGGTTTGCGTAGTTCTGCCTATCAGTCCCAGATTTTTAGAGGAAGTATCCAGTCTCTAGGAAAGGGACA
ACTAATGGCTGCCTATTCTCTGGGTATGAGCAAAGGGAAGGCTATCTGGAATATTATTTTGCCCCAGGCC
TTGCGAATTTCTATCCCAGGTTGGTCTAATGAATATCCAGCTATGCTTACCGAGTCAGCCATAACCTACG
CTATAGGGGTAATGGAAATACTTACCAGAGGTAATTTTATTGTCTCCCGAACTTACCGTCCTATGCCTAT
TTACCTGACCTGTGCCATTATTTTTCTCCTATTATCTTATTCAGGAATGAAACTATTACATCTCTTAGAA
GAAAAAGTCAGGATGCCAGGATTTGAAAAATAAAAGGAACAGAAAATGCCAAAAAACAAAGAATTAATCT
TACAAGTTAAAGATATTCATAAATCATTTGGGGATAAAGAGGTTTTAAAGGGAATTTCTTTTGAGGTACA
TAAGGGAGAAACAAAAGTAATTATCGGACCCTCAGGGATGGGTAAAAGTACCCTTTTGAGGTGCATCAAT
CAATTAACTATTCCCGATAAAGGGACTATCTGGTTAAGAGGCCAGGAGGTAAATCATCATAATGCCCGGC
AGATTAATCAATTTCGTCAAAAAATTGGCATGGTTTTTCAAGATTTTAATTTATTTGACCATCTCAATGC
AGTAAGTAATGTAGAGATTGCCTTAATTAAGGTGAAAGGAATGAAAAAACAGGAAGCCCGAGATAAAGCT
ATGTCAGAGTTGCAAAAAGTAGGTTTAGTAAAACAGGCTTTTTTATACCCGGCAGAGTTATCAGGAGGAC
AAAAACAGCGTGTTTCTATCGCCAGGGCTTTGGCTATGGACCCTGAAGTAATGCTTTTCGATGAGCCAAC
CTCAGCACTTGATCCAGAATTAATTGGTGAGGTCCTGGGTGTTATGCAGAAATTGGCTCAAGAAGGTATG
ACTATGGTGGTGGTAACCCATGAGATGGGTTTTGCTCGTTCGGTAGCTGATGAAATTATTTTTCTAGAAA
GGGGAAGAATCTTGGAAAGTGGCCCACCAGAAAAGTTGTTTTATCAACCTGAATATGAACGAACCAGGAA
ATTTTTGTTCAAATTAACTGAATTATATGGGGATATAAAAGGGTATCATAAACGATGATTAACTGGCAAT
TCTTTCTGGAAATATTGTTTCCTGCCCTACAGGAAGGATTTTTGATGACCATAAAATTAGTCTGCTGGTC
AATCCCAATAGGGTTAGTAGTTGGTATTGTAATAGCAGTGGGTCGAGTGTATGGAAATATTATAGTATCC
TTTTTCTGTAAAGCTTATATTGTGTTTTTCAGAGGAACCCCACTTTTAATTCAACTATTTATCCTCTATT
ATGGGCTTCCCTCCTTAGGGATTTATTTATCACCCTTTGTGGCTTCAGTTATCGGATTTATCCTCTGCAG
CAGTGCCTATCATGCCGAATATATTCGAGGAGCCATTCAGTCAGTAAAGAGTGGACAGATACTGGCGGCT
CAAGCTCTGGGAATGAGTAAAATAAGTGCTGTTTTAAATATCGTCTTACCACAGGCTCTGCGTAGGGCAA
TTCCCGGTTGTTCTAATGAGATTATCTACCTGATAAAATATTCTTCCCTGGCTTTTATGGTGACCTGTAT
TGAATTAACCGGAGCAGGGAAAATTGTTGCTTCCCGATATTTTGCCTATACAGAAGTTTTTTTAGTAATT
GGAGTAATTTATTTAGCCCTGGTTTCCTTGGTAAGCAAACTTTTAAATATACTGGAAGATAGATTAGCTT
TTCCAGGATGGGAGAATAAAAAATAATGAGAAAAGATAAGATTAACAAGTCAATTCATTTAGAACATTCC
TGTTTAAAATATCCTTTACCTCCAGGGTTCTTAAAGGAGTTATTCGAAGAACTGCACTTTATGAATGAAT
ATCCCAGTGGGGGTTATTACCGAGCTCTTTCTAATAAATTAGCAGAGTATGTAGGGGTTACTCCAGAGGG
TATCCTGCCTACCAATGGTTCGGATGAGGTAATTGAATCAGTTACCAGAGCATTTGGCAGTCAATTAATT
CTCATTCCTGTCCCCACCTTTTCTCAGTATGAAGTTAGTGCCAAACGCAATGGATTCCACCATCAATTGG
TTCCCTGTTTACAGGATTATCATTATCAATTGAAATACAGTGAGCAGGATTTAAAAAAGGCAAGCCTTAT
CTGGATTTGTAACCCCAATAATCCTACTGGTAGTTCTATTGCCAGAGATGAGATTAAAAAAATATTAGCC
ATTACCTCTGGTTCTGGTATAGTGGCAGTTGATGAGTGTAACTATGAGTATCTGGGTGAATCGGTAGTAG
ATTTAATACAAGAATATCCTAATCTGGTTATCTCTCGTAGTTTTTCCAAAAATTTTGGCTTAGCAGGTTT
TAGATTAGGTTTTGCCGTTTCCTCAACAAGGAACATAGCTAAGATAGCTCATTATTGCCAGCATTTTAGA
GTAAATAAAATGGCGGAAATAGCAGGCATTAAGGTATTAAAGTATTTAGCTTATTTCCAGGAAATATGGG
AAGAAATAGCAAGAGTAAGAGACCAATTTATTAATGGCTTACAGCAGATGGGCATTATGGTGTTTTCTTC
TCGAGCTAATTTTGTGCTGGCTGATTTTGTTAGTCTGGAAAATACTAAAAAAGTATGGCAATATTTAAGA
AAAGAGGGTGTCTACACCTTTGCAGCCTGGGGAGAAGAGTTTTCTGGTCTTGATGAGCATTATATCCGTT
TTACTATCAGTAACCAGCAAGAGATGGACTATGTTTTAACATTGCTGGAGAGATTTCAAAAAGAAAATTA
GGTCGGGATTTTGCAAATACTATAAAATAATAATAAAATAGAGTTATGCTTAAAAATAGTTTATCTTCCA
GAATTGAGTTAAAACTATTAATATTATCCTTGCTGATTATTTTTTTAATTCTGGTAACAGTAACTTCTTG
TGCCTATGCCCAATCCTGGGATGATAGGAGCGAAAAACAGCTAAAAATATTTCAGCTTTCCTATCTATTA
GAGCAAGAAGATAGTTTCCCGGCTCAGAATGCTTATTTTAATAATGCACTTTCCTATTTTGAAAACGGGC
ACTTTGCTCAGGCTATAGGGGAGTTAGAAAAAATTGAATACAGTAATTTATATCTTCCCCTTTACCTAAA
GAGTCAATTATTAAAAGGGCAATGTTTTGAGAAACTGCAACGATGGGATTCTGCTCTTAGAGTCTACCAA
GACCTTATTACTGAAGTGCCTTTGCTGCAGGAGTATGCTATTTATTTGTTAGGGAATTGTTATTTAAATA
GTAAAGACACCAGTAATGCCCAACAATTATTTCAAAAACTCATAGAAGAATATCCAGAAAGTGCAATAAT
CCCCTTAGTTCACTACCAACTGGCCTTACTCTATCTAAATAATAATCAATGGGAGCAATTTTTGAGGGAG
GGTCGTTTGGTAGTAGAAATTTCCCAGGAAGAAAAATTAAAAGCAAAAGCTCTCTCTAAAATGAGTGATG
TTTTGTGGGAAAAGGGGCAATTTATTGACTCTTTGCTTCTTCTAAAGGAATTAATTGAAAACCGTTATGA
GCGAGAGCGAATCTCAATGCTGGAAAATTTATTGGTAAGTAGATTTCAAATAGCTAAAGACAAAAAAGGT
CTTGAGATGCCGCCCGATTTGTCCTTATTTTGCGCCGAAATTTTATTTAACTATGGTCATTACAAAGCAG
CAGAACTGTTTTATGAGGAAATAATAGCTAAATATGCTCATCAGGTTGACTTAGCGCAGGTGAATTACCA
AAAAGCCAGAGCTATTTATTATCAAGGCGAATACGAAAGGGCAATTGACCAGTGTCTTTATATCTTAGAA
AATTTTGTTCAGGAAGAAATCATAGTGAGGACTTTATATCTCTATGCCGGTGCCTTACTATCTACCGGGA
ATCGTAATCTGGCTGGTATGAAATATGATCAGATAATTGAACAATATCCAGAAAATTATTATGCTCAAGC
CTCCTTTTTACGTTTATCAGAAATAGAGTTTTTACAAAATAAGGAAGAAGAGGGAATTAAGATACTAAAT
CAATTGCTTTCTGAATATCCTCAATCAGCACCAGCCCAGGAAGCGGCCTGGCTATTAGCTCGTTATTATA
CTGATAAGAATTTAATAAAAGAAGCGCTGGCATATTATCAATTTATTTATGAATATTTCCCCCAGAGTGA
AAGAGTTGATGATGCAATATATTGGATGGGTAAATTATTATATCCCTTAGATGAAAATAAAGGAGTAGCA
TGGTATGAAAGACTGATAAAACAATATCCAGACAGTTACTATTCCTTTCGTATTCCTGTTGAGATAAGAA
AGTCGTATTATGATTTAGAAAGTATTGTTGCCCAAAGCAAAAAAATTTCCCAGGAGGAATTAAAAAAAGA
TTATTTTCCCAAAGATAGGGTTGCTCAATTATCCTCCTATAAGGCTGAACTATTGCTCATTGTAGGACTC
TATCAAGAATCAATTTTGGAGATAAGTTATGCCCTTAAACAGGAACCTAATAATATCTATTTACAGTTTT
TACTTACTAAAGCATATGCAGAAGCTGAAGAATATTACCGCTCCCTCTCCCATGCCCAGATATTGCTTAA
TTATTTTTTAATTAATAATAAAGAACAAATACCTCTGGTGATTTGGGAATATGCCTTTCCTACTTACTAT
TATTCTCTGGTGAAAAAAATAGCTGCTGACTACTCCCTGGATCCTTATCTCATCTGGGCTACTATCAGAG
AGGAAAGTCACTTTAATCCCTATAGTGAATCAAAAGCTGGTGCAAGAGGATTGATGCAGATTATGTTCTC
CACCGGTGATTGGATTGCCCAAAAGCTTAATTACCAGGAATTTGAATATGATTTACTTTTTAATCCAGAG
GTTAATATCAAATTTGGCGGTTGGTATTTACAGTACTTACAGGAAAGATTTGATAAAAATACTTATCTTA
TTGTTTCTGGATATAATGCTGGACCCGGGATTACCGATCGATGGTTAGAAAATATGGATATTAAGGACCT
TGATATCTTTGTTGAGAATATTCCCTATGCAGAAACTTCTGAACATATTAAAAAGGTTATGCGTTCTTAT
CTCATATATCAAATAATCTATAAAAATTAACTGAATTATATTTAAAGATAAAAAGATTTACCAGAAAATT
GACAATACTATAAAAAAACAATAAAATGTTTTTAAAGGACTTTTCAAGTGAATAAACTATTCCAGAAAAG
AAGAGTTTCTGATAAATTGGTTTTCTAATTCTAATTGAACATTATATTAAAAGGAGGAAAAAATAATGGA
AGAATACCTGACCGCAAAACAAGTTGCAGAATATCTCCAAGTTAAACCACTAACTATCTATCAATGGGCT
AGAGAAGAAAAGATACCAGCTATAAAGATTGGTAGAATTTGGCGTTTTAAAAAAGAGGCAATTGATGCCT
TTTTAGAGCAGCAACTTCATAATAAATAATATAAATAATATAAATAATATAAAGCATAGAAATAATAAGC
CAAAGAGAATTAATAATTAATAGTACCTTAATAGTACAAATTATTTATTAACTATCATTTAAAGTAAATA
CTAAATACTCAATACTGATAATTGAGGGATTTCAGGGGATACCTCCCCTGAATATCTTACAATTTGTAAT
TATGGACAATGACACATATATAAGTAAATAATTTTTTTAGAAAATTTCTTGCAATTTTTTTATAAGATGT
AATATAATGGAAAAAACAATAAATCATTATTGGTAATTTTATAGTATCGGAATTTCATAAAATTTCGATA
CTAACTAGATAATATAAATATTATTACTAAATAATTAACAATATATTTTGCTTTTAATCCAGGGGTTCTC
AAGGGGAAGGATTCCCCTTGAATATCTTGTAGTATCAGAATTTACCAGGACTGCGATATTAAAAAATTAT
ACCAGAATAAAATTATACCATTATAAACTATCAAAAACCGCCTATTAGCTATTAGTATTAGAAAGAATTA
TAAATATATATTATATTATTTATAGCTAGATTTTTTTCTACTTCTATAAACAATGTAAGCCCAGCTGGTG
ATACTCCTAGAAAATAAATAAAATTTATAGGTGTTAATAATGAGTGATGAGCCAAATCATGCTTTTATCT
ACAAAGCCTGGCTAAGAGTAACTTTCTTGCTCGTCTTACTCACACTTTTATTGGTAAATTGTCCGGTAAT
TGTGTTAGCCCAGGAATATATAGAGTATGAGATAAAAGAGGGTGATTGTCTATGGTCAATTGCCAGGCAA
TTTCAGTTGTCCATTCAAGAAGTTACCGAAGCAAATAATATAGATGAAAAAGAGCTATTACTACCCGGTC
TATTAATAAAAATTCCCCAAAATGAAACTAAAGATTCCCATCAAAGTGAGTCAGTCTCTACCGTTATTCA
TACTGTTCAAAAGGGAGAAAGTCTTTGGGATATTGCCCAACAGTATCGCCTATCATTAGATGAGCTTTCT
CGGGTAAATGAATTAGCAAAACCTGATTCTTTATATATTGGTCAGCAGATTAAGGTTCCTATAAGTAATA
GTAAAGAGGATATAGCTAAAGATAATGATTCAAAACCAGTAGATCTTTCTTTCGAAAGTGAGAGAACTAA
TTTAAAGGAGATAACCAGTAGCATAAATGAAGAGTTCCAGGAATCGGTTAAGGAGATCAGTTATGAGGTA
AAGCCAGGTGAAAATTTATGGACTATTGCTCAGCATTATCAGGTTTCTCTGAAAGAACTATCCCAGGTGA
ATGAGTTAGAAAATACGGAGAAGTTATCAATTGGCCAAATTATTAAGATTCCTCTGGGAACCAAACAAAC
AGATGATAAGTCCAAACAGATAGAAAATACTGAGAAAGAATCTGAGGACAACTGGGTGGAACATATTGTG
GAATATGGAGAGAGTATTTCCCTTATTGCTCAGAAATACCGTATTCCAATGGAGACTATCTGTCAACTTA
ATCAAATCTCCCCCAAAGATTATGTTTATCCTGGGCAAAGATTAAAAATAAAGGTTAGTGAACAATCTGC
AACGGAAATAGTTCCTATGGAAGTGGCAGAACAGAACAAGTCCAGTATAGAACCAGACTCCCCCCAAGTA
GAACAAGAGCCGGTTTATTATACCGTTAAGCCAGGGGATACCTTATGGACTATTGCCCAACAATATGGGG
TATCAATGGAAGGCATAGTGGCTGTTAATTATTTGACCAATAAAGATATCTTGTCAGTGGGACAGAAATT
GGAAATACCGGCTATGGGAGGAGATAATGTAAGAACAAAAACTGTTGAATATACTGTGGTTAAGGGCGAT
ACACTCTGGAATATTGCCCAAAAATTTGGGGTCAGAATGCATGAAATTATTAATATAAATCAGCTGGAAA
ATATTACCCAACTTGCTATTGGTCAAAAATTGAATATTCCGGTTACTGCTTTAGCTACTGAGCAAGCGGC
AGGCAAATCAAGTGTAGCAAAAGAGGAAGTTCAGACTAAAGATGTGGTCCATTATGTCCAAAAAGGTGAG
ACTCTCTGGGAAATTTCCAGAAAATATCAGGTTAGTTTGCAGTCTATTACCAGTGCTAATCGTATTTCGG
AAACCAGCAGAATTTATGTAGGGCAAAAATTAGTCATACCCAACGCCCGAAATTATTCCCCATCTTCTTC
TCTTTCTTTTATCTGGCCACTAAAAGGATTAATTACTTCTCAATTTGGAGTAAGAACTTTAGGTGGAAGA
CGTGATTATCATACTGGCCTGGATATTGATGGTAATAGCGGTGCTTCTATCAGAGCCGCGGAAAGTGGTA
AGGTAAGCTTTAACGGTTATATTAATGGCTATGGTTATACTATAATCATTGACCATCGAGATGGTTATTC
TACTGTATATGCTCATAATTCAGCTAATTTAGTAAAAGTAGGGCAAAGTGTAAACAAGGGAGATATTATT
GCCAGAGTTGGTGCTACCGGTAATGCTACTGGTTCTCATCTCCATTTTGAAATTAGGGAAAAAGGTAAGC
CGGTTAATCCGTTAAATTACTTACCATAATAAACTAATTCATATACTCAGTATCCAAGGCATCTATATTA
ATCTGTTAAAAAACAGTTTTTTACTCATGGCCGAATAAAGTGGTGTCAATATATTAAATATATTAAATAT
TTCTATAAGTAAGACATCAGCTCATCTCTATCATTTGGATAACCAAATATGGCTGTAAAAAGAATAATGT
AAAAATGAATATAGAAAACAGGAGATTAGGTAATGAATCAAGAAAGTAATATCATTAAGGGAAAGGCTAT
TGCCGATGCTTTAGAAAATGAGTTAAAGTTAGCATCAATTCAATTCTTTCAGAAAACGGGGGTAAAACCC
AGACTTTCGGTGATTATTTTAGGGGAAGATCCTGCTTCCTTATTTTATGTGCGTATGATTGAGAAAAATT
GCCAGAAGGTCAATATTGAGTTTGGAAAGCATTCTCTTTCTGCAGAGACTACTGAAGATAAATTGTTAGC
CCTATTACAAGAGTTGAACCAAGATAAGGCAGTTCATGGGATAATAGTCCAAACTCCTCTACCTGATCAT
ATTAAGGAAGACAAAATCAGGGAAGCATTATCTCCAGTCAAGGATGTAGATTGTTTTAACCCCATTAACA
TGGGTAAATTAGCTATGGGGAATCCTGATTTTTTACCCTGTACCCCTAATGCTGTTTTTGAGATATTAAA
GAGGGAAAAGATTGAGGTAGAAGGCAAACATGTGGTCATTGTAGGGAGAAGTAGTGTGGTAGGAAAACCA
CTAGCACTCATTTTACTCTTAAAACAGCCTCAGGCCAATGCCACGGTAACTATCTGTCATTCCAGAACAA
AGAATCTTGCTTCTTTCACCCAGAAAGGAGATGTAGTAGTAGCGGCAGCTGGAGTAGCCAGGTTGATTAA
GAAAGAAATGATTAGAGAGGGCACCGTAGTAATAGATGTGGGAACTAACGAAGTTGAGGGAAAACTGGTT
GGTGATGTTGACTTTGAGGAAGTATCTCAGGTTGCTGCTAAAATTACGCCTGTTCCAGGTGGTGTAGGTC
CGGTTACTAATATGATGCTTATGCAAAATACCCTGCAAGCTGCCCGCAAACAAGTTTTTTAGTGAAAAGA
CCATTTAAGAAATAATAATTAGATAATTCATCAGCTTAATTAGTATATTTACTCTTATTTTTTTTACCTC
TTTTTATTTTTTCCAGGTTAATTAGTAGGGCAGTAATATCAGCAGGTGTTATGCCTGGAATTCTCTTGGC
CTGACCTAAAGAGACCGGTCTTATTTCCTTAAACCTTTGCCTCCCTTCGTGGGAAATTCCATACAGCTGA
TCATAGTCAATATCGGTAGGTATTTTATAATTTTCCGTCTTTTTAAATCTTCTTACTTCTTCTTCCTGTC
TTTTAATATAACCAGAGTATTTAAGCTCTATCTCGACCTGACTGATAACTTCTGCCTCCAATTTTGGTCT
ATTTGAATCTAAGATTGCTGTATTAGCATAATTTAATTGGGGACGGGTAATTAAATCTGCCAGAGTAACC
GGTTTCTGGATGGGAGATGAATTTAAGCTCGACAGTTGCTGATTGGTAAACTCATTGGGGTATATTTTTA
ATTGATGAAGCCGCTCTATTTCTCTTTCTATGGCCTCTTTTTTAGCCAGAAATTTTTGATATCTCCTCTT
GGATATTAATCCGTATTTGTAACCATAAGGGGTTAATCTTAAATCAGCATTATCCTGGCGGAGTAAAAGA
CGGTATTCGGCTAAACCAGTCCTTAAACGATACGGTTCAGTAACGCTTTTAGTCACCAGGTCATCTATCT
CTACCGCAATATAAGCCTGGGAACGATCAAGAATAAATGGTTCTTGATGAGTTAAAAACTGTACCGCATT
TATTCCAGCAATAAGTCCTTGCTCAGCGGCCTCTTCATAGCCGGAGGTTCCGTTTATCTGTCCTGCTAAG
AATAATCCCTTGATTTTTTTAGTCTCTAAAGAATATTTTAGTTGATAGGGAAGAATAACATCATATTCAA
TGGCATATCCATAACGTATTATCTGGTAATTTTCCAGCCCCTTGATAGTAGATAAGGCTTCCTGCTGGGC
TAAGGGAGGAAGACTGGTAAAAAAACCCTGCAGGTAAATCTCTTCCGTGGTTTCACTTTCTGGCTCAAGA
AATAATTGATGGGACTTATGCTGAGGGAAACGAATAACCTTATCCTCAATAGAAGGACAATATCTGGTAG
GAGCACTGTCTATTGTTCCATTGATTAAGGGAACTTGGTTTAGATATTTTCCTATTACTTGTTGGGTCTG
GTCATTGGTTCTGGTAACGTAGACCTTATATTTATTATAGATTTTCTTTTCCGATTCATAGGAGAAGGCA
AGTGGTTCGCTGGCACTTTGTTGTTCAGCTAAATCAGAAAAATCGATACTTCGCCTATCTATGCGAGGAG
GGGTACAGGTGTTAAAGCGAGTCGTTTTAAAATCTAATGCTTTTAGTTGATTGGCAAGGGCAAGGGAAGC
TAGTTCCCCAGCTCGCCCGGCACTATACCGTATTTTTCCAATATAAATCATTCCATTTAGAAATGTTCCT
GCCGTTAAAATAACAGTGGGAGAATGAAATGACAATCCACTTTGGGTGACTATACCCTCCATTTTATTAT
CGCTAATCAGTAACTGGCAAACCATTTCTTGAACTAAAGATAGATTAGGTTGATTTTGAATGGTATGAAT
CATTTCCTCTTTGTATCTATTTTTATCAACCTGAGCTCTTAAGGCCCACATGGCTGGTCCTTTGCTGGTG
TTGAGCATCCGAATATGCAAGGTGGTCTTATCAGTATTTTTTGCTAATTCTCCGCCTAAGGCATCAATTT
CTCTTGCTACATGACCTTTCCCTGGACCACCTATAGAAGGATTACAGGGTAAGAGGGCAATGTTGTCCAC
ATTGGAGGTAACCAGCAATGTTTTAGCACCACGGCGGGCAGCAGCCAGTGCTGCCTCACAACCGGCATGT
CCGCCACCGATAACAATAACATCATATTGATAATGAGACATTAAAAATCTATTACTCCTCCTGCTGATAT
TAACCTCTTAAAGATAACATATTATAAAAAATTTTACATCTTTTTTTCTAGTAGTTCATTTTCATAACCA
GTAACCTGTTGTTAAACTTTAATGATTAGATTATTATTATTATCTGGAAATATGAGAACTAAGAACGGAA
ATCTCATTTTCTATCTAATCTCTCAGTAGATAAACAGAAAAATCTGCCAATTTAACTTGACAAAGTAAGA
ATCTGGTATTATTATGAATATGAGTTCAGTGAATATTAGTTCATGAAAAGATAATTTAATTTATTCATTA
ATTCAGGAACTAAAATGCCAAAATGTATTAATGGAATTGTAGAAAAAATTTATCAGGCAGCTTTTGATTT
ATTTACCACCAAGGGATACCAGCAGGTAACCATGAAAATGATAGCCCAGAATGCTGGCTTATCAGTAGGT
ACCTTGTACAATTATTTTATTAATAAGCAGGATTTATTCTTAAATGTTTTTAGGCAAAGTCTGGAACAGA
CTCATGCTGCTTTAGATGGAATCATAGAGCAAGGTGGAGACACCTATAAATTTATTACAGCTCTTTATGA
CGAAATGGTAAGGCTTAAGGAATTGGGAAGGGTTATTTTAAGCGAAAATATTGACCATGAAATTTTTAGC
AAGATGCAAGATTACCTTTTCAGGCTGATGAGAACATTGGTTTATAAGGCAGAAGAGAAAAAAGATTTAA
AAATAGCCGATAAAGATAAAGATAGGGTGATTCGTTTATTGATGATCACGCTCTATGATTTTACTCAGCA
ATTTCCGGAGGAAAAAGAGGAAAACATCGATTTTATCTGTCGTCTGGTAGAGAAAATAAAATAAAATAAA
ATAAAATAAAATATAGAAAAGCTTGCCTATTAAATTGCTATAATTTAAAAATATCTGAAATCTGTCTAAA
TTAGTTTTAAAAATTTGTTCAAATTATTAATATGTAGATGTCTGGTAAAAGGAGGGAATTAAAATGGCAA
TTAATTTCAATTTTGCCAAAAAGTATGTTTCTGAACAGATTATTAGACAAGTTATGCGTTACCTGGAAAA
GGACCCCGAGAAAAATTTGATTAAAGTATTGGACCTGGTTGATAAAGTAGCCCTAACTCAAAGACACCGT
GAAGAAATTGCTGCTATCAAGAAAGGTTATCAGGAAAATACAGTTATAAAACAGTATGTTCGGAAACTTA
CCCAGGTTGCCCGTAGCTACCAAGATGGAATGATTATGAACTTCTTTGTTAATGCCGGATTAATGGGTAT
TCCCAGACAGGAGGAAGTAGCTCGCCAGCTGGGAGTCAATGTTCCCTGGACTATCCTGATTGACCCGACC
AGTGCCTGTAATTTAAACTGTATCGGTTGTTGGGCTGGCAAGTATAAAAAGAGTGACAGCCTGGAGGTAA
GTACCATTGATCGGATTATAACAGAAGCAAAGGAGATGGGTATCTATTTTATCACCTTATCTGGTGGAGA
ACCCACCCTATATCCGCACCTCTTTGAAATTTTAAAAAAGCATTCTGATGTGGCTTTTATGATGTATACC
AATGGTACTTTAATTGATGATGAGATGGCCGATAAGATGGTAGAGGTAGGTAATATCAGTCCGGCTTTCA
GTCTGGAGGGATTTAAAGAGTCTACTGATGCCCGTCGAGGAGAGGGCACCTATGATAAAATAATGGCGGC
TATGGATAGGCTTCGGAAGAGGGGAGTTATCTTTGGTATCAGTCTTACCGTAACCAGACAGAATGTTGAT
GAACTATTTGGCACTGATGACTTTATTGACCATATGGTAGAAAAGGGAGCCATCTATGGATGGTCCTTCC
ATTATATTCCGGTGGGTAAAGATACTGACTTTGATATGATGATTACTCCAGAGCAAAGGGAAATGTTGGC
TTATCGGGTTCCTGAAATACGAGCAAAAAAGCCTCTCTTTTTGGCTGATTTCTGGAATGATGGTACTTTC
TCTGGTGGATGTATTGCTGGTGGTAGAAGATTCTTCCATATCAATGCCAAAGGGGAAGTGGAGCCTTGTG
CTTTTGTCCATTTTGCCGTAGATAACATTAAGGAGAAGAGTTTGAAAGAAGTGCTACAAAATCCCTTATT
TAAGGCCTATCAAAAACGGCAACCCTTTGGAGAAAATTTAATGGCACCCTGTCCTATTATTGACCATCCT
CAAGATTTAAGGGCTATCATTGCCGAATCAGGAGCACATCCCACTCATGAAGGGGCAGAAAGCATTTTAG
AAGGAGAAATTGCTCAATTTTTAGATAACCTTTCTGCCCAATGGCAGGAGAAATCGAAACCAATCTTTGA
GCAGAGAACCAAAAAGGCGTAGTAAGTGCATAATAAATGAATGCGCAAATGCAGAGAAAATGCCAGAAAA
GTATGATATTTTAGTTATTGCGAACCTGTCCCTGAACTAATATTTAGGGACAGGTTCGCAGCCTTGTCCC
ATTAAGCCTACCTTATTATTCCAAAATTAATTTTTAACCTAAACCGAAACAGTTTTGAGTGATTTGTGGT
AAGTTTTTAGTTAAAATACAACAGCCATAAATATTATGATATAATAAAAGCAATCTATTTCATTCTTGAC
TACTACCTTATTCATTCTTAATACTACAATTACAATTTTTGCTTTTTAGTCAAAGATTTTAAATATATTA
AGGACTAAATTTTATACTTAGATTAGACGGGTCTTCATTTCAGTATTTATCCCAGGAGGTCTAAAATGAT
AGAAGCAATTAGAAATATTGGAGAATATGCCCTTAAAGACAATATAACCCTGGATACATTTCTTAAGGGA
ATTTGCGAGAAAGTTAAAGAAACAGTACAAAATAAAAAAGGTGACATAATTAAACAACATGTTGTTTTTT
TAAATTTTGATACAAAAAGCAAAAAAATTGAAGTTGAATTTGAACAAGTAAACGCTGGTGGAAAAGATTC
TGGGAAAGAATATCTGTGGTTAGGAAATAATCCAGGTGCAAAAGAACAAATATTTCTTACAACAAATAAT
CCAATATATATTTTGACAAATACATTATCAAACCTTAAAAAAAGAACAGGGCCAGGAGAATTTAAATTTG
TTTTAGAAAGAATTTTAGATGGTTTTTATACTGATGAGTACGTAGTAGATCCTTCAAAGTTTGATTTAAT
AAATCAGAAAACGATAGATATAACAAAAAGTTTACATTCGATAGAGAAAAGTTTGATTTATATAAAGACT
AAGGAAGAGATCATTGAAAAAATCATAAAGTTGAAAGGTATTTGCAGTAAAATTGAGGTTAAGTTTGATA
TATCCTCAAGAGGCAATATCAATGAATTAAAAGAACAAGCTATGTCAAAGTGCAAAGAGTTAATGAAGTT
AAATATTAAAGAAAGATTAGTAAAAAAATACAAAGAAGATATTATTAAAAGAAGTAAATCCCAAACCAAT
AAAAGAGAAAGTTTGTTAACTAATGATCTGCTTGACGAAAAATTTATTTCAAGAAATGAGGTTTCTATTT
TTACTATTAAACTCGATGGGGAATTACTATGTAATAGTGAAGAATATAAAAAAATAATATTTGATGAAAA
AATTAATAATTTGTTTAATATAAACCATAAAAATTATAAGAGCAATCTTAAATCGAAAGGAATATGTTCT
ATTTGCGAGAAAAATAATATATTAACAACCAGTAATGCCACAAATTTGAAATTTAAATTTTATATGACTG
ATAAGATTGGTTTTTCATCTAATTTAGATGGTCAATTTACAAAGAACTACAACATTTGTAAAGAATGTTA
TCAATATTTGATGGTAGGGGAAAATTTTATTAACAGTAATTTGAGCGTACCAATTGGAAGTTTGAATGCT
TATATTATTCCGCATTTTATTTTTAAACTAGATAGTTTGGATATAGAAGAGTTTTCAAAATATATTAAGT
ATTCAACCAATTCCATAGCTAATTTAAATTCTATTTCAATATTCCAGGATAAATTATTAAAATATAGGGA
TTATGAGTTAAAGAAAAATGATTTTATAATAAACTATTTATTTTATTATAATCCTGCTGGAAGTAGTGAA
TTTAAAATATTAAAGTTAATAAAAGATATTCCACCCAGAAGATTAGATCTTATTAAAAGAGTGGAAGAGG
AAATAAGTAATTTAAGCAATGAATATTATGAAGAAAATACATATTTAAAGGTTGATTTAAATCAAATTTG
GGAATCTATACCAATTAAAAAAGGAGAGAAAAGCAGTTATTATTCTGGATATTCAAGATATCTTAATATT
ATAGATGCCATATTTTCCGACAAAAGAATTGACTATAATTTCTTAATTAATCAGTTTATAGAAACTATCA
GGATTATTAAGTTTAAGAGGGAAGGCTATAATATCCGAATAAAACAAGATTTCATAGATAAAATTCTTAT
TTTGAACTTTTTATTGTTATTTTTTAATAAACTAAAGTTATTAGGAGGTATAAATATGATGAATAAAAAT
TGCGAAACAAGTCTTTATGAAATAGAAGAATTAATTCCAAAAGAGATTTTGGATTACTGGAGAAATATAG
AAATATACAATGATAAATCCAAGCAGGCTTTATTTTTAATCGGTTATCTTATGGGAGAAATTGGTTATGC
TCAAAGTGTCAAAGATATTAAAAATAAACCTATTTTAAATAAAATTAACTTTCAGGGAATGGGAGAAGAG
AAATTGGTTAAATTGGCGAACGATATTCTTGAAAAGTTAAAACAATTCGACAAATTGCATTATAATGAAG
GAATTTATTCTGCTGTTAAATTATTAATGGATAATAACATAAAGAAATGGAACTTATCCAATCAAGAAAA
TGTATTTTATACCTTATCAGGTTATGCATTCTTAAATTATTTAATCCGAAAGAGAAGTAAAGAAAGTAAA
GAAAGTTTTTACGAAGAATTAGAAAGAAAATCAGTGCTTATTGAACAAATAAAAGAAAATGGTGGTAATG
TAGAAGAAGATGAAATAATATTATATGAAGCAAAAAATCTTGCAGAAAACCGTAAATATTCAGAAGCTAG
AAAACTTTTAGATAGGATAAAGATATAAAATATAAAGAAAGAGGTTAAATAAAATGAATAATCAAACCGA
AATTAACAAATTTTTAAAAAGTGAAACTATCAAAAATAATAGCGATATACTTTTTATTTATGACGCAAGA
ATGTCTAATCCAAACGGTGATCCAGATGATGAGAACAAACCAAGAATGGATTACAATAGAAACATTAATC
TTGTCTCAGATGTAAGGTTAAAAAGGTATATCAGAGATTATTTTATAAATTTTAAAGAAAAACAAATTTT
TGTATCAAAAGTTGATGGAGAAACAGTGGATGCTACAAAACGTCTTAAAAAATTAATAGAGTATAATGAA
GATGAGATTAAAAAAAACGAAAACCTTAAAGACTTATTTAATAATAAAGAAGAGCCTAATGAAAAAAATT
TAGCAAATCACTTGCCTTGGCTTTTATCAAAACTAATTGATGTTCGTTTTTTTGGGGCAACAATGCCTTT
GAAAAGCGAGGTAGGTAAAGGAGCTTCAATAACATTTACAGGTCCAATCCAATTTAATTGGGGATATTCA
TTGAATAAAATATCAGGGCCTATGGATTCTTGTACTATTACCTCGACTTTTGCAGGAGCTGGAGAAGAAT
ATAGCACAATAGGAAAAGATTTCCGTGTAGCTTATTCTATAATTGCTTTTCATGGCATAATAAGTGCATC
AAGAGCAGTCCTGACTAATCTTACTGACAGCGATATAAATCTATTAGATGAGGCAATGATTTATGCCATA
CCTTTAGAAGCAACAACACGTAGTAAAGTAGGTCAATGTCCACAATTATATATTCGGATAGAATATAATA
CGCCTGGATTTTTTTTAGGAGATTTAAGAAATTGTTTAAAAATTGTAAATAATGATAATAAAGAAATAGA
GTTTAATGACACCACATATTTTAAATCTTGTAAAGATTATAAATTAGATTTGACAGAATTATCAACAAAA
ATAAAGGAACATGACAACAATATTTATAGAATTAATATTTGGAAAAACCAAGATTTTAATATTAATGGAT
GGGATATTAATAATAAAAAGTTAACAATAATCAATACATAATAAATAAAAGGGTATTAATTGGTTATAAA
AAAAATTAATTAAGAAAATATTGAGAAAGGAATAAAAAATGCCAATTAATAATTTTCCTTTTGATAGCGA
TAGGATATTGGTCTTTGATATAAAAGGCCCAATGGCACATTTTAGAAAATACTATACTAATTCATCTTCT
TTAAGTTATTTATTTCCACCAAGGACAGTAATTGTCGGTCTGATTGCAGGCCTTTTAGGAATTCCAAGTG
AAAAATATACCAATATTATGGAAGATATGTATTATGAGAAATTTGATGATAAGAAATGCTATGTGGCTGT
TTCAATTAGATCTAAGATTAGAAAAATAATGCAAACTGTTAATTACCTTGCTACGGATAATTTTCCAAAA
ACTCCTTACCAATTATTTTTAAAGATGATAATGGGGAAGATAGGTATTACTCAAATTCCCCTAGAACTCT
TAACTCCTGAGACTGGTAACAATATAGTATATAGAGTATATTTTTACCATACAGATAGCAATATATATAA
TGACTTAAAGAGTAGATTGAAAGAAAATCACTATGAATTTCCTCCCTATTTAGGTATATCAGAATTGCTA
GCTTCTATTAAATATATTAATGAGGCTAAGATATCTAGAAGTTTAAGTAAAGAATCAAAGTTAAATAGCG
TTTGTAAACTAAAAGAAATTGAAATAAATTTTAATGGTGGCAATTTTCAGTACATGACCGAGAAAATGCC
TACTGGTTTTTATAATGGAAGAATTCCCAGGGAACCGTGTGTTTATCTCTGTGAAGTTAAAGATAAAGAT
TTAAACATAAAAGTAAGAGATAGTTTCTCATGCTATTCTGTTACTTATACTGAAGACAAAAGAGAATTAA
TTGAAACTATAATGTTTATGTAGAAAAAAGCAAAGAGTAAGATGATAGAGTTTTATTCACATTTGGAGCC
GAATAAAATATTATTAAAGGACCATTTGCAATACGTAGGAAATAGAAGTAAGAAAATTATTCAATCAAAA
AAGATTGATAAAATAGATGAGAGAATTCTTGCTGATATTTCATATCTTATTGGTATCTCACATGATTTTG
GAAAGTATACTACTTTTTTTCAAAAGAAATTAAAAGGATTTTGTGATAAGGATGACCGTTTAACTCATCA
TGGATTAATTTCTGCTTTTTTCGCATTTGAAATTGTGAATGAATTTGTTGAATTAGAAAATGTCGGGAAT
GAACTTCCATATAAATTTCTTCCATTACTTGCTTACGTTATTGTAAAAAGACACCATTTGGATTTGGGGA
ATATTGAAGATGATGTAAAGGCGGAAAAATTATTTGACATAGGTTTTAAGAATTTAAGCAAACAATTAGA
AGATATCTGGGAGAATAAAAATCAAATAAATGAGGAATATCATTCATTATTCCAAGGCTACCCTATTTGT
ACAGAAAAAATTTTTAATAATCTAGAAAAATATAAGAAAAATGTTAAATTTTCTTCTGATATTAATTTAA
TTATAAAAGATTTAGATAAATCTTTTTATTTTTTTAGGAAGGCTAATGATAAAACATTAATATACTATTT
TCTAATATTACTATTATATTCTGTTTTAATCGACTCAGATAAGAAATATGCAGGTGGTGTTAGAGAAATC
GAGAGGAAGAGATTACCAAAAGATCTTGTAGAGACTTATTTGAATAAAGAGAAATTTCAAGAAGAAAACA
AAACTAATATTAACAGTGTAAGGGATGAAATTCGGAAGTCAGTTTTGAAAAATATCAAAGATCCTCAAAA
TAAAAATCAAAAAATCTTTACGTTAACCGCACCTACTGGAACTGGTAAGACTTTAACTTCACTTTCTGCT
GCTCTAATACTGAGAGGTAATTTAAGAAAAATATTCAAAATGGAAAATGAACCGCGTATAATATATTCTT
TACCTTTTACGAGTATTATTGACCAAAATTATAGTGTATTTGACAAAGCATTAGCACAAATGGAATGTTT
TAAAGCGTATGAAAGCGAATATTTATTAAAACATCATTATCTTTCAGAAATTTTCTACAAAACAATTGGT
ATAGACAAAGAAAAAGATGTTGACGAGAGTCTATCATTAATTGAATCTTGGGAATCTGAAATAATTGTTA
CCACTTTCATTCAACTATTTTATACCTTAATAGGTTATAAAAATCGCAGTTTAAAAAAATTTCATAATAT
AGTTAATTCAATAATTCTTTTAGATGAAATTCAAAATATACCTATCGAGTACTGGAATCTGGTACGAGAA
GTTCTACTTGGAATGACAAAATACTATAACTGTAGAGTTATTCTAATTACAGCTACAAAACCATTGATAT
TTGAAGAGGACGAATATATTGAGTTAGTTGAAAATTATGAAAAATATTTTAAAGAATCTGATTTAAACCG
TGTTTGTTTAAAAATAAATCTTAGTACGCAAGTTATACCAAATTTTTATAATAGTTTAATTGATTGGTCT
AAAAGTTCATATTTATTTGTATTTAACACAATAGGAGCTTCATTAGAATTTTATTATCTAATTTCTAGAG
ATAAATTTGAAGAAATTGAGACAGTTGTTCTTAATAAAGAAGGAAAAAAGAAAATAAAAATAAAAAAAAT
TATTAAAGGAGACCGCAAATATGATCTATATTATCTCTCTTCTAACGTAATTCCAAAGGTAAGAAGAGAA
ATAATAGAAGTAATAAAAAAAAGAATTGAAAATAATCAAAAAGTTATAATAATTTCAACCCAATTAATTG
AAGCAGGAGTTGATGTAGATTGTGAATGTGTTTATAGAGATATAGGACCTTTGGATTCTATCATTCAAGT
TTCAGGCAGGTGCAATAGAAATAAGAAGTATAGCACAGGGGAGACTCATTTAATAAATTTAATAAAAATA
AATGAAAAAGGTTCAGAATATAGGTATGCCAATATTTACGATAAAGTTCTATTGAATATAGTTAGCGAAT
TACTTAAAGAAAAAGAATTTATTTTTGAAAAAGATTTTTTAGATTTGATAAATGAGTATTTTAGAGAAGC
AAAGGGGAAGTCTATTTTAGAAACCAAATTAATTAAATCACTTTATAGTTTATATTTTTATGATAAAAAT
TTAGATAGTTATAAGCGTAAACCAATTTCTGAGTTTAAGCTTATTGAAGAGAGAGATTGGTATGAAGTAG
ATGTCTTTGTGGAATTAGATGAGGACGCCCAGAAGATATATAGAAAATATCAGGAAATAAGAGAAATAAA
GAATACCTTTGAGCGGAAGAATGAATTTTTAAAGATAAGAAAAGATTTTTACGATTATGTTATTTCTATA
CCTTATCAATATGCCAGCGATTTTATAGAGGATAAAGATATTAGCTATATTCCTAAAATAGCTAAAGAAG
ATATTGAACAGGGACATTACTATGACCCAGAAACTGGCTTTAAAAGAAGGGAAGATTTTTCCGAAGGTGG
TTCATTGATTTTTTAGTATAGAATATAAAATCTACAGGCTCATTATGATTATAAAAACAATGAAAATAGT
TATGGAATCAGATCAACCGATAATAGGAAAAGCTGAAAAGTTAAGAGGATTTTTTGCCCATCAATTTGAT
AGCTATCTTCTATTACACCATCATTTGGCGAACAATAAATTTTTGTATCAATATCCTCGCATCCAGTATA
AAGATATTGACGGTAAAAAGATGGTTTTAGGCTTAGCTGAAGGGGTAGAAGTATTGCAAAGTATTTATAA
TCAATATGACTGGATTAATTTGGGTGGCTATAAATATCAAATATATAGTAAGGAAATTTCTATTAAAGAA
GAAATATTTGGAGTCACCGATGAATCAGATAAGCCAAATGGGTATTTAAAGTATCAATTCCTAACCCCCT
GGTTTGCCTTAAATGAAGAAAATTATCGCAGATACCGAGACTATTCCTTTGCGGAAAGGACTGATCAATT
AAAAAGTATTTTAATTCAAAATATTATAGCAATTGCTAAAACCTTTAACTACTTTGTTGACAAAAAAATT
CTGACCGAAGTTAGCCTGAAGGAAACGGCAATTGACTTTAAGGGGAAGTCAATCATCGGTTTTCTGGGAA
CTTTTCAGGTGAATTTTCATCTCCCCGATTATCTTGGTCTGGGCAAATCTGTCTCTCGGGGCTTTGGCAC
AATCAAAAAATTAAAAGATATAAATAATAAGAATAGTTAGGGAATTTTGTTATGCAATTAGTTATTAATT
CTCGAGGCTCTTATTTAAAAAAGAAAGAGAATTGTTTCCTGGTTAAAAATGAGGATAAGGTTTTTGAGGT
ATCGGTAAAGAAAGTCGATAGTATCTTGATTACTACCAGTGCCTACTTTTCTACTGATGCGGTTAAGTTT
GCTGTGGATAATAATATTGACATTGTCTTTTTAGATTATTTTGGTAATCCCTATGGGCGGGTATGGCATT
CCAAATTAGGTAGCACCACCTTAATCAGACGATATCAGCTGGAATATTCCTCTGGTGAGAAGGGTTTGAA
ATTGGCAAAGGAGTGGATAATTAAAAAAATAGATAATCAGATTAATCTTTTAACAGAACTCAAGAATGCA
CGTAAAGGTAAAGAAGCCCAATTACAAAATATTATAGACAGTATTTCTCAGAAAAAGGAGATACTACAAA
ATCTACAGGGCACTATTGAAGAGAAAAGAAACCAAATTATGGTTACCGAAGCAGGAATAAGTAAAGATTA
TTTTTCTGCCATCAGCTATATTATGCCAGAACCGTATAAGTTTAACGGGAGGAGTAGAAGCCCGGCTAAG
GATGAATTCAATTGCCTTTTAAATTACGGTTATGGAGTCCTCTATTCTTTGGTAGAGAAGGCCTGTATCA
TAGCGGGCTTGGATCCTTATATTGGATTTTTACATACTGATAATTATAATAAAAAATCTTTTGTCTTTGA
CTTAATTGAGCTATACCGGAATCTGGTTGATAAGACAGTAATCCATCTTTTTAGTAAAAGACAGGTAAAG
AAAGAGCATTTTGATAAGATAAGGGGAGGCTTAACCTTAAATCAGGCTGGCAAGGCCTTATTGATTACCG
CCTTTAACGAGATGATGGATAAGACAGTAAGATATAAAGGTAGAAATATTAAAAATCGAAATATTATCCA
ACTTGAATGTCATCACATCGCCAATAGTTTTATAAAGGGAAGTAAGTCAGCATGTTAGTATGGATAATCT
ATGACATTGAAAAAAATAGGATAAGAAGTAAGGTTGCTGCCCAGTGCAAGGGATACGGATTAATAAGGGT
GCAGAAGAGTGTTTTTCTGGGCACTTTGAACAATAATGAGCTTGATGAGATAGCTATAAAATGTCAAGAA
CTTATGGATGAGAAAAGAGATTCTATCTATATTTTTCCCATGTGTGATGAAGATTTTAAGAAGGTAAAAT
TGTTGGGGCAGGCTTTTGATAGAAAAATGGTCAAAGATGAAGTATTGGCTAAATTTTTCTAGAGAAATAT
TTCCGGGACGAGAGAGATAGAGTAATTAGTAGCTATATAGAAGGATTTGATAAGAAAATAAAAAAATGAA
AGAACAGAACCAAGGTCTTACGCTAACTAAAGAGCAAATTTTTCTCACACCATCTGAGATAATGGAATAT
TTGTTTTGTCCGCGCTTTATTTATTTCATTCATTGTTTAAATATCCCCCAGCATGAGGAGCAGAGGTTTA
AAGTCTTGATGGGCAGAGAAGTGCATGAGAAAAAGGCTAAGCTAAACAAAGATTATCTTAGGAAGAAAAT
TAATTGTATTAAAAGAGAAAATTTAGTTTACCTGGTCTCTGAAAGATATCACCTTAAAGGCGAAGTAGAT
GAAGTTTTATATTTAGAAGATAATACTATGGCCCCCTTGGATTACAAATTTACAGAATATAAGGAAAGAT
TGTATAGAACACACAAGATACAATCAACCCTTTATGCACTTTTAATTATGGATAATTACGGATGTGAAGT
GAAAAGAGGTTTCCTGTGTTATGTGCGAAGTAAAAATTTGCTTAAAGAGATTACCTATAAAGATAGAGAT
TTTATGAAAATAAGTGATATAATTAAAGAGATGTTATTTATAATTCAAAATGGTTATTTCCCGAAGGCTA
CTCCCTATAAAGTTAGATGCATTGATTGTTGTTATAAAAATATTTGTTTGAAGTGAGGGAAAATGGGCAA
AGCTTTTTATTATAGGACTTTGCTGATGAAAAAAGTATGTAAAATGATCAAAAATAATCTGTTTTTTATA
AAAAAAGAGAGCTTTTTCAAGGGAAATAGCTCGACAAAAAGTCTACGAAACGTTTATATATATTAATTTT
TTTTAATATTTAGTTGAAGAGAGACATCCATTAAAACAAGGATTGAAACTTAGCTTACTCCAGGCTTCCC
GATTAAAGTCTTTTAGGTTGAAGAGAGACATCCATTAAAACAAGGATTGAAACGATATACATAGGATTAG
AACTATACTTCTAATCTCGTTGAAGAGAGACATCCATTAAAACAAGGATTGAAACATTGCAAGTTTCCCT
TTATTTTCAGGCTTTTGAAAAGTTGAAGAGAGACATCCATTAAAACAAGGATTGAAACGAAGTCATCAAT
GGTAAAGCCTTCATTCAACCGGGCGTTGAAGAGAGACATCCATTAAAACAAGGATTGAAACGAAATTATT
GATTTCGAAAGAAAGGGTAATTTAGTTGTTGAAGAGAGACATCCATTAAAACAAGGATTGAAACTCTGAT
GTTAATACTGCTACTACAACTAACAAATATGGTTGAAGAGAGACATCCATTAAAACAAGGATTGAAACGT
TTTTTCAACAAAGTGGATATCTTTGTTCATTTGGAGTTGAAGAGAGACATCCATTAAAACAAGGATTGAA
ACATGTGTGAAAAAAGGCAACCAGAAAAAATCAGAAAAGTTGAAGAGAGACATCCATTAAAACAAGGATT
GAAACAGCCAGTGCCTATTTCTCTTAGTGATATTTGTCAGGTTGAAGAGAGACATCCATTAAAACAAGGA
TTGAAACATTCATTGGGCTTGGGATTTAGGAACTAAAGGAATTGGTTGAAGAGAGACATCCATTAAAACA
AGGATTGAAACATCATCCAGATTGGGACTATAAATTTTTTATCACTTGTTGAAGAGAGACATCCATTAAA
ACAAGGATTGAAACCCTGTTCCCTTGCTATCTGGCTCTGGAGTTTTTTAGTTGAAGAGAGACATCCATTA
AAACAAGGATTGAAACGTATATAGGGAAGTATCACATTTTATCCCCTTAAGGTTGAAGAGAGACATCCAT
TAAAACAAGGATTGAAACAAGAAATTAGTAACACTACTTTGGATAAATTAAAAAAGTTGAAGAGAGACAT
CCATTAAAACAAGGATTGAAACAAACCAGTAATGATGGCTCGCTTGATTGGTATTAGGTTGAAGAGAGAC
ATCCATTAAAACAAGGATTGAAACTTCTCAAGCAGTAAATTGTTGTATCCTCCCAGCTGGTTGAAGAGAG
ACATCCATTAAAACAAGGATTGAAACTAAAATATCTTGCCAGTTTAGCAGGACAGACAAATGGTTGAAGA
GAGACATCCATTAAAACAAGGATTGAAACTTCTCAAGCAGTAAATTGTTGTATCCTCCCAGCTGGTTGAA
GAGAGACATCCATTAAAACAAGGATTGAAACTTCTCAAGCAGTAAATTGTTGTATCCTCCCAGCTGGTTG
AAGAGAGACATCCATTAAAACAAGGATTGAAACTCTTTTTTCACATACTGGGTGATATAGACATTCAGAG
TTGAAGAGAGACATCCATTAAAACAAGGATTGAAACCTAACGGAAGCTTAAAATTGGACTGGAACGATTA
TTGTTGAAGAGAGACATCCATTAAAACAAGGATTGAAACGCCCAGGAGCCTCCAGCTACCGGACTCATAT
ATATTAGTTGAAGAGAGACATCCATTAAAACAAGGATTGAAACAAGATAATAAAAAAAGGGGTCCCGGGT
GTGGAAAAGTTGAAGAGAGACATCCATTAAAACAAGGATTGAAACATAATTATTCTATATCTTTCTTTTT
CTCTTTTCAATAGTTGAAGAGAGACATCCATTAAAACAAGGATTGAAACAGTATAACAGGTATCCGATTC
ACCTGGTCAATTAGCTGTTGAAGAGAGACATCCATTAAAACAAGGATTGAAACTTAATTACTCGTCTTTA
AAATTAATACTAACTTCTGTTGAAGAGAGACATCCATTAAAACAAGGATTGAAACTTAATTACTCGTCTT
TAAAATTAATACTAACTTCTGTTGAAGAGAGACATCCATTAAAACAAGGATTGAAACTCAAAGAAAAGGG
GATATTCTTCATTCGTTTTGTTAAGTTGAAGAGAGACATCCATTAAAACAAGGATTGAAACTCTTTTTTC
ACATACTGGGTGATATAGACATTCAGAGTTGAAGAGAGACATCCATTAAAACAAGGATTGAAACCTAACG
GAAGCTTAAAATTGGACTGGAACGATTATTGTTGAAGAGAGACATCCATTAAAACAAGGATTGAAACTTA
ATATAAATAATATATAGTAAATATAAAATAAATGGTTGAAGAGAGACATCCATTAAAACAAGGATTGAAA
CTTGATAGCATTAGCGAATTCTTGGAAATCAACAACAGTTGAAGAGAGACATCCATTAAAACAAGGATTG
AAACAAGAATAGTAGTACGGTTTCGTCAGATAAAATTTACGTTGAAGAGAGACATCCATTAAAACAAGGA
TTGAAACATTATAACAAGCGGTTACAGATGCGAAACATATAATGTTGAAGAGAGACATCCATTAAAACAA
GGATTGAAACATGTAATTCCTTTTGTGTCTAATATCTCAATTAATTTTGTTGAAGAGAGACGTCCATTAA
AACAAGGATTGAAACAATAAATACCTTTCATTTAATTTTCCCCTCCTTTCTAGTTGAAGAGAGACATCCA
TTAAAACAAGGATTGAAACTTTCTTCAGAGCCAGCATCAAAAGCGATTATAACTCTGTTGAAGAGAGACA
TCCATTAAAACAAGGATTGAAACTACAGATGAATAATGAAGTAGATGCTATGAATTCACAGTTGAAGAGA
GACATCCATTAAAACAAGGATTGAAACATACCAGAATAAGAAAAAGAAGGCGTTTTAATATCGTGTTGAA
GAGAGACATCCATTAAAACAAGGATTGAAACTCCCACCAACAAGCAAAAAGAAATAGACAAAGATAAGTT
GAAGAGAGACATCCATTAAAACAAGGATTGAAACTCATCTTATTTTATCTCCTTTATTTAAAATTTTTTA
GTTGAAGAGAGACATCCATTAAAACAAGGATTGAAACTGTGAAGACACAAATAAATACTTAGCAGGTAGA
AAAGTTGAAGAGAGACATCCATTAAAACAAGGATTGAAACAGCAAAGCAGGAAGTTCATAATCTCTAACT
ATTATAGTGTTGAAGAGAGACATCCATCAAAACAAGGATTGAAACTTCAAACATCAAACAGGGGACGGTT
CTCTGTTTGATAAATCACCTCCTTCCTATTAATTTTTACGAATATTATTATTTTCTATTTTCTAAATTAT
GATTACACAGGTAATATTGATATTCTATAAAACGTAAAAAATCCTCAATTTAGAAATAACTTCATGCTAC
AAAAAGGATTAGGGGTTACATTATTTTATTTATTATTAATAATAAAGGATTTTATCGGCACCAAGCATTG
CTTCAGCTGCTTGCGGCAATTTTACCGGAGTAATAAAATCCTCTACATTAGAGGTATCTTCAATTTCTTT
AGCAAAACCATCAATAACGTGGAAAGTTCCGCAGGAAGCAATATTTAATCCCATTTGTTCTTTTGTAAAT
CTAGCAAATTGTTCAAGGTTATCAGGTAAATCAGAAGCATTAATCCCTTCCAGCTGTCCAGCAACTAATT
CCTTTACTGAATCTGCAAGAGGGAAAGCAGCTAAAGTCCCTTTTTTAGACATTTCTATCCCTTGAGGTCC
ATAGAATACAGTAACATTATTAATTTTGGCAAACTTCTTAGCCATAAAGGCAACTACGTAGGCGGCATAT
TGATTGTATGCTTTATCCTTTCCGGTATTAACAATAATCAATAAATTTTCTGTTTTCATAATAATTTCCT
CCTTATATTTAGAAAATAGACACAATATCTTGCCCCTAATCCTTAATCTATATTTAATGATTTAATAAAA
ACTATACGGATAAATTAGTAACATTTTTTTTGATTTTTAAAATTAGATCGATGTCCTTTCGAATGATTTT
TACATTCATCTGTTAGTATTCTGATAGCATTTTACCCTTCGGGTTAATAAAGTTATCTAATTATTTAGCC
TTCATCGCTTATATAAAAAGCTGGCAATCTGGCAGTTATAACAAAAAATACATTAGGTCTATATCTTCGC
GTCACACACCTTTGTTTTTTGTGATAGTTTACCCTTTTTAGGTTTTAAGAAAATACGCATTATTTTATAT
AAATGAAAATAAATAAAAAGGACAGAGTAAAAATAGTTATATTACTATTTTTACTCTGTCCTTTTGCCTG
AAAGATTCTTCCTAAAGAAATTAGGAAACATTTTTTGTAAACTCTGCAAGGTTATTCCCAATAATTAGGA
ATTGCCCCTTAGGTGCCTTTTTGTATAAAGCTCTCCAGAGTTCTGTCCGGTAACGGTCCTTTTGCCTGAA
AGTTTGGATACATTTAGTATCTTACCTCTTCGGCTCTTTTTCTTAATTTAATAAGAAAAAGTCTCTTCTG
TTACCTTCGTACAGAATGCGATATTAAATTTTGTTTATAGTTGCAAAATAAGATATTATTGACTAATAGA
TCATTATATTTTAAATTATACATAACATACTAATTATTGAGTCCCCTCTAAAAACCCCATCAAGCAACCT
GCCAACATTTTATTTTAAAATTGGGTAATTGGTGAATTTGACCATAAAAAAGACGGAACTAAAAATATTG
CGCAATTTTTGACCAATTTGAAGCAGGGTCTTAAAAAACAAACGGTCTTTTGTATTTATTAGTCCGGATA
AATCCGGATTTACCACCAGATAGCGGTGAATCCTCCCAAAGTTTATCGATATTCCCATACTAAAAGCATA
CATCATGGTTTTAAACTTTCCCCGGATACGCAGTTTTCCCCTATGATTTAATGGTTTTACAAACTCTTTT
TTTTATCAAAACAAACCTGGTATCTGCTTCTGGTCTTTTTCGATTTTACTTTCTGTAGGGGACAGGATAC
CTCATATTCTCCTTCTCTTTCTTCTATCTTTATCTCTACTTTATTCTTCTTTCCTCTTACCGCCGTCTGT
ATGTGCGTAATTCCAAGCTCTTCAAACTTCTGGTCATTATCTTCACTCCTGTATGCCCCGTCGGTGTGTA
ACTCTTTCAGGGGAGGGATCTTCTCTTTTAATGTTTCTATACGGTCATTTAATATATCACTGTCCTCTAT
ATTGTTTGACTTAACGGCAATATCGGCTAATAGATTTAATCTGTTTTCCGGGTTTGCGGTTTCGGTCACC
TTAACACTCTGTCCCTTCGCTATGTTCTTATCTTTCTCCTCTCTGCCTGTGCGTATTCGCAGACATGTGT
ATTGGCTTACTTTATACAACTATTATACAATTTTACCATCTTAAAAGCAAAGATATTTTATACTATGTCT
GTGTCAAATTTTTGTAGGTAGTTTTTTCTGCTGTCAAAATGTTCTTGGTTTTAGGTAGACCTACCTTACA
GGTTAGAAGAGACTATAGTGTTCTTTAATACACAGCAAATACCCTTATTTTATTTAATTTACAGTAATAC
ATACTAAATCAACTTTCTTTAGTTTTTCTCTTTTGTTACCCAAGCTCTAATTGAGATAATTTTCTTAAAA
CACCTACCCAGGGTTTATCCTGATTCAGCCCATCTAAGGCCGGGATCTTAGCCTGTATTACCGGGGAAGA
ATAAGCTTCTTTGGTAAAACAGGATGCTGATAAAGGTGGTTTAAATGGTGTTAGTCTAATGGGATAATTC
CTATCTTTGCCTCACCAGCTGTCCCAGTTTCCATTGAGAATCATCTTTGTTACCTTCAGTAAAGAGATTG
CTCCATGCTTACTCCAGCTGCTGCCTTTTTTCAAGCGGAACAGATGACTGTATTGACATTGGATTCAACC
GCTCCGGTTTTGGCGATATCCTTGTCTTTAAGTTTTACCTGATTGGTAATCCCCTGGCGGTTGTTGGCTA
TGTAGGTGTAGAATTCTGCCAAGAGCTTCTTCTGTTTTTGCTCAAAAGAAGTGACTAAGAGCTTGTCAAT
CCTTGCCAGGGCATCATCAATACGATTGGAGAAAAGCAAGCTTCTGATCAGCCTCTGCTGGCTCTTTGAA
GGAGTTACGGGCAAGCCTTTTACCCCTGGAGAATTAATTTTGCAATCAGAAAGAGTCCATAACTTCCAAA
GATTGTTTAATTTGAGGATGGGTTTTGGTACACGGGAATATGACCAAATTCCCTATCGGGCGATGGGACC
AGTAACCGTGGAAGAATATGTATCACGTAAGGAGCTTTATGGCCGGCAACTTCGAGAGGTAGCGCATTTT
GAGGTCTAGGGCAAAACTATTGAAGAGAAGATTAAAGCCTTACGAAAGTACCGAGAAGGAGAGTATCAGA
AACTTTAGAAAGATAAATATTCTTTCCCCTTAATAATGGTTAAGATCAATGGCAAGTATATTTTCAAGGA
AAAATACCAAGATACTTTAATTGAAGATAATGATGATGTTCAGGTAATCCATTCGATTGCCGGTGGATAA
AAGTCTTTTAATACGGATATTTATTAAAACGGGGGGGGGTTAACTCCTGTTTTTTGTTTTATAGAAAAAA
TGATGCTTAATAGACAGGCGAGACGCCTGTCTTACGATATTAGGGCGAATTATTTCCCAAATTTTCTTTG
CAAATTTTATAAAGCAGTGATATTATTCAATGGAAAAAATATTAAGGGAGAAAGAATAAAAAATATGACG
ACTACTTTGGATTCAATAAGTGAAAATAAAACAGTAAAAGTTATAGATATATCCGGAGGATGGGGGGTAA
GACAACGATTAAGTGGTTTAGGGATACACCCGGGAGATGTTATAACTGTGAAAAAGAGTGCTATTGTGCG
AGGACCCATTTTAATAAGTGTCCATGGGAATCAGGTTGCTTTAGGCAGAGGGGTAGCAAGGAAAATAATA
GTGGAGGTAGAAGAATAATGAGGATAGCTCTTATGGGGCAACCTAATTCAGGAAAGAGCACAATCTTTAA
TCATGTTGCGGGATATAAAGCAGTAACTTCTAATTTTCCCGGAAAGACGGTAGAATATACCCTGACCAAA
TTTAATCTCGGAGGCCAAACTATAGAGTTAGTAGATTTACCCGGGACTTATTCTTTGACTTCCCTGGACC
TGGCTGAAGTGGAAGCTAAAAAATATTTATTAAAGGGTAATGTGGATGTAGTAATAAATGTGATAGATGC
CTCTTTACTCAGTAGAAGTTTAGAGCTTACTCTTCAACTTTTAGAACTAAAATTGCCTATGGTAGTTTGT
CTTAATATGATTGATGAGGCTGAGCGAAAGGGAATTAAAATAAATGTAGAAAAATTAACTAAAATACTCG
GGGTTCCAATAGTCCCGGCTATTGCTTTGAAAGGAAAGGGCGTAAAAGAACTTTTTTCTGCAGCTTACAC
CATAGGGAAAGAAAAGAGTGCGGGGAAAATTCTGAACTTTAGCAAAGATGTGGAAGAGGTTATCACTCAA
TTATCGACGCAAATTAAGAAGGAACAAATCCGTAAAGATCTTAAGGTGCCTGAACGATTTTTAGCCCTTA
AATATTTAGAAAATGATCATTATTTTATAGAAAATTATGAAAAACAGAACTCTGACCTCTTTAGAAAGAT
AATATATTTTCAGAACATACTGGAAGAAATTCGGGGTAAACCATCGGATGTAGTTATTTCTTCTGAACGG
CATCATATGTCGATGAGTATATATGAATCAGTGGTTTCCCTGAGTGAGCCGCAGAGCAATATAATTGATC
TTCTGGATAATATTTTAATGCATCCGCTTTGGGGATATATTTTTTTAATTCTTATCCTTTATTTATTTTT
TAATTTGGTCTTTACTGTAGGGAAAATAGTGGAAGAACCCTTATTGGATTATTTTTATAGTATAATTCCT
TTAATAGAGAGAAACATTGATTCAGGAACTTTGTTATTTTCGGTAATTAATGGGATTATCCAGGGGCTGG
CTGGGGGGATAGCTATTGTAATACCTTATTTGTTCCCCTTTTTATTGGGTTTAGCTATCTTAGAGGATTT
AGGCTATCTGCCGCGTATAGCTTTTCTTTTAGATGCATTTTTACATAAAATTGGTTTACACGGCAAGGCA
ATTATACCTTTTATATTAGGTTATGGTTGCACCGTTCCGGCGATAATGGCTACCAGAATTTTGGAATCGG
AAAGAGATCGTTTTATTACTTCTGTGCTGGCTACTATGATTCCTTGTGCTGCCAGAATGACCATTATATT
TGCCTTGGTAGCTTTTTATATTAGCCCTCAAGCAGCCTTTTCTGTATATATTTTAAATATTATAGTAATT
ATTTTAGCAGGGATGATATTATCTCGCTTACTGCCCGAGATAACCCCGGGGATGATCTTAGAAATTCCTA
CCTATCATATTCCCACTATAAAAGTGGTTTTAGCCAAAACTTGGCTCCGGATGAAAGAATTTATCTTTGT
AGCCTGGCCTTTACTTATTGTAGGTAGTACAATTTTAAGTCTGTTAGAATATTATGAGGCAGATATGGTA
ATTAATAAAATTTTGTTTCCTCTAACCTCTCTACTTGGCCTCCCTTTAGTAGTGGGTACTACTTTAATCT
TTGGTATTCTGCGTAAAGAACTTTCTATGTTAATGTTAATGCAAGCTATCGGAACATCTAATGTTGCCGC
AGTAATGTCTACAACTCAAATTATGACTTTTACCGTTTTTATTATTTTTTATATACCTTGTGTGGCTACC
CTGGCAGTTCTGTGGCGGGAGATAGGAACTAAACGGACTTTATTTACTGTGGCCTTTACTTTGGTTATAG
CTATTATTCTAGCTACCATTACTCGATTTGTATACTAAGAAACAGTATCGAGTATCGAGTATATAGTATA
TAGAAAAGAAAATCGTATCTCGTATCCCCGTTTTCACAGGTATAAGTCTTGTGAATCGTATCTCACATTT
TAGCGTAGAGCGTATAGCGTGTAGGGGCTCGATGAATTGAGCCCACTAATCGTAGGACAGACGTCTCGCC
TGTCAAAGTAGGAGTTTGATTCATCAAGCCCGTAAATTTCAGGTCGGATGAATTCGAAAAAATCTAAAAA
TATTTGACAAAAAATTTTATTTAGTGCAGTATATTATTGAAAATCATTATCAATAAGGAAGGAATAATAT
TATGCCGGGAAGATGGGATAGAGGACCAGCAAAGTGGTGGCATGGTAAATTTAGAGGTTGTGGTTATAGA
ATTACTATCCCACGGCAAATCATTTTAGAGGTTTTAGATGAATCTAAAGGGCATCTCAGTGCTGAAGATA
TTTATTTAAAAGTATACAAAATTTATCCAGCCATTGGACTTACTACTGTTTACCGAACCTTAGAACTATT
ATTTAATATGGGCTTGGTATTCAAATTTGATTTCGGTGATGGGCGGGCAAGATATGAGTTGACCCGCGGG
GCTAAAGAACCATCTCACCACCATCATCTAATATGCACTAATTGTGGTCGGATAATCGATTATACAGATT
TTATAGATGAAGAGATAGAGTTAATTAAAAAGATAGAAAAAGAACTTTCCCAAAAATATAATTTTGCTAT
CAAAAATTACACTATCCAGTTTTATGGATTGTGCGATAGATGTTCAAACAATAAGAAATAAACATATATT
TTTTAATTTATTTTATTAAAAATGGTTATCATTATGAATAAACAAAAAATTTTAAAACAAAAAATTAAAA
GGAAGCGAAAAATATGCCAAAATGAATAAAATATGGTTTTTAGTTATTTTAATAATAGCTATTGGCACGA
TATTAGGTTTAACTATTATCCCAAGGCATGAAGAGGAAAAAGAAGGACAAATTGTGCAAGCTGAAGAAAA
TACCCCCTCAACTGCTGTTAAAAATCTAAACATTACTGTTGGTTACGACAATAATGTATATAAGGAAAGA
TTAATAGTTGCCTGGGGTTTCTCCTGTGTTATAAGGGGAACTGAAAAAACCATTCTTTTTGATACTGGCG
GAGATGGCTCAATATTGTTAAGAAACTTGGAAGAATTAGATATTAGTCCCAAAGAAATAGATTTAGTTGT
GCTTTCTCATATCCATGGAGACCATGTGGGAGGATTACCCAGCTTTATTAAGGAAAATTCTGAAGTTGTT
GTTTATTTACCTAATTCATTCCCCAAAGGATTTAAGGACGGAGTGAAGGAATATGGAGCAAAGATAGTTG
AAGTTCAAGGGCCTTTAAAGATTTGCGAGGGAGTTTATTCTACTGGCGAGCTTGGAACCTGGATAAAAGA
GCAATCTTTGATTATTTATACAGAGAAAGGATTGATAGTAATAACCGGGTGTGCCCATCCTGGTATTGTA
AAAATAGTAGATAAGGCAAAAGATTTGGTTAAGGATGATGTGCTTTTAGTAATGGGCGGTTTCCATTTAG
GTGGAGAAAGCAAAGGTGAAATAGAAAAGATTGTTTCCAGTTTCCGCAAATTAGGGGTGAGCTATGTCGG
TCCTTGCCATTGTTCAGGAGATGTGGCAAGACAATTATTTAAAGAAGAATATGGTGAGAATTTTATAAAT
GTTGGTGTGGGAAGAACAATAACTATGAATGATTTAAAATAAAATTACTTTAAGGTTGGAAGGATATGGG
AATCTATGTTAAAAAATGGTTAAATGGGGGAGGTGAAGCCTTCCTAAATATCGCAAATCAGATGAACCTT
TATGGAATTTATCAGATACGGTGTTAGATGAGGTTATAGAGGAGATAAACAGCTGGCATTTTTATTTGCA
GAAGAAATTCTATAAACAACTTTTACATAATAATAATTATAATAAATATAGGATAAATTTTAATTTTCAG
AAAAAAAGTAATTAGGGAAGCAAGTGCTAAATAGAGGTGTTCACATTACAGTTCATTTTTTTTCTTTCTC
TTTACGCGATACACAAGAAGCAATATGAAATTATGAAAATAGTTGAGAAAATTTTTATATGATATATTAT
GTTAATGGTAATCATTATCAATAATAAAGGATTCGTATTACGCCAAAAAGACGTGATAAAGGTGCATAAA
AAAGAAAAATATCAAAGAAAATAAAATAGAAAGAAGGTGAAAAATATGCCCAGAGGAGATGGAACTGGAC
CAATGGGGTTAGGTCCTATGACTGGAAGAGCAGCCGGATATTGTGCTGGTTATCCCGTGCCTGGCTTTAT
GAACCCTTACGGAGGTAGATTAGGATTGGGGTTTGGGTATGGTAGAGGATTAGGTAGAGGTTATGGCAGA
GGATTTGGCCGAGCATATTCCTATTCCTATCCCAATCCCTATCCCATAACTCCCCTACCTACAGTTTATG
GTGGTGGATTTTACCCACCGGGGATAGAACCTAAGCAAGAAACGGAAATTTTAACCGAAGAAGCAAAGGC
TTTAAGAAAACAACTTGAAGAAATCGATAAACGTATCTCTGAATTAAAAGAAACTGAAAAGAAATAAAAT
GCTGAAGGTAAAACCTGGTAGAAGGATAAGCACATCCTTCTACCAGGTATCTATCATCATCTGCACCTAA
TTGTTGTAGGATGACTAATTCGTGCAGTGACCCTAAGAAATGCTGTGAAAATAAGTAGAGAAAAAAATTA
ATATTAAAGTAAATTATTGTTTTAAAAATTAAAAAGTTGAGGAGGGGGATTTAAATGCCACGAGGATTTG
GTAGAAGATTTGGATTTTATGGAACTTATGGAAGAGGATTTCCTTTCCGAGGCTGGCGGGGAGGTATGCC
TTATCCTTATTATTCTAACTTAAACTGGTTTCCAGTTTGGAGAGGAATGATACCTAATTTAGGGGTTAAC
CCCTATGCAACGGGATATCCTTATTATGGTAGGATTTTTGCCCCATTTTATCCATATGCTTTATACTAAC
TATAAAATAAATGATGTTAATATAAGATTTAAGCAAGAGCAATACATAATTTATAAATAAAAAATTTATT
TAAGAAATTTAAGAAAGTATAATTTTGTGTTACTGTTTACTATGTTATACTATATATACTATAAAAATTT
TTTTTATTTTGGAGGACTTGAAAATGAAAATAGCAATTACTTCCACGGGGGCAAAATTGGAGGATGAAGT
TGACCCTCGATTTGGTAGATGTCGTTATTTTATATTATTTGATGCTAATACCAATAAATTTGAAGCCCTC
GAAAATACTGGTGCCCAGGGTATGGGGGGAGTAGGAATACAGTCAGGTCAAATAATGGCTGATAAGGAAG
TAAAGATAGTATTAACTGGGAATTGTGGACCCAATGCATTTCAAACTTTACAGGCAGCAGGAATAAAAGT
GATAACCGGAGTGAGTGGTACAGTTCAAGAGGCTATCGATAAATTTAAATCTGGTGATTATAAAGCAGTT
TCCCAGGCTAATGTCTCAGCTCATTCGGGAATGAAAAAATAGAAATAAGAGAATAGGAGAATAAACGAAT
GAAAATAGCAATTTCTACTGAAACAGGTTTCGTATCAGCTCATTTTGGAAGATGTCCTACTTTCACTATT
GCTGAGATTGAAAAGGGGAAGATTTTAAAAGTTGAAGAGATTAATAATCCAGGACACCACCCGGGATTTT
TGCCTGATGTTCTTGCTGAAAGAGGAGTAAACTATATAATCTGCGGGGGTATGGGGAATAGAGCACAGAT
GTTATTTGCAGAAAAAGAAATTAATCCTATAATTGGAGTAACTGGGAAGATTGATGAAATAATAGAAAAG
TTTGCGCGAGGAAAATTAAAAGGAGGAGAGTCACTTTGTAAACCAGGTGCAGGGAAAGGTTATGGCTTAG
AAAAAGAAGAATGTGAACATCCCGATGAAAAACATAATAACTAAATAATCACTAACTAATTAACTAAGGA
GGTAAAAGATATGCCAAGAGGAGATGGAACTGGACCAACAGGAGCAGGGCCAGGAACTGGTCGAGGAAGA
GGCGCTGGACAAGGACGCCGGGGAGGCGGTGGAATTGGAATAGGGGGCAATTGTGTTTGTCCTTCTTGTG
GTACTATAGTTCCCCATCAGGTAGGTACTCCTTGTAATAGCATTAAATGCCCTAAGTGTGGCGCTATGAT
GGTAAGACAATAGAATAAAAGGGAAGGATTGAACTAAATGATAATTTCAGTAGCCAGTGGAAAGGGTGGG
ACTGGCAAAACAACAATTGCCGTTAATCTTGCTTTAGTTTTAGCTAAAGACAAAGAAAAAAATGTGCAAT
TTTTAGATTGTGACGTAGAAGAACCCAATGCCCACCTTTTTTTAAAGCCGGTTATAATAAGTTCGGAATC
AGTAAAAATTCCTGTGCCAAAAATTAACGATAAAAAATGTAATTATTGCGGTAAATGTGCAGAAGTTTGT
GTTTTTAATGCTATCGCAGTTACTAAGAATAAAGTTTTAGTTTTCCCTGGCTTGTGTCATGGATGTGGGG
CTTGCACTCTATTTTGTCCGGAAAGGGCAATTACTGAAAAAGGAAACGAAGTAGGAGTTTTAGAAGAAGG
TAAGGCAGGGTCTATTAACTTTGTGCATGGACGTTTGAATATAGGAGAACCGATGGCCCCTCCTATAATA
AGAGAAATTAAAAAAAGAATTAATAAAGATGGTATTAAAGGGGGGAATAATGATATTACCAATAATTACC
TTACCTTAATTGATGCCCCTCCGGGGACTTCCTGTCCGGTTATTGAATCTATAAAATATAGTGATTATAC
TATCTTAGTTACTGAACCGACTCCTTTTGGATTGCATGATCTTATTTTAGCTGTAGAAGTGCTCAAAAAA
TTAAAGATTCCTCATGGTGTGGTTTTAAATAAGTACGATTTTGGAGACCATAAAGTAGAAAAATATTGTA
AGAAAAATAATATTCCTCTTTTACTTTTCATCCCCATGGATAAAGATATTGCTGTGGCTTATTCCCAAGG
TATCCCTATAGTAAAGATAAATCCTTCCTATGAGCAAAAATTTATCCAACTTTTTCAAAGAATTATTCAA
AGTATTTAAGTATTTAATATTTTATGGTTTTACAAAGATAAACATTGAGGTAGTTTTTAAATGAAAGAAA
TAGTGATAATAAGCGGTAAAGGTGGAACGGGGAAGACGATTATTGCTGCTAGTATGGCTGCTTTAGCTAA
GAATAAGGTTATGGGAGATGGTGATGTAGATGCTTCCAATCTTTATCTTTTACTTCATCCTGAAATAAAA
GAAAAACATGATTTTTATGCCGGACTAATTCCCAGCATAGATTTAGAAAAATGCACTAATTGCGGTCGAT
GCCAGGAAGTTTGTCGTTTTGAGGCTATTAAAACCGCCAGACATAAGACCGTAATTGACCTGATATCTTG
CGAAGGATGTGGTTTGTGTGCTTTAGTTTGCCCGGTCCAGGCTATTCAAATGAAAGAAAATCGTTGCGGA
GAATGGTATATCTCGGAGACCAAATATGGGCCTTTAGTCTATGCTCGATTGGGTATTGCGGAAGAAAATT
CAGGAAAATTAGTTACTTTAGTTCGCGAGAATGCTAAAGCAATTGCTAAGAAAAATAATCTGGAATTGAT
AATTGTAGATGGACCTCCGGGAATTGGCTGCCCCCTTATAGCTGCTCTTACTGGGGCTAATTTAGCCGTA
GTAGTGACTGAACCTACTCTCTCTGGATTACATGATTTACAAAGAGTGGTAAAAGTAGCCCAACATTTTG
GTATAAAGACGGTAGTTATAATAAATAAATACGATATTAATTTGGAAAATTCAGCTAAAATCGAAAATTG
GTGTAGAAAAGACAATATACCGATAATAGGTAAAATTCATTTTGATAATATCATAACCGAAGCCCTGGTA
AAAGGGGTACCGGTAGTTGAATACAGTGATAATACAGCAGCGAAAGAGATAAAGGATATATGGCAATCAA
TTAGTCGTTAGTGAATAGTGAATAGTCGTTAGTAAAGAAAATACAAGGTAATACAATTCAGCAATTAACT
AGTTCTCCAACAGAATTATTATACATTAAAACAAACTATTTAATTATTTGGTTAACCAGTTTGCCAGTTA
TTAATAAGAAAGACAAAATAATTCAGTTAATTAGTTAAAATAAGTTATAAGATTAAATAATTAATAAATT
GTTAAATTAACAGACATCTAAAGGAGATATTATGCTTACCTTTGGACCGATACCTTCCAGACGTTTAGGG
CGTAGCTTGGGAATAAATAATATTCCTCCTAAAATATGCAGTTATTCTTGCGTATATTGCCAAATAGGAA
AGACTTCTAATCTGAGAGTTCAGCCTCAGGTCTTTTATTCTCCTTCTCAAATTTTTAATGGAGTTCAGGA
AAAAGTGGGAAGAAGCAGAGAAAAAGGAGAATCTATTGATTATCTTACTTTTGTACCCGATGGAGAGCCT
ACTTTAGATGTTAATTTGGGTCAAGAGATTAAATTAATCAAGTCTTTAGGGATTAAAATAGCAGTTATTA
CTAATGCTTCTCTTATGGAGCAAGAACAGGTGAGAGAAAATTTAAAAGATGCAGATTTGGTTTCTTTAAA
GATAGATTCTACTGAAGAAGGGATCTGGCGGAGGATTAATCGACCCTATCGAAATCTACATTTGGATTCT
ATTCTGGAAGGTATATTAGAGTTTTCCAAAACTTTTAGAGGAAAAATAATAACCGAAACGATGTTAATTA
AAAATATTAATGATCATAGTCAAAATATAGAGCGGGTAGCAGATTTTTTAGCTCAACTTAAGCCGAACCG
GGCTTATTTATCCCTGCCTATTCGACCTCCAGCAGAGAAATGGGTTCAAGCTTCTCCCGAGGAAATGGTA
AATCAGAGTTACAACATCTTTAAAGAAAAGGTTAATCAGGTAGAATATCTTATTGGCTATGAAGGTAATG
CTTTTGCCTTTACTGGTGAGGTAGAAGAAGATATTTTAAGTATTACCTCAGTGCATCCCATGAGAGAAGA
AGCGCTAAGAGATTTTTTAAAACGAGCTAAGTCTGATTGGTCTATTGTGCAGGAAATGATTGAGCAGGGT
AAATTAGTAGAATCAGAATATGAAGGATATAAATTCTATATAAGAAAAATTAAAAAATCAGAGAATATAA
TATAAAGCAGAAGGAAAGAGATAAAGAGATTTAATTTTTTGTTTTGATTTTACTCGATACTTTCTTTAGC
TAATATTTTTAATTTAGTCAGAAAAATAGTAAAATACAAGAAAATATAAGCTTTTTAAAAGTAAATTTGT
AAAACATGAATTTATTAAATAAAAAGGAAAATAAAAAAGAGAATCTTATGAGTAGAATTGAAGAAAATGT
AAAAAAAATATTAGATAACTTACCACAAAGCGTAGAGTTAGTCGCTGCTGCCAAAACCAGAAGCCCGGAA
GAGATTGAAGAGGCAATAAGAGCCGGAGTAAAAATTATAGGAGAGAATTATATCCAAGAGGCACAAAAGG
CATTTGAGGCAATTGGAAAAAGAGTAAAATGGCATTTTATCGGGCATTTGCAAAAAAATAAAGTCAAAAA
AGCGGTTAAAATATTTGATATGATTGAAACTGTGGATTCTTACTTGCTTGCCCAAGAAGTTAATGAAAGA
TGTAAACAAATTGACAAAATGATGCCTATATTAATTGAAATAAATAGTGGGAGAGAGAAACAAAAATTTG
GCGTACTTCCGGAAGATACCTTAAATTTAGTACAAAAAATTTCGACCTTACCGCAAGTAAAAATAATGGG
GCTGATGACTATGGGGCCTCGTTTCGGAAACCCGGAAGATTCTCGTCCTTATTTTATAGAAACGAGAAAA
ATATTTGAAAAAATAAAAGCATTTAATTTACCTCGTGTAGAAATGAAATACCTTTCAATGGGTATGACTA
ATTCATATCAGATAGCCATTGAAGAAAAAGCGAATATGGTAAGAATAGGTACCCTAATATTCGGGGAGAG
AAATTATAAAGAATGAGATTAAAACCCAAAAAAGAATAAATGCATTATAAATTTCTTTGTAGTATGTATA
CGGTAGTATTACAAAGACTATACGTAATGTTTTAAGAATATTTTTTACTTTTTAGTATGTCAGGGGACGG
TCCTTTGGCATATTAAAAGATGACCTCTCTTACGCCTCTATCATGCAATTGCCTTAAGTGAGGAAGATTT
TTTTAAAAAATTGAAAAGTATATTAGTTTTTATGGATCTTGAAGATTTGAAGTAAGGATGGTGAAAGAAA
AGATAAGATATTAGACTCAGCGGATAAGTTGGGGAAGATTTATGCTTTAATAGGTGAAATTCATGATTTT
GATAGGTATGATTTATTATAAAGATATATCTTTAGTTGTTCCCATCCATTGTGCTAAAATAAAAAGAAAA
ATTTAAGTTTATTTCCAAAAAATTATGTCGAAGGAGGAGTTGGTTACCAGCTTATTGGGTAAGAAATTTT
AGAAATATGAAGTCAAAAAATATCTGCAAATGGTATAATGTTTGTCCGATGAAAAGGTATTTTGAAGAAG
GTAAGTTAGATAAAAAATGGATTGATGAATATTGTTGGGGTAATTATAAGCATTGTGTAAGAAGGAAGAT
GGAAGAAAAGGGCCAATATCATCCTGATAATATGCTTCCTGATGGTACTATTAATAAAGGTAAGTAAATT
AATATTTTGCGACTACAGTTATAATAGGATAAAATTTTTCCTGAATAAATAGAACAAAAAAGATTAAAGA
AGGGGGACAAAAAATGGAGAAAGTAGAAATTCCTTTAAATGATTCACCGGTTGCCTCACCAGGTGTTCCA
GTATATTTAATTTCTACCATAAGTAAGAATGGCATAAAAAATATTGCCCCTTATGGGATGGTGATGCCAG
TCTCTTATAATCCTCCTATCTATGCTATTGGTTCAGATAAAGATAGAGATACTTATCGAAATATAGTGGA
GACAGGAGAGTTCGTCTTGAATGTTCCTTCTACCTTGATGTTAAAAAAAGTAAACCTTACCGGAGTAAAG
TTTCCTGCTGAAATAGACGAATTTGAAAAAGTAGAACTTACCCCAATTCCAGCTTGCCAAGTTAAGCCGC
CTTTGATTGCTGAGTGCAGGTCACATTTTGAGTGTAAATTATTGAATATTTATGAAATAACTGAGACGAG
AGTTATTATAGTTGGTGGAGTGGTAGCTATTTCTATAAATCAAGATCTCTTTTTGAAAAATTTTGCCCGA
CAAAAAGGACAGTTAGATCCTTTATTTTATGTACAGGGAACTTATTTTGGGTTAGGAAGGTATGTAGGGA
AAAGATAACAAATTTATTAGGAGGATACATAGATTAGATGAGAACTTATTTAGATTGTATCCCCTGTTTT
TACAAACAAGCTTTAGAAGCAGCTAAACTTGCTGGGGCAGATGAAATTGTACAAAAAAAGATTATAGATG
AACTTTCTAGGTTAATACCTAAATTTCCCTTGAAGGCGAGTCCGCCGGAGATGGGAAGAGAGATATATAA
TTTAGTTGGGGAAATATCTGGCGTAAAAGACCCTTTTAAAGAAATTAAAAAAAATAGTAACAAATTGGCC
TTGAAACTTTATCCTAAATTAAAACAAGAAATAAATAATTCAGAGGATAGAGTTTTAACTGTCGTAAAGT
TATCTATTGCTGGTAATGTTATTGACTATGGTGCAAATAATTCTTTTCAGATGGAAGAAGAGCTAAACAA
ACTGGGGGAAGGGGATATTAAAATTAATGTGAAAAATAATAAAAATATGTTTAGATACCGAGAATTTAAA
GAAATTTTAACTAAAGATAACCTTAGAACTATAATTTATTTAGCTGATAATGCTGGGGAAGTAGTGTTTG
ATAGGTTATTAATAGAAGAGTTAGTAGAAAAATTTAAAAAGGAAGTTATTTATGTAGTTAGGGGCAAGCC
AGTTATTAATGATGCTTTAATAGAAGATGCTTTATTTTGCGGAATAGATAAAGTAGCAAAGATTATATCA
AATGGGTCAGATGCACCAGGAACTATATTAAAATATTGCTCTTCAGAATTTATTGAATTATTTCAAAAAG
CAGAATTAATTATTAGTAAAGGTCAAGGGAATTATGAATCACTCTCGGAAGAGGATAGGCCTATATATTT
TCTATTTAAGGCAAAATGCTCGGTAATTGCTAAAGATATTGGTTGTAAAGTTGGGGATATAATATTGAGA
GGTAGGTGTGAGTAAGTAGAAAATATTTTAAAGAAATCAGAAGTTACATATATATTGATAATATATATAG
CTGAAGATTTAAAAATTAGAGTAGGCCAATTAGGGGAAGTGTCTTTTAAAAAAGGGAATTATGTTTATGT
GGGTTCGGCCAAAGGTTGTTTAAAGGCACGATTACAAAGACACTTAAGAGAAGAGAAAAAGTTATTTTGG
CATATAGATTATCTTTTAAATAGTAAAGAAGTTCGGATTTTGCAGATCTGGATAATTCCCAAAGCGATTG
AGTGTAAAACAGCAGATATATTTAGTAAAGAACATACTTGTGAGCTAGTGAAAAAAGGTTTTGGTTCCTC
GGACTGCAAGTGTGTGACTCACTTATTTTATATCGAAGATAAAGAGAAAATAGAAAGAGTATTGAAAGAA
AAGGGCTTTTTGCCAGTCTCCTTCGCGCCCCAAAGCAATTCGAATTCTTGTTAATTTTTCTAAAAGGTCT
ATAATAAAAATAGCTCATAGAAATCTACCGTGAAGAAGGTTGATAAAATTTTAATGACTGGGACAGGTAG
GTTTTCGGTTTTAGTCAATATTAAATTAAAGGTGGTAAATATTTTAAGTTATGGAATTGACAGCAAAACA
GAAAAGAAAGATAAAGGAAATTGGAAAAAAATTTAACTTAAAGCTAATGATTCTACATGGTTCTTATGCT
AAGGGGAATTACAGAGAGGAGAGTGACTTAGATATTGCTGTTTTAGGCCAAGCACCTATTGCATTTGGAG
AGCTACTTGAAATTCAGGAGACCCTAGCTGATGTTTTTGGTGATAATCAACAAAGGGAATTAGATTTAAA
GTCTTTGCACGGCATAGACCCTTTTTTTAGATTTCAGATAATGAAAGATGGGGTTTTACTTTACGGAGAC
CGTCATGACTTTATTACTTTTAAGGTTTATGCTATTCGTGCACATCAAGAAAATCTGGCACTCTATCGTT
TAAAAGAGATTCTTTTAAAAAAACGACAGGAGCATTTAAAAAAATTACATGTTAGATAAAGAATTTATTA
AGACTAAACTTGATCTCATTCAGAGTGATTTAGAAAAGTTAGAGGAATTAAAGAGATATACTATTGAGGA
AATAATTGCTGATTTTTATAAATTGAATACCTTTCAGTTATTATTAGTAAAAGTTATTGGTAGGGCTATT
GATATTAACTCTCATATTATTGCCGAAAAGGGAGATTTAAGAGAAAGGACTCCCACTACTTCCAGAGAGA
CTTTTTTAAGACTGGGAGAGATGAAGATCTTACCCAGGGATTTTGCCAGAACTATTGCTGATAGCACTAG
TTTTAGAAATAAGATTATCCATGAATACGATGAGCTAAATGATAAGAAAGTTTATATCACAGTAGATGAG
GCTTTAGAGCAGTATATAAAATATTGCCAATATATTCTGGATTATATTAAATAATGAGATAAGTCTGGAA
AAAGCTAAAAAGCTAATTTGAAGATGACAAACCACTACATTCTCTTCTGCCTTAAAAGGGACCCTCTAAA
TAAGTATTCCTTCCGGTATAGTACAGGGGGCGGTTCTCTGTTCTAGATAAGCATCTTGATGAACTAGTAA
GAGAAATGGCTAATCCATTAAGGGTGAAAGATATTGTATTAATTATAAGAATAGGGTATAGTAATAACAA
GTAATACTAAAGAGAGCTGAGGTGAAACCAATGGGAAGAACCACCAAAATAGCTACTATCTCTCTACCTC
CGGTGCTAGAAGAAAAAATAACTGAGCTAGCCCATAAAGAAGGGATGACCAAGAGCGAATTGGTAAGAGA
AGCTTTGCGACGTTATCTGGAGGAGAAAGAACTACAAGAATTAGTAAAATATGGGAGAGAAAAGGCTATA
AAAAGAGGGATAACTGAGGAGCAGATAGAGGATATAATTGATAGCTACCGAAAGTAAGATTAAAGTAGTA
ATAGATACCAATGTCTTCATCTCTGCTTTGCTCTTTGGAGGCAGTCACTTAGAGATTATAAGGTTATTTC
TAAAGGGTGATATAGAAGTTTATCTCTCTCCTTTTATAGTTGAAGAAATAGCCAGTATACTTAGAGAAAA
GTTTCTTTGGGAAGAAGCTAAAATAGAGAAACTTTTACAGTTGATAAGTTCGAAAGCTAAGGAAGTCTAC
CCCCAAGTTAAAGTCTCTATAATAAAGAGCAAGGACGATGATAATCATATTCTGGAATGTTGTGCCTTAG
CAAGTAAGGTAGATTATCTTATTTCTGGGGATAAGCGGCATATCTTACCTCTAAGAGAGTTTAAAGGAAT
AAGGATTCTCTCAGTTAGCGAGTTTCTAGAGGAATATCGGAGAACTGCCCCTTGATACCTTGAAAGTATA
TTGGCTGTTAGTTCGAGGGAGGGTTAGATCTCAATCTTTGACCTTGAGACCTGACCCTCCTAACCCTCTT
TAAAATAATTTAACTGATCACTGAAAGTAGCGGTGTGGAGGAGATATAATATATATGAACATTTTAGATC
TTGAAAAAAAATTTAGTATAAAATATATAGAACTTTCTAATAGCTTAAAAAAGCTGTCGGATGAAATACT
TAAATACGGAGAAGTAGATCTAAAAAATAATGATGTTTCCAAGGCCATTTTAATCAGATTAAAATATTAT
TATGATTCTCAACAAATCCTAAAGGATATCTTAAACAAAAAGTATGCTTCTCCTGCCGCAGATTTTTTTG
TAGAGACAGTAGCTTTTTATTTAAAAGTCATATTTCAGGTTTATAATTTACCTCTTGAAGTTCATTCAGA
AAGAAATATTAGAAAGAAAAGGGGATCAATTAGACCAGATATATCCATATGGTTAAATGATAACCTTATT
GCAATCTTTGAGTGTAAAACTCAATTAGGATGGAACAGGGATAAGTGGGAGAGTGATTTTAAGGAAAGAG
AAGAAAGGCTTAATAGAGAATTTCCAGAAGCCCAGGCTTTCTTACTTGTAGCAACGTCTTTGAACTGGGG
TGGTTTTAGCCAGCAGGATGAAAATTTAGGGAGAAAATATTTCTGTTTGTCAAGTGAATGGCCGAATAAG
ATAGATATTAATAAGCTGGATAATTATTTATTAAATCCTATTGATGAGCTCATATTGTCCTTTTTTATTA
AAAAGTATAAAAAATAAAGAGCTTTTTGCGATGTTCGGAAGGAATATAAGCAGGAATATAAAGGGTCAGG
CTTCACCGATACTCAATATTACACTATACTGAAAAAAATAGGGCAGGTGATAGTCATAACCAGAAAACCA
AGGATTCATTATGAGGGTGCCCTTTATCAGGTCATTGTTCGGGGGAATAATCATTCCTAATATTCACCAG
AATCCGCACCGTGCCAATTTAGTTGATGCCCTCCATTACCAATGGAGTAGCCATCAGGAGTATCTTGGCA
ATCCGAAACTTGTAGCTATCCTTTTCCCCCTTAGTTTGTTCGACACCCCCAAGCAAAAAGCCATCAAAGG
ATATCTTACTTTTAGGGGCGAGATGGAAACCAGATTGCTTGAATCAATGAATAAACAAGAGGATGAGATA
GAGAAGGGAAAACATATCAAAGAAAGCCCCCAAATAGCGAGTGATACCTTAATTCAAATCCTCAAAGAAG
TTACTAAAATAGAAATAGAGAGCATAAAAGGCAATTCAAAAAATAAGAGAAGTTCAGATATTAGAAAGCT
CTATATTCATATGCTAAAAGAGTATACAGATTTATCTAGTAAGGAGATAGCCGATTTGCTAGGGATTGGG
ACTTCGGCGGTAAGCAATGTATTAAGTGGAAGATACAAAGAAAATGATTTTCTCATAAATTCGAGCATAG
AGATTGAAAAATATGTGAACTTGTGAAGCCTGACTCCTTTAATGCTTTAATGTGCTTTAATGTGTTCCTT
TTTTATTTTTAGTAAATCAAAAGTATGGCAATTTCATCCTTTTATTGTTAAGCTCTTTGGTTGAAAACTA
CTCTTTGAGAATGAATGGAAAACCATCTTACCTAAAATTCTTTTAACATCATTTTTTATACAATATTTAT
TTATGATAAAATATAAAGGCAATGGAGTAATGCTAAGATAAAACAAATATTTTTTTGGCTATGAATAGTT
TTTATAAATTTAATGGCAAGGAGAGCTAAATAATGAAATTTATTGTAACAATGGAAAGAGATGAAGATGG
GATGATTGTAATAGAATGTCCATCGATTCCAGGATGTATAAGCCAGGGAAAAACTGAAGAGGAAGCTATT
GAAAATATTAAGGATGCCATAAAACAATGCCTGGAGGTTCGTTCCAAAAGAGGTATGCCACTAACTGTAA
GTATGCGGGAGGTAGAGGTATCAGTTTAATGCGAAAAATCCCTCTTTTGAGTGGACAGGAAGTTGTAAAG
ATATTTAAGCGTCTTGGATGGGAAGTAGCGAGACGTCGAGGAAGTCATATTATTCTGGTCAGTCAAAGGG
GTCAAATCTTTATTATTGACAGAATAGCTGTTTTTTTAATTTTTAGTTTTTCATTCCTGGTAAATAAAGG
GGACCTGCTGCTTTTCTTACTGAGATAGGATTTTGCGGGCATATAATGTATGAGATTGCCACACCCTGCG
GAAGCAGGGTTCGCAATGACAGAGGATGGGATAAGGCAAATTTTGCTATGACCACTTTCTCTTTTGCCAA
CAAATGGGGTCTATAATTAAAAAAGTATTTTATAACTATGGACCCCCCGAACTATGCTTGAAAGCTGATA
TGCTAACTTAAGCAAGCAAAATAAAATATCAAATAAGGGAAGGCTCTCTCTTTTAAAGACAAAAATACAT
GAAACACGCGAAACAGAGAACCGTCAGGCTGTTCTACGCCCCCTGTTTGACTGTTCTACTGAATAATAAT
CTGTAAAATTGAAAGATATAGGGATAACTATTTTATATTATTGCCTCTAAGAAAGTTTCCTTTTTTTCTA
ATACTTCTTGAGGAGTGTATCCTAAAGCTTCAATAGGTTCAAAGACATTACCTGCTGCCAGACCCAATAT
TTCCAATCGTTCTCTCAGATTCATATTTTCAAAATCACTGGAAATTACAACAAGATCAATATCACTATCT
TCGCGAGCGTTGCCTTTCGCATATGAGCCATATAGTATAATTCTCTCAGAATGAATGTTATACTTTTCTA
ATTCCTTTTTAAACTTTTCAATTATTCGGTTAATTTCTTGGATTCCTTTAACCATCGATGAATCTCCAAA
ATTAATAAGTTCTTTAGGTAACTCAATGTTGCTTAACTTAATCAAATAGATTAAATTATGGCTTTTTGGT
GGAATATTTTGAGTAACTTCAGTAACTATAGCCTTCAATAGCTTTTCTAAAGAAAGATGGCACATAAAAA
TTACATAGATATATCTTCGATATATCTTCCCGTATCAAGCATGAACTGAGCAGTATTTAAATCATATTCC
GAAGACTTGATAAGGTTTTTGCTGTCTTTTCTCATTAGTGCACTTTTCCTTCAAGTAAAATTAAAATAAA
TATAGGAAAAGAATTAAACTATTTCCTTTCTACTTTTTTATTATATTATAGCATAAACCTCAGATAAATT
TCACAAAACAGTAGAACAGGGTAGAATCTACGAACAAGGGGGTCAAATTTTTCTTTAAGATAATGCTAAG
CTGTATCCTCACAGCTCATCTTCCCATCCCTCAATTGCTGCCTAATCCTCTGTATCCATTTTAATGATTC
TTCTCTGGGAAGGGCTTTCTCTTCCATCTCCCGATAATATCTGCTTCTGGCTATCCCCTCATTTCGGTTT
ATCTCGTCAATTTCTTCTGAAGTAATCTCATCTTCTGAATTATGAATCTCTTTATTGGCATAGTCATTCC
TTAATACAGATAATAGATAGGCTCCCGGGTTATGAATATCCTTTTTTCTTAAGAGATAGAGCTTACCCTT
AATTTTATCCTCAGGATAGTACTGTAGTAGTTGATTAGCCATCTTTGGTGTTATCCCCAGATCTTTTAAT
TGCTGCAGCAGAGAATCATTTTTCTTATCCAGAGAACCCCTTAACTTTGGTGTATCCTCTTTGGTAGCCT
CTACTATACCGGATACTACTTCTTCATCTTCATCTATCTTTTCTTCTAAGAGCTGCTTATCATTAAATCT
GACTAATTGATATAAAGTAGTCTGATAACTGCCATTTTCATCTTTTCTTCTCATAATCTTTTTAATTAAA
CCATAAGCTATAAGTATCTCTCGGTATACTATTACGGTCTTGATACTTACTCCTATCCTACTGGCTAAGT
TCTTTAAGGAGGGATAGGCAATATCCTTATCTCCATAACAGTAGCTTAATAGCTGTAAATACAACATAGC
CGGTCCCAAGCCTATTGCCTTCACCCACTTTGCTAAAAATTCATTCTGGATTATGGTAAAACCCTTCTTC
TCTTCTTTTAATAAAACATCATTCATCTCTTTATCTTGCTCCTTTCTTAAAGTCTCTATCATTTAAAAGC
AAGAAAGATAGAAAAATACAAAAAGGGAGAAGAAAAAACTCAGCTTAAATGGAGCAGCTTACTTCACTTT
CCTCGGACGTTTACTATGAGAAGAAGAAGGTGGGGGGGAGAGATTTGTTTTATTAATCTTGGTCTTATTC
CTGTTACCTCAGGTAAGTACCCCTACCGAAGAAAAGTAAGTAGGGTTGTTACCTCAGGTAAGTAGGGGGG
TTGGAAATATCGAGCATAAAAAGTTATCAGTGGTCAGATTTCAGTTTATAGTTTTCAGATTAAAAGAGAA
AAGGAGTATAATTTATCAGTTTACCAATTAAAATACAATCAATTAATTTACCATTTAGAGCAATTTACAT
TACCGATTGATCTGTTTAAAAATGAAAAGATAAGAGACAGGTTTAACAATGACCGAAGAAAGGAAAGTGA
AACATGCTATAATAAGGAATATTTTGAGGTATAGGAATTTCAATAATTCCTATACCTCAAAATAAGGGAT
TGATTTGTTATAAAAGATTTTAAAAGACAAGAGAGAAAAGGTAATATAGGTAATATATTCTTATTGCTTA
GTGAAAATGATAAGATTGATATAGAGATAAAGGGGATTTCAAGGGGAAGGATTCCCCTGAATATCTTGTT
GGTAAAACAAGATAGCATTTCTTTGAATTGTATTATCTTTGAGGGGTTTCAGGGGATACCTCCCCTGAAT
ATCTTGTTGGTAAAACAAGATAGCATTTCTTTGAATTGTATTATCTTTGAGGGGTTTCAGGGGATACCTC
CCCTGAATATCTTGTTGGTATTACTTTCCAAAATCAAAGAACAAATTTAGGGCAATTTTGGTTACGAGTT
ACTAAATATTTTTAAGAATAGAAAATTATATCTAAATGTTCAGATAAAAGTTGCTTAAAGGTTTCTTTAT
ATGATAAGCAAGAAGGAGATAGTATTGGCTAAAGTGAATTATCAAAAAAACAGACCCACCGCAATTGCTT
CCTGGAGTGGAGGAAAAGACAGTTGTTTGGCTTGCTTTAAAGCCATGGAAAGGGGATATCAGATAGGATT
TCTGTTAAATTTAATTTCCAGAAAATACCAGAGGTGCTGTTTTCATGGACTTACCAGAGAATTAATTCGC
TTACAATCTGAACTCATAGATATTCCTCTTTTTCAAAAAGGAGTTAGTGATAATATGGCTCTTTATGAAG
CGGAGTTTAAAGAAGCGGTAACCTCTTTAAAATCAAAAGGTGCTCAGGAGATGATTTTTGGTGATATTTA
CTTAGAAGAACATAAGAAGTGGGTGGAAAGAGTTTGTCAGGATTTGGAGATAGAGATGGTGGAGCCTTTA
TGGGAAACACTACCAGAGAAAGTCCTGGAAGAATTTATCGATTTAGGTTTTAAAGCGATAGTAGTTAGTG
CACAGGCATCATTATTTAGTAAAGATATTATTGGTAGGCAAGTCGATCGTGTTTTTCTGGCTGAACTAAA
AAGAAAAGAGATGTGCCCGTGTGGTGAAAATGGGGAATATCATACTTTTGTTATTGATGGACCTATCTTT
AAAAAAGGGAAAATAAGAATTAACAAAAGCCAGGTAATTTTAAAAGAAGGTTTCTGGCCTCATTGGTTTT
TAGATATTCAAGATTATGATCAAATTCCCAAGTAAAAGATTATTTACTATAAACATTTTATAGAAGTATA
GAAGGGAAGTAACTGATTCTTATGGATAAAAAAAAGATATTTTTAGTCTTATTAATCGTCATAGCTCTCA
TTATCCTGGGTATATTTTCTTATTCCTCTCTTTTGAATAGCAAAAAATCAGTTGATCAGGAAGATAATGC
TTTTACCTTTGTCTGTCCCTCCGGTGGAGAAATAAAAATTACCTATACTGAAGAAGGTGATTCAGCTACC
CTGTTTGTTGAGGGGAAGGCATATAAACTTAAACGGGTTATAAGTGCCTCAGGAGCAAGGTATGCCAACG
ATGAGGAAACTGTCATTTTCTGGGAGCATCAGGGAGAGGCAATGGTAGAGATTGATGGCAAAATAATTGG
CGAGGGATGCCGACTTAAGGAGTAGAATAAATTTACCAGATTAGTTTACTCAAATTATCATTCAGGTTAA
AAAGGGCTCCTGCATTATAGGTAGGGAGGTCTATGATATTTTTTGATGGTACCTATACCTATATTTATTA
GGTCAGTCTGCCCATTTTTAGAAAACCAATTCAGAAATGCGGACTTGATTGTGCTTTGTGGTAGCCAAGT
AAAAGTGATAGTATAGACAATATAATTAATCTAACAGATAAGTAAGTGGATGAATCAAGATAAAGTTAAA
AAAATCAAATTTAAAGGCGAGGTAAAAGCAAAATGAGAGAGATAGTAGTTTTAAGTTTGGAATCCTAATT
TTAAAATAAATTGTTAGAAAGAAAGAGGCAGGAATAATATGATGAATAAAAATAACAAAAGAAGGATTGC
TATTCTTACTGGTGGGGGAGATTGTCCGGGTATTAATGCCGTGATTCGAGCTGTTACCAAAAAGGCAATT
CTGAAATATGATATGGAAGTCGTGGGAATTAAAGACGGTTATGAGGGATTAATCCATAATCAGTATCGCC
CTTTAAGTTATGATGATGTTTCCGGCATTCTCACCTTAGGAGGTACTATACTGGGAACCACCAATAAGGC
TGATCCTTTTCATTATGCAGTGAAAAGCGGCAGTCAGTTGAAATTTGAGGACCGTTCTCGAGATGTTTTA
AGAAATATTGAAGAACTTAAGATAGATGGTCTGGTCTGTATCGGGGGTGATGGGACTTTGAGTGTTGCCC
ATCATTTTTATCAGGAAGGTGTACCAGTAGTTGGTGTCCCTAAGACTATTGATAATGATATCAAGGGAAC
AGATATTACCTTTGGTTTTGATTCCGCAGTTACCATTGCTACTGAAGGGATTGACCGCATTCATACTACC
GCCCAGTCCCATCATCGTATTATGATTATAGAAGTGATGGGTCGTAAAGCCGGTTGGATTGCCCTTCATT
CCGGAATTGCCGGGGGTGGAGATGTCATTTTAATACCGGAAATTCCCTATCAAATTGAAGAAATTGCTGA
ATATGTCCATAAAAGAAGTAAGAAAGGACGTCGCTTCAGTATCATTGTAGTGGCCGAAGGAGCCAAGCCA
GTGGGTGGTGAGGTAGTAATTCAAAGAATTGTGCAGGAAAGTTCTGATCCAATTCGTTTAGGGGGTATTA
GTTTTGTGTTGGCTGAACAGCTGGAAAAGATAGTTGATCTGGAAACCCGTTCGGTAGTTTTGGGACATCT
GCAGAGAGGTGGTTCTCCAACCCCCTTTGACCGTATTTTGGCAACTCGTTTGGGATCTAAAGCAGTAGAC
TTAATTGCAGAAAAAGATTATGGGAAGATGGTGAGTGTTCAGGGTAGTAGTTTAGGGGAGGTTCCTTTAG
AGCTGGTTACCCAGGGTCCTCGTTTAGTTCCGAAAGGCCATGAACTTATTACTGCTGGCCGGGAAATCGG
AGTTAGTTTTGGAAATTGAAAATATTGTTGCTATTTAAGTGTTTGGTCAATATAATAATGGTTAATCTTT
AAATTTAAGGAGATAACCTAAAATATTAAATCATAAAAATTCCTCAATACAAGTCAACCAGCGCACCAGG
CAGGGAATGCTGGTAGCCATAACCATACTGATAGCTAATACCCTTTTGGTCATCCTTAAATACTGGGTAG
GACTGCAACTGTCTTCAGTTGCCATTATGGCTGAAGCCTGGCATGGTTTGTCGGATTCATTAACAACAAT
TATAGTTCTGGTCGGATTTAAGATGGCTTCTAAACCAGCGGATAAGGAACACCCCTTTGGTCATGGCCGA
ATGGAGGTCATTTCTTCTCTGATTATAGCCTTAGTTCTATTTCTGGTAGTCTTTAACTTTTTTGTTGAGG
CAACAAATCGGCTCATCCAGAGACAGTCAGTTCAATATACCCAAACTGCTCTTATTATCTTTATTATCTC
TTTAGCAGTAAAGGAATTAATGGCTCAGGTATCCATTCGCGTGGGTAGAAAGATAAAATCGGATTCCCTT
ATTAGTGATGGTTGGCATCATCGTAGCGATGCCTTTGCCTCTCTTATTGTTGTGGTAGGCATTTTCTTAA
ATCCCTATTTTTGGTGGATTGATGGAGTAATGGGAATTATTATCTCTCTCATTATAGCCAAGATTGCTAT
TGATATATTAAGGGATACGATCAGTAGACTAATTGGGGAAAAACCAGAAGAATCGTTTATCAGGGAACTG
GAGAAGATAGTGAGGGAAAATACCTTTAAGGATGTTAAGCTGCATCATGTGCACCTGCATAAATACGGAA
ATCACCGGGAATTAACCTTACATATTGTCTTACCAAAAGATATGAAACTGGATAAAGCACATCAGATTGC
CACTGATTTAGAAAAGATTATTAACACAGAGATGTCGGTAGATACTACTATTCATGTGGAAAGTGAAGAG
GCAAAGTAATTACTATGCTTGCTAAATTGTAAAATCAAGTTGACAAAAATAATTTTTTATAGTAAATTAC
TACTAAAAGAATAGTATTAGTAGTAATATAGGAGTGTAAATTTGATGAGACTCTCCACCCGTTCTCGATA
TGGGACCAGATTGATGTTGAAGCTGGCTTTGAATTACACCAAAGGCCCCGTCTTTTTAAAGGATATTGCT
CAGGAGGAAGAAATTTCAGAGAAGTATTTAAGTCATTTAGTAATTCACCTTAAGGCCAGTGGATTGATTA
GTTCATCCCGTGGGGCACATGGAGGATATCGATTGGCAAAATCCCCCCAGCTCATTACTGTAAAAGACAT
TGTCCAGGCTCTGGAGGGAAATTTAAGCACAGTAGAATGTGTAAAAAATCCTTCTGTCTGTAAAAGAGTC
AAAGGTTGTGTGACTCGTGATGTTTGGGAAACCCTGGATGAAAAGATTTCTGATACTCTTAACTCAGTTA
CTTTAAATGATTTAATAAAGTCTAAAAAATTAGTGCTGGAATAACATTATTGAATTTAAAACTTAGAAGG
AGATATTTTATATGAAAACTCGAAAAGTCTATATGGATAATAATGCAACTACACCGCTGCATCCACAAGT
AAAAGAAGAGATGATTAAGGCTATGGAGGTATTTGGTAATCCTTCCAGTTTACATCAGTTTGGGCGAGCG
GCTAAAGCTATGATGCAAGAGGCAAGGGAAAAAGTAGCTTCCTTTATTGGTGGTAGTCCAGAAGAAATTA
TTTTTACTGGTTCAGGCTCTGAAGCCAACAATACAGTGCTTTCTATCTTAGTCTGTCCCTCAAGAGAATG
TGATTGTTCTAAAGTAGGGAAATTTAGAAGGATAATTACCACCGTTATTGAACATCCCTGTATACTAGAG
ACGGCTAAATGTCTCTCGGACCGGGATATTAAGGTAAGTTATTTAAGTGTAGACCAATATGGAAAAGTTA
GAATAGAAGAACTGGAAGATGAACTTAAAAAAGGTCCCGCCCTGGTATCTATAATGACTGCCAATAATGA
AATAGGTACCATCCAGGATATCAAACAAATTTCTCGCCTTGTCCATCAGTATGGAAGCTTGTTTCATACC
GATGCTATTCAGGCAGTTGGTAAAATTCCAGTAGCTGTTAACGATTTGGAAGTTGATTTTTTGACCCTTT
CCGGTCATAAGGTTTATGGACCCAAAGGGATAGGCGCCTTATATGTGCGTCGCAGCACCCCATTTTGTCC
TTTAATAAGAGGTGGCCATCAGGAGAGCGGGCGAAGGGCAGGAACAGAAAATACCTTAGGCATAGTAGGT
TTTGGTAAAGCAGTAGAGATGCGTAAAGAGGAGATGCCCTCCGAACATGAGAGATTGTTGCAGTTTAAAG
AAAGATTAAAAGAGGGGTTAAAGAATAACATTGACCATATTTATTTTAATGGTCACCCCCAGGATTGTCT
GGCCAATACTTTAAATGTATCTTTTCCCGGGGCAGAGGGTGAGGCAATATTACTTTATCTGGATTTAGCC
GGAATAGCAGTGTCCACTGGTTCAGCCTGTGCCTCTGGTTCACTGGATCCTTCCCATGTATTGGTGGCAA
TTGGAATCCCCATAGAATATGCCCATGGATCGATAAGAATAAGTATGGGGAGAAATACTACCTTAGAGGA
TATTGATTATATAATTGAAATAATGCCAGGGATTATCAAGAGAATAAGAAACATGTCTACCGTAGATGTA
GGGGAGAAAAGAAATGGCTAATAAAATAGACTGGGTTTATTCAGAACGATTAAAAGAACATTTTTTGAAT
CCACGCAATATTCTGGAAGATGAGGATTCTTATCAAGAGGACGGTAAAGGAATTGTGGGTAACATAAAAT
GCGGTGATCAGATGATGGTAGTTATTAAAGTGGATAAAGCTAAGGGTATTATCACTGATTGTAAATGGAA
GACCTATGGTTGTGCCAGTGCCATTGCCAGTACCTCGATTCTATCGGAAATGGTCAAAGGGATGACGCTG
GAGGATGCCTATCATATTTCAGCTAAGGATATTGCCAGAGAATTGGATGGATTACCGGAACATAAAATAC
ATTGTTCCGTTTTGGGTGATAAAGCTCTCAGGGCTGCTATCAATGATTACTATAGACGAAATGGTATGGA
AGATAAGATTAAAAAGGAAGAAGCACGGATAGTTTGTCAATGTCTGAATATTACTGATAAAGAAATTGAA
GAGGCGGTATTAAATGGTGCCCGAACTTATCTGGAATTACAGGAACGAACCAAGATAGGTACGGTATGCG
GACAATGTAAGGAGGAAACTTTAGACCTTCTGGCTAAGTATATATCAGAACATTTTAGCGAAGACAAAAA
AGAAAAATTGGAAAATATTAATAAGAAAAAATCTGAATAATTTAAAATAATATTGATAAGATTAGGATAT
AAGAGAGATGGTAAGAGTGAATATATACAGGAGGTGGTTATTTGCAAACTTTAATAAAAGCCTTCATTAG
TGTAATTATTATTTTACAGTATCGGAATTTCAAAAAATTTCGATACTGTAAAATAATATAAATTATTTAA
TAAATAAATAACAATATATTTTGCTTTTAATTCAGGGGATCTCAAGGGGAAGGATTCCCCTTGAATATCT
TGATAGCTACTGAAATAGGTAAAAGGATTCCCTCTGCTGCTGGATTGATAGGTGTTATGCCGCTTACCGG
GGCACTGGTATTAGTTTGGATATATCTGGAAAATGAGGGTAACCTGAAAATTAGGCAAGATTTTACTAAA
GGCGCTCTTTGGGGAATTTTACCCAGTATTCTTTTCTTTTTAGTTGCTTGGTATTGTTTTAAAAGAAACC
TTACCCTTCCTGTTGTCCTTATTTGCAGCTTTATTTCTTGGTTTGTCGGGGCAATTATCCATCAATGGCT
TCTTAGATAATAAAATATTTTTTAACTTTTTATTTTTTTCTTTCCTTATTTTCTCTAAATTGTTCTTTTT
TGTAGTATAATCTGTTTCAGAATAAATTTATTTTGGGAAGCAAAAGGTACCTGATTTTTTAACTTTATAT
ATCCAGCAATGAGAGGAAACAAAAAATAAAACTATCCAGTTTTAAAAATCAGTATTTATTACTCTTTCTA
TATATGTTCTCATTAATGTTGCTTTGCTTTTATGCTACAGGGATTACTGCACAGGAACGTAGTTTTCAAA
TTACGGATTACCAGGCGCAAGTGCATATTCTGGAAAACGGAGATGTCCAAGTCAGCGAAATATTTACTTA
TGATTTTGAGGGGAACTTCAATGGGATTATCCGAAGTATTGGCACCAAAGGCTCTGATGGGATAGTTTAT
TTCCAGGCCTCTGAATATTATCCCCAGAGAAAGACCTTAGAAGTATCCCAAACTAGAGAAGGCGAAACGA
TTAACTTCCGGATTTATGATCAATCCAGCAATGAAAGAAAATCGTTCTTGCTGGAATATCAGCTCCAGAA
TGTAATTACTAAATATAATGATATAGCTGAATTTTATTGGAAATTTTTTGATCATACCAATACCTCACCT
ATTGACCGAGTGCAAATTGAGGTTATCTTTCCTAACCGAACTGTGTCAGCTGATGATTTGAGAGTTTTCG
GTCACGGGCCCGCACAAGGACAGGTAGCTATTGGAGACCAGGGTATTGTTTTATATGAAGTTGATGGTCT
TTCGGCAGGTGAAATGGTGGAGGCGAGGGTGCTCTTCCCTCCTTCCTTTGTTCCTGCTGCTACCAAAGTT
ATTGCTCAGGATCAGTTTGAACAAATTATGCAGGAGGAATTAGCATGGGCAGCAAGGTCTAAGCGGGAAA
ATATTTCTCTTCTTTTCGCTTTCTTACTCATTCCGGTGGTTATTATCTTGAATATTATTATGGCTATCAG
ACTTTATTTTAAATATGACCGAGAACTTAAACCAGAGATGCAACTTGATTATTACCGGGAGCTACCACAG
GATATTACCCCGGCAGTGGTAAGCCAATTAATGAGTGTACCGGGAGCAACTACCAAAGATATTATGGCCA
CCCTCATGGACCTGGTACGCAAGGGATACTTAAAAATGGAAGAGATACCAATAGGAAGAAAAAAAGATTA
TCGATTTAACCTGCTAAATAAAGACACCAGTTCCCTGAAGGAGCACGAAGTAGGTTTAATGCAGTGGTTG
ATTCAGCTCATTGGTAATGGAGAATCGGTCACTTTGAAAGAAATAGAAAGATATTCCAAATCATCTATGA
CTCAGACCTCTTTTTTCAATCATTATAAACACTGGCTACACAGTGTAAAGAAAGAATTTAAGAAGTTAAA
TTATTTTAACGAATCAAAACCCGCTCTTAAAATTGCCCTGAAGACAGTTTTTTGGGAGATTATTATGGTA
ATAATAATGATGGTTATATCATTTTTATTTCAGATACCCTGGTATGCCTTAATCCCTTTATTATTTGCCG
TGGTTATTACTGGAGTGGGGTTAATTGGATATGGAGCAATAATCAGAAAAAAGACCCAGGTTGGGGTTAA
TGAATACCACAAATGGTCGGCTTTTAAGCGATTTTTATTACACTTCAGTAATATGAAAGATTATGACCTA
CTATCAATTGTGGTCTGGGAGCATTATCTGGTCTATGCTATATCTCTGGGGATTGCTGATAAGGTTATTG
AGAAGTTACAACCGATACTAGTTGCACAAAATATCAATATTAATATGAATAATTCTGCCATCCTCTATCA
CATGACCAACCGAAATGGTCAATTAAATGCAGCGACTTTTCATTCCTTTGATAGAGCTTTCCATAACGCT
TTTGTTCAGGTGAGTCCCTCCACTGGTTCTGGTGGTGGATTCTCCTCTGGTGGCGGAAGAGGCGGTGGAG
GTGGCGGAGGAGGTGGAGCTGGAGCCTTCTGATGGTAAAGTATTAAGGAAAAATTTTAAAATATTTTTTT
CAGATTAAATAGTTCTGCATTATAAAAAAGAATAGAATATAGAATATGAATGATATATAAAAGAAAGGGA
GCAATTATATGAATTTTATTCTGATTTTTTTAATTCTCATTGTCCTGTGGGCTGCAGTGACTTACAATAG
TTTTATTACCTTAAGGGGGAGGGTTGATAATGCCTGGGCTCAGATTGATGTTCAATTAAAGAGAAGATTT
GACCTGATACCTAATCTGGTAAATACAGTGAAGGGTTATGCTCAGCATGAAAAAGAAACCCTGGAAAAAG
TAACTGAATCTCGTACTAAATACCTAGCGGCTAAAACATCCGATGAAAAATTACAGGCCAACTCAGAGTT
GGCCGGAGCCTTGGGGCGACTGTTTGCTGTAGCGGAAAGCTATCCTGATTTAAAAGCCAATGCCAGTTTT
CTGGACCTACAAAAGCAACTTAAGGAAACAGAAGACAAAATTGGCTTTTCCCGGCAATTTTACAATGATA
CAGCTATGAAATATAATGTTAGTATTGTCAAGGTGCCAGCCTCAATTATTGCCAATCTTTTTGGATTTAA
AAGCCGTCCTTATTTCGAGGCAGAAGGAGAAAGCAGGGAGAGTGTGGAGGTCAAGTTTTAATATTAACAG
CTCTGCATGATTTGATTGACAATGCCAGTTTTTATTAGTTAGAATAAAAAAAGCAAGATAGATATCCAAG
ATGAAGAGCGGTATATGATTTTTCAAACCAGAGAAGAACAGGGTCCGAGATTTAGACTGTGGCAATTTTC
CTTTTCGAAAATTTTTAGGAGAGCCTGTCCTGGTATATTTGTTTTATTAATTTTTATATTTTTATTAACT
TCATTGGTTGCTTACAGTGAGACTCAACCGAAGTTTCTTATTATTCACCTGGACGCTGTTTCCTCCCGTT
ATTTCTTCCAATATATGGAGGAAGGTTATCTGCCTAATGTAAAAGCTATTTTTGAGGAAGGTCATATTAT
TCCCTATGGCTTAAGTCTCTATCCGGGAGGAACTGAGACCATTTATCCCCGTCTCAAGGAAGGTGTAGGA
AATGAGAAAGGGGAAACTGTAGGCTGGGGTTATTATGATCGTGAGAAAGGTAAAGTAGTATCAGATTTAC
ATACCTTTTCCCAGTTGTTCTCTTCCATTCCTCGTCGGGCCAGAGCTAGCTTTATCTATGGAGTGCCCTG
GATAGATACCTTCATGTTCCTGCCCATGATTAATATTCCGGAACTTTTAGAAACCTACGGAGTAATTGAA
CTCATCTGGTTTGCTACAGATGCCGCTGGTCATGCCCTGGGTGAAAAAATATATCTTGATAGTATACGTA
AATTTGATAGCTATTTTGGTAAGCTCATTAAGAGATTAAATTTAGCAGAGATTAATCTAATTCTTTATTG
TGACCACGGCATGTCCTTTGGTAATGAAATAAATATTAACCATGTGTCAGAAATTAAAAGAGTAGTGGGG
GAAGGATTAGAGACCTTTCTTTTTCCCCATATATATTTAAAAAATGTTACCTTAAAGGAATATTATGCCC
ATAAAATTGTTCAGGAGACTGAAATTGATTTTGCTTTTTACAAAGAGGCAAATAATGCCAATAGGGTCAT
AGGATATTCAGTGCAGGGTAAAGTTATATTCGAAGAAAATAAAGAAGGCAAAATCAGGTATTTATTTGAG
GGTGAAGATGTTTTTAATTATTATGAAGATGGTTATCAGGGTGAATGGTTAACTGACTTAGAATGGCTCT
CTTTAACTAAAGAAAGAAGATTTCCGGCTGTACCCGTCAATATTTTTAGACTTCTTGCCAATAAGAATGC
CGGTGATATTGTATTAGTGGTTAATCCTCCTAAAATAATTGATACTAAGTTAGGTTATTCTGCTAATCAT
CATGGGGTGACTGATACAGATCTTTTAGTTCCTATCTTACTTAGAGGTAAAGACCTGGAACATCTTTATG
ATAGGGAGGAGATGTGGCTGCACACTCTCTTTACCAGTATACCAGCTCTCGATTTTGATAATATCGAACC
AGAAAGAGAAAAAAACAGTTTTTCTTTCTGGGGAAGTGCTAGTGAAGATTATTATTCCGGTTTTGAATTG
TCCTTATCTCCTGCCTACCGCTGGAATATTGCTATGAGTTATGAACCCGATAGTTATAAAGGATGGTTCG
AATATGATGTGTATAGTTCCTATGTCATCAGGTTGTGGGCTGGGGCAGGTTTAGAACATCAACTTGATAA
CTTTGACCCATTCCTTAATACTCGCTTACAGATGGACTTTGGGAAAATACAATTCAATTACGGTGGACAG
GTGAATTTTAGTAACTGGAAAGAGTGGCAGGAAAACAGGAAAGAGATTGTCTTCCAGGTCAATGACCGCC
TCTCCTTTAACTGGCATATTCCCAATCGTTTTGGTTTTACCCTCCACTGGTAATTTTGTCATAGGGATAG
CAGAAGGCCTATCCCTTGTGGTATAAATTTTATTAACCCTTGTTTCAGGGTGTTGCTTAAAAGGGAAAGT
TTAATTGTATAAAATGCTAAAATCAGGTATAATTTTAATGGCCCCCAATTTATATATTAAAACACTGAAA
TTTTTTAAATCATTTGATAGATTTATGACTATAACCAATAACTCCTTTATATTTAGAATATTTAGGGAAA
TTAGAAAAATTTAAGGTGGGAGGGGATATGCTTATGATATAATAAAAAAAATAATATTAAAGTAATCACA
AGCCTGAGGTTTATTAGCTGGGTGATTAGAAATGGAGTGTAAATATCTAATATAATAAAAAATTTTTATG
AATAAACATAAAGGAGATAAAAATGAGTGTTTTAAAGCGTAATGGAATTGTTTTGATTCTTGTTTTGCTG
GTGGTAGGTTTTAATGTAGCAGGGGTATTTGCGGCAGATACGATTAAGATTGGTTATTTAGCAGCCCTTA
CTGGCGATTGGGCTGCCTATGGTCAAACAGAAGAAAAGTCAGCTCTATTAGCTGTGGATGAAATCAATGC
CCAGGGTGGAGTACTCGGAAAACAGATAGAATTAGTAGTTTACGACTTTCGAACCAGAGCAGAAGATGCC
GTTAATGCTGTGCGCCGTATGATTGAAGAGGATAAGGTAATTGCTATTGTAGGAGCTAATGGTAGTGGTA
TCAATATTGCTACCGCACCAATTGTAAATAGACTTAAGGTTCCTCAATTAGGAACTGTATCAACTAACCC
AAATGTTACTGTTGATCCTAATGGTAATGTATATCCCTATTCTTTCCGGATATGCTTTACTGATCCCTAT
CAGGGAAAGTTGATAGCCTATTTTGCTGCCCAGGAATTGAATAAGATGAATGCTGCAATTCTTTATGATA
TCGGAAGTGATTATTCTCACGGACTTCGTGAATTTTTCATAGATAGTTATAAGGAATATGGTGGTAATAT
TGTGGCAGATCTGGCCTTCCGGGCCGGAACAGATGTTGATTTTCGTGCTCAACTAACCGAGATTCGTGAT
AAGAAGGCTGAAGTACTGATTCTTCCCAATATGGGTAAGGAAATGGCTCTCATCATGAAACAGGCACGTG
AGCTGGGTATGGATGATATCGTATTTGTGGGTGGAGATGGTTATGCTGAGTTTATGTGGGAAATTGCTGG
TGAGGCCATGGAAAATTCCTACTGGATCAACCATGTTGCTCCAGAGGACCCAGCAATGGCACCTTTCTTC
GCTGCCTATAAAGAAAAGTGGAATGATGAGTGCAAGGAATTTGTAAATGGAATTCTAGCCTATGACGGTA
TCTATCTAATGGTTGATGCTATCAGACGTGCTGGTTCTGAAGATCCTACTGCAATAGCTAATGCCCTTGC
TGCTACTGAAGGGTTACAGCTTCATCATGCCGTAATAACGATGGATGAATTTCATAATCCCAAGGATAAA
GACGGAATTGTGCTTATTGCTAAAGATGGAAGAGGACAATTCTACAAGAAACTTAAACCATAAAGACTTT
TTTCTGTTATTACCAGGATGTATCATCAAGGACGGGCACGGATAGTTCGTGCCCGTTTTTATTATAGAAA
GGGGTAGAGTATTTGGATATTTTGTTACAGCAAATTATTAATGGTTTATCTCTAGGATCGGTCTATGCAC
TTATTGCAGTTGGTTATTCTCTGGTGTATTCTGTGCTTATGTTTTCTAATTTTGCCCATGGGGGTTTTCT
AGTTATCGGAGGCTACATCTGTTATTTTGCGCTCAATTCTATGGGGACTGGCATCTTAATAGCCGGATTT
CTCTCTCTTCTTGGAGCAGGGGTGGCGGCGGTAGTGACTGAAAAAGTTGCTTACCAGCCCATCAGGGAGA
ATACCAATAATACTCTTTACCTTTTGATTGCTTCCATGGGTATGAGCATCGTGATAGAAAATATTTTTGT
AGTAACCATCGGAGGTAGGTTCCGCGCATTGCCGGCTATCATACCCACTCAACCGGTCCATCTTTTTGGA
CTTGCTACTACCAGTGCCTTTGACCTGATTTCTTTGCTAGCAGCTGGTGTCTTTCTGGGCATATTACAAA
TTATATTAGTAAAGACCAAATGGGGATTAGCCATCAGGGCTGCTGCTTATAATTTAAGAATAGCCGGCTT
AATGGGGGTCAATGTTAATCTTCTCATTTCTATAACTTTCTTTATTGCTGGTACCCTTGCTGCAGTGGGG
GGAATATTTCTGGCGGTCAGGTATACCCTTTATCCACAATTAGGAGCAATTACCATTAAGGCTTTTGTGG
CAGCAGTAATTGGGGGGTTAGGGTCTCTCCCGGGAGCTGTGGTAGGTAGTATTATACTTGGTCTGGCAGA
GATGCTCACTGCTGGCTTTATTTCCAGCCAGTTAAGAGATCTGGTTGTTTTTTTCTTTCTGGTCATTACT
CTGCTGGTTCGTCCTCAAGGTTTGTTCGGAAAAAACATCAGTGAAAAAGTGTAGGGAGGCTTATCTATGT
CTGTTTATGCTGAAGGTATCGTTGTTCTTCTCTGTGTCAATGCCATAGCAGCAATGGGAGTTTCTTTACT
TACTGGCTTTACCGGTATTTTTAGCCTGGGACATGCAGGATATATGGCAGTTGGTGCCTATGCCGCTGCT
ATCCTAACTTTACGATATGAATTTCATTTTATAGTAGCCATACTCTTAGGTGGAGTTTTAGCAGCAATTA
TAGCCTATGTTATCGGAGTGCCTACCCTTAAACTAATCGGAGATTATTATGCCATTGCTTCTATTGGTCT
GGGTGAAGCAATTAGGTTAATTTTAGAGAATGGTGGTACTATTACCCGGGGAGCCAGAGGATTTCCCGGA
ATACCACCTTATACCACACTGGCAGTAGCCTTTTGTTTCTTTATTATTATGGCTTTTTTTATGTTCAATT
TGATTAATGGTCGATTTGGTAGGGCATTTAAGGCTTGTCGTGATGACTATATCGCTGCCTCTTTACTGGG
CTATAATACAGCAAAGTACCGAATTTTGAGTCTGGTCTTATCTGCTTTCTATTGTGGAATATCGGGAGCG
TTGCTGGCTGGATTTCTCTCTTTTATTCAACCTATTATGTTTGATATGATGAAGTCCACTGAACTTACCT
CAATCGTGGTTTTTGGTGGTTTAGGTTCCATGACCGGAACACTGATTAGTGTGGTAATTATAACCTTAAT
TACAGAACTATTTCGACCCATATCCCAATACAGAATGCTGATTTATGGAGCTATTCTGGTCATTGTCATG
GTTATTCGACCGGAAGGGATAATGGGGCAATATGAATTTGGGCGCAAATTGGGTAAGACCCTGAAGGAGA
AATTCCTGGGGAATCATTTTTCTAAAGAAGGTGGAAAATCCTGATGGTAGAAGTATCTGATAATCTTATT
CTGAGATTGGACCATTTGCATAAATATTTTGGAGGGGTTCCAGCAGTAAAGGATATCAGCTTTTCTATTC
AGGAGGGAGAATTATTCGGGCTTATTGGTCCCAATGGTGCAGGGAAAACGACCATTTTTAACCTTATTAC
CGGCGTCTATTCTCCAGATAGCGGAAAAATCTATTATCAAGGTGAGGATATCACTGCTCTGAAAACCTAT
GAAGTCATTAATAAGAATATTGCCAGGACTTTTCAGAATCTAAGGCTTTTTCCTCATTCCACAGCTCTGG
AAAATGTTATGGTAGCCATGCAACAACACCATACCTATTCCTTCGGAGAGGCTATTACTCATTTTGGTAA
ATGGCAAAAGAAAGAAAGAGAAATTAAATCAGAAAGTATGGATATTCTGGCGCTGGTTGGATTAGCTCAA
CGGGCAGAACAGAAAGCCAGAACACTTCCTTACGGTATGCAGCGCAGGTTGGAAATTGCCAGGGCTTTAG
CTCTAAAACCGAAATTTTTATTACTAGATGAACCTGCTGCCGGCATGAATCCTGAAGAAGTTAATGAATT
AAATCACCTTATCCTGGATATTCACAGCAAATTTAAATTTACCATACTGATTATCGAGCACCATATGGAT
TTAGTAATGGAAATATGTCCCCACATTATATGCATGAATTTTGGAACAAAGATTGCTGAGGGTAATCCAC
TGGAAATTCAAAGGCATCCTGAAGTACTGAAAGCATATCTAGGGGAAGAGGTTGATGAGCTATGAATATA
CCAAAACCAATTCTGGAAATCAAAAACCTGCAAGTAAGCTATGGTACTATAAAAGCATTAAAAGGTGTTT
CTCTTTATATTGAAGAAGGAGAAATAGTCAGTGTTATTGGTTCTAACGGGGCAGGTAAGTCCACACTCAT
GCAAACAATTATGGGTATGATTCCCAGAGATAGTGGTGAAATCTTTTTAAAAGATGAACCCCTGGCCAGA
AGAAGTTACCAGGTTATCAACCAAGGTATTACTCTTACTCCGGAAGGAAGGCAGGTTTTTGCTCCACTTA
CTGTTTATGAAAACCTTATGATAGGGGCATTTTCCAGAAAAGACAGAAATAAGATTGAAGAGGACCTGAA
TTGGGTATTTTCCCTTTTTCCCATATTGAAGGAGCGATATAAACAATTTGCTGGGACACTCTCCGGAGGA
GAGCAACAGATGCTGGCCATAGCCAGGTCCCTGATGTCCAGACCGAAGGTACTTCTGTTGGATGAGCCAT
CTCTGGGATTGGCGCCTATCCTTATCAAGATTATTTTCAAAGAGCTAAAGAGGATTAATGCGGAAGGAGT
AACCATCTTGCTGGTTGAACAGAATGCCAGGCAGGCTTTGAAACTTTCTAACCGGGGATATGTCTTGCAG
ACTGGTGAAATTATTCTTCAGGGTGATTCCCAAGAATTATTAGCTAATCCCGATGTCGAAGCAGCCTATC
TGGGTACTTTAAGAAAGAGACTTTAGCAGATTTTAGAATATCTCTAATTCCTGGTTATCGATATCTACAA
AACCTCTTTTGGTCTCACAGTCAAAATACTTTTTCAGCGACCTTTCCAATTCATTAGCTGCTTGCTGGAC
TTTTTCTCTGTTAGACTGAAATCCATCGATAGGAAAAAAGATATTTTTGGAATCTTGGTCAATCTTACCT
ATTTCCGATTGTCTCCAGATCCATCTTCTGGTTCTGATTCTCTTGGCATCGGCATAAACTAATTCACCAT
CTTCTAGAATTTCTGCTGTTTCTTCCCCCAGTGGTATAAAGATGTCCCCCTTTCGGGAAAATCGTACGGC
AATTTCTCCTTCCAGGGCATCTAAATCATGAGCACCCATTGGTAAGATATACTTCAATGAAATACTGTTT
CCTAAATCTACCACTGGATTGATGGAAGGTAAAAAATTACCCTTGGCTACTCTTTTTACCATAGCTTCTA
CTGAACTCATAAATCGATTGGGATTGATATTTATTTTTAGAAAGGCTTCTCTATAAGGTTTAATCTCCGG
GTATTCCTTTAAATTTATCTCCCTGAGATTATTTTCTATTTTTCTCATTTCCTGTTCCAGCAGGGTATAA
ATTTCCGGAATATTTCTCTTGTTATCGATTTGCTTTCCTATAATAACACCGAAATATAAGTCCGGTAATT
CTTTGAACACTTCCTGGTAAACTTTAAACTTCATAACTAACTCCTTTATAATTATTTATCTAAGATTATA
TATGATTTTAATTCATATGAAAAATTTTACAGTTTAGATCTTGAAATATAAGATGCTACTTTAATAGGAA
ATAGAATAGGGGGTGCCATTGTTCTGGTGCTCAGTAATTAAGTAACCTTAAAAAATTATTTACTTACACT
CTAAACTCTATAGGTAATTCAGTGGTAGACTTTCTCCACACCATATGATCGTATCCTACTCCCCAGTAAT
CCTTCAGAATATAGGCGGGCATTCCTAACTTCTTTTGCCATACCTTCTGAGCACTGGGGTATCCGCTATC
CAAACAAAATTCTTTAATATTCCTGTTCAAAAAGGTCAGATAGATTAGATTTAGCAATAAGGACCCAACA
CCCTGCTTCTGGTGGTCTGGATGGATGAAAACAGTACCCACTTCAATTACACCCTTCAATCTTCCCTCTG
TACAGTCTATGACCAGCTGGCTGGTTGCTCCATATTCAATAGTACCGATTATCTTTCCATTAACCAGAGC
AATCAGGAAATATCTTTTTTCTCCGTCTGATGCCAGGTCTTCCTGTAGCAGGTTCTCCTTGTCACGTATT
TCTTTCTCCATTTCCTGAACCCTATCTACTAATCCTTCTTTAGCATAGGTATCTATGAGCACTAAACTAA
AGAACTGCTTCAATTCTTCTACATAACTAATTTGTGGTCTTCTAATTTCTACATTTGGCATTTTTCATTC
CTTCCTTCCGATTATTGAAAATCTAAAACTTAATCAACTTTTAATTGTTAGAGGTTATAATTTAATCAAG
GCTTAAAAAAATTATAGATGAGATTTATCTTTGAAGCAAATTTGTCATAGTGATGGTTCTTTTGACAGTA
TATTATTCTTCAAAGAAATTCGTTTAAATTTCATTAGGAGACTGAAATGAAATAAGCAATGGAAAAGTTA
TTTGAAAAGATAAAAATCAATGATACAAAGCTTGAGAATAGATTGTTTGGATTGCCACCTGGGAAGGTTG
ACCAATTACAATGAATAGCACAGGCAATGATAAGATTAATTACTATTATGGAAAAGCTTGGGAAAGGATA
ATAGGTATTAAGCGTGAAAGCAATATTTAGTGAAGCACTGATAATTAAGTGAAAGCAGTAGGGCTACCTA
GATTTCCGCAATAAAGAATTTATTTCTGCACAGGCGGTGAAAGTTTATATTGTGTGTTGTGTTAGATAAA
TAAATTATTGTATAATGTTAACATAAAACAATAATACTTCAAATATAAAAATTATCTTCTCTTATCTTAG
CAAACGAGAAACCAACTTTATCTTATTTATGGGGTGTGTTATGAATAAACTGTTAGGAGGTATAATTGGA
GCAGGGAGAGGCTCCTTTATCGGATTTACCCACCGGGCTGCTGCTACTCTTCGGGGTGAGGCAGAAATCA
AGGCAGGAGTATTTTCTAGTGATGCGGAAAGATGTATCCAGCAGGGCTTAGAATTGGGAATTGATAAGAA
TAGAATATATACTGATTATCGGGAAATGATTGAGGGAGAAAATCAGCTTCCTCCTGGAAAAAGGATTGAT
TTTGTAATCATTGCCACTCCTAATTCTTTACATGGTATTATGGCTAAAGCCTTTCTGGAAGGAGGATTCC
ATGTTATACTGGATAAACCCATGGCTATTTCGCTTTCAGAAGCTCTGGAAGTAAAGAAAATTCAGGAGAA
AACCGGCAAGATATTTGCTCTTACCCATGGCTATACCGGCTATCCTATGGTGAAACAGGCTAAATATTTG
GTGAGATCGGGAAAGATAGGTATAATCAACAGTGTTCTGGTCAGTTATAATCAAGGATGGCTTTCTCCCC
TTATTAGTGATCCGGAAATATTTAAGACCTGGCACCTTAATCCCGCTATATCAGGTCCTTCCTGTACTAT
GATTGATATCGGTATTCATGCTTTAAATCTTGTTTATACTATAACCGGTTTAAAACCGGAAAAAGTTTGT
GCTGACCTGAAGTCAATAATACCGGGAAACCAGCTGGAGGATTATGGCAGTGTTTTAATTAGATACAGCG
ATACAGTCAGCGGAATACTTAATGCTTCCCAGGTTTCAACCGGGGAAGGGAATGCCCTGCGAATCAGAAT
ATATGGAGAGAAAGCCAGTCTGTTTTGGGATCAAGAGTTTCCTGAAGTGCTGGAGATGATGAACCTTGAT
GGTTCCAGCACTATATTCAAAAAGGGCATTTCAGCCCTTTGTGCAGAGGCTAAGCAAGCCTCATATTTTC
CTGCCGGTCATCCTGAAGGGTTTATCTGCGCCTTTTCCAATATCTATTCTGAAGTATTTAAGGCTATACG
CTGCTTAAAAGATAATCAATCTCCTGATTCAGTCGTAATGAGTGGGTGGGATTTTCCCGGCATAGAAGAA
GGCATCATGGGAATTTCTTTTGTGGAAGCAGTATTAAAAAATAATAAATCAAATGATAAATGGACCTCTA
TTATTTGAATTTATAAATCTGTATATCATAAATAGATAGTTATATTGACTTTAAAACTCAGGAGATATAT
TATAAGCAAAGGCTTTCTAAGAAGTGGGTCTAACAAGAAATATTTATGTTAATGGGATTAATAGGAGGTG
ATAGATTATTAAGTAGTAAGGTAATTTTTTATTTCAGCATTAACGGGTAAATAAATAAAAATAAAATAAG
GAAAAGGAGAAAGTTAAAATGAGAAAGTTTTCGTTAGTAATACTGGTTTTACTGTTTGTTTCTATAGTAA
CCTGCTTTTCACTAGCACAATCTGTAGAAGTTGGTATTGTTCTTCCCACTAAGGATGAGCCAAGATGGAT
TCAAGACGAAACTCGTTTCAATGATGCCCTGAAAACCGCTGGTTACAGTGCTGAAATTCTGTTCAGCCAG
GGATCTTCTGCCAAAGAAAAAGAAAATGTAGAAGCTTTGATTACCAAAGGTGCTAAAATTCTAATTATCT
GCCCGCATGATGCTACTGCTGCTGCAGCTGCCGCTGATGAAGCCAGAGAGGCTGGATTAAAGGTAATTTC
TTATGACCGTCTGATTCGTGAAACTGAATCTGTTGATTATTATGTGACTTTCGACAGTATTGCTGTTGGA
GAAGCCCAAGGTCAATATCTAGTAGACAAGGCCTCTGGCACTGGTAATCCTCTTTATCTTTATGCTGGTG
CTGCCACTGACAATAATTCCTTCCTTTTCTTTGAAGGTGCCTGGAACGTTTTGCAGCCTAAGATTGCTGA
TGGCACTTTTGTCATAAAGAATTCATCTGAAGCAGTTGCCTTGCAGGATAAGCCAGTCTTAACCCGTGAA
GAAATGGGAAAAATTATTGGGCAGGTTACCACCAATTGGGATTTCACTACTGCCCGGAATTTAGCAGAAG
CAAATCTAACTGTAGCAAAAGCGGAAGATAAAGGTGATGTATTTATTTTGGCTCCTAACGATGGCACTGC
TCGTGCTATTGCTGATGCTTTTGCTGATGATAAAGATGTTACCAGTTATGTGATCACCGGTCAGGATGCT
GAAATACCCTCTGTTCAGTACATTATTGACGGGAAACAGTCCATGACTGTTCTAAAGGATGTTAGAACAC
TGGTTAGGGATGCCATTGCTGCTGCAGTTGCTTACCTTACCGGTTCAACCCCAGAACAAACTCATACTTA
CCACAATGGTAAGATAGATGTGCCTGCTAAACCATCTGCAGTAGTGACTGTGGACAAGACTAATGTTAAG
GAAGCTTTGATTGATTCTGGATACTATGACGCAAGTCAATTTACCGGACTAGAGTAAGAAGTAGACTGAC
CATGTAAATAGCAAATTTTAAGGTAAACGATAATTTCTATGAGCGAAGCAAACTTCTCTTACAAATACTA
AGATAGAGATATGGTTTGCTTCGCTCAATATATCTATAAAAAAACACCGGGCCAATAGAAGTAATTTATT
ATTCAGGTTTTTTAAATAAAAGAGGTAGTCAATGGTAGAGGCTGAAAAGATTCCTATTGTAGAAATGCAC
AATATTAAAAAGAATTTTGGTGGACTGCAAGCATTAAAAGGGGTAGACCTGGTGCTGCATCACAATGAAG
TGCTGGGATTAGTAGGAGATAATGCTGCTGGTAAATCTACCCTGATGAAAATCCTCAGTGGAGCTTATAT
TCCTGATGAGGGAGAAATATTAATAGAAGGAAAGAAAGTACACCTGACCAGTTCCTGGGATGCTCGACAG
CTGGGAATAGAGATGGTTTATCAGGATTTAGCTCTGGCTAATAATCTAGATGTAGTTGCTAATGTGTTTA
TGGGGCGTGAGGTAGTAAGTTTTAGATTAGGTCCTTTAGGAGTGATGGATGAACATTATATGGAACGAGA
AACAGAACGTTTATTAGATCGTCTTAAAATAGATATCTCCTCTGTTCGTTTGAAGGTGGATAGCCTGTCA
GGTGGGCAACGGCAAGCCGTAGCCATTGCCAGGGCTACAGCTTTTAACACCAAAGTTACTATAATGGATG
AACCTACAGCAGCACTGAGCGTAGCAGCTATTGAGAAAGTTCTTGATTTAGTAAGAGAACTTAAAGCTCA
GGGTAATTCCATTATTATAATAAGCCATCGACTGGAAGATATCTATCAGGTTAGTGACCGCATGATGGTT
TTGCGTCATGGACGTAAGGTTTGTGATACTCCAGTCACCGGAGATATTGATAGTTTCCGGGAACATGTAG
TGGCTTACATCGTAGGGGCACGTGATGATTTTGCTGAAGAAGGGAGTGATCAATCATAATGGTAAAGGCT
GACGGATCTAAGCCATCCTTTCTTAAAGATTTGAATACCCTTTTACAGCAGAATATTCGTGAATGGGGAA
TGTATATTGCTCTGGTGGTAATCATGGCTTATTTTACTATAGCTACAAAAGGTATTTTTATTTCATCAAG
AAACATTGCTAATCTTATTAATCAAACTGGGTATATAGCAGTACTGGCTGTTGGCATGACCTTAGTTATA
ATTATTTCACATATAGACCTGTCAGTGGGCTATCTATCAGGATTTCTAGGTGCGGTTGCTGCAACTGCTA
TGGAGACATGGAACTTTTCTGCTGCTACCAGTATTTTTTTGATAGTGATATTGGGGGCCCTTGCAGGATT
ATTTTCTGGTTTTTTGGTTGGACAGATGAGAATTCCCGCTTTTGTGGCAACTCTGGCCGGATGGCTTGGT
TATAGAGGAGCATTGCAGCTGGTTACTATGAGTAAAGGGACCATTGTTATTACCAATGAAGCCTATAATG
CCATAGGTAATGGTTATATCCCTGATATTTCCTCTACTACCTTTTTGCCTGGAGTGCATAAGGTAACGCT
AATTCTTGGTGGTCTGACTATTTTACTTTATATTTGGAATGCAATAAATAGCCGGAAAAGAATGCTTTCA
TACAATTTTAAAATATTACCTCGACATCTTTTTATTATTAAATTAATTTTTGTATCAATTTTGATTGCAG
GTATTGCCTGGATATTGGCGGGATACCGAGGATTGTCCTGGACTGCCGTAGTGATATTGATTATAGTTTT
TTTTTATAATTTCATTATGACCAGAACAGTGCTGGGAAGACATATTTATGCCGTTGGTGGAAACCCTGAG
GCTGCCCAGTTAAGTGGAATTAGTGTAAAGAAAATAACTTATGTGGTTTTTTGTTCCATGGGGGTGCTTG
CTGCTATATCAGGCGTATTATATTCATCCCGTTTTAAGTCGGCTACTACCACAGCGGGAACCTTGTTTGA
ATTGGATGCCATTGCCGCTGCTTTTGTAGGTGGTGCTTCACCATCAGGTGGGATTGGAAAGGTTACCGGC
TCAATTATTGGTGCCTTCGTTATGATGTCCTTGACCAGTGGCATGAATTTGATGGGTATTGATATTTCTT
ACCAGTATATTGTCAGGGCAATGGTGCTGGTAGCTGCTGTGGTATTTGATGTAGCAACTCGTAACCGAAA
AAAAATTTAATATAATTGCTATATTTAATAAAAAAGAGATAAATAAGGAACAATATATTTTGATTTTAAT
TTAGGGGCTTCAGGGGATACCTCCGCTGAATATCTTGTGATTATTCTTAGCAAAAGTCATTTTTTTCTGA
AATATAAAACTAAAAAAGAGAAGAATATAGTTTTTCTAAATAAATTAGAGAATAATGCATAAAATCGGGG
CTGAATTGGATAGTGTAGTCTAAATTTTTAGTACATGAGGCAGAGTCCCATAGTTGTTATGTTCGTTAGA
TGATAGGTGGACTCTGTCTTTCTTTTTTATTGTTTTATTTCGTTTATCTTGATCAGACAGGTATAAAATA
GATGCGGGAATTTTTAGCAGTTATCATTTCTTTTTTAAGCATTCCTTTCTTAAATAAAAAAAAGGTACCG
ATTGGTTTGGCCATCTGTATCTGTGCAGTTTTGATGGCTACTCTGGGTGGACTGGGATTATTAGATTTCA
AAGAGGTATTTATTGCCACTTTTTTTGATATAGCAAAAATTCAAAGATACATCGTAGTAATAGAAATAGG
CATTTTAGGAGTACTTCTTAGAAAATATAAGATTATTGATGATGTTATTAAATATCTCCTTGAGGTAGTA
AAAAGTAGAAGGGTAGTGCTTATGTTCATTCCAGCTCTGGTGGGTTTGCTATCAGTACCGGGAGGGGCTA
TTATATCTGCTCCTTTTATTGATAAGCTTGGGGATGAATCGAACTTATCCAATAATCAAAAAGCCATTAT
CAATTTAATTTATCGACATATTGCCATGCACATTTTGCCCTATACCACTGGTTTTTTGGTGGTTACCTCT
CTTGTTCCACAAATTTCCGTTTATAAGCTTATAGGTCTAAATAGTATCTTTGTCATTCTGTATTTAGCAA
TTGGTTACTTTTTATATCTAAGAAAAGTGCAAAATAAACAGACTTCATCGGTAAGTCCTATTTTACCCAG
TCTCTTCAACTTATTAATTTATACTTCACCAGTCTATTTAGCTGTGCTTTTGAATATTTTATTTCAGATT
CCATTTTATATAGGAATGATAGCCAATCTATTGGTTATCTACTTATTACATCCGACTAAAGGATTTCTTA
TAGATATAGTTCGAGCTGTCAATATAAGAATTTTATTAGCATTCATTGGTGTTTATCTTATTCAGGGTGT
TATTGGTAAAATGGAATCCATTACTACCTTACTTACTTTAATTTTTAATAATTCACAGGCTATTATGTTT
GGTATTATTATAACTTCCTTCTTTTTTGGAATGACTACTGGTTTTCAGCCTACTGCCCTGGGGGTAGTAC
TGCCTATTTTGATAACATTACCCATCTCCGCGAGTCGTTTGTTATTTTATTGCCATTTCACTTTTGTATG
GTCTTTTATGGGCTACTTTTTTTCACCATTGCATCTGTGTCAGCTATTTACCTGTGAGTACCTGAAGATT
TCTACTATTGACCTATATAAAGATTATTGGAAATTTTTTCTTTGCCTGGTAGCTGTTCTGATAATAAATT
ATTTTGTTTTAGGATTATGGCTGAAATGATAATGTTTATGATACTATAATCAGCAAGTAATCATAAGAGT
GAAAAATGAAGTCATGGTAAAAAATTTCAATTTAAAAATTAAAGAATTAGGTGAGCAATGGATAATCTAA
AAGAATACCTAATAAAAAAAGGAGCCACACTTATTGGGTATGCTAATTTATCTGATCTTCCGGATGATGT
ACGGAATCATTATGATTTTGGTATTGCTATTGGGGTAGCATTGAATCCTGCGGTAATAAAAACCATAAAG
AATGGTCCCAATCTACTTTATGAAAGAGAGTATATCCGGGTAAATCAATTACTGGATTCCCTGGGAAAAT
CAGCGGTTGATTATGTTCAAAAAAAAGGGTATCAAGCTCAGGCCATTTCCTCAACCATATCAACAGACTT
AAATGATTTAGTAGATTTATCTACATCGTTACCCCATAAAACTGTGGCTACCAGGGCAGGACTGGGATGG
ATAGGGAAATCTGCTTTATTAGTAACCAGGGAGTATGGTTCAGCGATTCGACTGACCACTGTTTTGACTG
ATATGAAGCTTGTTACGGGTGAACCAGTAGAGATTTCCTATTGTGGTAAATGTCAGAATTGTGTTCAGGT
ATGCCCTGGTCAGGCTATCCTGGGGAAAGAATGGCATAAAGGCCTAAAGAGAGACCAAATTTATGATGCT
TTTAAATGCAGGGATGCTATTATAAAAATGATTGGTCCACTCAGGATAACTCAGTTCATCTGTGGTCAAT
GTATTGCTGTTTGTCCCTGGACTCAAAAAAGATAATAAATTAATAAAAAAACCAATATCATATTCTTCTC
CCTTAGAAGGAAGAGGGGAGGTGAGGGTGATAAATAGTTATCAGTTTGCTGTTAACTGTTTTCAGACTAA
AGATGCGGGTATAAGTGGATGAGATTGCTTCGTCGCTTCGCTTCTCGCAATGACAAAAATTGTATAACGT
ATACCGTTAAAATTAGTCGTTGGTCGTTAGTATCTGGCATTTAGTTTGCCTGTTACTTATTACTTATTAC
TGGTTACTTATTACTGAATTTGCTCATCGTAATGACAAAATCGTATATCGTATTACGTATAACGTATACC
GAATTTTATGTTATTTATATTATCTAATGAAACTGAATTCAGTAATGCTTATCAACATATTCCTCTCCCT
TAGAAGGGAGAGGGGAGGGTGAGGGTGAATATGGTATACCGTATTACGTATAACGTATATTGTTAAAATA
CAGTTGCTAGTCGAAAGTTCTTTCAGGGGTTGTCAAGGGGAAGGATTCCCCTTGAATATCTTGTTTGCAA
AACAAGATATATTTTCTTTAAAAGAAATTTTTCTTGTTTATTTAACTAGCATTTACACTACTGAATACTA
GATACTCAATACTAATAAGAGAGGGGTCTCAGGGGATACCTCCCCTGATTATCTTGTTGTAAAACAAGAT
AGCATTTCTTTATTAAGGTATTTTTCTAATAAGAGAGGGGTCTCAGGGGATACCTCCCCTGATTATCTTG
TTGTAAAACAAGATAGCATTTCTTTATTAAGGTATTTTTCTTTTAGGGGATCTCAAGGGGAAGGATTCCC
CTTGAATACTTTGTTAAATATAAATTATAGAGTTTATCTATTGTCAAAATTTATTTGAATTCCGATAATA
TAAATATAGCAAGTGATTAAGCTATTTTTATTTTCAAGAGCAAACTAGAGACTCTTAATACCAACTTGAT
AGAAGTGAATAGTGAATATAGAATATAGTAGTATAATCAATGAATATATTATTTATTTCCCAGATAAAAA
ATATGAACTATAATAGTTAAAGCTATTATAATAAAAACAGAAATGAGGATAATATGTTTGTTTTTGGCAC
GGCTGGACATATAGATCATGGGAAAACAGCCCTTATTTATGCCCTCACCGGCATCGATGCAGATCGTCTA
CCGGAAGAAAAAGAGAGGGGTATGACCATTGATTTAGGGTTTGCCTGGCTTAAGCTACCTTCCGGCGAAA
AGGTTGGTATTGTGGATGTACCTGGGCATGAAAACCTGGTAAAAAATATGATAGTAGGGGCAAGCGGAAT
TGATGCGGCAATCCTGGTGGTGGATGCCCATGAAGGATGGATGCCCCAAACTGAAGAACATTTTCAAATA
ATTGAGCTTCTTAATGTTCAATTTGCCATTATTGCCTTAACCAAAGTAGACCTGGTAGATCAAAATCAGC
TTAGAGTTGTGGAAAATAACATCAGAGAGAGGCTAAAGGATACGTTATTTCATAATGCCCCGCTGGTAAG
AGTTAGTACCTTAAAAAATATAGGAATTGAGCAATTGAAATTAGAAATTCAAAAGCTAATTTCTCAAATG
AAAGCAAAAAGAGATATCCAAAAACCCCGGTTGTGTGTTGATCGGGTTTTTAATATCAAGGGGAGTGGTA
CGGTAGTTACCGGAAGATTGACCGGTGGGACCTTATCACTTAACCAGGAAGTTATCATTTTCCCTTCTTA
TCGAAAGGTTCGCATTAGAAATATAGAGACTTATAAAGAAAAATTAGCGGAGGCTTCCCCTGGCAGTAGA
GTCGCTCTTAATTTAGCCGGGGTAAAAAAAGAGGACCTCAAGCGCGGGGATGTTATCTTAGGCTATGAGC
TAATTAAAGCGAGCCGTTATATTGATGTTAAATTAAAATTGATATCTAATTTGTCTGGATTTACTTTAAA
AAATGGCCTGACCTTAGATTTTTTCTGGCAAACCAAAGAGTTACCAGCTCAAATAATTTTAGCTAAAGAA
GAAGGAGAAAAGCCTGAAGAAGAACGATATGCCCAGATTCGCCTCAAGGAGAGTTTAACCACCTTTATTG
GTGATTATTTCATCTTGCGCCGTCCCACACCGCCCCTGACCGTTGGGGGAGGAATTATCTTAGACCCTCT
GGCTGAGAAACATAGCTTTGCTGAGCAACATTATCTGGATTTTTTAATAGCAAGAGAAAATTTGGCTATA
GATAATTTAGTTATATCAGAGCTGAAAAAACAAAAATATTGTCTGTTTAAAGAATTTTTAGTTCACAGCT
ATTATTCTTTTTCTGAAATTTCTAAAGCCGTGGAGGTATTAGAAAAGAAAGGAAAGTTAGTGATAATAGA
TTTGTGGTTGGTGGAGAAAGGGTACTGGAGTCAGCAACAAAATAGAGTAGTGGAACTATTAAAAGTAGAA
TACCAGAAATTCCCCCTGGAGAAAAGTTTCCCGTTAAATCAAATCCAGCCTCACTTTAGGCATCTTCCAC
CTAGATTATTTTTTACTCTATTACAGCAGCTGGCCCAAGAAGGCAAAATTGTATTTCAGAAAGGAAAAAT
TTCTCTCCCTTCCTACCGGCCGGCTATTTCAGCCCAAAAACAGGAAATGATTAATAACATTTTAAAGCTT
TTAAAAGATAACCCTACCAATCCTCCTACTGAAAAATTCCTCTCTGAAACCTACCAGGGTAGTCAAGAAA
TAGTCAAATACCTGCTGCAAGAGAAGCTAATTGTTAAGCTTACTGATGGCATATTGATGGAAAAAGAAAA
TTTTCAAAGAATGAAAGAACAAATTGTAGAGTATTTAAAAGTTCATAAATCCATTACCCTGGAAGAGGTG
AGAAATATACTGGGCATGAGTCGAAAATATATGATTCCCTTTCTGGAGAGATTGGACCAAGAAGGGATAA
CTATACGCCAGGAGAATAAACGATTCCTAAAATAAGTTTTAATCTATATTAATCTAATCAGAATTAATTT
TAATGCCTAATTTTTGGAAGGCTGAGGAGATTTTCTTTTCGGTCTGCTGAAAAAATTCAGCAGTCTTTTT
ATCTTTCAGCCTGTATTTTTGGTAAACCCAATTTGCATGATTGTAGTTCATTCTATCTATAATTATGTAG
TCCACTTTACCAGCCAGGATTTCGGCGAGATCTTCTGCCCCAGGAAGTAGAGGAGCAATCATGGTATAGG
TTTTTATACCGACTTGATGTAATTCCCCCAGGGCTATAATTCTTTCTTTTATGGAAGGGGCATCTGGTTC
AAATAATTTCCTGATGGCCTCCTCTGCGGTAGCAATACTAAAACCGACCTGAAAATTTCCTCCTTTTTTT
AGTATATCTATATCTCGCAAAACCAGAGGTGATTTGGTTTGCACTATTACTGGCCAATTATTTTCAGCCA
GTATGGCCAGGCACTGACGGGTAAGTTTATATGTTGCCTCCAGAGGCTGATAGGGATCACATACTCCACT
TATCCAGACCTCTCCCTGTTTTTTGTGGGCAATTTCTTTTTTTAACAATTCTGGCGCATTAACTTTGACA
TCAACAAATTGACCCCAGGCTTCCCGGTGACCAGAGTACTTTTTCATAAAGCGGGCATAGCAATAAGTGC
AACTATGCTGGCAACCTAAGTAAGGATTGATAACATATTCATAGACTTTTGATTTAGAGAGAATAGTTTT
TGCTCGAATTTCTTTAATGACTATCATAGCCATATTCTACCACCATATTTTACCCATGTTAAGATTAGAA
AATGGAAAGCCAGGACTATTATAAACCAGCATTATTTTTTATTTATTGACAATAAGAGTATAATCATATT
TGAATGGTTAGCTGATTAATAAAAATGAAAGAAGGTGGAATTTTGGAAGAGCAAGATATTCTGGAGACTC
TTATTAATCTGGATTCCAGGGCAATAGAAATAAATGAAAAAAGAAAAAAACAGTTGGCTGAACTGACCAA
AAGATATAAAGAAGAAGAAGTAAAAATCATAAATCATTATAAGAGACTAATCGAAGAAGAAACAAGAGTA
GCGGTGCAAAAGATACAACAAGAAGCCCAACAGGAAGTAAATCAATTAAAGTTGAATAATAAAGAGCTAC
TTGAGGATATGACTCAGAAATTTGAAACACACCTTGTCGATATTACTGAGGAGATAGTTAAAAAAATTTT
GGAAAGTAACAGATAGAGTTATGGATAAGGTTATCGTCTATGCGGCCATAAATACTAAAATAAGAGTTAT
GGAAGGGGAATTTTTAAAGAGAGAGGATTATTTTAATCTGCTTAAAATGAAATCAGTTGCTGAAGCAGCT
CGCTATCTAAAAGAGCATGTTTCTTATAGCCAGCTTTTGGGTGAAATTAAACCTGATACAGTAAGCAGGC
GAGACATTGAAGAGATTTTAAAGCGCAATATGATTAAAAATATAGATAAGCTGATTCATTATTTTCGGGG
AGATTATAAGAAATTTATCCGTTCTCTTTATATAAAATATGAGATAGAGGACTTAAAAACCCTTGCCAGA
AGTATTTTTAACGGCAGAGAACCAGGAGATATTGAGAAGCCTCTTTCTTTTTTGGGTAAATACAGTCAAA
TCAAACCGGAAAAACTTTACCAAGCTAAGACGATCAGAGATTTGATATACTCACTGGAAGGATCGGAGTT
TTTCGAGTTTTTAATACCATTAGTTGATGGCAAAAGAGAGAATCTTTTTCGTTTGGAAATGGCTTTAGAT
ACCGGTTATTTCAATATTATTCGCAGTCGAAGGCTGAAGATTTCCTCAAAAGACCGGGATTTAGTGAAAA
AGTGGGAAGGATTAGTGGCTGATTTAGATAATATTCAGTGGATATACCGGGGAAAGAAATTTTACCATTT
ATCACCGGAGGAGTTATTGAATTATACTATAAATTTTGGTGATAAATTAACGTATAAAGATCGCCAAAAA
ATGTGTTATACAGAGAATCTGGAACAATTATATCAAATGGTTTTAGCTTCGGCCTATGGATTTTTATTTA
AAAAAGAAGAGCTATCTACCAATATCTATATGGAAAGACGTATTAACAGATATATATATTACCAACTGAG
AGAATTAAGTCGTAAAGCTCCTTTGAGCATTATACAAACTATAGCCTATGTATGGCAATTTGAGCTGGAG
ATAAAAGATATTATTTCCATTATAGAGAGTATCAGATATGACCTACCCAGAGAAGAAGCCAAAAAATTTC
TGGTAAAAGTGGCCTAAATTATAGGAGACTTACTTATGAGTGTAGAGAAAATGAAAATAATGGGGATCAT
TGGTCCCCAAAATATTTTAAATAAAGTTTTGCGGGTGGTTATTCTCAATGGCAGTATGCATATGATTAGT
GCCCTATCTCGAGTAAATTCAGCTGATTTTTTTCTGCCTCCTACCGAAAAAAATATTACAGCTTTAGAAG
AGATACCTTTTCTAAAATCTTATTCTCAAAAGCGGGATTTGGCAGAAGATGAAAAAATGGTTAATTTATT
TCAAGAGCTTTTTGATATAAAACCAGGTTTAAAGAGAGAATATTTAAGTGAGGACTATGACTACGATGAT
TTTATGAAACAATTTTCCGACCTTTATAGCCAGGTTCTGGCTACTACTTCCGAGATTGAAGAAAAGTCCA
GAGAAATCGATAAGAAAAGAGAATACCTAAACAACCTCAAATATCTAACCAAATTTAATTTAGATATCAG
TCGTCTTAGGAACATGAAATATTTGGTATTCAGATTGATAAAGATTACCAGAGAAAACTATGATAAGCTG
AAGAAAAATTATGAAAATATTCCAGCTGTAATAATAAAATTAGCAGTAGAAGGTAAATATGTGATCTTGG
CCTCTATTACTCCAGGAACATTGGAAGAGACCTTAGAGAAGATTTTTAGTTCACTCAATTATACTATTCT
ACCTATACCCCGAGATTTGGAGGGTACTGTAGAGGAAGTTACTGAACAACTAACCAAAAGTATAGAACAA
GACCAAAAAATAATTGAATCATGCAAAAAGTCATTAGCAGATTATAAAGAAAAGTATATAAATGAATTTC
AAAAGATGTATTCCCGACTGGAAATGGAGAAAAAAATAGAAGAGGTCAAATCAGAAATTGCCTTAGGGAA
TCAATTATTCTTTCTGTTTGGATTTGTACCCGTAAGTAGTGTTTTCCCATTAAAAGAGGAATTAGAAAGA
CAATTTGATGATGAGCTTATCATTTTAATAGATGATATAAAAGAACCGTACTCAGGGATAACTCCCCCAA
CTAAGCTAAGCAATATAAGACTATTTAAGCCTTTTGAAAGTTTGGTGAAAATGTATGGTATCCCCTCTTA
CCAGGAGAAGGACCCTACTGTCTTTTTTGGTTTGACTTATCTGATCTTCTTTGGGGCAATGTTTGGCGAT
GTTGGTCAAGGATTTGTTCTTCTTTTAGGTGGACTTATTTTGGAGTTTTTATATCATAAAACAGATTTTG
GTGGAATCTTAAGTAGATTAGGATTGAGTTCTATTATCTTTGGTTTCCTTTATGGTAGTGTTTTTGGCTC
TGAGGAAATACTGCCCGCCCTTCTGATTAGACCAATGAGCAACATTGATAGCATGCTTATGGCGGCAGTA
GTTTTTGGCATAATACTTCTCTTAAGCAGTTATATATTTAGTATTTTTAATGCAGAAAGTGAAAAAAATC
TAAAGGAGGCCTTCTTAGGCAAAAATGGCCTGGTGGGACTTCTTTTTTATCTTTTATTATTATATACTAT
TGCTCAGGCTTTCCTGATTCCCAGCAATAAAAATTTATGGCCCATCTTAATTATTGTGTTAGTAGGACTC
CTCTTTATTATATTATTTAAAGAGCCCCTAGCGAAAAGATTATTTCCATCTGCCAAGTCAGCCAGAACAT
TATCGGCAAATGATTATATTGAAGAAGGTTTTGGTATATTAGAAATGCTCCTTTCCATTTTTTCTAATAC
TATTTCCTTTCTTAGAGTGGGTGCTTTTGCTCTGAACCATGTAGGGCTTTATATAGCCTTCCTTACCTTA
TCTCAAATGATTAGTAGTACATGGGGTAGTTGGGCAGTGTTGATACTGGGAAATATTATTATTCTAACTT
TAGAAGCCTTGATTGTCTTTATTCAAGCCTTGCGGCTGGAGTATTATGAGTTATTTACTAAATTTTACCG
GGGAAGTGGTATTGAATATAGTCCAGTAAAGATTAATGGTAGATCATCTTTTGAAGAGAAGAAAAGTTTA
GAACATAAGAAGAAAAGAATGGCCTTCCCCTTGATTATCGTAATTGCAAAGCAATTTCAATATTCTTAAA
TATATAGTAATAAATAGCAATCAGAAACCCTCTCTTAAATCCTCTCCCTTAGAAGGGAGAGGGTAGGGTG
AGGGTGATAAATAGTTATCAGTTTGCAGTTAATTGTTTTCAGATAAAAGATGTAGGTATATATAAGTGGA
TGAGATTGCTTCGTCGCTTCGCTCCTCGCAATGACAAAAAGAGTATAACGTATATCGTTTAAATATAGTG
CTAGTCGGAAGTTATTTTTGGGGGTTTCAGGGGATACTTCCCCTGAATATCTCGTTAATATGAAAAGGGA
GGTTTTTAATCATTATGTATCTGGTATTATTTATGGCAATGACCATCTCGGGATTGACTATTGCCCGTGG
GGTCTATCTCTTAATAAAAAAAGATAATAGTAATTTAAAAAGAATTAGAAAATTAGTGAAAGTTTCGGTA
GCAGCCTATCTTATTTTAGTAGCTGGATTTATCTTTTTCTTTATACCTAATGTGGCCAGAGCTCAATCTA
ATTCGGATTCCTCATCGGGAATGGGATTTTTGGCGGCTGCCCTTTCTACCGGTCTGGCTACTATAGGGGC
TGGTTATGCAGTAGGTGCAGTAGGCTCCTCAGCCCTGGGTGCTGTTTCCGAAGATCCCAATGTGCTGGGA
AAAACCCTCATTTTTGTGGGTTTAGCAGAAGGTATTGCCATTTATGGCTTAATTGTTTCTATTATGATAT
TGGGGAGATTATAGACGATTATAGACTAAAGAGGTTCCTATGAAGATCTTTTTAATTAGTGATAATACCC
ATACCCTGGCTGGCATGAGATTAGCAGGAATTGAAGGAGTGGTAGTGCACGAAAGGGAAGAGATATTAAA
AGAATTAGAAAAGGTGGAAGAAGAGAAAGAGGTAGGTATTTTGCTTATTACTGAATTGTTGGCGGAAAGG
GTCCAGTCAGAAATTAATGACCTGAAATTAGCGAGAAATATGCCTATTATTGTTGAAATTCCAGATCGAC
ATGGTACCAGGCGTCCCTCTGACTTTCTCACCAGATATATCAGGGAATCTATAGGTCTTAAGATTTGAGG
TGAGCTGTTTCATGTCCAATACTATAGAAGATAAAATTTCTCTTTTTAGCAAAGTTATTATGGAGAAGAT
AGATCTTGATTTTCAGAAAAAGCAAGAAAAATTAATAGAACATCATGAGAACAGATTAAAGGCTATTACT
AAGGAGCAGGAAGAGAAAAGAAAGATAACTATGGAAAAAGTTATTAAGGATGCCCAAAGCAGAAAACAAC
GAATTATTTTAAAGACTAAGTCAGAGCTGCGTCTTTTGGTATTGAAAAGGAGACAGGAATTTAAAGAAAG
AGTATCTGATGAGGTAAAAAAGAAAGTCAGGGCTTTTGTTAATACCGATGAATATGCTGATTTTTTGAAA
GAGGCAATAGAGAAGGTATTATTACGCTTTCCTAAAGAACAATTTGCTTATTTTAAATTTAGCAGCAGTG
ATCTTAAAAATAGAGCAGAAATAATTTTAAATACTATCAATTCTCTGCGGGATAAGGATAGCTATCAGCT
TGATACTGCCGATAATCTAATAGGTGGTGTTTTTGTAAAAAGTGGAGACGGTCGGTTAGAGATAGACTTC
ACTATCAATACTATCTTAGAAGAGAGTGATAAACTGATAGGGGAAGTTCTGTCTTCCTGGTTAGGTAAGG
AGAATTAAGATGGATGGCAAAGGGAAGGTCATTTATATTAATGGCCCAGTAGTAAAAGCAGAACATATGG
TAGATTTTAAAGTGCGGGAAATGGTTATGGTTGGTGAGAAAAAGCTCATTGGTGAGGTTATTTCACTGGA
GGAAGAGATAGGTACTATACAGGTTTATGAAGATACCACTGGTCTTAGAATTGCCGAAGAGGTGTATAGC
ACTGGAAAACCCCTCTCTTTAAGATTAGGGCCTGGAATTATCGGTAATATTTTTGATGGTATCGAAAGAC
CCCTTTCCAAAATCTATGCAGAAGGAGGGCAATTTATTCCAGAGGGTATTGGTCTTATCTCACTCGATGA
AGAGAAATTGTGGAATACTGAAATTACCGTAAAAAAAGGAGACCTTTTAAAATCTGGTGATGTCTTTGCC
CATATCCAGGAGACTTCCATGATTATTCATAAGGCAATGGTTCCACCCGGGATTAAGGGTAAGGTAATAA
GGGTAGTAGACAATGGCTATTATACCATCAGCGATACTATCTTAATTCTCTTGGACGAGGAAGGGAATAA
TTATGAACTTAAGCTGGCTCAAGAATGGCCAGTAAGGCAACCCCGACCAGTTTGGCAAAGAATGCCTCTG
GAGAAGTTATTGATAACTGGACAGAGGGTTATTGATACCTTTTTCCCTTTAGCCAAAGGGGGTACTGCTG
CTATTCCAGGAGGTTTTGGTACCGGGAAGACTATTACCCAGCACCAGTTAGCTAAATGGAGTGATGCTGA
TTTGATTGTCTATATTGGTTGTGGTGAACGTGGTAACGAGATGACCGAAGTTCTGGAAGATTTTCCTAAA
CTAAAAGACCCTAAAACTGGGAATCCCTTGCTGGATCGGACCGTACTTATTGCCAATACCTCCAATATGC
CAGTGGCAGCCCGAGAAGCCTCTATCTATACTGGTATTACCATTGCTGAATATTTCAGGGATATGGGTTA
TAATGTAGCTCTTATGGCTGATTCAACTTCTCGATGGGCAGAAGCACTGAGAGAAATATCAGGCCGGTTG
GAAGAAATGCCTGCGGAAGAAGGTTATCCTGCCTATCTTGCTTCCCGATTGGCCGCTTTTTATGAGAGGG
CAGGGTATTGTAAAAACCTTAATGGTACGGAAGGTTCCATCAGTATAATTGGGGCGGTCTCTCCTGCCGG
AGGAGACTTTTCTGAACCAGTAACCAAGTATACCAAGAGAATAGTAGGAACTTTTCTGGCCTTAGATCGA
GAACTTGCTCATGCCAGACATTTTCCTTCTATTAATTGGCTTTTATCTTATAGTAATTATATTTCTATTT
TAAGTGATTGGTTTTCCGATAAGGTAGCCTCAGATTTGATGGAAATCAGGTCTAAAATGATGGGGATTCT
GCAGGAAGAAAATAAACTAATGGATATTGTAAAGCTGGTGGGAGAGGATGTTTTGCCCGATGATCAGAGG
ATAATATTAGAAATTGCCAGAATCATAAAGGTGGGGTATCTCCAGCAGAATGCCTTCCACCCTCAGGATT
TATATACCATCCTACCTAATCAATATAGTATGCTTAAAGTAATTGATAAACTTTATGATCGGGCTTATGC
TTGCATAAAAGAAGGCATACCTCTTTCTCAAGTGAAAGAGGAGAAACTTTTTTCTGATATTAGCCTGATG
AAATATCAAATTAGTGAAGAAAAACCTGAACTTTTTCAGGAACTAATTGAGAGAATAAATGGATACTATG
ATAGTTTAGAGAATAGATATAAAGAGGGTTCTACGGATGAAGATTAAATATCTCAAACTGGATAAAGCAG
AAGGACCGCTTATTATCATGGATGAAGTCCCGGATGCAATTTACGGTGAGATCGTAGATATAGAGGTATC
GGGAAATGAACATCGAACCGGTCAAGTGATACAAATTGATAAGAATAAAGTAATCATTCAAGTATTTCAA
GGTTCTTCAGGAATTTCACTTGATGAGGTGGCAGTAAGTTTTTCTGGGAAACCCATGCAAATCCCCCTGT
CCCATGAAATTTTAGGTAGAGTTTTTAATGGGATGGGCAAGCCCATAGATGGTGCTGGAGAAATCTATGC
TCACCAAGATTATAACATCAATGGCCGGCCTATGAATCCAGTAGCCCGGCTATATCCCAGAAACTATATC
CAGACCGGGATTTCTACTATTGATGGTCTTATGACTTTAATTAGAGGTCAAAAATTGCCTATCTTCTCTG
GTGATGGTCTTCCGCACAACCAGTTAGCAGCTCAAATTGTCAGACAAGCCCGAATTTCAGAAGAAGAAGC
CGGTAATTTTGCCATAGTTTTTGCCGCCTTAGGTATTAAACACGATGAAGCTGATTTTTTCGCTAAGGCT
TTTGAAGAAGCCGGAGTTATGGATTGGGTGACCATGTTTCTAAATTTAGCTGATGATCCAGTTATGGAAA
GGATTATTACCCCTCGCTGTGCTCTTACTGCTGCAGAATATCTTGCTTTTGAATGCGGTAGAGAAGTGCT
GGTAATCATGACTGATATGACCAGCTATTGTGAAGCGCTGAGAGAGATTTCCTCAGCAAGAGAAGAAGTA
CCTTCCCGAAAGGGATATCCGGGGTATCTTTATTCAGATTTGGCCAGCCTCTATGAAAGGGCAGGCATGT
TAAAAAATACTAAGGGAAGTATTACTCAGATAGCGATATTAACTATGCCCAATGATGACATTACCCATCC
TATACCGGATCTTACCGGTTATATTACGGAGGGACAGATCGTTCTGGATCGTTCTTTATATCAGCTGGGG
ATATATCCTCCCATAAATATTCTTCCTTCTCTTTCCCGCCTAATGAAGGATGGTATTGGCAAAGAATTTA
CCCGAGAGGACCACCCTGATTTAGCAAATCAAGTATTTTCTTCTTACTCTAAGGTTCAGGAGATAAGGGC
TCTGGCTCAGATTATAGGGGAAGACGAACTTTCCGAAATTGACCGTAAATATATGGAATTTGGTCGTCAG
TTGGAAGAAAAGTTTGCTAAACAGGACTTTGAAGAATATCGGGACCTCAATCAAACCCTGGATACCATGT
GGAAACTTATGGAAATTTTACCAGAAGAGGAACTTACCAGAATAGACCCTGTTTTGCTTAAAAAATATCT
CCGGAAGTGATTGTTTATGCCAGAAAATATTGCTGCCACTAAAGCTAATTTGATTGCTGCCCAGGCCGCA
CTGGATTTTTCTAAAAGTGGTTTTGAACTACTGGATAAGAAGAGAAATGTGCTTATTAGAAACCTGATGG
CTTTTATGGAGCGGGCTAAAGAAGTCCAGCAAAAAATGAGAGAGGTATTCAAAGAAGCCTATGAGGCTCT
TACCGTAGCTAATATAACCCTGGGTATAAATGAGGTATATGAGGTAGCCAGGTCAATACCTCAGACTACT
GAATTTGACGTTCTTACCTATAGTGTAATGGGTGTGGAGATACCTCAAATAAAGTATGAAAAACATAAAA
TAGAGCCCTACTACAGCTTTTATCATACTAATACCGCTTTGGATGTAGCTCTGCAGAAATTCCAAGAGGT
GAAGTATCTACTTTATGATTTGGCAGAGATAGAGGATTCGGTATACAAACTGGCCAGGGAGATAAAAAGA
ACTCAGAAAAGAACCAATGCCTTAAAGAATATCCAAATACCAAAGTATGAAGCACTGGTAAAATCCATCT
CGGAAGAACTAGAGGAAAAAGAGAGAGAAGACTTCTTTCGACTGAAAGTCTTGAAGAGGAAAAAAGTCCG
CCGCAGTCAGGAAGTCAGGAATGAACCCAGAATAGAATAGGGTAGAACATAGAAAAGTAGAACATCTAGA
TGTTCTATGTTCTACTGTTCTATTATAGTTAAGAAATATTATTATTTAAACAGATTACTCCAAAATTAAT
CTATCTTAAGCATACCTTTTTATATAAATAATTACCATTACCAGTAGCGATATATCCCAGTACAGAAAAT
TCTTTTAAAGAATAGAAAATACCTGATTCATCATCAAGTTCGATTGCTGTAGTTAATTCTTTCCTGACTT
TGACACTTAATCTCACCAAACCCCTTATTTATCGACAATTTTAAAAATGAAAATGTACATTTTTGCACTA
CATTATTTATTTCACCAAGATAATTCACTTGCTGGGGTAACATTTGGGGGTGGTTTTATATGCGATAACC
TTAAAATCTTATTACCCAAACTATTAAACTTGGTTTTGAGATAAAACTTCTTCTGTTTTATCTTAACTTC
TGCAAAGTTCATCGAATTTAGGGTTTCTCGAATCTGTTGTGGTGATACTTCCAGATGAGCCTTTTTCAGC
TGGAATTCTAAGGTCCTCTCCAGGAGAAAGGCCAGAAAACAGATGACAAAATGACCTTTTATGCGAGGTT
CGGTCCAGTGGAAGATTGGCCTTACCTCAAGGGTAGTCTTCATGATGCGAAATGATTCTTCTATCCTCCA
GAGGGTGTGATAGGCCTTAAGGATATCTTGAGGGGTAAGGTTTCTTTCACTGGTTTGGATAGCATAATAG
CCATCAAACATCTCGTCCTTTTTAATCGCCTCTTCATCCAGAACCCAGTCTACCTCTTTCCAACTTCTTA
GGTATTTCTTCCCACCTCTTTTATTACTGGCCGTAATATAGGATTTATTGGCCAGTAGCAACCTGGCTTT
GGTAATCAGTCTTTCCCGCTCGGCTCGGTCTTTTTGAGCCCTCTTAGGAGAATAGGTGATAAGCAGATTT
TCCGGAAGTTCATAGCTTTGGTTTGCTTCTTTAATTTTGTTGATATAGCTTATTACCTTGTAACTGATTT
CTTCCATCTTTTGATAATCATCCTTAAATATCTCTTCTCTTACCTCCTTTTTCAGGTTTTTTATACGAGA
GGCAAAGAGGTAGTCATATCCTTTCTCTCTGATCTTTTTTAGGTTTATCCTACTGTTGATCCCCTTATCG
GCCACGATGATTACTCTCCGTATCCCAAATCGTCTTTCCAGTTTTTGAAGGGCTAGCTCCAGGGTTTTCC
CCTCAAAGGTGTTACCGGGGAAAAGGTCATAGCCTATGGGTCTTCCTTCTTGATCGATTAAAAGTCCCAT
CACCACCTGAACCTCTTTGAATTTATTATCTTTGGAGAAGCCAAAATCCCGGAGGCTATCTTTTTTTACA
CTCTCAAAGGAGAAGGTAGTTACATCGTAAAATACTGCATCTACCTGCATATTGAAAAGATTGCGGTTTT
TAAAAAATAACTGTTCTTCTAATACCTCTTTACTTTCTGCTAAGAGGTCTAAGGAGCGATAGAGATGCTG
CAGTTTTACCTCTGGTAATCCTAGATAGCGATTTTGCTGGGTATAGGTACTAAGCTTGCTTTGAGGGGCA
AGTAGATGTTGGATGGTCATTAGAAAACAGGTGTTACTCAGGTCAAACTGGGTTTTACCTGCCTCTTTAA
AGTGAAACAAAAGGTTATCTAAACCAAATTCCTGCCATATCTTTTGATAAACGATATAACCCCAGTTTAA
TATTTGAGCCTCTGAGAAGGTAGCTAAGCTCACCATATCCTTTGCCTGGGATAGTTCTAAGAGACGTTTG
GCCAAGTTTTGAAAGCTTTTATTGCCTTCGATCTGATCTAATCTCCCCAGGTTAAATAAATATTCGTGTT
TGGTGGTATTATCTTCTCGATAAGATCTAACCAAATAGGCATATTCATATGGTCCGGATTTGGTAATCTT
AATAAACATGTTTACATTATACCATTATTATTTCTATTGTCAAGTATAATAATCATTTATAATTATTATT
TGTTGCACTACATTTTAGAAAGTAAAAAAATAAAATGCTTATTTTTCAAGGGTTTGAGGGGACTAAATAG
CTAAAATTTACTTGCAAGTGTCAAAGTCGGGACTGAAAGTCTTGAAGAGGAAAAAAGTCCGCCGCAGTCA
GGAAGTCAGGAATGAACCCAGAATAGAATAGGGTAGAACATAGAAAAGTAGAACATCTAGATGTTCTATG
TTCTACTGTTCTATTATAGTTAAGAAATATTATTATTTAAACAGATTACTCCAAAATTAATCTATCTTAA
GCATACCTTTTTATATAAATAATTACCATTACCAGTAGCGATATATCCCAGTACAGAAAATTCTTTTAAA
GAATAGAAAATACCTGATTCATCATCAAGTTCGATTGCTGTAGTTAATTCTTTAAGTGTGCTTTCTAATA
TATCAAAATAATTTACAGGAGATAGTGTAAAATTTTAGTAGGTGTTTTTTAAGTAATCACTTGCCAAGAG
GTCAACAAAACTGGCCATAGAACAGGGGATGGCAGACTGTGTGAAAGGTCCCCTTTTTGGCAAAATATAG
TATTGAAGTGGAGGATAATATTATATTTACCCTATTTTTATATACCTATTCCCAATTATGAAGTTAATAA
TTGGTGTAAGTGGAGGCAAGTAATTTTCAGAATTAGTTTTCACACAGCCTGCCGTCCCCTGTTTGACTGT
TTGATTTGAAAAAGTTGACTTTTGTTTATAATAATTATATTATAACTTTAGTTTAAATTAAAATATTAGT
TAAATATTTGAGTAAGAAATAAGGAAGAGATTATTTGGTAAATTTAAATTTTTTATAAAAAAGAGGTGAC
GAAAGGATGAGAAAAGCATTTTTTTATTTAGTTACCATTATTTTAATTCTAACTTTAGGAAGTATAGGAT
TAGCTCAAGGATTACCTTCCTTAACCGAAAGCAGTTCCTCTCCACCTTCTCCCCTTCCTCCTATTACCGA
TACTACTTCCCCACTGCCTCCCGTCTCACTTCCTGTCTCTCCTCCCGAGACTCCTTCTCAGGAGGTTAGT
ACTTTTTCTTATGCTGATCCTATGTGTAGTTTTAATTTTAATTATCCCTCGAACTGGGTGCCTAACGAAC
AGGTAGGAGGAGCAGAAAAGAAACTTAAGGCTGAGGTTGACCTTTTTTCGGGAAATTATTTAATAGCTTC
TTTCTGTGTATATGCGGATAATACCGATTTGTCTTTATCTCAATATGCCCTAATGGAAGAAGAGTGGATG
ATAGACCCCCAGAATATGCCAGAGTATAATAAGATTGCTGAGGAAGCCATAAATCTTGGCACTTTGCCAG
CCATAAAAAGAGTCTATACCTATACTTATGTTGGTAAAGAAGACGATAAATACCCTCTAAAGGCTATTGA
TATCTATCTAGTAAAGGATAATCGAGCATATATGTTAGTGGGAGAAGTAGATCAGGGTTTATTTGATAGT
ATTTTACCAGACTTAGAATCTATGTTTAATAGCTTCGCCCTATTAGAAACTACTACTAATGTTGTTTCTC
CACCGAGTGTTCCCTCCAGTACTTCTATTAGTGATGAACCTGCTTTCAAGTTCTGCCCTTATTGTGGAAC
TCCTTTACAAACTGGTTATCTGTTTTGCCCTGAATGTGGAAAACCAATTCCCGTTAAAAGAGGAATTATA
AAAAATACTAAGGAAGAAGGGATGAGAACTGATAAAAAAGAACGACTAAATTATTCGGCTAATTTGGCTC
AAACAAGAGGATTAAATAAAGAGATTAATCAGAATCAGTCTGACTATTCAAGGGGAATGAATAAGAATTT
TAGCAAACCTTTTAATTTTTATAAACCTGCTTTCCTTTCCCAAAGTCTTTCACCGAGCCTTGGTTCCCAG
TTAGTTCACATTTTCCCGGAAGAACCTGTATTGCCCTGGGCGGTTTCCAGGAAGATTATATCTGACTATT
ACGATTATGGCCAAATATTTCCTGAGTCACTGGGAAGAAAAATTTCTTCCCAGATGTTGACTAGTACTAG
TACTGGTACTGGGAGAAGTTTCTATTCAGAGTCAGAAAATTTGGGTTTTCCCCCTCTTAAAGGGTTGGGT
AAACAGATAGCCTTTAATCCTAACTTAGGGACAACTTTTAGGAGAGGTAAGGAAGCTAATGAAACTAAGG
AAGGAGGCCTTAATCAAAATCAATTAGGTTCCCCCCTAAAGAATTTGGGAGGGGGTATTAGTTCTAGTTC
TCTGCTGATGGTGAGTAGAGCCCCTCTTTCCGAAAAATCCTGGGTTTTAAAAGATATAGAAAAGTATAAT
GAAAGAGGCATAGAAAAAAGAGGTGGAGAAAAAGGTATAAAAAGAGGTATTGAAGAAGATATTTCTATGG
GCTCTTCTATAAAAAAAATAGCCTCTAAGACCGAAATTTCAGTTGTTGAACCAATTCGTTCTTTGGCGTT
TGGTGGGAAAGGTTTTTCTACTTTAGGTCAGGGGATATCTTATGAACTTGGCTCCCAGAGGGAGGTAGAA
GGCTTACCTTCATTAACTCCTCCAGCTGCCCAAACCATTCCACCTCCCCCCACTGAACAGCCAGAAGGGG
CAGTTAGTCCAGCCCCAGGCGCTCCTGCTGAAGGGGGGATAACTCTACCCCCGCCAGAACAGACTGTTCC
AGCCCAACCGAGTCCTGCTCCGGGCGGAATCACTTTGCCTACTCCCGGGGGTCCTCAAGAACCTCAGATT
ATCTGGAAGCAGTACAGTTTAAACCAGGCTTTTGGACATAATCCTATGATTACTGGTTATTTAGAATACC
CCACTACCTGGTTAATAAACTTAGATTCCTTTAATCGAAGCGTTACTTTCTCAGAAGATGCCAGTGGGCT
TACTTCTTTGACCCTTTTCCCTGGTTTAATGGGGCCATTTAGCAGTGCCCAAGACTTAGCCCAGCAGATG
GCTTATCTTTTGCAACAACGAGTTCCTGATTTAACGGTATTAAATCAGGAATTTAAAATAGTTCCTACTC
CCGGAAGTGGGGCAATCGAAGTAACCGAAGGAAAAATAAATTTACAGGGAAGTTACCAGGGGACTATTTT
TAGATTTAATTTAGAAACTTATCTTATGTATATGGGGGCTTATGGCTCTGCACCTGGTATGAGTGGGATG
GGATATGTTATTTTAACTCAGGCTCCCCAGAACATTTTTAGCGAAAAAGAGCAGAAATATTTTAATCATA
TAATACTTAGCTATAAAAGGTCTATAGGAGTAACACAATAAATTTTGCTGGTTTGGAAAAAGACCAGAAT
TTTGGATTTTGGTTGTCAGATAATCGGCTACCTCCCTATACCTATCCCTACTTGAAATTTAGGGGAATAT
GAAAAGGGTAATTAATGGGGAATAAAAATAATTTTATAAACACTATTATTATTATTACTATCGGGTTAAT
TTTAACGATTAGTCTAATTAGTCTAATAATAGGGCTATCCTCAGTTCCATCGTTTGCCCAGGACTCAACT
ATCATTTTAAATGATGGGACTATTATAAACTTGACATCTACCGAATTTGAACCTGCCCAATGGGTCGAAA
AAGAGGTAGAGAAAAAAGATTTTCTGTCTTATACTGCGGATATCGCCTCACTTTCTCCTGCCCAGCAAAA
AGAAATAGTTGCCTATATTCAAAAGAGGGCTAACCAAATTTATTTTGTCGGTCAATATTCTCGTTTAGTT
GAGGAAATGAATATTTTGAAGGCTTTAGGATTTGCCCGAGGTGAGGATAATTTAGTGGCAGATAGCCTTT
ATTACCAGGGGAGAGCCTGGTACCGTCAGGGTAAAGATGACCAAGCTCATCAGGTTCTTCTTCAAGCCTT
AGAAAAGTATAAAACTCTACAAGACAGTAAAGGGGTTATGAAGATTTATATTACCCTGGCCGGTGTCTTT
CAAAGTTACCAAGATTTCAATAAAGCAGAAGAATATGCTCAACTAGCTGAGCAATTGGCAGAACAACTGC
AAGATATATCCGGAAAAGCGGCTGCTTTTTTGAGTTTTGGAATAATATCTTTCTATCAAGGAGATTGGGG
AGAGGCGGAGAAATATTTTTTGGATTCCTATAATCTTGCTACTCAGGTCGAAGATGTAGAAATAGCCTCT
TTATCTCTAAATAATTTAGCTTATGTATATATAGAAAAGGGCGAATATCAAAAGGCTCAACAAAAATGTG
AATCTTCCTTAAAGATGAGCTTAGAGGCTGGTTTTAAGTGTGGAGAATTTGCCGTTAAACTTTCTTTAGC
CCGTATTTATCATGAACTCTGGGGAGATTCTAAGCAAGCTCTCCAGTATCTATCTGATGCCCAGAGATTA
GCCCAGGAAATGGAGTTAGGTTATCAGGAAGCCTGGGTTCTTAATAATATGGGGATTATTTACCTGGATA
GGGGAGATTTTGAGAACGCTAAAAAAGCCTTAGAAGAAGCAGAAGGGCTCATTCGCTTCTATGATATGCC
TGAAGATATAGGGGTATGCACCAATTTGGGTAATCTTTATTTGCAAACCAATGATTTAAAACGGGCAGAA
AATTATATTACCCGCACTCTTCGCTTAGCTACTACTTTAGATTATCCTTTAACCATTGCCGATTCCTGGA
TGAATTTGGGAGTAGTTTATAATAACCAGAGACGCTATAAAGATGCCTTGGCTGCTTATACTGAGGCAAT
GAAAATCTATGAAGAATTAGATCTCCTGCCCAGAATTGCCACTTTAATGAATAATATTGCTACTTTAAAC
CAGCATCAGGGTTATTTAGAACTTGCTTTGGAAAGCCAGTTAGAGGCCTTGAGAATTCATCAAGAATTAA
ATATGCCTTTTGATCTGGCTTTGGATTATGGTAATTTAGGGACAATTTATCTGGATAGGAAGGAAGTGAC
CAGATCGGAAGAATATTTTAAGAAAGGTTTAGAGTTGGCTCAAAGATTAAATTATTCTCAAATGATTTGG
TATTGTCAGACAGGACTGGGTAGGATTTTGTTGGAACAAGGGAAAAGAGAGGAGTCCCTTTATTATTTTA
AACAAGCTATAGATATCTTAGAAAGTTTACGAGAAAAATTTACCTCTGCTGAGCTGAAAAGGGGGTTTTT
GGAAAATAAACTCTTAGCCTATGATTTGACCATAGAAACCCTCTGGGATTTGGGGAGATTTGAGGAGGCT
TTTAATTATAGTGAGAGAGCAAGGGCACGTAGTTTTTTGGATATCTTGGGAGGCTCTATGCTTAAGGTAA
AAAATGAAGATAAAGAAATGATTAGTCGCCTGCAAGAATTAGAAACCAGGATTGTCTCTCTCCAGGAGAA
GGAACGTCAGGAGAGAACTAAACCGATAGAAGAACAAAATAGCGCTTATTTAGAGGAATTACAAAGTGTC
CTCAAGAAACTTCAACAAAACTATTTTCAGGTGAAAGATGATTTAAATCACTATTCTCCGGAAGTAGCTT
CTTTGGTAACCGTCAACCCTCTGACCTTAGATAAGGTAAAGACTATTTTAGAAGAAGAAATTATCCTTTT
AGATTATTATATAAGTGGAGATAGAATTTTAGTATGGCTTGTAGAACAAGGAGGGATAAAGACCCAGGAG
ATAAATATAAAAGACATTAATCTTAACCAGAAGGTAGAAGAGGCTCGAGAGGCTTTTACCACTACTGAAG
AAAATTATGATTATCAGAAGATTGCTGAAAAACTCTATCAGATACTTTTTGCCCCAGTAAAGGCTTTAAT
AGGTGATAAGACTACTATAGGGATAATTCCTCATCGAAGTCTATTTTATCTTCCCTTTCAAGCCCTAAAA
GGAGAAGAGGGATTTTTAGTTGAGCACTACAATTTATTTTATATCCCTTCAGCCAGTGTCTATTCCTATT
GTTTAGGTAAAAATACCGAAAACAAGGAGAGCTATCTGGGGTTTGGCAATCCTTCTTTGGAAGGAGAAGA
TTTACCACCTTTGCCCCTAAGTGCAGAAGAAGTTAAGCTTGCAGCTTGCAGCTTCCCCTATAATGATGTT
TTTACTGGTAAAGAAGCTACGGAGACCAAGTTTAAAGAAATTTGTTCCAATTTCGATATCATTCATCTCT
CTACCCACGGATTAGCTGATGATCAGAGGCCTCTGTATAGTATGATCTGTTTAGCTAAAGATAAGCAAAA
TGATGGAGAGGTAAGGGCTTATGAAGTCTTTTCCTTAGATTTAGAGGCTAATCTGGTGGCTTTAGGTGCT
TGTGAGACGGGATTAGGTAAACTAAGTGAAGCTGAGGGTTTAATCGGTTTGGTAAGGTCTTTCCTCTATG
CCGGCACTCCTACCGTAATTGCTAGTCTATGGAGTGTATATGATAGGCCGACGATGGAGCTTTTTATAAA
ATTTTTTAAATATTGGAAGGAAGAGGGGATGAATAAGGTAGAAGCCTTGAATAGTGCCCAAAGGGAATTA
GCCCAAGAATATGGTTTGCCAGTGGCTTGGGCTGGATTTATATTGATTGGTGATTATAGATAGGAAATAT
TTAAATAAAGAATAGATTTTAACCAGATTTACTACCCTAACCATCTCGAAAAATAAAATAAAAAAAATAG
AAGGAGGAAAAAGTAATGAGAATAAAATTTAAACTTTTTATAGGAATAATTTTAATTGTTTTGGTGCTAT
CCTCTGCAATAGCTGGTAGCCAGGAGAGCTTCTACTCTGACCCTCAAGGCCGTTTTTCCTTTATCTTGCC
TGCTGGTTGGAAAGCTGCTACTCCTTATGATTCTTCTCAAGTAGCCTATTTTACTTATTCGGTTCCCCAG
GGAACAGTTGGGGAATTAATAGTAATGCTTGAAGAGTTACCCTTTGGTGCAAGTATAGATCAATATGCAG
CAGCTGCCGAGGAAAATGGCTTTAAACAACTTCCTGGCTATCAACCCGGGACTCAACTCCCTACCACTAT
TTTTGGTTTACCTGCTATAAAAAAGAATTTTGCCTTCAGTCCGCAAGCAGGATTAACTTTGCAAGCTGAA
GCCTATATGTTTATAAGCGGTAACTCTGCTTACACTGTGCTTTTAGATGTTTTACCTGATTATTTTGCTC
AATTACAACCAGGTGTTGCTCAAATGGTGGTGAGTTTTAAATTGCCAAGTGGGGCACCAGTAGATCCACC
GACCTCAGTTCCTACTCCTGCCCCTACTACTCCTACTCCTCCTCCCGTTACTTATCCTACTCCTCAACCA
ACTACTGTACCACCGCCAATTGTGGTACCACCAGCAACCACAACGCCACCGCCAACTGTACCACCAGCAA
CGACACCAGCTCCAGGCATCCCCAGCATGCCGGTTCAACCTCCCGTGACTGCCGGGATGAATATTTATAA
CGATCCGCAGGGTCGTTTTAGTATTCCTATTCCTGGCGGTAGTACTACTGCTCAAACCACTGAAATAGGG
GTAGTTTTAAATACTCCTGATGGAGCAGGTATTGTGGCGATGTATACTGGGGGAGAGCAGTATGTCCAGG
GTATGGTAGACCAAATTAAACCTGACCATCAATTTCATGGAAAGAGTCAGCTTACTGCTGCGGGAAACAG
ACCGGCTTTGATTGAGCTTTATTCTAAGGTTAATCCTCAGGATAATATAAATTATGCTACGGTAGTAATT
ACTTATCCTGGCACACCCTTTATGATAATAGTCACTATTCCGGCAGATAAATACAATCAGGCTCAAACTT
GGATAACAGAGATGATAAAAGGGACCACCCTGTAAGGGGACGGTCCTTTGGCCATGTTATATTGGGGTAA
GAAAAGGGGACAGGCTACTTTTTTAGATTAAAAAGATAGCCTGCCCTTTTTTACATTTATAGCATTTAAT
TTACCTGATTTTTATAATTAATTAGAAGGAATTATTGAACGAATTGCAGAAAATATTGCAGAAAATGCTG
AGGTACAATCATGATGGAGGATTTTTTAATTTTTCGTAAAGTTATAGAGCAGATAATATTTCCGCCTGGG
TTTTATTTATGTTTAATTTTGTTAATCTATCTTTTATTAGTTTTAAAGAAGAAAAAAGCAGCTTACCTCT
TCATATTTTTCTTTTTTGTTTCCCTTTATCTTTTAAGTACCTGGCCGGGAGAATATCTTTTAGTTAGAAC
CCTGGAGGATGATTACTTCCTCCCTTCGTGGGAACAATTGAGTAAAGAAAAGGGAGAGAGAGAAGATACG
GCAATAGTGGTCCTTTCGGGGGGTATGGTGCGAGGTTCTCCAGCAGCGGGTAAGGAGGGAGCAGAAATTG
TAGAGATCACTCTGGCCAGACTTTATGGGGGATATAAAATCTATCAGGAATTGGGTTGTGATATTTTGGT
GAGTGGAGGTAGTGCCCCGGCAGGAGTAGCCAATTGCCTATAGCTAAGGTGATGCAAGAGGTTCTTCTTT
CCTGGGGAGTAGATAAAGAAAAAATAATGATAGAAGATTTATCTAAAACTACTCAGGAAAATGCGGAATA
TTCTTTACAGAAATTAAAAGAACAGGGTTATAAGCAGATTATTTTAGTTACTAGTGCCCTCCATATGCGG
CGGGCAGTAAAATCGTTTGAGAGAGGAGGGGGAGGAGAGAGGAGATAGAGGAGAGATTAAAATAATTCCT
GCCCCAGTTAATTATCTTTTCGAAAAAGAACCTTTGAATATTTTAGATTTTTTGCCTCATACTGAGGCCT
TAAGTAATAATTTCTACGCCATACACGAATGGATGGGTTTGGACTGAACCCCTCAGACTAGACAGATAAA
GTCTTAGCTATTTCTTCCTCCTGAGAGGCTTCCTCAGCTAATAATTCCTCATATTCCTCTGGAGGTAGAT
AACCTAAAGCAGAATGCAACCTTTTTTTATTATACACCTCTTCGATAAAATAGGGAATCCTCAGAATTGC
CTCACCAAAAATCTAAACAAAAAAATATCGATGCCTCACCTAAAAATCTAAAGGAAATTGTTTTATTATA
GATTAATTCCCTCTATATTGAAAGAAAATATTTTCTCATAGAGGGAGGAAGTTCGAGGATGTTAACCATG
AGGCAAAAGAAAGCTGTGACCAGAGAATTACAAAATCGTTACCGGAAGTCTAGCAAGAAAGAAAAGAAAA
TCATACTGGATGAATTTACTCTACTTACAGTCAGCTACTCCAACAAAGCAAAGTGCTTGGTTATGCTCAT
CTGGCTGGGCAAACCATCAAATATGTACGAGATAACAAAAAACTTAGCAGAAAGAAGAAATACTACGACC
GAGAGGTTCTGCTTGCTCTAAAGATAATCTGGGAAGAGGCTGATTCCATCTGTTCTAAGAGACTGGCCCC
CTTCTTAGAGGAGTTTATTACCGTACTGGAAAAACATGGAGAGATTAAAATAGACGAGCAAGTTAGAGAG
AAACTCTTAACCATTAGCCCGGCTACTATCGACCGACTATTGGCTCCCATCAGAAAGAAACAGAGAATCA
AGGGTAGATCTACTACCCGTCCAGGAAGTCTCTTGAAGAAAAACATACCAGTACGTACCTAAAGTTGCTG
GGATGATAGCCGAGCTGGTTTCTTCGAGGTAGACTTAGTCAGCCATGATGGGGGATACCTAAGAGGTGAC
TTTATCCAGAGTCTCCACTTTACCGATATTGCTACCTCGTGGGTGGAGATGGTAGCAGTCAAGAATAAGG
CTCAAAGGTGGGTCTTTGCCGGCATAAAAGAAATAAAAGAGAGGTTACCTTTACCCATCTTAGGTTTAGA
TTCAGATAACGGCAGTGAATTTATCAATGATGAGCTACTACGATACTGTGAGCAAGAACAGATTACCTTT
ACCAGAAGTAGACCCTATCGTAAGAATGATTCCTGCTTTATAGAACAGAAGAATTGGTCAGTGATTAGAA
GAACGGTAGGATATGGACGTTATGATACAGAAGAAGAGCTTCTGGTATTAAACCGACTGTATAGCAATCT
TAGGCTTTATGTAAACTTCTTTCAGCCAGTGAGGAAGTTAATAAAGAAGGAGAGAATAGGAAGCAGGATC
AAAAAGCAATATGATGAGGCTAAGACCCCTTATCGCAGGGTATTGGCCTCACCAGATATCTCAGAGGAGA
TAAAGATGCAATTAGAAAGACAATATGCTATACTCAATCCAGCACAACTGAAAAGGGAGATTACCAGACT
GCAGAATGAACTTTACAGATTGAATGTCTTGAAGCAGAATAGAGATAAAGAAACTGTTTGGAGCAGGAAA
CCTCAAAACAGTTTCGATTATATTTCTACTTGAGGCAGCGTATCATCTTTCAATTAGATTTTTATATGAG
GCATTAGGTCCCTCTCTAAAACATCAGAAAAACTTTCATATTCCCATAGATACACCTCCTCCTGTTTTAG
GGTTTTAAGGAATGATTCAGCAAAGGCATTATCATAAGGATTGCCCTTCCCGGACATACTTATCTTGATA
CCATTATCCTTTAATATTTTTATATATTCTTTACAGGTATACTGGATACCCTGATCGGAATGATGAATCA
GGTTATCGGTATTTCTGGTGGCGATAGCCATCTTCAAGGCCGTGATAGTAAGTTTGGGACCTAAGGTTTT
ACCGAGAGCATAACCTACTATCTTTCGGGAATAGATATCTATGATAGCTGCTAGGTAGACAAAACCATTA
AGTATCCGGATATAGGTGATATCACTACACCAGACTTGATTAATCCCAGTTACCACTTTATCTTTGATCA
AATTAGAGTATATTTTATTATGGTGTTTACTATTGGTAGTAGTAACATATTTACGTTTTATCCGACCTTG
AATACCCAATTCTCGCATCACCCTGAGTACCCTCTTGTGATTTATGCTTAGTTTTTCTCTTCTTAATTGA
GCAGTAATTCTTCTATAGCCATAATAGGGATGATGATAAGCAATCTGGGTAATTTTTTCCTTCAGGAAAA
TTTCCTGTTGCAATTTGCCATTATTTTCCTTCACTTGATAATAGTAAGTGGACCGTGGAATACCCATTAG
CCTACATCCCTCCTTGATGGTGTGGAATAAGGACCGGTTATAATGGATGAACTTTCTCTTTTTAGCTTTA
TGAGGTATTCTTGCTCTTTTTTTAAAAGGTAGTTCTCCATAGTCAGCTTGCCAATCATCTGCTCTAGCTT
GGCCATCTGGGCCTGTAAATTCTTTATTTCCTGATTATTATTATTCAGTTCTCCTTTGAGGTATTGCCTC
TTCCAGCGGTTGATTAAACCAGGAGAGATGTTATGCTCTTTACCTAACTTTAGAGCCGTCTCCCCGGAAA
GGAGAGACTGCACTATCTTCTCTTTCTGTGCTTTACTATATTGTCTTCTTACTATCCCCATAACCACTTT
ACTCCTTTCTCCTTCTTACTGTAGTTTTATTATACAATAAAAGTCTTATTTTCTAAAAAATGTGTCCAGT
GGTAGGGGTTCACTCCAGTTTGGTTTATTATGGCTTAGAGCTAATGCACTAATGGGGTCTATAATTAAAA
AAAGTATTTAATGACTATAGAATAATCTGGATGTCATAGGGACGGTTCTCTTGACAACTTTGATAATATT
GTCAAGAGAACCGTCCCTATGACAAATCCCCCTGACAAAAGAAAAATAGGTGTCTGTCCCTATTTTTCAT
CAAACAGAGAACCGTCCCCTGTTTGACTGTTTGATTATATGATTTGGCAGAGATAGAGGATTCGGTGTAC
AAACTGGCTAGGGAGATAAAAAGAACTCAGAAAAGAACCAATGCCTTAAAGAATATCCAGATACCGAAGT
ATGAGGCACTGGTAAAATCCATCTCGGAAGAACTAGAGGAAAAAGAGAGAGAAGACTTCTTTCGACTGAA
AGTCTTGAAGAGGAAAAAAGTCCGCCGCAGTCAGGAAGTGAAGTCAGGAAGTCAGGAAGTCAGGAATGGA
CCCAGATTCTTTTAAACCAGCGATACAGCCATTCATTGGCTAATTTTCTATTTTTGAAAAAGACAAATTG
AATATCGGGGAAGGTAACAAAAAGCTCAGCCAGGATATCGGCAGTATAAGAAGGTCTATAAAATAAGTTA
GTCTTAGGATTGATAAATTCTGAATAGGGGGAGTCAAAGATCATTGCTTTAAAAGGATATTGCTGTAATT
CTTGCAGACTTAATTTTAAGACTTCAAAATTTCTGATTTCATGCAAAAATTGATCCAGGGTCTTTCTTTC
AGCGACTGCTATGAGACTTTCATTTTTGATTAAGGCATAATCACCTACTTTTAAATTTTCTCTTGTAAGG
TGGCAATTGGTAAATTTATAAGGATAATGTTCTCTTTTATCAATAATGATTTCCATCCTTTCCTTTTTTC
CGCCCTGGGGGATATAAGCTCCTGGACCTTTTATTTTCACTGAGGACTGGGTTATCCAGAAAATTTGTTC
ATAATATTGACCGGGAGTGGTCTTATATTCTTTTTGGAGAAAGATAAACCAGCACCTTCTTTTCGTTTTT
CTATCCAGAATAATGTTAAGTTTTTTACCCCATCTTTTTGCCAGGATAATGGGGCATTTTTCTACTGGTT
CCACATCGGGAATATCTTTTTGGGAGACAATTCCCTCTGAAATACAGAATATTTTCTTTCCTGGACCAGG
CCATTTAGCCTGCACCAGGAGAACCAGATATTGTCCTGGCTGTTCTTCTAAATAAATTCTATAGGGAAAT
TTTGTTATCCCGCTTTTATAAAGATACCAGTACAACTTAATCTCCTGATTCCAGGATATAATCAGGGGAA
GTATCCCCTGAAACCCCTCAAAGAGAATACAATTCAAGAAAATGCTATCTTGTTTACCAACAAGATATTC
AAGGGGAATCCTTCCCCTTGAGATCCCCTGGATTAAAAGCAAAATATATTGTTAATTATTTAGTAATAAT
ATTTATATTATCTAGTAGTATCGAAATTTTTTGAAATTTCGATACTACAAGATATTCAAGGGGAATCCTT
CCCCTCTTTCTCACTCTCCTCCTCTCCCTTCGAGGGAGAGGGTCAGGGTGAGGGTGTTAGCATATTACTA
TTCCTTAATTTAAGAAAGGTTATTTTATAGTATCAAAATTTTTTTGAAATTACGATACTATAATAATAAG
CATGATTAAGTAATTCAAGTGTAAGGAAACTTGGAAAATATTTCATCGACAATATTTTCTCAAATTTTCC
TATGATATACAAGAAATGCTATAAAGAAATTATGGATGATTGATGTGGAGAATCTGCTTCAGAGGGGAAG
CTCAAGCTGCTTATGATGTGGAAATTGTTGATTACCATTAGGAGGTGATTATAGATGCCCAATAAGAAAA
TGGAATCCCTGCATCCCGGGATAATCCTAAAAGAAGATTGTTTGGATGCCCTGCATATTTCCCAGTACCG
GCTGGCTAAGGATATCAATGTACCATCACGCCGTATTAACGAAATCGTGCAGGGTAAAAGAGCAATCAAT
GCTAATACAGCCTTAAGATTAGGTCGATTTACTCCAAAATTAATCTATCTTAAGCATACCTTTTTTATAT
AAATAATTACCATTACCAGTAGCAATATATCCCAGTACAGAAAATTCTTTTAAAGAATAGAAAATACCTG
ATTCATCATCAAGTTCGATTGCTGTAGTTAATTCTTTAAGTGTGCTTTCTAATATATCAAAATAATTTAC
AGGAATAGTATAAAAAGTGTGTTTGTTACCTATGATATTATTTAAAAAAGAATTTATATTAGAATAAGTA
GACAATAAAACAGAGTGAATAAAAATAAGTATTGAGTCATATTGTATATTTAATACTCGAGAGGCCATGG
CATAAGTAGCACTGAAATAGAATAATTTTTCCCCAGGGTCTTTGGTGTTATTCATTAATTCAGATACTTT
TTTAAATTCTTTCAAAATTATATCTTTGCTTTGAGCTGTTAGTTTCAAAATATAAAACCTCCTATGAAAT
TTTTATTATGCTATTTCTTGGCTAGATAGAGATAGAGTTTTATTTTCTTCTCTTTTTTCTCTTATTAATC
CAAAGGATTCCGATTCCGCATTTATTTCTTCTCCTTCTTGGGTATCAAAAAAGATTTTGGCACTCGTCAT
TTTCTGTAGTTTTTGCATTACATTATCAAGCATAATATTCTCTGCTTTTTGAGGATCGTATTTATTTTCT
GCTACTTCTAAAAGCCAGGGGAATAACCTAATAAAGCGCAATAAGGCAATCCCGGCAGCAGAGGTTTTGC
TTATCTTATTTTTCCATTTAGCAAGGGTACGTTGGGGTATTTCTAAGGCTCTTTCGATGGATGATAAACT
TCTTTTATTTTCTATAAAATGTTTTAGAATATTTTCCACACTCTTCTGTTTTAGTCTTTTAATAGTATTT
TCTATTATCTCTTCATTCTGATCGAAAAAATCTCCTTTAGATTCGCATACCAAACATATATTTTCAGTGA
TTACAATGCTTTCCTCTCCAGCGAAAGGCTCCTTAATTTTTATAGTTTTTTTGGTTTCATAAATTTCTTC
AGAGCCACACGCCGGACATATTTTTTTATCTCCCATTATAATCTTCCTCCTAGGTAATTTTTAATGAACT
CAATTTTCTTAATCTCTATAGTCTTTAATTATTGGTGCTCCATATGCTTAGAGGTATGAAAAGATTTGAT
AATCCATTTTCCAGTTATTTTATTATACATAAAGGCTAAATAGCCCTTTCTATAGCCAGAGATGAATTCA
TAAGAATCTACCATTATGGGATTGTTTTTGTTTGGATTTTTTCCCCACCTTCTCGTATTTAGGAATGATA
GATTTTCTAGTCCATCACTTTGGATAAAAGACAATATTTGTTTTTTGGTACGAAGACTAAAATATAGATC
TGCAAAATAGTATGCATCAGAGAAAATAATTACCTCTTTTGGATTTTTACAAGCCTTTTTAAAATCAGAA
AATTTATAGCTCGGTAGATTGGATTTGTTTTTATAATACACTATATTTTCCTAAATATCAACATATTTTA
TACTTAAAGTATAAATAATGTTTTGCCTTATAATATTTACAAAAATTTTAATATGACTTCCCGCTTCCTT
TTAAAGGGGAACCTTTACTTCCTTTTTTCATGCTATCCATAGTAATCTTCCTCCTCTCATTCCTTCTCCT
AAGGGAGAGGAGAATACAGTATTTTAGGCATTTAATTAAAATACCTAAATAATGTAAATTATATAGAATT
ACTTTATATAAAAGCAAATAAACATTTTGTATTTAAATTATCAAATTATTAAAAGACTACTTAATTAGTA
GTGCAAGGCGAGTAGTCAAACAATAGATGGCAGATTGTGTGAAAAATCAATTTTTGGACAAAAGATAGTA
TTAATAACGAATCTGCCTCTTATCCTTTAAGAGCAATTAAGAAGGGACAAAGAGGGTAGATGAAGTAATC
TCTCTTTCGGTTATACTTGCTGTATTTATATTTTATATTTTGTAATTTATTGAATTGATTGAATTGCAAG
GGCTAATTTGCTAAAATAAGAAAAAGCTATAATTACAATAAAGCTAAAATCACAATATAGAGAGAATGAC
AAACTTCAAAAGATTTAAAGGAAGAAATAATTGTTAAAAGCTCTTTTGGAAAGATACTTGAAGGAACTGA
GCAATACCTTTCAGCGAGGTGATGCCCGCGAGGAAAGTTATTATAAGCATCTTGATGAATTAGTAAGGGA
AATAGCTGTCTTGTTAGGCATTAAAAATATTGAGGTAACTACCCTTCCCAAAAAGACCGAAGCGGGTAAT
CCTGATTTTCGCCTCTGGGATGGTAAAAACCATATTATCGGCTATATTGAAGCCAAAGACCCCTCCAATA
CCAATCTGGATATTATTGAAACCAGCGAGCAGTTAAAACGTTATTATTCTACTTTTCCCAATGTAATTCT
GACCAATTTCTACGAATTCCGCCTTTATCGCCATGGAGAAAGAATTAAAGAGGTAATGATTGGTCGACCC
ATTTTAGCCCTAAAATTACAATCACCCCCACCTGCCGAAAATATCGCTGAGTTAGAAGAACTATTCGCAA
GATTCTTTTCTTTTTCTCTGCCTTCTATTAAGACAGCCCGTGCTCTGGCCATTGAGCTTGCCAAACGTAC
CCGCTTTCTGCGGGATGAAGTAGTAGCTGTAGAGTTGGCAGAAAATAATGGAAAAGGGCATAAACAGATC
GCTGGCTTTTATGAAGCCTTTAAAAAGTATCTCATTACTACTTTAAATGAAAAACAATTTGCCGACCTTT
ATGCCCAGACTATTACTTACGGTCTTTTTGTTGCCCGTACCCGGGCTAAAGGAGAATTTAACCGTAAAAT
AGCTTATGATTACATTCCCCCTACTATCGGTATTTTGCGTGACGTTTTCAGATTTATCTCTTTGGAAGAC
CCACCTAAGTCTTTACAAATTATTGTGGATGATATTGCCGAACTTTTGGGGGTAACTGAAGTTAAAAAGA
TTTTAGATGAATATTATCAGGCAGGTAAGGGGAATGACCCCATCATTCACTTTTATGAAACCTTTCTCTC
TACCTATGACCCGGGAATCAGGGAAAAACGTGGAGTTTACTACACTCCTGAGCCGGTAGTCAATTATATT
GTTCGGGTAATTCATTCTCTACTGAAAACTCATTTTCATCTACCGGATGGCCTGGCCAGCCCGGAGGTAA
AATTACTGGATCCGGCAGCCGGGACCCTGACCTTTCCTGTCAAGGCTATCACCTTAGCCGCTGAGGAGTA
CAGCAACAAATACGGAGAAGGTGCACTTCATCAATGGATCAAAAATCATATCTTACCGAATTATTTTGCC
TTTGAACTGATGATGGCTCCTTATGCCATCGGACACCTCAAGATAGGCTTTATCTTAGATGAACTGGGCT
ATAAACTTTCTGATGATGAGCGCTTCCAGCTCTATTTAACCAATACCCTGGAGATGGAAGAAATCAAACA
GATTACCATTCCGGGAATCAGCTCACTGAGTGAGGAAAGTCATTTGGCCGGGAAGGTGAAGAAAGAACAG
CCGATTTTAGTTATCTTGGGTAATCCACCTTATAGTGGAATCTCTTCTAATATCAATGAATGGACCGAAA
AGCTCCTAAAGGAGGATATTGATGGTTGCCAGAGTTATTATAAAGTTGATGGTAAACCGTTGGGAGAGAG
GAATCCTAAATGGTTGCAGGATGATTATGTAAAATTTTTACGTTTTGCCCAGTGGAAAATTCAGAAATCT
AATTACGGTATCGTAGGGATGATTACCAATCATAGCTACTTAGACAATCCTACCTTCCGGGGAATGCGTC
AAAGCCTGATGAAAACTTTTGAGGAGATCTATATCCTTGATTTACATGGCAACAGCCTGAAAAAAGAGAC
TGCTCCTGATGGCGGCAAAGATGAGAATGTCTTTGATATCCGGCAGGGAGTAGCCATTGCTTTATTGGTA
AAAAATAAAGATAAAAAAGAACCAGTTATTTATCATGCCGATTTATATGGGTTGAGAGAAGAAAAGTATA
ATTGGTTGAATGAAAACGAATTTAAAGTTGAAAATTATAATTTGATCAAACCCGAGGCACCTTACTATTT
TTTAGTCCCACACAATACCCAAGCAATAGAAAAATATCTCGATTGGAAAAAGATTAATGAGATATTCCCG
GTTAATAGTGTAGGCATTGTTACCTCAAGGGATAATTTAGTTATCAGTGAGAAGAGAGATGAATTACAAA
GAAGAATCTTACAATTTAGAAATCCTTCTCTACCCGATGACCTTCTTGCTCAAGCTTACCATTTAAAGGA
TAAGCCGAATTGGCAGTTAAGTGTTGCCCGAAATAAAATCAAAGAATTGAAGGATTATGATAATTATATC
CAGGAAATTTTATACCGACCATTCGATAAGAGGTATATTTTTTATCATGAGTCAGTGATAGAAAGAATGC
GTTATGAGGTAATGAGAAATATGTTAGAAGAGAATATTGGTATAGTAACTCGAAGACAACAATTACCTGA
CAAGCTATGTAATTATTTTTTTATTAGCAAAAACTTAATTGCAGACGGCCTGATTCGATCAGATAATAAA
GGATCAGAAACACTATTTCCTCTATACTTATATCCCGATAAGCAAAAGAAAAATCTTTTTAATCATCATC
AGACAGAAAGAGAAGCCAATATCTCACCCCTTATTTTCGATAAATTAGCAGAATATTACAAACGAAAACT
AGCTCCTGAAGAGATTCTCTATTACATCTATGGCATCTTTTACAGCAATATCTACCGGGAAACCTATGCT
GAATTTTTAAAGGTTGACTTTCCTCGTGTTCCCTTTACTTCAAATGATAATTTATTTCGAGAAATGGGGG
AATTGGGGAAGCAATTAGCTGATTTACATCTCTTAAAAAGCCCTCTGCTCGATCCACCGGTTGCCCGCTA
CCAGGGCTCTGGAGACAATGACCGTATTGCAAAGGTTGATTACCAGCAGAACGAACAGTGCCTCTATATA
AATAAGGATAAATATTTTGAAGGTATTTTACCGGAAGTTTGGAACTATTATATCGGGGGATACCAGGTAT
TACTGAAGTACTTAAAAGACCGTAAGGGAAGAATTATGGACGATGCGCCACATTACTGCCGCATCGTCAC
CGCCATACAAAAAACCATCGAAATCCAAAAACAAATCGACACCCTTTACCCCGATATCGAGAAAGAACTG
AGTCCTCCACTTTAACATTATATTTTGCCAAATAGGTAACTTTTTACACAGTCTACCGTCCCTTTTTTTA
ACCCTGTTATACTTTCTTAAAAAGAAAATTCTGCTATAACGGATGCTCTTACTATGACTGCCTCAGGAGA
AATGGGTGTGGGTGCACTGGCCACCATTTCTCTTTTTAGCATAGTATCTTCCAGACGAGAGGGGGTGTAA
GAGGTTCTTTCCTCTCTGATGTTGTATAATTGTTGTATAGTTACACTGGCACCCTCGGCAATGGCTTCAG
CTTTGCGGCGAGCTTGTTCGGTTGCCATCTTAAGTGCCTGGAACATTAATTCTTGGGGAGCACTAAGTTC
AAAATTAATGTAATTTATGTTATTAGCGCCGGCTTTTACTGCCAGGTCAATTATTTCTCCCACTGTATCT
AATTGAGTGGTGGAGATTAACATTTCATTAGTTGCCTGGTAATAAATCTTCTCCTGTTCAGTTTCGGAAT
CTGTTTTTTGACCTTCACGATAACTGTATAACCTATAGGAAGAGGTTTTTATATTATCCTCCCGCAAACC
ATAATTCAGAAGAGCCTGCAGAACTCTATTGGCCAGTCGGGCATTTTCCTCTACAGCCTTATTTGCTGAG
CTGCTCCGGGTTTCAATAGATAAACTTATCTTAGCCAGATCAGGTGGGGCAGTTAGCTCTGCTTCTCCAT
AGGTCTGAATAATTTTTTGCCTTTCGTCAGCAGCATAGGTAGTTATATTTACTGGATAACTAAAAATGAC
TGTTATTACTACGAACAATATAAAGAAAAAGGTAAAAAAAGTATTTTTTTCGCTCATCACTTACGCCTCC
TGTGATATATTTTTTATTTGTCAATATTCAAGATATTCAGGGGAAGCGTCCCCTGAAACCCCTCAATTAT
CAGTATTGAGTATCTAGTATTCAGTATATAGTGTAAATTTCAGTTAAAAAATAAAGAAAAATACTTTTTA
AGAAAATGCTATCTTGTTTACCAACAAGATATTCAGGGGAGGTATCCCCTGAAACCCCTCAATTATCAGT
ATTGAGTATCTAGTATTCAGTATATAGTGTAAATTTCAGTTAAAAAATGTAATACTTTCTCACCCTCCCC
TCTCCCTTTTAAGGGAGAGGGATATGATGATGAGCATAACTGTATTCAGTTTTATTTAATAGACCATAGA
TATAACATAAAATTCGGTATACCTTATACGTTATACGATATACCATTTTGTCATTGCGAGGAGCGAAGCG
ACGAAGCAATCTCATCCATTTATACCCACAGTATTATAAAAAAGTTGTTAGTTTACAGTTCTCAGTTTTC
AGACCAAAGATACCGGTATAATAGTATGAGATTGCCACGCCTGCCCCTTGCCCCTTAACTAGTGTTAAGA
GGCAAGAGGCAGGCTCGCAATGACATTTGGTTTTGGCAGTTTATCTTATTTTGATATCTTTTCTTTCTAA
ATCTTTTATAAAAAATCAATTCCTTATCTTGATGTATTGGCATTATTGAAATTCCGATACTATAAAATAG
GAATATTTAGAAAAGTTATAATAAACTTATCATTTTTACTGATAAATGTAAACTGATATATTAGTTAAGG
TTTAGGGAGTAATGTTCCGCAGATAATCTTATCTTATGTCTTATGGGAAAGACTTTACTATTAAAACAAT
TTTCTGTTTACATCTCTGATTGGTATCCTCCCCCTCCATTTCACTAAAAGACATAGCCAGAATATATTAC
TGGTGTTATACTTACCACAAGTAGAGGGATTAAAAAATTGTAGAGGAAGCCCTCCTTTTTAATTTCCTCA
AGTATTTAAAATATCTTTTTATTTATTCAGGAAATTGGTTAAGAGAAAAGGTGATTTTTAAAGTTCTGGT
ATCTGGTATAGGTATAAAAGAGCCAGGTCTTAAGGTATAAGTTTTTCCCTTATACTTCAAATGAACTGAA
GATTTATTAGATTAAAGAAAGTATTTGTTTTTTTGTAGAAATTATTATAATATGATTTTAAATAATATAT
TTAAAATAAGGATACTTTAGGGTATTTTAGTGTTGCAATTATAATATAATAAATATAAAATAATAAGAAA
TATTTCTATAATTAAGCTAAACTAATATATGATAAATATATTAACCTGAAAATAACGTGCCAATAGATGA
GATGGTAAAATAAAAAAAGAAAGAAGGTGATTTATGAATTAAGAAAGAAGTATTATTAAGTTAAAAAATA
TTGAAAAGGGGGTGAATGAAAAAATTAAAGTATATTTTTAATTAAGCTAATAGTGTTTTTTATAGGTCGA
AAAATTCATTCAAAAAAATTCATTAAATTTATTTATTTTAAGAATAACATTATAAAAATTTTAAAATTAC
CAAATTATTTATAATACCGATTAAAAAAATAAGTTTAAATAATCAGGAGGGAAAACAATGGAACGTGAAA
CATGGAGTAAGCGAAGTTATTTTATTTTTGCTGCCTTAGGATCCGCCATTGGCTTAGGTAATCTATGGAG
ATTTCCTTATCTTACTTATAAATATGGTGGAGCGGCTTTTTTAATAGCCTGGATGGTAAGTTTGATTTTG
GTAGGACTTCCCTGGTTAATAGTAGAATTTGGCATGGGGAAATATTTTGCCAGTAGTGCCCCTGGTGTTT
TTGAAGGAATTGGGAAAAAATGGGAATGGCTCGGTTGGTGGCCAGTATTTTGCGCCTTTTTAATTGATAC
TTACTATACGGTAATTATGGCCTGGGCCTTACGTTATGTAGGTGCTTCTTTCACCATGGCCTGGGGTATA
GGAGAAGAAGGTGCCAAAGGAGCTGCCTCTTTCTTTTTTGAGAAAGTACTACAACTTTCCCCTGGTCCAG
AACAATTAGGTTCTCCTATAGGGACACTGGTCCTATATTTGCTCATTGTATGGGTAATTATATTCTTAAT
AATATACAAAGGAACAAAAGTTATCGGACCGGTCTCTCAATATGTCATGATTATTGCCTGGATTGCATTG
GTAGTCCTGGTAATAAGAGGAATAACTCTACCGGGAGCTACTCAAGGTCTTAATTATTACCTTGCTCCTG
ACTTCAGCCAATTAGCTAATTTAGACCTCTGGTTTGCTGCCTTAAGCCAAATTGCCTTTACCCTTTCTTT
AGGTATGGCCGGTATGTATGCTTATGGAAGTTTTATAAAAAAGAAAGGCGATATTAATAATAATGCCTTT
ATAACTGGTTTTGGCAATTGTGCTACTAGTTTCTTTGCTGGTTTTGCCGTTTTCAGTGTGGTAGGATATA
TTATGCAAACCTTAGCTATTCCAGTGGAAGAAGTTAGTACCTCCAGCGTAGGATTAGCCTTTGTAACCTG
GCCGGTAGCTATTTCTATGTTGCCGAGTGCTAATAGTCTATTTGGAGTAATTTTCTTCCTCTGCTTATTT
ACGGTCGGTCTTTCCTCGGCTTACTTCTTAGCTTACGGAGGGGTAATTTCCCCACTTATGGATAAATTCG
GCTGGAATAGAACAAAAACGACCGCTATCTTCTGTGTAGTTAGCTTTCTAATAGGCATTTTGTTCACTAC
CAATGGAGGGCTTTATTGGGGTCCAGACCTTTTGGATAGGGCTGTTGCTTTTTACGGCATAATAATAACT
GGTATTTTGGCGTGCTTAGTAGTAGGCTGGGTATTCCCGGCTAGTAAATTAAGGGAATATGTAAATGAAA
CTTCTGATTTTAAGATCGGCACCTGGTTTGATTGGATGGTAAAATTAGTGGTGCCTATTGGTCTGGCTTT
TGTGGTTATTTATGGAGGTTTTATACCAGATATAAAATCCTCTTATGGTGGATACCCCAGATGGGCTAGC
AATTTTGTTTGGATCGTGTTGGTAGTAACTTTAATTTTAAGCTTTGTACTTCAATCAATAAAGACTAAAG
GTAGCTCTGTTAGTGATACTAAAACTAAATCGGAGGTGAAAGAAAAATGAGTGCATCAGCAATAATTACA
GCAATTATAATGTGGGCAATATTTATTGGTGGTTTATACTGGTGTTACACTAATTTTAAAAAAGCCGGTA
GAAAATGGGAATAATAAAAATAAGATAAATTGCTAATAAAAATATCTTATTTGAGTTTTTAGGTGATAAT
CATAAGAATATTTTTAGATGAATTATCTAAATTATCAATCAAAAACTGAGGCATCCTTATTTTTAGGACT
GCCTCAGTTGCCTCAGTAAATTAAAAAAATAAAATTAAGCAGTAGAGGAAAAGAGGTGACTTATTTTGAG
CCAAAATACTGATACGCCACAAAAAAGAGAACATTTAGCAACTCGATTAGGTTTTTTATTAGTTTCTGCT
GGTTGTGCTATTGGGTTGGGTAATATCTGGCGTTTTCCTTATATCACTGGAAAGTATGGAGGAGCGGCTT
TTGTAGTGATTTATTTGATTTTCTTGGCTATTTTAGGCTTTCCAGTTATGGTCATGGAATTTGCTATGGG
TCGTGCGGCCCAATTAAACCTGGCGGGAGCTATGAGAACCTTAGAACCAAAAGGGAGTAAGTGGCATATT
TTTGGTTATCTTGGAATTTTAGGAAATGTTATTTTAATGATGTTTTATACCACGGTTACTGGCTGGGGAT
TTGCTTATTTATTCCGTACTTTATCAGGCAGTTTTAAAGGGCTTCCCCCTGAGCAAGTAGGAGCAGCTTT
TGGTGCCTTTTTAGGAAATACGTGGGAATTAATACTATGGATGAGTCTGGTAGTAATTCTTGGTTTTTTG
GTATGTGCTACTGGACTGCAAAAAGGAGTAGAAAAGGTCACTAAAATTATGATGGTCGGACTATTCGCTC
TACTAGTGGTAATGATTATAAGATCAATTACTTTACCAGGCGCAGGAGTAGGGCTTTCCTTTTATTTAAA
ACCAGATTTTTCTAATTTAAGCTGGGAAGGTGTGGCGGCAGCTATGGGACAGGCCTTCTTTACCCTTAGT
TTAGGAATTGGTAGTATGACTATCTTTGGTAGTTATATCGGGAAAGAAAGATCACTTGCTGGTGAATCAA
TAAATGTCATCATACTAGATACTTTAGTAGCTCTTATGGCTGGTTTAATGATCTTTCCGGCTTGTTTTGC
TTTTGGAATAGATGCTGGCTCCGGTCCTGGACTTATCTTTGTTACCCTGCCGAACATTTTCAATCAGATG
ATGGGTGGACAATTCTGGGGCACCCTTTTCTTTATCTTTTTAATCTTTGCCTCTATGACCACGGTTATTG
CTGTTTTTGAAAACATTATGGCTTTTACTATGGATGAATGGCATTGGGAAAGAAAAAAAGCAGCTATAAT
TAATGGAATAGGCATGTTCATCCTTTCTCTACCTTGTGCTCTTGGCTTCGGTCCCTGGAGCGGATTCCAA
CCTCGAGGGCCAGGAAGTGTCATTTTGGACTTAGAAGATTTTATCGTCAGCAACAATCTTTTACCTATCG
GTTCTTTAGTTTTTGTCCTGTTTTGTACCTGGAAATTTGGCTGGGGTTGGGATAATTTTATCAAAGAAGC
AGATATGGGAGAAGGCCTAAAATTCCCCAAAGCAAATTGGGCTAAAGGATATTTAACCTACATCCTGCCA
CTTATTATTTTAATCCTCTTGTTACAAGGATGGGGATTATTCTAATATGCTATAGTTCTTATGCCCTCAC
CCTCACCTCTGCCTCTTCCTCAAGGAGAGAAGGTTAGGGCGAGGGTGATAAAGTCTTACCTTACCTTAAA
TCTATCCTTATCTTTTTACTTTTGGATAAATTCTTTCTTTGGTAATCCCTATATAAGAGACGAGGTTAAT
TACAGTTAATTTGCATATTTGAGGTTTCTGCCTTGAGATTATAATAGGGTCAGGATTTAAAAATAAACAG
AACACCTTACTAGCATCCTTCTTCAGGTAACATTTCTGCGGAAATTTTCGTAGTTACAATTAATAGTTAT
AATAATTATAATAATTATAATAAATATAGTTACCAAAGATAGTTTTTACTTTTCTAGTTGATTTTTATAA
ACCAATAGTCGCATTTTAAAACCCAGATATAGAAAATAATAGGGAGCTATTTTAGCTTAATGAATCATAA
TAACGAAGATTGGTCTATAGTAGAAAGTTGTTTGAATGGTAATAGAGAAGCCTATGCACTTTTGGTAAAG
AAATATGAAAAATCCGTTTTTAATATTGTTTGTCGGCTAATCGGTACCACTGAGGAGGCAAGAGATATCA
CTCAAGAGACTTTTATAAAAGCCTATAAGTCTCTTAGGCAGGTTAAGCCAGAGTTTAAATTCTCTAATTG
GCTGTTCAAAATTGCTACCAATCTCTGTAAAGATCGGCTAAAGAAGAGAAAAATTACAGCCGTTTCTTTA
AATGAATTCGATTACCTTTTAGACCAGGGAATAAGCCATGAGAATAAAGATAGTCTATTAGATTACCAGA
AAAATCTAATACCAACTGATGAACAAGAACAGGTGCAAAGAGCGATTAGCAATTTGCCATTTATCTATCG
[truncated: 1,804,253 more chars]
